# Supplementary material for: Discovering biomarkers for chronic sinusitis with nasal polyps: a study integrating bioinformatics analysis and experimental validation of macrophage polarization and metabolism-related genes
Source: Front Bioinform. 2025 Sep 15;5:1613136. doi: 10.3389/fbinf.2025.1613136 (PMC12477252; doi:10.3389/fbinf.2025.1613136)
Supplement: Supplementary file 1 [file Table2.xlsx]

## Sheet: Sheet1
ID	Description	setSize	enrichmentScore	NES	pvalue	p.adjust	qvalue	rank	leading_edge	core_enrichment
HOLLERN_MICROACINAR_BREAST_TUMOR_UP	HOLLERN_MICROACINAR_BREAST_TUMOR_UP	44	-0.739285	-3.08727	1e-10	1.95252100840336e-09	9.28792569659443e-10	2840	tags=61%, list=9%, signal=56%	ATP1B1/GNE/CPD/PPARGC1A/RASSF3/LMTK2/PIK3AP1/NR4A1/LRRC26/TESC/AASS/CLDN2/DHRS7/CA6/SPDEF/BHLHA15/HOMER2/TSPAN13/TSPAN8/TPD52L1/GJB1/SLC31A2/CREB3L4/MANSC1/RAP1GAP/NCALD/C6orf58
POOLA_INVASIVE_BREAST_CANCER_UP	POOLA_INVASIVE_BREAST_CANCER_UP	287	0.717793490371017	2.75289262777085	1e-10	1.95252100840336e-09	9.28792569659443e-10	4525	tags=71%, list=15%, signal=61%	LILRB4/PLA2G7/CD163/CCN4/LAPTM5/FCGR2A/FCER1G/NCF2/FPR3/ITGB2/SLAMF8/NPL/ITGAX/SLC7A7/SRGN/SAMSN1/LILRB2/CD53/CD86/SELPLG/AIF1/COL10A1/CCL18/FCGR3A/ADCY7/SLA/SLC16A3/FCGR1A/LAT2/SULF1/ADAMDEC1/CCR1/CHST11/TNC/NCAPG/LILRB1/BCL2A1/BTK/FAP/KMO/PTPRC/CTSC/HCLS1/PLEK/FYB1/LCP2/CEMIP/EVI2B/DOCK2/GPR65/GZMK/BCL2L11/MMP1/PTTG1/CPM/PSTPIP1/TDO2/MELK/RRM2/LST1/GZMA/TOP2A/MMP11/ECM1/ASPM/BIRC5/ADGRE2/CCL11/…
NAKAYAMA_SOFT_TISSUE_TUMORS_PCA1_UP	NAKAYAMA_SOFT_TISSUE_TUMORS_PCA1_UP	82	0.766215769156215	2.68403189981142	1e-10	1.95252100840336e-09	9.28792569659443e-10	3869	tags=78%, list=13%, signal=68%	CD163/MS4A4A/FCGR2A/VSIG4/C1QB/CSF1R/SLAMF8/IL4R/ITGAM/SIGLEC1/TMEM176B/F13A1/AIF1/FCGR3A/SLA/FCGR1A/GPNMB/CCL13/NCF4/C1QA/LILRB1/FAP/LUM/THBS2/CTSC/DOCK2/MRC1/GZMK/C3/S100A6/FCGR2B/FHL2/GZMA/ECM1/KYNU/SLC15A3/IFI30/SERPINA1/NCKAP1L/SRPX2/BIN2/HLA-DPA1/HSPA6/ARHGAP15/CD52/NNMT/HLA-DRA/PLTP/APOL1/TRBC2/C1S/EFEMP1/DCN/TRAC/CFH/THBS1/IGHG1/CFB/HLA-DQA1/SERPINE1/HLA-DQB1/ISG20/S100A4/LY96
ROSTY_CERVICAL_CANCER_PROLIFERATION_CLUSTER	ROSTY_CERVICAL_CANCER_PROLIFERATION_CLUSTER	137	0.712680408425799	2.62096417687838	1e-10	1.95252100840336e-09	9.28792569659443e-10	6158	tags=81%, list=20%, signal=65%	NCAPG/JPT1/MCUB/KPNA2/BUB1/BID/PAFAH1B3/TMSB10/PTTG1/MELK/RRM2/SMC4/TOP2A/ASPM/UBE2C/BIRC5/TACC3/HMMR/MKI67/ASF1B/AURKB/PLK1/CCNA2/HMGA1/TPGS2/CDC20/CENPF/DHFR/TPX2/MCM4/BUB1B/KIF4A/CCNB1/LMNB1/TK1/NDC80/CDK1/KIFC1/NUSAP1/KIF18B/CKS2/SPDL1/PCLAF/EZH2/UBE2S/KIF11/CENPE/AURKA/DLGAP5/KIF20A/HSPB11/CEP55/SHCBP1/FANCI/APOBEC3B/GTSE1/NETO2/NEK2/CCNB2/MYBL2/KIF2C/DTL/TTK/PBK/E2F8/RACGAP1/KIF15/RAD51AP1/…
VERHAAK_GLIOBLASTOMA_MESENCHYMAL	VERHAAK_GLIOBLASTOMA_MESENCHYMAL	214	0.689344596530658	2.6099531111229	1e-10	1.95252100840336e-09	9.28792569659443e-10	4399	tags=63%, list=14%, signal=54%	MS4A4A/LAPTM5/FCGR2A/NCF2/LAIR1/SIGLEC7/FPR3/ITGB2/RHOG/SIGLEC9/C5AR1/SLAMF8/IL4R/CD4/PTPN6/RAC2/PLAU/CNN2/LILRB2/MYO1F/ITGAM/TGFBI/FXYD5/FOLR2/MSR1/ALOX5/GNA15/SLC16A3/PDPN/DSE/NCF4/LILRB3/DOK3/LOX/MCUB/AMPD3/HK3/TNFAIP8/BDKRB2/SLC11A1/TNFRSF1A/PTPRC/CTSC/TRPM2/LCP2/PYGL/FCGR2B/FHL2/RBMS1/CLEC2B/LCP1/GCNT1/RAB32/CYTH4/ANXA4/CASP5/VDR/KYNU/MVP/ARPC1B/EMP3/COL1A1/COL1A2/THEMIS2/STAB1/IFI30/SH2B3/S…
LIAN_LIPA_TARGETS_3M	LIAN_LIPA_TARGETS_3M	61	0.768681710855724	2.58882013132178	1e-10	1.95252100840336e-09	9.28792569659443e-10	3993	tags=72%, list=13%, signal=63%	HMOX1/LILRB4/PLA2G7/MS4A7/FCGR2A/FCER1G/C1QB/MS4A6A/MPEG1/C3AR1/C1QC/MARCO/MSR1/TREM2/GPNMB/ACP5/CCR1/C1QA/IGSF6/LILRA5/SLC11A1/S100A9/FCGR2B/CFP/CLEC4D/MMP12/TLR7/SLC15A3/KLRB1/TNFAIP2/MYO5A/IL1R2/CTSB/SNX6/SEMA7A/GDF15/SLFN12/CLEC4E/DNMT3A/CSTA/MMP19/MAFB/CD244/ATP6V0D2
FLECHNER_BIOPSY_KIDNEY_TRANSPLANT_REJECTED_VS_OK_UP	FLECHNER_BIOPSY_KIDNEY_TRANSPLANT_REJECTED_VS_OK_UP	87	0.735233176936131	2.58452160879433	1e-10	1.95252100840336e-09	9.28792569659443e-10	5040	tags=77%, list=16%, signal=64%	LILRB4/CD163/LAPTM5/VSIG4/FCER1G/TYROBP/C1QB/ITGB2/IL4R/RAC2/CD53/IFITM1/AIF1/PIM2/FCGR3A/SLA/FCGR1A/PTPRC/HCLS1/CORO1A/LY86/DOCK2/AOAH/IL10RA/LST1/RBMS1/GZMA/LCP1/RAB31/CD48/ARPC1B/CXCR4/SFN/PRKCB/IFI30/APOC1/MMP9/GLIPR1/IL10RB/POLR2A/S100A8/ALDOC/RGS10/USP9X/TYMP/CD52/GMFG/LCN2/LGALS9/INPP5D/TRBC1/LCK/ENTPD1/FCN1/COL6A3/RASSF2/TNFRSF1B/CD3D/CSTA/ISG20/S100A4/FABP5/CFD/RAB27A/PSMB8/CD2/CD27
SOTIRIOU_BREAST_CANCER_GRADE_1_VS_3_UP	SOTIRIOU_BREAST_CANCER_GRADE_1_VS_3_UP	150	0.697067364140927	2.57771479499384	1e-10	1.95252100840336e-09	9.28792569659443e-10	5531	tags=72%, list=18%, signal=59%	SHMT2/NCAPG/JPT1/KPNA2/BUB1/HMGB3/TUBA1C/PTTG1/CDC45/MELK/RRM2/TOP2A/ASPM/UBE2C/BIRC5/TACC3/HMMR/MKI67/AURKB/STMN1/PLK1/CCNA2/CDC20/CENPF/TPX2/MCM4/BUB1B/CDKN3/KIF4A/CCNB1/LMNB1/PSMA7/NDC80/CDK1/KIFC1/NUSAP1/RNASEH2A/TIMELESS/KIF18B/RAB5IF/CENPI/CKS2/EZH2/UBE2S/KIF11/CENPE/AURKA/DLGAP5/KIF20A/PIMREG/CEP55/TROAP/APOBEC3B/GTSE1/BLM/NEK2/CCNB2/MYBL2/KIF2C/TTK/E2F8/RACGAP1/KIF15/PKMYT1/MCM2/MAD2L1/KI…
TURASHVILI_BREAST_LOBULAR_CARCINOMA_VS_LOBULAR_NORMAL_UP	TURASHVILI_BREAST_LOBULAR_CARCINOMA_VS_LOBULAR_NORMAL_UP	94	-0.516808	-2.57745	1e-10	1.95252100840336e-09	9.28792569659443e-10	2299	tags=41%, list=8%, signal=38%	FHOD3/SGK3/ISM1/PTK2/SFRP1/IL20RA/MPPED2/PDK4/WIF1/FMO5/CRYZ/TM4SF18/RYR3/PI15/MYLK/GPM6B/ACTA2/PGR/KRT14/MYH11/CNN1/FAM3B/CYP2J2/ANXA3/ELF5/EHF/DMD/TOM1L1/CHPT1/MYBPC1/CGNL1/SYNM/CYB5R2/PIGR/PIP/ID4/CA2/GRIA2/AZGP1
MCLACHLAN_DENTAL_CARIES_UP	MCLACHLAN_DENTAL_CARIES_UP	258	0.675205425082795	2.57434501640775	1e-10	1.95252100840336e-09	9.28792569659443e-10	4922	tags=66%, list=16%, signal=55%	PLA2G7/CD163/MS4A4A/LAPTM5/FCGR2A/FCER1G/NCF2/TYROBP/CYBB/C1QB/HCK/MS4A6A/ITGB2/CSF1R/C5AR1/SLAMF8/CD209/CYBA/C3AR1/CD4/RAC2/PLAU/ADA2/FPR1/SRGN/SAMSN1/LSP1/CD53/CHST15/F13A1/MSR1/ALOX5/CCL18/PIM2/ALOX5AP/SLA/CD84/CFI/CD37/CD1D/GPNMB/ACP5/ADAMDEC1/SPP1/NCF4/CCR1/C1QA/BCL2A1/KPNA2/G0S2/TNFAIP8/SORL1/PTPRC/CTSC/HCLS1/CORO1A/PLEK/FYB1/LCP2/EVI2B/S100A9/MRC1/SASH3/C3/MMP1/CPVL/IL10RA/FCGR2B/CLEC2B/LC…
NAKAYAMA_SOFT_TISSUE_TUMORS_PCA2_UP	NAKAYAMA_SOFT_TISSUE_TUMORS_PCA2_UP	87	0.732242112696204	2.57400729795542	1e-10	1.95252100840336e-09	9.28792569659443e-10	5044	tags=69%, list=17%, signal=58%	CCN4/CDH3/SLC16A3/TNC/MICAL2/BUB1/ENO2/SCG5/MELK/RRM2/TOP2A/PLP2/ASPM/UBE2C/BIRC5/AHNAK2/HMMR/MKI67/CDH11/MLLT11/CCNA2/CDC20/CENPF/TPX2/MCM4/CDKN3/CCNB1/CDK1/NUSAP1/CKS2/PCLAF/UBE2S/KIF11/CENPE/FGFR3/DLGAP5/GREM1/KIF20A/CEP55/GTSE1/NEK2/CCNB2/KIF2C/PBK/HMGA2/NCAPH/HJURP/TPBG/PSD3/CRABP1/GPSM2/ESPL1/LEF1/FBN2/COL11A1/SV2A/SHISAL1/GLT8D2/CENPN/ROR2
KANG_DOXORUBICIN_RESISTANCE_UP	KANG_DOXORUBICIN_RESISTANCE_UP	54	0.771477278774186	2.55265579873497	1e-10	1.95252100840336e-09	9.28792569659443e-10	5369	tags=85%, list=18%, signal=70%	NCAPG/BUB1/RRM2/TOP2A/ASPM/BIRC5/HMMR/MKI67/ASF1B/PLK1/CDC20/TPX2/MCM4/BUB1B/CDKN3/KIF4A/LMNB1/TK1/CDK1/NUSAP1/PCLAF/AURKA/FANCI/PBK/PLK4/RAD51AP1/CENPM/MAD2L1/ZWINT/HJURP/ABCC1/DTYMK/HMGB2/PRC1/TYMS/NEMP1/FOXM1/POLQ/NSD2/RFC4/NQO1/CDC6/ATAD2/OIP5/POLA2/CENPA
LIAN_LIPA_TARGETS_6M	LIAN_LIPA_TARGETS_6M	77	0.729370376778853	2.52930074354144	1e-10	1.95252100840336e-09	9.28792569659443e-10	3993	tags=68%, list=13%, signal=59%	HMOX1/LILRB4/PLA2G7/ADAM8/MS4A7/FCGR2A/FCER1G/C1QB/MS4A6A/MPEG1/C3AR1/C1QC/MARCO/MSR1/CD84/TREM2/GPNMB/ACP5/CCR1/C1QA/LILRB3/IGSF6/LILRA5/SLC11A1/PAPPA/S100A9/FCGR2B/CFP/CLEC4D/MMP12/TLR7/SLC15A3/KLRB1/TNFAIP2/MMP13/MYO5A/IL1R2/CTSB/SNX6/SEMA7A/GDF15/SLFN12/RP1/CLEC4E/DNMT3A/GALC/CSTA/MMP19/MAFB/CD244/FCGR3B/ATP6V0D2
RICKMAN_METASTASIS_DN	RICKMAN_METASTASIS_DN	252	0.65491421388386	2.49953211631547	1e-10	1.95252100840336e-09	9.28792569659443e-10	6535	tags=67%, list=21%, signal=53%	PTAFR/FCER1G/RHOG/SLAMF8/CD209/CD300LF/SPI1/IFITM1/PKM/ADCY7/GNA15/SLC16A3/CD177/C1orf162/NDUFA4L2/NDRG1/JPT1/SLC2A1/SECTM1/PTK2B/A4GALT/AMPD3/TNFAIP8/R3HDM4/DOCK8/LCP2/DOK2/ANXA8/TAGLN2/NAV1/NUAK2/SLC6A8/S100A6/ATP2B4/MYD88/OSTF1/AHNAK2/SH3BGRL3/C15orf39/NECTIN1/PDLIM1/MIR205HG/EHBP1L1/COX6B2/TBC1D22A/RGS14/IGSF3/TRIR/ACTR3/TBC1D2/S100A2/S1PR5/SFN/KRT6A/RPS6KA4/RHOV/PRF1/S100A11/MAPKAPK2/ARPC5/M…
LEE_EARLY_T_LYMPHOCYTE_UP	LEE_EARLY_T_LYMPHOCYTE_UP	108	0.691139018017203	2.49887930456469	1e-10	1.95252100840336e-09	9.28792569659443e-10	4738	tags=67%, list=16%, signal=57%	GNA15/SYK/NCAPG/BUB1/HMGB3/CPVL/PTTG1/UBE2T/MELK/RRM2/TOP2A/ASPM/UBE2C/BIRC5/HMMR/MKI67/TNFRSF21/KNL1/MCM4/BUB1B/UHRF1/CDKN3/CCNB1/NDC80/CDK1/NUSAP1/KIF18B/CKS2/PCLAF/KIF11/AEBP1/AURKA/DLGAP5/KIF20A/SCRN1/ADA/CEP55/NUF2/E2F7/FANCI/PRR11/NEK2/CCNB2/KIF2C/NEIL3/DTL/TTK/PBK/E2F8/KIF15/RAD51AP1/MCM2/E2F2/KIF14/SGO2/MCM10/CENPU/TUBB4B/MYB/DIAPH3/CDCA2/PRC1/LETM1/TYMS/TUBB/GIHCG/NSD2/MPP1/FAM72C/ATAD2/…
SCHUETZ_BREAST_CANCER_DUCTAL_INVASIVE_UP	SCHUETZ_BREAST_CANCER_DUCTAL_INVASIVE_UP	347	0.63862243099441	2.47646415680578	1e-10	1.95252100840336e-09	9.28792569659443e-10	4542	tags=57%, list=15%, signal=49%	HMOX1/CD163/MS4A4A/CCN4/LAPTM5/FCGR2A/FCER1G/TYROBP/C1QB/MS4A6A/SLAMF8/C3AR1/SPON2/PLAU/SLC7A7/SRGN/SAMSN1/POSTN/CD53/TGFBI/FXYD5/MSR1/COL10A1/SERPINF1/ALOX5/CPA3/ADORA3/ADCY7/ARL4C/SLC16A3/MMP2/FCGR1A/DSE/PLXDC1/IGFBP3/SULF1/GPNMB/CCR1/C1QA/FZD2/FAP/ACSL4/LUM/LOX/MICAL2/AKR1B1/THBS2/PTPRC/PDGFRA/NOX4/HCLS1/FTL/LOXL2/LCP2/CEMIP/EVI2B/PRNP/GPR65/SCG5/MMP1/CPVL/TGM2/GPX7/TDO2/MMP11/F2R/CLEC2B/MERTK…
WU_APOPTOSIS_BY_CDKN1A_VIA_TP53	WU_APOPTOSIS_BY_CDKN1A_VIA_TP53	53	0.747590139876694	2.47027587840137	1e-10	1.95252100840336e-09	9.28792569659443e-10	3615	tags=68%, list=12%, signal=60%	P4HA1/NCAPG/BUB1/UBE2T/ASPM/UBE2C/CDC25B/ANLN/MKI67/AURKB/TUBB3/TPX2/MCM4/TCN2/CCNB1/CDK1/SPDL1/AURKA/DLGAP5/CEP55/FAT2/FANCI/WDHD1/HNRNPA2B1/TTK/PBK/RACGAP1/NPM1/MCM2/BIRC2/EXO1/SERPINI2/MCM3/HMGB2/PRC1/TYMS
WILENSKY_RESPONSE_TO_DARAPLADIB	WILENSKY_RESPONSE_TO_DARAPLADIB	30	0.830050417792842	2.45464786439186	1e-10	1.95252100840336e-09	9.28792569659443e-10	3015	tags=83%, list=10%, signal=75%	HMOX1/ARRB2/PLA2G7/PTAFR/LAIR1/CYBB/ITGB2/NPL/CD4/CCR1/EVI2B/NCF1/GM2A/CD48/CTSS/DENND2D/MMP9/UCP2/BIN2/EVI2A/CXCR3/PLAUR/CHI3L1/CCR2/APOE
WIELAND_UP_BY_HBV_INFECTION	WIELAND_UP_BY_HBV_INFECTION	102	0.68297888658995	2.44758754356886	1e-10	1.95252100840336e-09	9.28792569659443e-10	6055	tags=73%, list=20%, signal=58%	LAPTM5/VSIG4/FCER1G/TYROBP/C1QB/C3AR1/RAC2/ADA2/SLC7A7/SRGN/CD53/PIK3CD/FCGR1A/GPNMB/TPP1/IGSF6/KPNA2/RGL1/ADGRE1/CTSC/GZMK/PTTG1/GM2A/IL10RA/RRM2/GZMA/SP110/UBE2C/RAB31/CD48/CD38/PLAC8/S100A10/CXCR4/THEMIS2/IFI30/DENND2D/HLA-DMB/UCP2/HLA-DPA1/AURKA/DRAM1/IFI16/C1orf54/CTSB/RFX5/HLA-DRA/CFL1/PBK/HLA-DPB1/TRBC1/HLA-A/IGHG1/RAB20/CD3D/ARHGDIB/PRC1/HLA-DQB1/TYMS/TRIM22/ISG20/LAP3/HLA-DRB1/RAB27A/FGL…
GRUETZMANN_PANCREATIC_CANCER_UP	GRUETZMANN_PANCREATIC_CANCER_UP	338	0.63139266452976	2.44384679947186	1e-10	1.95252100840336e-09	9.28792569659443e-10	4910	tags=58%, list=16%, signal=49%	LAPTM5/ITGB2/P4HA1/RHOG/IL4R/IRS1/IFITM2/MBOAT7/PLAU/SRGN/CSTB/POSTN/CD53/PXDN/CD86/PKM/ALOX5/FCGR3A/MMP2/GPX1/NDRG1/GNPDA1/PAK2/GPI/SLC2A1/FAP/LUM/MMD/MYL6B/AMPD3/THBS2/BST1/SORL1/PTPRC/CTSC/GADD45A/FYB1/LOXL2/LCP2/PLOD2/PRNP/DOCK2/PGK1/CSK/ANXA8/TMSB10/GM2A/PYGL/MELK/TOP2A/MMP11/ECM1/ENO1/LCP1/STOM/NREP/ITGA3/BST2/SERPINH1/MKI67/ARHGEF2/RAB31/XPO1/KYNU/STMN1/ZMYND8/EMP3/COL1A1/CCNA2/S100A10/WNK…
FLORIO_NEOCORTEX_BASAL_RADIAL_GLIA_DN	FLORIO_NEOCORTEX_BASAL_RADIAL_GLIA_DN	188	0.647179440294915	2.43507819890526	1e-10	1.95252100840336e-09	9.28792569659443e-10	3948	tags=62%, list=13%, signal=54%	CHEK2/LUM/KPNA2/BUB1/PTTG1/CDC45/UBE2T/MELK/RRM2/SMC4/TOP2A/ASPM/UBE2C/BIRC5/TACC3/ANLN/HMMR/MKI67/HSD17B11/NDE1/AURKB/PLK1/COL1A2/ESCO2/SKA1/CDC20/CENPF/TPX2/CCNA1/BUB1B/CDKN3/KIF4A/CCNB1/LMNB1/TK1/DEPDC1/NDC80/CDK1/KIFC1/BRCA2/NUSAP1/TIMELESS/SEMA5A/CKAP2L/IQGAP3/KIF18B/CKS2/KIF11/CENPE/CENPK/AURKA/DLGAP5/KIF20A/NCAPD2/PIMREG/CDCA5/NUF2/HAPLN1/TROAP/SHCBP1/FANCI/PRR11/ARHGAP11A/POC1A/GTSE1/FANC…
ICHIBA_GRAFT_VERSUS_HOST_DISEASE_35D_UP	ICHIBA_GRAFT_VERSUS_HOST_DISEASE_35D_UP	137	0.660750339604937	2.42998537561886	1e-10	1.95252100840336e-09	9.28792569659443e-10	2679	tags=52%, list=9%, signal=47%	LILRB4/LAPTM5/TYROBP/CYBB/C1QB/HCK/MS4A6A/ITGB2/CSF1R/MPEG1/CYBA/RNASE2/C1QC/FPR1/CD53/PKM/SELPLG/AIF1/MSR1/FCGR1A/NCF4/CCR1/C1QA/LILRB3/BCL2A1/LILRA5/ADGRE1/SHISA5/PTPN1/PTPRC/CTSC/LCP2/S100A9/TMSB10/S100A6/CFP/CD7/BIRC5/PLAC8/MMP12/NABP1/PLK1/MNDA/LGMN/SMOC2/TMSB4X/MCM4/CTSS/NCOA3/S100A11/APBB1IP/HLA-DMB/MT2A/S100A8/SAMHD1/S100A3/ATP1B3/SNX12/RRAS/CD52/NNMT/PLD4/MS4A4E/TRBC2/SNX10/TLR6/STX3/LCK…
BURTON_ADIPOGENESIS_3	BURTON_ADIPOGENESIS_3	100	0.677349267524232	2.42251168161656	1e-10	1.95252100840336e-09	9.28792569659443e-10	4359	tags=63%, list=14%, signal=54%	ADAM8/OSMR/CD4/KPNA2/BUB1/CDC45/RRM2/TOP2A/BIRC5/TACC3/MKI67/ASF1B/IL13RA1/PLK1/MNDA/CDC20/MCM4/KIF4A/CCNB1/TK1/CDK1/NUSAP1/ABCA1/DNMT1/CKS2/EZH2/KIF11/CENPK/AURKA/DLGAP5/KIF20A/IMPDH2/CDC7/CCNB2/CX3CL1/KIF2C/DTL/TTK/E2F8/RACGAP1/RAD51AP1/MCM2/MAD2L1/ATF6B/BRCA1/NCAPH/MCM10/SLCO3A1/MCM3/TOPBP1/DTYMK/PNP/HMGB2/PRC1/WNT4/TYMS/MCM5/CCNE2/BZW1/NQO1/HELLS/RAD51/CDC6
ZHAN_MULTIPLE_MYELOMA_PR_UP	ZHAN_MULTIPLE_MYELOMA_PR_UP	44	0.753862164507742	2.41851139313414	1e-10	1.95252100840336e-09	9.28792569659443e-10	5531	tags=84%, list=18%, signal=69%	KPNA2/UBE2T/RRM2/TOP2A/ASPM/UBE2C/BIRC5/SKA1/TPX2/BUB1B/CCNB1/CDK1/NUSAP1/PCLAF/EZH2/AURKA/DLGAP5/NUF2/FANCI/PRR11/NEK2/CCNB2/DEPDC1B/TTK/E2F8/RACGAP1/KIF14/CENPL/MCM10/PRC1/TYMS/FOXM1/RFC4/FAM72C/SPC24/ZWILCH/TRIP13
HUMMERICH_SKIN_CANCER_PROGRESSION_UP	HUMMERICH_SKIN_CANCER_PROGRESSION_UP	81	0.69196448034167	2.41623313186521	1e-10	1.95252100840336e-09	9.28792569659443e-10	4526	tags=59%, list=15%, signal=51%	HMOX1/ADAM8/NCF2/IL4R/CYBA/IFITM3/THBS2/TNFRSF1A/PGK1/DOK2/S100A6/SERPINB1/RBMS1/ENO1/COL1A1/COL1A2/TNFRSF12A/RHOC/COL5A2/CPXM1/MMP9/MMP14/MT2A/ITGB1/RIN1/MMP13/COL18A1/ITGB4/LCN2/RGS2/CRABP2/PYCARD/IL1RN/BCL10/CASP1/PRKCSH/CASP8/COL6A3/SMAD1/CTSD/LGALS7/KRT16/IL17RA/STAT3/HLA-DQB1/BLMH/SLC26A4/KRT19
QI_PLASMACYTOMA_UP	QI_PLASMACYTOMA_UP	247	0.633309096782168	2.41144734066615	1e-10	1.95252100840336e-09	9.28792569659443e-10	5922	tags=63%, list=19%, signal=51%	HCK/ITGB2/CSF1R/IL4R/CD4/PTPN6/MARCO/RAC2/GPSM3/CNN2/LSP1/CD53/SH3BP2/UBASH3B/ARPC4/DOK1/ALOX5AP/ADCY7/SLA/GNA15/NFAM1/CD37/UBE2D1/CCR1/STK10/CDC42SE1/LASP1/IL2RB/VAV1/RGL1/BDKRB2/PTPN1/HCLS1/PLEK/LY86/TGFB1/FGR/TGM2/PSTPIP1/LST1/RPS6KA1/CD7/LCP1/MOB1A/PLAC8/PTGES/FAS/CST7/CD3E/PLXNC1/TMSB4X/RB1/PFN1/ARAP1/NFKBIE/CARD11/ARAP2/CD22/CASP3/DAPP1/PLSCR1/IL2RG/ITGB1/CD19/ABI3/NTN1/PTGS1/CIB1/SP140/TNF…
KONG_E2F3_TARGETS	KONG_E2F3_TARGETS	92	0.681047231498352	2.41133820197701	1e-10	1.95252100840336e-09	9.28792569659443e-10	4359	tags=62%, list=14%, signal=53%	F13A1/NCAPG/BUB1/UBE2T/MELK/TOP2A/UBE2C/TACC3/HMMR/MKI67/ASF1B/PLK1/CCNA2/CDC20/CENPF/TPX2/BUB1B/CCNB1/LMNB1/TK1/DEPDC1/NUSAP1/IQGAP3/NUP50/RPL12/SPDL1/EZH2/KIF11/CENPK/AURKA/DLGAP5/KIF20A/NCAPD2/CDCA5/NUF2/SHCBP1/E2F3/RAD54L/CDC7/KIF2C/PBK/RACGAP1/RAD51AP1/BRCA1/NCAPH/HJURP/MYB/MCM3/SKP2/HMGB2/PRC1/ERCC6L/TYMS/HLX/NR1D1/RAD51/CDC6
WHITEFORD_PEDIATRIC_CANCER_MARKERS	WHITEFORD_PEDIATRIC_CANCER_MARKERS	113	0.662559136036476	2.40252209053044	1e-10	1.95252100840336e-09	9.28792569659443e-10	4638	tags=64%, list=15%, signal=54%	GAPDH/JPT1/KPNA2/BUB1/HMGB3/PAFAH1B3/PTTG1/GPX7/CDC45/UBE2T/MELK/RRM2/SMC4/TOP2A/ENO1/UBE2C/BIRC5/MKI67/ASF1B/MLLT11/STMN1/CCNA2/CENPF/DHFR/TPX2/CDK6/MCM4/UHRF1/CCNB1/TK1/CDK1/NUSAP1/RNASEH2A/ADCY3/DNMT1/CKS2/KIF11/CENPE/AURKA/DLGAP5/CDCA5/NUF2/CKAP2/NEK2/CCNB2/MYBL2/TTK/PBK/PLK4/MAD2L1/KIF14/ZWINT/NCAPH/RCC2/CENPU/HAUS1/LMNB2/GINS2/DTYMK/NUDT1/CDCA2/PRC1/TYMS/MCM5/ESPL1/POLQ/NSD2/TUBA1A/RFC4/ILF…
ZHOU_CELL_CYCLE_GENES_IN_IR_RESPONSE_24HR	ZHOU_CELL_CYCLE_GENES_IN_IR_RESPONSE_24HR	120	0.656376788762276	2.39465827706553	1e-10	1.95252100840336e-09	9.28792569659443e-10	6557	tags=70%, list=21%, signal=55%	JPT1/SULF2/KPNA2/BUB1/HMGB3/PTTG1/UBE2T/MELK/TOP2A/ASPM/UBE2C/BIRC5/ANLN/HMMR/CCNA2/CDC20/CENPF/UHRF1/CDKN3/CCNB1/LMNB1/DEPDC1/CDK1/KIFC1/NUSAP1/TIMELESS/EZH2/KIF11/CENPK/DLGAP5/KIF20A/PIMREG/MTFR2/CEP55/NUF2/TDP1/RAD54L/POC1A/CKAP2/NEK2/CCNB2/MYBL2/NEIL3/MXRA5/TTK/E2F8/RACGAP1/RANBP1/MCM2/MAD2L1/SPAG5/EXO1/HAUS8/DCN/CHAC2/COLEC12/MCM3/FBXO5/TOPBP1/DTYMK/HMGB2/PRC1/POLD1/CLN6/LBR/FABP5/RFC4/BORA/…
ISHIDA_E2F_TARGETS	ISHIDA_E2F_TARGETS	53	0.722515809955027	2.38742230788372	1e-10	1.95252100840336e-09	9.28792569659443e-10	6158	tags=77%, list=20%, signal=62%	KPNA2/BUB1/HMGB3/PTTG1/UBE2T/RRM2/ANXA8L1/TOP2A/ANLN/MKI67/ASF1B/AURKB/STMN1/CCNA2/CDC20/RB1/CCNB1/TK1/CDK1/KIFC1/NUSAP1/EZH2/CDKN2C/CCNB2/KIF2C/E2F8/CDT1/NCAPH/SGO1/MCM3/HMGB2/PRC1/LBR/RAD51/NSG1/PCNA/CDK2/LIG1/TRIP13/DNA2/FEN1
MORI_IMMATURE_B_LYMPHOCYTE_DN	MORI_IMMATURE_B_LYMPHOCYTE_DN	86	0.677809265722528	2.38209444099508	1e-10	1.95252100840336e-09	9.28792569659443e-10	5503	tags=67%, list=18%, signal=55%	SLC16A1/KPNA2/HMGB3/CDC45/MELK/RRM2/SMC4/TOP2A/UBE2C/MKI67/RAMP1/STMN1/CCNA2/CDC20/ENPEP/CDKN3/CCNB1/LMNB1/NDC80/CDK1/KIFC1/CBX1/GSN/NUSAP1/IQGAP3/DNMT1/EZH2/DLGAP5/CDKN2C/CDCA5/RAD54L/LGALS1/NEK2/CCNB2/DTL/TTK/E2F8/SMARCA4/MCM2/TUBA1B/NCAPH/CENPL/MCM10/HJURP/TUBB4B/SMARCA5/ACTN4/MCM3/HMGB2/PRC1/TUBB/TUBA1A/RAD51/HNRNPAB/PCNA/TXN/CENPA/LIG1
CHIANG_LIVER_CANCER_SUBCLASS_PROLIFERATION_UP	CHIANG_LIVER_CANCER_SUBCLASS_PROLIFERATION_UP	174	0.637095293317664	2.37904175723052	1e-10	1.95252100840336e-09	9.28792569659443e-10	4359	tags=60%, list=14%, signal=52%	SLAMF8/CYBA/TMEM51/SLC7A7/PKM/SLC16A3/CHST11/NCAPG/JPT1/MMD/MCUB/CMTM3/PAFAH1B3/PTTG1/SMC4/TOP2A/PLP2/ASPM/UBE2C/BIRC5/G6PD/ANLN/MKI67/AURKB/MMP12/TNFRSF21/CCNA2/SKA1/CDC20/CENPF/NT5DC2/TPX2/BUB1B/WASF1/CDKN3/KIF4A/CCNB1/LMNB1/MMP9/DEPDC1/NDC80/CDK1/PLBD1/NUSAP1/CKAP2L/KIF18B/ZFAS1/EZH2/KIF11/CENPE/CENPK/AURKA/ELF4/DLGAP5/PAG1/KIF20A/CEP55/ORC6/IGF2BP3/CDCA5/NUF2/SHCBP1/PTP4A3/FANCI/PRR11/NEK2/CD…
BOSCO_TH1_CYTOTOXIC_MODULE	BOSCO_TH1_CYTOTOXIC_MODULE	111	0.655616663244646	2.37673672519584	1e-10	1.95252100840336e-09	9.28792569659443e-10	6139	tags=63%, list=20%, signal=51%	RNASE2/RHBDF2/F13A1/ADORA3/SDS/CD28/IL4I1/RGL1/IL2RA/IL10/LILRB5/CEMIP/GZMK/SAMD3/RRM2/FCGR2B/F2R/CMKLR1/IL12RB2/MERTK/TSHZ3/MKI67/CD38/NKG7/CCL7/STAB1/KNL1/CDK6/PRF1/CD163L1/GNLY/PRKCQ/IDO1/SH2D1A/CCL8/ARNT2/PTGER2/CDC7/SLA2/CTLA4/CCR5/CH25H/GBP6/TRAT1/GZMB/TNFSF18/SLAMF1/CRABP1/CD300E/DPCD/STAT4/TYMS/GIMAP4/TXK/ANKRD22/ISG15/CALHM6/ANXA2R/ENPP2/FFAR3/TMEM229B/RTP4/FBXO39/HAPLN3/ADAM19/GPR171/HA…
GAVIN_FOXP3_TARGETS_CLUSTER_P6	GAVIN_FOXP3_TARGETS_CLUSTER_P6	88	0.673273536606488	2.37473532098935	1e-10	1.95252100840336e-09	9.28792569659443e-10	4988	tags=64%, list=16%, signal=53%	MYO1F/NCAPG/BUB1/ACOT7/KSR1/RRM2/ASPM/BIRC5/HMMR/AURKB/PLK1/CCNA2/CDC20/CENPF/CST7/ABHD4/TPX2/BUB1B/CCNB1/TK1/CDK1/NUSAP1/CENPE/CENPK/AURKA/KIF20A/CEP55/IGF2BP3/CDCA5/PDCD1LG2/NUF2/IRF8/TNFRSF9/RAD54L/NEK2/CCNB2/IL12RB1/KIF2C/PBK/CLSPN/TPI1/SPAG5/CCR2/MCM10/EBI3/SLC39A4/GZMB/GINS2/BMP7/TYMS/VARS2/RAD51/ICAM1/MMS22L/SPC24/FIGNL1
RODWELL_AGING_KIDNEY_NO_BLOOD_DN	RODWELL_AGING_KIDNEY_NO_BLOOD_DN	140	-0.456552	-2.37119	1e-10	1.95252100840336e-09	9.28792569659443e-10	2792	tags=32%, list=9%, signal=29%	MMUT/THRB/NEBL/PRKAA2/UAP1/PHYH/TSPAN7/MPC1/ITPR1/MPPED2/FMO5/TMEM80/ITPR1-DT/UCHL5/GABARAPL1/LPL/CTH/GPRASP1/GSTA4/AASS/TOX3/IMPACT/ISOC1/DHTKD1/TMPRSS2/PTGER3/KLF9/FAM171A1/OXCT1/FRMD3/CPEB3/GNAS/TPD52/PPM1K/ARFGEF3/CLDN8/RTN4/SHANK2/ALDH6A1/ESRRG/BCKDHB/PEBP1/TBC1D24/EGF/FOLH1
RODWELL_AGING_KIDNEY_UP	RODWELL_AGING_KIDNEY_UP	482	0.599430291164412	2.35795548421205	1e-10	1.95252100840336e-09	9.28792569659443e-10	4805	tags=55%, list=16%, signal=47%	ADAM8/OSMR/LAPTM5/MS4A7/FCER1G/TYROBP/RGS19/C1QB/MS4A6A/ITGB2/CSF1R/SLAMF8/PPP1R18/MPEG1/SPON2/C1QC/PTPN6/RAC2/CYBC1/SRGN/MYO1F/CD53/IFITM1/PIK3CD/TGFBI/FXYD5/PXDN/CHST15/SELPLG/MSR1/RIN3/TKT/ALOX5/TBXAS1/DOK1/ARL4C/RPL28/CD1D/GPNMB/IKBIP/GPX1/CLEC10A/CCR1/C1QA/TNC/STK10/SULF2/ARHGAP30/DOK3/TMC6/BCL2A1/LUM/LASP1/IL4I1/SHISA5/PTPRC/GABRE/HCLS1/CORO1A/FYB1/LCP2/NCF1/DOCK2/PRAG1/MRC1/SLC6A6/GABRP/CM…
NADLER_OBESITY_UP	NADLER_OBESITY_UP	56	0.707281257684773	2.35252498109979	1e-10	1.95252100840336e-09	9.28792569659443e-10	2671	tags=59%, list=9%, signal=54%	LAPTM5/FCGR2A/FCER1G/C1QB/CSF1R/CTSA/CSTB/POSTN/CD53/SELPLG/SERPINF1/ALOX5AP/HCLS1/MRC1/IFI27L2/BASP1/COL1A1/LGMN/LRP1/CTSS/PFN1/MT2A/UCP2/CTSK/CTSB/PLTP/CFL1/CAPG/ATP6V1C1/DYNLT1/BGN/TPM4/CTSD
KEGG_LEISHMANIA_INFECTION	KEGG_LEISHMANIA_INFECTION	69	0.689154719024168	2.34679300527204	1e-10	1.95252100840336e-09	9.28792569659443e-10	6258	tags=68%, list=20%, signal=54%	FCGR2A/NCF2/ITGB2/CYBA/PTPN6/ITGAM/CR1/FCGR3A/FCGR1A/NCF4/IL10/NCF1/TGFB1/C3/MYD88/PRKCB/HLA-DMB/ITGA4/ITGB1/HLA-DPA1/NOS2/TLR4/NFKBIB/TGFB2/HLA-DRA/HLA-DPB1/JAK1/TGFB3/HLA-DQA2/IRAK4/HLA-DQA1/IFNGR1/HLA-DQB1/FCGR3B/IL1A/ELK1/JAK2/HLA-DOA/HLA-DRB1/IL12B/MAPK14/HLA-DMA/MAPK12/RELA/HLA-DOB/IL4/TAB1
HOSHIDA_LIVER_CANCER_SUBCLASS_S1	HOSHIDA_LIVER_CANCER_SUBCLASS_S1	235	0.616360980490978	2.33987942609114	1e-10	1.95252100840336e-09	9.28792569659443e-10	4681	tags=55%, list=15%, signal=47%	ADAM8/LAPTM5/FCGR2A/CYBB/C1QB/ITGB2/CYBA/C3AR1/SRGN/LSP1/POSTN/CD53/F13A1/AIF1/PIM2/ALOX5AP/SLA/CD37/GPNMB/ACP5/SLC2A1/BCL2A1/LUM/LOX/IL2RB/GNAI2/PTPRC/CTSC/HCLS1/CORO1A/FYB1/SLC2A5/PGK1/PPP4R1/PLP2/LCP1/CDC25B/ANXA4/RAB31/LYN/CD48/CDH11/CHN1/ARPC2/ARPC1B/GNS/RIT1/IER3/S100A10/COL1A2/STK38/LGMN/CXCR4/CDC20/RNASE6/IFI30/TMSB4X/CTSS/S100A11/DGKZ/PFN1/COL5A2/RCC1/HEXA/ALDOA/LTBP2/SMARCD1/IL2RG/GLIPR…
JOHANSSON_GLIOMAGENESIS_BY_PDGFB_UP	JOHANSSON_GLIOMAGENESIS_BY_PDGFB_UP	53	0.707036314648643	2.33627312623253	1e-10	1.95252100840336e-09	9.28792569659443e-10	5197	tags=66%, list=17%, signal=55%	HMOX1/PPP1R18/TMEM176B/SPP1/CHST11/SULF2/CDC42SE1/PDGFRA/FTL/TAGLN2/RRM2/TOP2A/MKI67/PLK1/CDC20/FRMD8/CDK1/NCAPD2/LGALS1/PBK/MCM2/DYNLT1/TPM4/HNRNPA1/MCM3/FN1/STAT3/DTYMK/PPP1R14B/HMGB2/SERPINE2/CDK4/NIN/PCNA/CD9
REACTOME_IMMUNOREGULATORY_INTERACTIONS_BETWEEN_A_LYMPHOID_AND_A_NON_LYMPHOID_CELL	REACTOME_IMMUNOREGULATORY_INTERACTIONS_BETWEEN_A_LYMPHOID_AND_A_NON_LYMPHOID_CELL	183	0.621568482282424	2.33400763030541	1e-10	1.95252100840336e-09	9.28792569659443e-10	7834	tags=71%, list=26%, signal=53%	LILRB4/TYROBP/LAIR1/SIGLEC7/ITGB2/SIGLEC10/SIGLEC9/CD300LF/CD300A/LILRB2/SIGLEC1/IFITM1/PILRA/FCGR3A/FCGR1A/TREM2/CD1D/LILRA6/LILRB3/LILRB1/LILRA5/OSCAR/LILRA2/LILRB5/SIGLEC12/C3/SIGLEC6/CD300C/FCGR2B/CLEC2B/MICB/CD33/COL1A1/COL1A2/CD3E/CLEC4G/CD247/ICAM3/NECTIN2/SH2D1B/CD22/TREM1/ITGA4/ITGB1/SIGLEC8/CD19/KLRB1/CD300LB/LILRA1/JAML/TRAV19/SH2D1A/ITGB7/SELL/ITGAL/HLA-G/CD1C/CD40LG/KLRG1/ICAM5/TRBV7…
REACTOME_ASSEMBLY_OF_COLLAGEN_FIBRILS_AND_OTHER_MULTIMERIC_STRUCTURES	REACTOME_ASSEMBLY_OF_COLLAGEN_FIBRILS_AND_OTHER_MULTIMERIC_STRUCTURES	61	0.692947207413684	2.33375616352144	1e-10	1.95252100840336e-09	9.28792569659443e-10	4520	tags=69%, list=15%, signal=59%	PXDN/COL10A1/LAMB3/COL8A1/LOX/LOXL2/BMP1/CTSV/COL1A1/COL1A2/COL12A1/CTSS/COL5A2/MMP3/COL5A1/MMP9/COL7A1/MMP13/COL18A1/LAMC2/ITGB4/LOXL1/CTSB/MMP7/COL6A1/COL4A1/COL4A6/PCOLCE/COL8A2/COL6A3/LOXL4/LAMA3/COL4A5/COL24A1/LOXL3/COL6A5/COL27A1/CTSL/COL11A1/COL3A1/COL6A2/COL15A1
TANG_SENESCENCE_TP53_TARGETS_DN	TANG_SENESCENCE_TP53_TARGETS_DN	55	0.703587376470578	2.33308419221129	1e-10	1.95252100840336e-09	9.28792569659443e-10	3917	tags=65%, list=13%, signal=57%	NCAPG/BUB1/PTTG1/SMC4/TOP2A/IL12RB2/UBE2C/BIRC5/AURKB/CCNA2/CDC20/NUP62/TPX2/KIF4A/LMNB1/TK1/CDK1/TREM1/NUSAP1/EZH2/KIF11/CENPE/KIF20A/PDP1/TCF4/NEK2/CCNB2/TTK/PBK/PLK4/RACGAP1/SPAG5/MAF/FBXO5/PRC1/PPL
CROONQUIST_IL6_DEPRIVATION_DN	CROONQUIST_IL6_DEPRIVATION_DN	94	0.65754166358743	2.33154140167396	1e-10	1.95252100840336e-09	9.28792569659443e-10	3880	tags=61%, list=13%, signal=53%	SPP1/KPNA2/PTPRC/BUB1/PTTG1/CDC45/RRM2/SMC4/TOP2A/UBE2C/SBNO2/HMMR/MKI67/AURKB/STMN1/PLK1/CCNA2/HMGA1/CDC20/DHFR/TPX2/MCM4/BUB1B/CDKN3/CCNB1/TK1/CDK1/KIFC1/CKS2/PCLAF/KIF11/CENPE/AURKA/PTP4A3/FANCI/APOBEC3B/CCNB2/MYBL2/KIF2C/GPX4/PLK4/MCM2/MAD2L1/KIF14/SPAG5/BRCA1/ZWINT/NCAPH/STIL/MCM3/DTYMK/SKP2/HMGB2/TYMS/CCNE2/FOXM1/POLD1
GAL_LEUKEMIC_STEM_CELL_DN	GAL_LEUKEMIC_STEM_CELL_DN	230	0.610861766025047	2.32121731808756	1e-10	1.95252100840336e-09	9.28792569659443e-10	5379	tags=57%, list=18%, signal=47%	LILRB4/CD163/MS4A4A/FCGR2A/VSIG4/NCF2/MS4A6A/C3AR1/RNASE2/FPR1/CHST15/CD86/PILRA/FCGR1A/CD1D/CARD9/CCR1/C1QA/LILRB3/ADAP2/NCAPG/LILRB1/IGSF6/SECTM1/IL2RB/G0S2/SLC11A1/LILRA2/NCF1/BUB1/FGR/S100A9/SLC6A6/GPR65/GM2A/CDC45/AOAH/MELK/RRM2/TOP2A/BIRC5/MEGF6/HMMR/VDR/ASF1B/CD38/SLC16A6/CLC/PLK1/CCNA2/NAP1L1/MNDA/CDC20/DHFR/SLC15A3/IFI30/LRP2/BUB1B/SERPINA1/CDKN3/CCNB1/LMNB1/MMP9/CDK1/KIFC1/NUSAP1/KIF18B…
ANASTASSIOU_MULTICANCER_INVASIVENESS_SIGNATURE	ANASTASSIOU_MULTICANCER_INVASIVENESS_SIGNATURE	64	0.686018419820334	2.31720927976583	1e-10	1.95252100840336e-09	9.28792569659443e-10	4879	tags=70%, list=16%, signal=59%	PLAU/POSTN/COL10A1/SERPINF1/MMP2/SULF1/FAP/LUM/LOX/THBS2/NOX4/LOXL2/MMP11/RAB31/CDH11/COL1A1/COL1A2/COL5A2/ADAM12/COL5A1/NTM/PDGFRB/AEBP1/LRRC15/GREM1/CTSK/LGALS1/CRISPLD2/MXRA5/PCOLCE/THY1/BGN/DCN/COL6A3/NUAK1/EPYC/FBN1/RCN3/FN1/COL11A1/COL3A1/COL6A2/TNFAIP6/SPARC/GLT8D2
HESS_TARGETS_OF_HOXA9_AND_MEIS1_DN	HESS_TARGETS_OF_HOXA9_AND_MEIS1_DN	79	0.664757196326238	2.30994851621602	1e-10	1.95252100840336e-09	9.28792569659443e-10	2346	tags=53%, list=8%, signal=49%	CYBB/HCK/MS4A6A/CSF1R/C5AR1/MPEG1/C3AR1/CD300LF/RNASE2/FPR1/LSP1/TGFBI/MSR1/GPR137B/FCGR1A/NDRG1/LILRA5/SLC11A1/PLEK/FGR/MRC1/MERTK/FFAR2/CLEC7A/ANXA4/LIPA/UPP1/CTSS/FPR2/TRPV2/MMP9/PLSCR1/SAMHD1/S100A3/IL18/CSF2RB/IL1R2/LCN2/AQP9/CPT1A/CCR5/STX3
SARRIO_EPITHELIAL_MESENCHYMAL_TRANSITION_UP	SARRIO_EPITHELIAL_MESENCHYMAL_TRANSITION_UP	172	0.618533377369778	2.30742291693199	1e-10	1.95252100840336e-09	9.28792569659443e-10	6231	tags=61%, list=20%, signal=49%	MBOAT7/RELT/IGFBP3/GDA/CALM3/BUB1/PGK1/BCL2L11/CDC45/UBE2T/RRM2/FHL2/TOP2A/FBXO41/ASPM/ENO1/TACC3/ANLN/HMMR/MKI67/ASF1B/STMN1/ARPC1B/PLK1/CCNA2/TUBB3/TNFRSF12A/DHFR/MCM4/BUB1B/TNK1/UHRF1/CCNB1/NDC80/CDK1/MMP14/MT2A/UBE2S/KIF11/CENPE/PLCG2/KIF20A/ARPC5L/CEP55/ORC6/RUNX1/CDCA5/HILPDA/TGFB2/BLM/CDC7/PLAUR/DTL/CCT4/PLK4/PKMYT1/MCM2/CPT1A/MAD2L1/EXO1/BRCA1/ZWINT/CENPU/STIL/TUBB4B/PHF19/SKA3/MCM3/FBXO5…
CROONQUIST_NRAS_SIGNALING_DN	CROONQUIST_NRAS_SIGNALING_DN	69	0.675283065270553	2.2995555720776	1e-10	1.95252100840336e-09	9.28792569659443e-10	6231	tags=71%, list=20%, signal=57%	CHEK2/PLOD2/PTTG1/SMC4/TOP2A/UBE2C/SBNO2/MKI67/AURKB/STMN1/PLK1/CCNA2/HMGA1/CDC20/TPX2/MCM4/BUB1B/CDKN3/CCNB1/TK1/NDC80/CDK1/PCLAF/KIF11/AURKA/PTP4A3/APOBEC3B/CCNB2/MYBL2/KIF2C/GPX4/PLK4/MCM2/SPAG5/ZWINT/NCAPH/STIL/MCM3/HMGB2/FOXM1/POLD1/CDC6/OIP5/PCNA/CENPA/TRIP13/GINS1/CHAF1A/POLD3
GAURNIER_PSMD4_TARGETS	GAURNIER_PSMD4_TARGETS	70	0.670983151193692	2.29423157341627	1e-10	1.95252100840336e-09	9.28792569659443e-10	6247	tags=66%, list=20%, signal=52%	C5AR1/C3AR1/CD86/CCL18/CCL13/CCR1/IL10/TGFB1/C3/CXCL16/IL13RA1/CCL7/CXCL6/CCR3/HLA-DMB/HLA-DPA1/IL16/CCL8/IL1R2/HLA-DRA/IL12RB1/HLA-G/CCR7/HLA-DPB1/CXCL1/IL18R1/CCR5/HLA-A/RELB/CXCL13/IL21R/CXCL8/HLA-DQA1/IFNGR1/IL17RA/HLA-DPB2/HLA-DQB1/IL1A/HLA-DQB2/HLA-DOA/HLA-DRB1/IL12B/HLA-DMA/CCL5/NFKB2/CCL20
REACTOME_COLLAGEN_DEGRADATION	REACTOME_COLLAGEN_DEGRADATION	64	0.674637318866142	2.27876659078976	1e-10	1.95252100840336e-09	9.28792569659443e-10	4520	tags=62%, list=15%, signal=53%	MMP10/COL10A1/MMP2/COL8A1/MMP1/MMP11/ADAM17/MMP12/COL1A1/COL1A2/COL12A1/COL5A2/MMP3/COL5A1/MMP9/COL7A1/MMP14/MMP13/COL18A1/CTSK/CTSB/MMP7/COL6A1/COL4A1/TMPRSS6/ADAM10/COL4A6/COL8A2/COL6A3/COL16A1/CTSD/ADAM9/COL4A5/COL6A5/MMP19/CTSL/COL11A1/COL3A1/COL6A2/COL15A1
BENPORATH_PROLIFERATION	BENPORATH_PROLIFERATION	143	0.616269145272622	2.27697728212235	1e-10	1.95252100840336e-09	9.28792569659443e-10	7525	tags=65%, list=25%, signal=49%	MARCO/CSTB/NCAPG/KPNA2/BUB1/S100A9/TMSB10/PTTG1/UBE2T/RRM2/TOP2A/ASPM/BIRC5/ANLN/STMN1/RIT1/CTSV/SRPK1/CENPF/S100A11/FAM3C/CSNK1G1/CDKN3/NDC80/CDK1/CKS2/EZH2/CENPE/AURKA/TFRC/MTFR2/CDCA5/NUF2/FANCA/RAD54L/PRIM2/APOBEC3B/NEK2/CCNB2/MYBL2/DTL/TTK/PBK/RACGAP1/PKMYT1/RAD51AP1/RANBP1/CENPM/MCM2/MAD2L1/CDT1/CEBPG/SPAG5/EXO1/CENPU/HDAC2/COX5A/FANCE/MCM3/PFDN2/CNIH4/DTYMK/GPSM2/PRC1/TYMS/LGALS8/DESI2/C1o…
DELYS_THYROID_CANCER_DN	DELYS_THYROID_CANCER_DN	232	-0.421879	-2.27368	1e-10	1.95252100840336e-09	9.28792569659443e-10	3008	tags=37%, list=10%, signal=34%	NRN1/CXCL12/SRPX/HLF/TEK/WASF3/FAXDC2/RERGL/APOD/MYOC/SPTBN1/RPS6KA5/MATN2/PHYH/SH3BGR/KCNK2/EPHA3/FGF13/ITIH5/PRKACB/FXYD6/PRPSAP1/TSPAN7/ARHGEF28/NDRG4/GSTM3/SFRP1/ITPR1/HSPA12A/MPPED2/CCL14/ZFPM2/TSC22D3/ITM2A/SNTA1/UCHL5/FXYD1/SLC14A1/STARD13/EMCN/CTH/ALDH1B1/MEOX2/CASQ2/CA4/AOX1/DIO2/LIFR/RELN/FCGBP/RYR2/AOC3/GDF10/SGCD/HBA1/CRYAB/ENPP1/DLG2/FHL1/OGN/CHRDL1/FGFR2/ID3/HBB/ADH1B/EDN3/DPT/SORBS…
KEGG_NATURAL_KILLER_CELL_MEDIATED_CYTOTOXICITY	KEGG_NATURAL_KILLER_CELL_MEDIATED_CYTOTOXICITY	127	0.619208556308064	2.2725875627001	1e-10	1.95252100840336e-09	9.28792569659443e-10	6226	tags=56%, list=20%, signal=45%	FCER1G/TYROBP/ITGB2/PTPN6/RAC2/PIK3CD/SH3BP2/FCGR3A/SYK/PTK2B/VAV1/TNFRSF10C/PIK3R5/LCP2/BID/NFAT5/MICB/CD48/FAS/RAET1L/NRAS/NFATC4/PRKCB/CD247/PRF1/SH2D1B/CASP3/GRB2/PLCG2/MAP2K1/SH2D1A/VAV3/ZAP70/NFATC1/IFNAR2/ITGAL/HLA-G/SHC1/TNFRSF10B/ULBP2/LCK/KIR2DL3/HRAS/GZMB/HLA-A/ICAM2/IFNGR1/KIR2DL4/PAK1/RAC1/SHC4/CD244/FCGR3B/KIR2DS4/PIK3CG/TNFRSF10D/RAET1G/NCR1/FASLG/ICAM1/FYN/KRAS/LAT/NFATC3/NCR3/TNF…
GRAHAM_NORMAL_QUIESCENT_VS_NORMAL_DIVIDING_DN	GRAHAM_NORMAL_QUIESCENT_VS_NORMAL_DIVIDING_DN	89	0.64251240790626	2.2634398630579	1e-10	1.95252100840336e-09	9.28792569659443e-10	6158	tags=69%, list=20%, signal=55%	CPA3/NCAPG/BUB1/CDC45/MELK/RRM2/PPIF/TOP2A/BIRC5/CCNA2/CDC20/DHFR/MCM4/BUB1B/CDKN3/TK1/AMMECR1/NDC80/CDK1/NUSAP1/RNASEH2A/KIF18B/PCLAF/KIF11/DLGAP5/CEP55/CSF2RB/APOBEC3B/CCNB2/KIF2C/DTL/RACGAP1/KIF15/RAD51AP1/CENPM/MCM2/MAD2L1/AQP3/ZWINT/MCM10/CENPU/GZMB/GINS2/PRC1/TYMS/MCM5/CCNE2/NPM3/FABP5/RFC4/CDC6/OIP5/SAC3D1/LAT/PCNA/CD36/TRIP13/NUP85/GINS1/MCM6/FEN1
RHODES_UNDIFFERENTIATED_CANCER	RHODES_UNDIFFERENTIATED_CANCER	65	0.668333715115044	2.26226189315698	1e-10	1.95252100840336e-09	9.28792569659443e-10	6701	tags=74%, list=22%, signal=58%	SLC16A1/KPNA2/TMSB10/MELK/TOP2A/UBE2C/BIRC5/CCNA2/COL1A2/CDC20/IFI30/RAD21/CDKN3/CCNB1/CDK1/CKS2/PCLAF/EZH2/UBE2S/DLGAP5/NCAPD2/GCLM/MYBL2/KIF2C/MCM2/MAD2L1/KIF14/CEBPG/NCAPH/CCT6A/MCM3/NUDT1/GPSM2/HMGB2/FOXM1/TUBB/CTSL/RFC4/CDC6/RPA3/PCNA/CENPA/TRIP13/ADRM1/MCM6/YBX1/TAP1/PSMD14
MORI_LARGE_PRE_BII_LYMPHOCYTE_UP	MORI_LARGE_PRE_BII_LYMPHOCYTE_UP	79	0.65044165238617	2.26020378285181	1e-10	1.95252100840336e-09	9.28792569659443e-10	5503	tags=63%, list=18%, signal=52%	KPNA2/HMGB3/RANGAP1/MELK/RRM2/SMC4/TOP2A/MKI67/RAMP1/ASF1B/STMN1/CCNA2/HMGA1/CDC20/ENPEP/RAD21/CDKN3/CCNB1/LMNB1/NDC80/CDK1/CBX1/UBE2S/CENPE/AURKA/CDKN2C/CDCA5/LGALS1/CCNB2/MYBL2/DTL/TTK/E2F8/RACGAP1/SMARCA4/MCM2/NCAPH/CENPL/HJURP/TUBB4B/MCM3/PRC1/TUBB/TUBA1A/HNRNPAB/CMC2/TXN/SMARCC1/CENPA/LIG1
ALTEMEIER_RESPONSE_TO_LPS_WITH_MECHANICAL_VENTILATION	ALTEMEIER_RESPONSE_TO_LPS_WITH_MECHANICAL_VENTILATION	120	0.619326641033898	2.25948828866365	1e-10	1.95252100840336e-09	9.28792569659443e-10	4948	tags=52%, list=16%, signal=43%	PLA2G7/OSMR/FCGR2A/FCER1G/CYBB/MS4A6A/C5AR1/ITGAM/F13A1/SLA/FCGR1A/CCR1/LILRB3/BCL2A1/IL4I1/BST1/GDA/PLEK/LCP2/CSF3R/GPR65/LST1/PFKFB3/CLEC4D/SLC15A3/UPP1/FPR2/TGM1/CXCL6/TFEC/STAT2/MT2A/IRF7/ADM/TNFAIP2/MEFV/SELL/CSF2RB/IL1R2/PLAUR/CCRL2/SLFN12/IL1RN/CH25H/CCR2/OAS3/EBI3/MAP3K8/CLEC4E/RELB/THBS1/OAS2/RAB20/SERPINE1/F3/BCL3/IL1A/ISG15/SLC26A4/CLEC6A/FGL2/MXD1
KAUFFMANN_MELANOMA_RELAPSE_UP	KAUFFMANN_MELANOMA_RELAPSE_UP	61	0.670484679031863	2.25810528637164	1e-10	1.95252100840336e-09	9.28792569659443e-10	6187	tags=66%, list=20%, signal=52%	CHEK2/PTTG1/CDC45/RRM2/SMC4/TOP2A/CENPF/MCM4/PPIA/LAMTOR5/ORC6/FANCA/TDP1/RAD54L/FANCD2/BLM/NEIL3/GTF2H3/RAD51AP1/MAD2L1/EXO1/BRCA1/MCM3/GINS2/MSH6/POLE4/POLQ/BRIP1/CTBP2/OGG1/RFC4/RAD51/CDC6/RPA3/PCNA/GTF2H2/FANCG/XRCC5/MCM6/CHAF1A
SHEDDEN_LUNG_CANCER_POOR_SURVIVAL_A6	SHEDDEN_LUNG_CANCER_POOR_SURVIVAL_A6	444	0.575808867746376	2.25688244241637	1e-10	1.95252100840336e-09	9.28792569659443e-10	6139	tags=56%, list=20%, signal=45%	EGLN3/PKM/GAPDH/SLC16A3/UBE2D1/TEAD4/SLC16A1/NCAPG/JPT1/SLC2A1/KPNA2/IL2RA/CALM3/BUB1/PLOD2/MYO7A/PGK1/PTTG1/CDC45/MUC16/PYGL/ACOT7/MELK/RRM2/PPIF/TOP2A/ASPM/UBE2C/BIRC5/TACC3/IL1RAP/CDKN2D/HMMR/MKI67/MOB1A/AURKB/MMP12/STMN1/FCHO1/CTSV/PFKP/CCL7/ACTR3/CCNA2/HMGA1/SKA1/CDC20/CENPF/NRAS/NUP62/AP2B1/TPX2/SNX7/MCM4/BUB1B/WASF1/ERO1A/CDKN3/KIF4A/CCNB1/SFXN1/LMNB1/TK1/DEPDC1/PSMA7/NDC80/CDK1/BRCA2/NUSA…
KOBAYASHI_EGFR_SIGNALING_24HR_DN	KOBAYASHI_EGFR_SIGNALING_24HR_DN	246	0.592223314494454	2.25506501999574	1e-10	1.95252100840336e-09	9.28792569659443e-10	6187	tags=60%, list=20%, signal=48%	NCAPG/MET/KPNA2/G0S2/BUB1/ENO2/RANGAP1/CDC45/MELK/RRM2/SMC4/PPIF/TOP2A/ASPM/UBE2C/BIRC5/HMMR/MKI67/ASF1B/AURKB/IER3/PLK1/CCNA2/NAP1L1/TNFRSF12A/CDC20/DHFR/UPP1/TPX2/RFWD3/MCM4/BUB1B/GJB3/CDKN3/KIF4A/CCNB1/LMNB1/TK1/DEPDC1/NDC80/CDK1/NUSAP1/RNASEH2A/TIMELESS/KIF18B/CKS2/SPDL1/EZH2/UBE2S/KIF11/AURKA/DLGAP5/NOP56/PIMREG/CEP55/ORC6/SHCBP1/NRG1/FANCI/GTSE1/NETO2/BLM/NEK2/CX3CL1/MYBL2/KIF2C/DTL/CDCA4/T…
VECCHI_GASTRIC_CANCER_EARLY_UP	VECCHI_GASTRIC_CANCER_EARLY_UP	421	0.575235405336544	2.25182028704327	1e-10	1.95252100840336e-09	9.28792569659443e-10	6390	tags=56%, list=21%, signal=45%	IFITM2/IFITM1/ARPC4/SEMA4B/CDH3/IFITM3/SPP1/NCAPG/JPT1/LIF/KIF26B/CEMIP/BUB1/BID/HMGB3/PTTG1/MSRB1/SLC6A8/MTHFD1L/S100A6/UBE2T/MELK/RRM2/SMC4/TOP2A/ASPM/ENO1/UBE2C/BIRC5/CDC25B/ANLN/HMMR/MKI67/MACC1/ATP10B/TMPRSS4/CTSV/PFKP/CCNA2/HMGA1/S100A10/ESCO2/CDC20/CENPF/DHFR/CLDN1/UPP1/KNL1/TPX2/CDK6/MCM4/S100A11/MYOF/LAMA5/BUB1B/EPHB2/UHRF1/MMP3/CDKN3/KIF4A/CCNB1/TK1/CEP72/DEPDC1/TBCB/COL7A1/PSMA7/NDC80/…
KIM_GLIS2_TARGETS_UP	KIM_GLIS2_TARGETS_UP	79	0.647896496320913	2.2513596823156	1e-10	1.95252100840336e-09	9.28792569659443e-10	5821	tags=67%, list=19%, signal=54%	ADAM8/OSMR/FCGR2A/FCER1G/LSP1/POSTN/TGFBI/AIF1/IFITM3/LILRB3/BCL2A1/LUM/PDGFRA/CMTM3/C3/S100A6/SPON1/COL1A1/COL1A2/MFAP2/LTBP2/HLA-DMB/MMP14/BOK/COL18A1/CCL8/IGFBP2/COL4A1/NID1/CX3CL1/LTB/PYCARD/CCR2/DCN/ADAMTS2/TNFSF13B/FBN1/SERPINE1/EFEMP2/HLA-DQB1/S100A4/COL3A1/ISG15/VIM/COL15A1/ICAM1/LAD1/SPARC/PSMB8/CCL15/HLA-DMA/CCL5/PSMB9
WINTER_HYPOXIA_UP	WINTER_HYPOXIA_UP	93	0.635307883879413	2.25114863364128	1e-10	1.95252100840336e-09	9.28792569659443e-10	3507	tags=49%, list=11%, signal=44%	P4HA1/PLAU/GAPDH/NDUFA4L2/NDRG1/TEAD4/SLC16A1/PFKFB4/SLC2A1/PGK1/TANC2/SLC6A8/PYGL/PPP4R1/ANLN/S100A10/RHOC/ALDOA/PSMA7/PGAM1/C16orf74/LDHA/CA9/S100A3/CORO1C/HILPDA/PGF/HOMER1/GMFB/RAN/CDCA4/GEMIN2/TPI1/MRPL14/HES2/TUBB4B/TPBG/KCTD11/CXCL8/PPARD/ADORA2B/COL4A5/CNIH4/KRT17/MRPS17/PTGFRN
ZHOU_CELL_CYCLE_GENES_IN_IR_RESPONSE_6HR	ZHOU_CELL_CYCLE_GENES_IN_IR_RESPONSE_6HR	82	0.642061322095648	2.2491224267514	1e-10	1.95252100840336e-09	9.28792569659443e-10	6557	tags=70%, list=21%, signal=55%	SULF2/HMGB3/UBE2T/CCNA2/RTKN2/UHRF1/LMNB1/KIFC1/NUSAP1/TIMELESS/PCLAF/EZH2/KIF11/CENPK/DLGAP5/KIF20A/PIMREG/MTFR2/CEP55/CDCA5/RAD54L/POC1A/NEK2/WDHD1/MYBL2/DTL/TTK/E2F8/RACGAP1/RANBP1/MCM2/MAD2L1/CDT1/EXO1/BRCA1/HAUS8/MCM3/FBXO5/TOPBP1/GINS2/DTYMK/HMGB2/MCM5/LBR/FABP5/RFC4/RAD51/CMC2/CDK2/CENPA/TRIP13/PAICS/GINS3/KNTC1/MCM6/PARPBP/KIF22
TURASHVILI_BREAST_LOBULAR_CARCINOMA_VS_DUCTAL_NORMAL_UP	TURASHVILI_BREAST_LOBULAR_CARCINOMA_VS_DUCTAL_NORMAL_UP	68	0.661409207237228	2.2487473989338	1e-10	1.95252100840336e-09	9.28792569659443e-10	4768	tags=62%, list=16%, signal=52%	CCN4/C5AR1/POSTN/PLXDC1/SULF1/SULF2/COL8A1/LOX/MICAL2/THBS2/GNA13/COL1A1/COL1A2/CXCR4/COL12A1/ENPEP/PLXNC1/GPX8/COL5A2/ADAM12/COL5A1/AEBP1/LRRC15/HSPA6/WIPF1/SFRP2/MXRA5/THY1/BGN/AGTPBP1/COL6A3/FBN1/FN1/PRC1/TAGAP/COL11A1/COL3A1/FNDC1/CTHRC1/UXS1/ASAP1/SPARC
MORI_PRE_BI_LYMPHOCYTE_UP	MORI_PRE_BI_LYMPHOCYTE_UP	76	0.647217952631501	2.24168972882876	1e-10	1.95252100840336e-09	9.28792569659443e-10	6055	tags=64%, list=20%, signal=52%	FCER1G/MPEG1/ADGRG3/KPNA2/HMGB3/MELK/RRM2/SMC4/GZMA/TOP2A/UBE2C/MKI67/RAMP1/STMN1/CDC20/ENPEP/KIF4A/LMNB1/NDC80/CDK1/AURKA/CDCA5/EMB/CCNB2/DTL/TTK/E2F8/RACGAP1/MCM2/TUBA1B/NCAPH/HJURP/TUBB4B/ACTN4/SSBP4/MGST2/PRC1/LEF1/TUBB/TUBA1A/RAD51/HNRNPAB/GRB7/TXN/SMARCC1/LIG1/CCL5/HSPBP1/MCM6
PID_INTEGRIN1_PATHWAY	PID_INTEGRIN1_PATHWAY	65	0.660886033484225	2.23705202275135	1e-10	1.95252100840336e-09	9.28792569659443e-10	4459	tags=60%, list=15%, signal=51%	PLAU/TGFBI/F13A1/SPP1/LAMB3/TNC/THBS2/TGM2/ITGA11/ITGA3/COL1A1/COL1A2/LAMA5/COL5A2/COL5A1/COL7A1/ITGA4/ITGB1/COL18A1/LAMC1/LAMC2/COL6A1/COL4A1/NID1/PLAUR/COL4A6/COL6A3/MDK/THBS1/ITGA2/LAMA3/FBN1/COL4A5/CD81/FN1/COL11A1/COL3A1/LAMB2/COL6A2
FURUKAWA_DUSP6_TARGETS_PCI35_DN	FURUKAWA_DUSP6_TARGETS_PCI35_DN	70	0.652765042249821	2.23194005287271	1e-10	1.95252100840336e-09	9.28792569659443e-10	4563	tags=60%, list=15%, signal=51%	LAT2/LAMB3/NCAPG/MMP1/AURKB/CCNA2/CENPF/TPX2/MCM4/CCNB1/NUSAP1/KIF11/AURKA/DLGAP5/NCAPD2/MTFR2/CEP55/ORC6/SHCBP1/ARHGAP11A/CKAP2/BLM/CCNB2/KIF2C/DTL/PBK/RACGAP1/PHLDA2/HJURP/STIL/DYSF/ADORA2B/PMEPA1/PRC1/MCM5/ETS1/CCNE2/EPHA2/POLQ/RFC4/SIPA1L3/CALB2
DELYS_THYROID_CANCER_UP	DELYS_THYROID_CANCER_UP	436	0.56764479181034	2.22522754468809	1e-10	1.95252100840336e-09	9.28792569659443e-10	5132	tags=55%, list=17%, signal=46%	HMOX1/FCGR2A/NCF2/C1QB/MS4A6A/CSF1R/CYBA/C3AR1/MARCO/PLAU/CTSA/FXYD5/PXDN/PKM/MSR1/COL10A1/ALOX5/CCL18/CPA3/CDH3/ALOX5AP/ADORA3/EPHA4/CFI/IGFBP3/TREM2/GPX1/CCL13/MBOAT2/TIAM1/SPP1/CCR1/C1QA/LAMB3/TNC/COL8A1/MET/IGSF6/TMC6/BCL2A1/FAP/LIF/TNFRSF10C/G0S2/THBS2/TNFRSF1A/SPOCK2/CTSC/LOXL2/BID/MRC1/ANXA8/SCG5/C3/MMP1/TMSB10/TGM2/IL10RA/TDO2/ACOT7/LST1/MMP11/ECM1/IL1RAP/ITGA3/AHNAK2/LYN/RAMP1/MLLT11/PDL…
VERHAAK_AML_WITH_NPM1_MUTATED_UP	VERHAAK_AML_WITH_NPM1_MUTATED_UP	176	0.594715721053708	2.22399430285845	1e-10	1.95252100840336e-09	9.28792569659443e-10	3845	tags=50%, list=13%, signal=44%	HMOX1/CD163/PTAFR/FCGR2A/C1QB/HCK/TMEM176A/C5AR1/C3AR1/FPR1/LILRB2/CHST15/CD86/TMEM176B/PILRA/TBXAS1/FCGR3A/SLC16A3/MMP2/CARD9/CCR1/C1QA/LILRB3/AKR1C1/LILRB1/BCL2A1/SECTM1/LILRA5/G0S2/HK3/ADGRE1/PLEK/NCF1/FGR/CPVL/S100A6/CD300C/SMC4/SLC2A6/MVP/BASP1/GNS/IER3/NAP1L1/SLC15A3/IFI30/BCL6/SERPINA1/VNN2/AIM2/VNN1/TREM1/SELENOP/CTSG/PLS1/LILRA1/TNFAIP2/SCPEP1/TYMP/TLR4/RUNX1/AQP9/PLAUR/GDF15/SNX10/ETS2/…
HADDAD_T_LYMPHOCYTE_AND_NK_PROGENITOR_DN	HADDAD_T_LYMPHOCYTE_AND_NK_PROGENITOR_DN	64	0.65778616583054	2.22184734917658	1e-10	1.95252100840336e-09	9.28792569659443e-10	2516	tags=53%, list=8%, signal=49%	TYROBP/HCK/MS4A6A/CSF1R/F13A1/SERPINF1/ACSL4/G0S2/TRIB2/PLEK/LY86/SLC2A5/RRM2/CD7/SPON1/RAB31/LGMN/CDC20/CST7/RNASE6/MCM4/BLNK/S100A8/CTSG/GPR183/IRF8/ITGB7/IL7R/LGALS1/LTB/CCR7/KIF15/ZWINT/IL6R
REACTOME_REGULATION_OF_ACTIN_DYNAMICS_FOR_PHAGOCYTIC_CUP_FORMATION	REACTOME_REGULATION_OF_ACTIN_DYNAMICS_FOR_PHAGOCYTIC_CUP_FORMATION	117	0.610284644004116	2.22163557089703	1e-10	1.95252100840336e-09	9.28792569659443e-10	7834	tags=74%, list=26%, signal=55%	FCGR2A/ACTG1/ARPC4/FCGR3A/FCGR1A/WAS/SYK/BTK/VAV1/NCK1/ACTB/ARPC2/ARPC3/ARPC1B/ACTR3/CD247/CYFIP2/ARPC5/NCKAP1L/WASF1/ARPC1A/MYO9B/GRB2/WIPF1/CDC42/VAV3/MYO5A/LIMK1/IGHG4/CFL1/IGHG2/IGHV4-34/ABI2/IGHG1/IGHV1-69/PAK1/CD3G/RAC1/IGHV2-5/NCKIPSD/IGKV1-39/IGLV3-19/ELMO2/WASF2/CRK/IGHV1-46/CYFIP1/IGHV2-70/IGKV5-2/IGLV1-40/IGHV4-59/HSP90AA1/IGLV3-25/IGKV1D-16/IGHV3-48/IGKV3-20/ABI1/IGLC2/IGHV3-11/IGLV2-…
GRAHAM_CML_DIVIDING_VS_NORMAL_QUIESCENT_UP	GRAHAM_CML_DIVIDING_VS_NORMAL_QUIESCENT_UP	181	0.590678811485041	2.21719428786864	1e-10	1.95252100840336e-09	9.28792569659443e-10	5369	tags=56%, list=18%, signal=47%	RNASE2/CPA3/SHMT2/NCAPG/KPNA2/MICAL2/TFR2/BUB1/CDC45/ACOT7/MELK/RRM2/PPIF/TOP2A/TPSAB1/ASPM/UBE2C/BIRC5/HMMR/RAB31/HDC/PDLIM1/AURKB/STMN1/CLC/CCNA2/SORD/CDC20/CENPF/DHFR/CST7/NT5DC2/TPX2/MCM4/BUB1B/CDKN3/KIF4A/CCNB1/SFXN1/TK1/AMMECR1/NDC80/CDK1/NUSAP1/RNASEH2A/KIF18B/PCLAF/EZH2/UBE2S/KIF11/AURKA/DLGAP5/KIF20A/HPGDS/CEP55/FANCI/APOBEC3B/NEK2/CDC7/CCNB2/KIF2C/TTK/PBK/E2F8/RACGAP1/KIF15/RAD51AP1/RAN…
HOFFMANN_LARGE_TO_SMALL_PRE_BII_LYMPHOCYTE_UP	HOFFMANN_LARGE_TO_SMALL_PRE_BII_LYMPHOCYTE_UP	147	0.598585596454171	2.21184899815262	1e-10	1.95252100840336e-09	9.28792569659443e-10	4240	tags=51%, list=14%, signal=44%	KPNA2/BUB1/HMGB3/CDC45/UBE2T/MELK/RRM2/SMC4/TOP2A/ENO1/UBE2C/ANLN/MKI67/RAMP1/XPO1/AURKB/STMN1/CCNA2/CDC20/NT5DC2/ANP32A/ANP32B/CDKN3/KIF4A/CCNB1/TK1/CASP3/NDC80/CDK1/KIFC1/MMP14/CBX1/BRCA2/GSN/NUSAP1/DNMT1/CKS2/SPDL1/PCLAF/UBE2S/CENPE/AURKA/DLGAP5/KIF20A/LDHA/CDKN2C/CDCA5/ITGB7/RAD54L/NEK2/WDHD1/CCNB2/KIF2C/TTK/E2F8/PLK4/RACGAP1/TUBA1B/NCAPH/CENPL/MCM10/HJURP/TUBB4B/SGO1/ACTN4/ABR/ECT2/HMGB2/PRC…
BASAKI_YBX1_TARGETS_UP	BASAKI_YBX1_TARGETS_UP	282	0.576862269645722	2.21146308084209	1e-10	1.95252100840336e-09	9.28792569659443e-10	7486	tags=62%, list=25%, signal=47%	OSMR/JPT1/KPNA2/BUB1/ANXA8/RANGAP1/PTTG1/MELK/ASPM/UBE2C/BIRC5/ANLN/MKI67/ASF1B/AURKB/PLAC8/TNFRSF21/PLK1/S100A2/CCNA2/FOLR3/TNFRSF12A/CDC20/DHFR/SFN/TPX2/MCM4/BUB1B/UHRF1/CDKN3/KIF4A/CCNB1/TK1/DEPDC1/CDA/NDC80/CDK1/MT2A/CCM2/CENPI/NUP50/SKA2/SPDL1/MISP/AURKA/GSTP1/KIF20A/PRSS23/NCAPD2/TXNIP/ARPC5L/MT1G/CEP55/LAMC2/ORC6/S100A3/NUF2/GALNT2/SHCBP1/RRAS/E2F7/DHX9/ACTR1A/FANCI/GTSE1/NEK2/WDHD1/CCNB2/…
ICHIBA_GRAFT_VERSUS_HOST_DISEASE_D7_UP	ICHIBA_GRAFT_VERSUS_HOST_DISEASE_D7_UP	108	0.611257750783038	2.21006093328169	1e-10	1.95252100840336e-09	9.28792569659443e-10	3660	tags=46%, list=12%, signal=41%	TYROBP/C1QB/HCK/MPEG1/CYBA/RNASE2/C1QC/MARCO/CD53/PKM/MSR1/BCL2A1/LILRA5/SLC11A1/ADGRE1/SHISA5/PTPN1/LCP2/LY86/TMSB10/FLOT1/ITPK1/IFI27L2/PLAC8/FAS/CCL7/MNDA/TMSB4X/CTSS/HLA-DMB/IRF7/PTGS1/NEK9/SAMHD1/IRF8/COL4A1/HLA-DRA/PLD4/CRYBG1/MS4A4E/IL18R1/SNX10/IL1RN/SERPINA10/CLIC1/IL18BP/RNF19B/CDC42SE2/HLA-DQB1/GIMAP4
LEE_DIFFERENTIATING_T_LYMPHOCYTE	LEE_DIFFERENTIATING_T_LYMPHOCYTE	194	0.586872741451574	2.20646633161011	1e-10	1.95252100840336e-09	9.28792569659443e-10	6968	tags=60%, list=23%, signal=47%	LAPTM5/ITGB2/RAC2/ADA2/CD53/SELPLG/AIF1/SLA/ARHGAP30/TMC6/VAV1/TNFAIP8/SORL1/PTPRC/DOCK8/HCLS1/CORO1A/FYB1/EVI2B/DOCK2/SASH3/BCL2L11/ITGB2-AS1/MR1/SP110/ARHGAP9/CD48/AKNA/CXCR4/PRKCB/CD247/CYFIP2/MAP4K1/NCKAP1L/SLFN5/SEMA4D/APBB1IP/PRKCQ/RCSD1/UCP2/PDE7A/IKZF1/PAG1/TXNIP/TRAF3IP3/ARHGAP15/ARHGAP25/RASGRP1/SH2D1A/SELL/ARHGEF6/TBC1D10C/CD52/NUP210/IL7R/GMFG/SLC46A3/EVI2A/IFNAR2/ITGAL/SLC9A3R1/LTB/T…
LENAOUR_DENDRITIC_CELL_MATURATION_DN	LENAOUR_DENDRITIC_CELL_MATURATION_DN	128	0.601362929015338	2.2045140841715	1e-10	1.95252100840336e-09	9.28792569659443e-10	2975	tags=47%, list=10%, signal=42%	CD163/PTAFR/FCGR2A/FCER1G/CYBB/CSF1R/C5AR1/C3AR1/SERPINF1/DOK1/CD37/AKR1C1/PTK2B/AMPD3/SLC11A1/BST1/SORL1/CORO1A/FYB1/NCF1/S100A9/C3/LST1/PPIF/CLEC2B/CD180/PRRC2A/MICB/LTA4H/KYNU/IER3/EMP3/LGMN/STAB1/MAPKAPK2/SERPINA1/MMP9/PLSCR1/IL2RG/IRF7/S100A8/TXNIP/TLR1/CTSK/IL1R2/TAX1BP3/EVI2A/ITGAL/PLAUR/NCOA4/ADAM10/CHI3L1/NAP1L4/CCR2/FCN1/IL6R/SLC1A3/TNFRSF1B/IDS/CXCL8
MARKEY_RB1_ACUTE_LOF_DN	MARKEY_RB1_ACUTE_LOF_DN	222	0.579828573232785	2.20108586508478	1e-10	1.95252100840336e-09	9.28792569659443e-10	3345	tags=45%, list=11%, signal=41%	LILRB4/PLA2G7/ADAM8/NCF2/TYROBP/C1QB/HCK/MS4A6A/ITGB2/CSF1R/C5AR1/MPEG1/C3AR1/C1QC/ITGAX/PCSK5/PTPN6/RAC2/FPR1/SRGN/ITGAM/IFITM1/TGFBI/SELPLG/FCGR1A/IGFBP3/LAT2/NDRG1/NCF4/CCR1/BCL2A1/ACSL4/LILRA5/VAV1/ADGRE1/PTPRC/HCLS1/GADD45A/NCF1/BID/MSRB1/CD300C/LST1/FCGR2B/CFP/LCP1/STOM/ANXA4/FERMT3/IFI27L2/CLEC4D/PLAC8/TBC1D22A/GRINA/PFKP/CCL7/MNDA/LGMN/STAB1/AGRN/CPXM1/NCKAP1L/MMP3/ERO1A/ABCG1/MT2A/IRF7/A…
WALLACE_PROSTATE_CANCER_RACE_UP	WALLACE_PROSTATE_CANCER_RACE_UP	297	0.573156873897776	2.20036357498375	1e-10	1.95252100840336e-09	9.28792569659443e-10	5357	tags=54%, list=18%, signal=45%	MS4A4A/CCN4/LAPTM5/VSIG4/FCER1G/C1QB/ITGB2/C5AR1/IFITM2/RAC2/ADA2/SRGN/SAMSN1/LSP1/LILRB2/CD53/IFITM1/CD86/PIM2/ALOX5AP/ADCY7/SLA/ARL4C/ADAM28/CD37/IFITM3/ADAMDEC1/C1QA/CD28/BCL2A1/SECTM1/MCUB/PTPRC/CTSC/HCLS1/CORO1A/PLEK/FYB1/LCP2/EVI2B/MRC1/GPR65/GZMK/CPM/IL10RA/FCGR2B/GZMA/STOM/AHNAK2/CD48/PLAC8/TLE4/NKG7/CXCR4/THEMIS2/RNASE6/CTSS/PRF1/PTPN22/MAP4K1/NCKAP1L/PTPN7/MMP9/TFEC/ITGA4/IL2RG/GLIPR1/U…
TARTE_PLASMA_CELL_VS_PLASMABLAST_DN	TARTE_PLASMA_CELL_VS_PLASMABLAST_DN	298	0.572679968920807	2.20031597175356	1e-10	1.95252100840336e-09	9.28792569659443e-10	7112	tags=59%, list=23%, signal=46%	LILRB4/LSP1/TKT/SLA/SLC16A1/PAK2/GPI/IL2RB/KPNA2/PTPN1/CORO1A/PGK1/TMSB10/ACOT7/RRM2/PPIF/TOP2A/CLEC2B/UBE2C/CD180/OSTF1/CDC25B/HMMR/MKI67/PDLIM1/KYNU/MVP/FAS/PFKP/CCNA2/S100A10/CDC20/DHFR/PRKCB/RNASE6/IFI30/ANP32A/RB1/CDKN3/CCNB1/LMNB1/HSPA4/TBCB/CAPRIN1/CDK1/KIFC1/GLIPR1/ITGB1/AHCY/CKS2/PCLAF/EZH2/UBE2S/KIF11/CENPE/DLGAP5/ATP13A3/ZMAT2/TFRC/ATP1B3/LDHB/BAK1/TROAP/ITGB7/SELL/KIF2A/MYO5A/TAX1BP3/…
FISCHER_G2_M_CELL_CYCLE	FISCHER_G2_M_CELL_CYCLE	230	0.578592371905364	2.1985966522662	1e-10	1.95252100840336e-09	9.28792569659443e-10	5927	tags=54%, list=19%, signal=44%	PLAU/CHEK2/UBE2D1/JPT1/ACSL4/KPNA2/CEMIP/BUB1/HMGB3/PTTG1/MELK/TOP2A/ASPM/UBE2C/BIRC5/TACC3/CDC25B/CDKN2D/ANLN/HMMR/MKI67/NDE1/AURKB/TNFRSF21/PLK1/CCNA2/CDC20/CENPF/TPX2/BUB1B/FAM3C/RAD21/CCNB1/DEPDC1/NDC80/CDK1/KIFC1/MID1/NUSAP1/CKAP2L/IQGAP3/KIF18B/NUP50/CKS2/UBE2S/KIF11/TNFAIP2/CENPE/AURKA/KIF20A/PIMREG/CEP55/CDKN2C/LAMC1/SLC25A24/NUF2/TROAP/SHCBP1/TDP1/TGFB2/ARHGAP11A/GTSE1/CKAP2/NEK2/CCNB2/K…
VECCHI_GASTRIC_CANCER_ADVANCED_VS_EARLY_UP	VECCHI_GASTRIC_CANCER_ADVANCED_VS_EARLY_UP	171	0.58979540628582	2.19660416077979	1e-10	1.95252100840336e-09	9.28792569659443e-10	6731	tags=58%, list=22%, signal=45%	PLA2G7/CD163/CCN4/HAVCR2/C3AR1/SLC5A3/PLAU/MSR1/COL10A1/ALOX5/ARL4C/EPHA4/DSE/IGFBP3/SULF1/GPNMB/TIAM1/SPP1/CHST11/COL8A1/FAP/LOX/THBS2/NOX4/PIK3R5/CEMIP/PLOD2/CMTM3/RBMS1/MMP11/NREP/IL1RAP/RAB31/CDH11/ANTXR1/EGFL6/COL1A2/COL12A1/BCL6/APOC1/COL5A2/ADAM12/BICD1/LTBP2/ADAMTS12/NTM/FMO2/PCED1B/CDK14/PLXDC2/HDGFL3/IGF2BP3/SFRP2/GSDME/COL4A1/RARRES1/SNX10/BMPR1B/EFEMP1/BGN/STC2/HES2/NUAK1/SLC1A3/THBS1…
KEGG_T_CELL_RECEPTOR_SIGNALING_PATHWAY	KEGG_T_CELL_RECEPTOR_SIGNALING_PATHWAY	108	0.60709241309681	2.19500075599565	1e-10	1.95252100840336e-09	9.28792569659443e-10	7719	tags=62%, list=25%, signal=47%	CD4/PTPN6/PIK3CD/PAK2/CD28/VAV1/IL10/CBL/PTPRC/PIK3R5/LCP2/NCK1/NFAT5/NRAS/CD3E/NFATC4/CD247/NFKBIE/CARD11/PRKCQ/GRB2/MAP2K1/CDC42/RASGRP1/NFKBIB/VAV3/CBLC/ZAP70/RHOA/NFATC1/CD40LG/CTLA4/CHUK/MAP2K7/BCL10/LCK/HRAS/MAP3K8/CD3D/PAK1/CD3G/PDCD1/PIK3CG/PAK6/DLG1/AKT2/CDK4/ICOS/FYN/KRAS/LAT/NFATC3/MAPK14/MAPK12/RELA/IL4/ITK/IKBKB/PIK3R3/MALT1/GRAP2/CHP2/VAV2/PPP3CC/SOS1/CD8A/CBLB
PID_PDGFRB_PATHWAY	PID_PDGFRB_PATHWAY	129	0.597756401365956	2.19049386200264	1e-10	1.95252100840336e-09	9.28792569659443e-10	7472	tags=58%, list=24%, signal=44%	HCK/PIK3CD/ARPC4/DOK1/SLA/CBL/PTPN1/PIK3R5/FGR/NCK1/CSK/PIK3R6/KSR1/YWHAB/LYN/ARPC2/ARPC3/ARPC1B/ACTR3/LRP1/NRAS/SFN/CYFIP2/ARPC5/ARAP1/EPS8/PDGFRB/GRB2/PAG1/ARHGDIA/MAP2K1/RHOA/SLC9A3R1/PTPN2/DNM2/SHC1/MAP2K7/LCK/PIN1/HRAS/ACTN4/YWHAG/PAK1/STAT3/MAP2K4/PPP2CA/RAC1/PIK3CG/ELK1/JAK2/YWHAZ/PPP2R1A/WASF2/ARHGAP35/CRK/MAPK10/STAT5A/FYN/RAPGEF1/PRKCD/KRAS/SRC/ABI1/BAIAP2/PLA2G4A/PIK3R3/DOCK4/BRK1/YWHA…
LE_EGR2_TARGETS_UP	LE_EGR2_TARGETS_UP	101	0.61186304888353	2.18997977535838	1e-10	1.95252100840336e-09	9.28792569659443e-10	5733	tags=61%, list=19%, signal=50%	TNC/KPNA2/TNFAIP8/BUB1/UBE2T/RRM2/TOP2A/BIRC5/MKI67/TNFRSF21/BASP1/PLK1/CHL1/CCNA2/CXCR4/CDC20/NT5DC2/MCM4/UHRF1/CCNB1/LMNB1/CDK1/NAV2/NUSAP1/IQGAP3/CKS2/PCLAF/EZH2/KIF11/AURKA/KIF20A/COL18A1/CORO1C/CDC7/CCNB2/KIF2C/HNRNPA2B1/LSM2/PLK4/MAD2L1/NCAPH/HDAC2/SPECC1/ECT2/TENM3/PPP1R14B/HMGB2/PRC1/MCM5/SOX2/ETS1/SLC22A23/RAD51/EZR/CD44/FIGNL1/PSPC1/RPA3/CDKN1C/TRIM59/CUEDC2/PLEKHO1
KEGG_CELL_CYCLE	KEGG_CELL_CYCLE	124	0.597604430495605	2.18862052688995	1e-10	1.95252100840336e-09	9.28792569659443e-10	5330	tags=50%, list=17%, signal=41%	CHEK2/GADD45A/BUB1/TGFB1/PTTG1/CDC45/YWHAB/CDC25B/CDKN2D/TP53/PLK1/CCNA2/CDC20/SFN/CDK6/MCM4/RB1/CCNA1/BUB1B/RAD21/CCNB1/CDK1/MAD1L1/CDKN2C/MAD2L2/ORC6/E2F3/TGFB2/CDC7/CCNB2/PRKDC/TTK/FZR1/PKMYT1/MCM2/MAD2L1/TGFB3/E2F2/HDAC1/CDC14A/E2F4/CDKN2A/HDAC2/MCM3/YWHAG/CCND2/SMAD3/SKP2/CDKN1B/MCM5/ESPL1/CCNE2/CCNB3/CDK7/CDC6/YWHAZ/CDK4/CREBBP/PCNA/CDKN1C/CDC27/CDK2
ANDERSEN_CHOLANGIOCARCINOMA_CLASS2	ANDERSEN_CHOLANGIOCARCINOMA_CLASS2	175	0.585200750723881	2.18674780745326	1e-10	1.95252100840336e-09	9.28792569659443e-10	5097	tags=55%, list=17%, signal=46%	ADAM8/CDH3/SLC16A3/BCL2L15/SLC6A20/LAMB3/NOX4/ITGB6/CEMIP/BUB1/TOP2A/UBE2C/SPOCD1/ANLN/VDR/UNC93B1/PLAC8/MMP12/TMPRSS4/C15orf48/CYP2S1/CTSV/COL1A2/CDC20/COL12A1/SFN/TPX2/LEMD1/GJB3/GPR87/GJB4/GPR35/PLBD1/DAPP1/MISP/KIF11/ADGRF1/CENPE/AURKA/DLGAP5/CLIC3/AP1S3/CEACAM5/CEP55/MTMR11/LAMC2/FERMT1/CBLC/ST14/CCNB2/PLAUR/LPAR5/MXRA5/TTK/VILL/CAPG/KIF15/CDCP1/EPHX3/SLC6A14/FGFBP1/TRIM31/CST6/SOX21/BCL11B/…
WINNEPENNINCKX_MELANOMA_METASTASIS_UP	WINNEPENNINCKX_MELANOMA_METASTASIS_UP	157	0.589460882003198	2.18560267430776	1e-10	1.95252100840336e-09	9.28792569659443e-10	6055	tags=59%, list=20%, signal=48%	NCAPG/KPNA2/BUB1/PLOD2/PTTG1/CDC45/UBE2T/MELK/RRM2/TOP2A/ASPM/BIRC5/ANLN/XPO1/CENPF/DHFR/MCM4/UHRF1/CDKN3/CCNB1/TK1/HSPA4/NDC80/CDK1/TIMELESS/KIF18B/SKA2/CKS2/SUPT7L/PCLAF/KIF11/AURKA/DLGAP5/TAF1A/CEP55/CDCA5/NUF2/SHCBP1/RAD54L/PRIM2/NEK2/CCNB2/OLA1/KIF2C/NEIL3/EEPD1/CCT4/IMMT/RACGAP1/RANBP1/CREM/HTRA2/UBFD1/SPAG5/EXO1/ZWINT/NCAPH/SGO2/HSPD1/PRPF38B/SMARCA5/GJC1/RHBDL2/ECT2/GINS2/CCT7/DTYMK/GEMIN…
PUJANA_XPRSS_INT_NETWORK	PUJANA_XPRSS_INT_NETWORK	167	0.587196396703799	2.18341028704575	1e-10	1.95252100840336e-09	9.28792569659443e-10	9060	tags=67%, list=30%, signal=47%	CHEK2/NCK1/SMC4/TOP2A/UBE2C/HMMR/MKI67/XPO1/AURKB/STMN1/CCNA2/CDC20/DHFR/MCM4/RB1/RAD21/LMNB1/DDX39B/NDC80/CDK1/KIFC1/BRCA2/TIMELESS/DNMT1/PCLAF/EZH2/UBE2S/AURKA/NCAPD2/CDKN2C/SH2D1A/RAD54L/FANCI/CNTRL/RECQL/GTSE1/BLM/CDC7/MYBL2/PRKDC/DCP2/PLK4/CD1C/RAD51AP1/MCM2/MAD2L1/BRCA1/DDX39A/ZWINT/ACYP1/TOPBP1/SKP2/SNRPB/HMGB2/MCM5/ESPL1/NEMP1/FOXM1/CAD/NSD2/LBR/CNOT3/RFC4/ILF3/BLMH/TOP1/STAT5A/POLR2B/TCF…
HARRIS_HYPOXIA	HARRIS_HYPOXIA	81	0.624320656222545	2.18003134167796	1e-10	1.95252100840336e-09	9.28792569659443e-10	4427	tags=53%, list=14%, signal=46%	HMOX1/P4HA1/PKM/GAPDH/CP/IGFBP3/SPP1/SLC2A1/FTL/TGFB1/PGK1/TGM2/ENO1/EDN2/PFKP/ENPEP/ALDOA/COL5A1/ADM/CCNG2/TFRC/LDHA/CA9/MMP13/PGF/IGFBP2/PLAUR/STC1/HIF1A/BNIP3L/TGFB3/HDAC9/RP1/APEX1/CXCL8/HK2/CDKN1B/F3/IGF2/HK1/VIM/SAT1/TH
REACTOME_FCGAMMA_RECEPTOR_FCGR_DEPENDENT_PHAGOCYTOSIS	REACTOME_FCGAMMA_RECEPTOR_FCGR_DEPENDENT_PHAGOCYTOSIS	142	0.590101239088828	2.1799768388518	1e-10	1.95252100840336e-09	9.28792569659443e-10	7834	tags=70%, list=26%, signal=53%	FCGR2A/HCK/PLPP4/ACTG1/ARPC4/FCGR3A/FCGR1A/WAS/SYK/BTK/VAV1/FGR/NCK1/ACTB/LYN/ARPC2/ARPC3/ARPC1B/ACTR3/CD247/CYFIP2/ARPC5/NCKAP1L/WASF1/ARPC1A/MYO9B/GRB2/PLCG2/WIPF1/CDC42/VAV3/MYO5A/ITPR3/LIMK1/PLD4/IGHG4/CFL1/IGHG2/AHCYL1/IGHV4-34/ABI2/IGHG1/IGHV1-69/PLD2/PAK1/CD3G/RAC1/IGHV2-5/NCKIPSD/IGKV1-39/IGLV3-19/ELMO2/WASF2/CRK/IGHV1-46/CYFIP1/FYN/IGHV2-70/IGKV5-2/PRKCD/IGLV1-40/IGHV4-59/HSP90AA1/SRC/PL…
MORI_MATURE_B_LYMPHOCYTE_UP	MORI_MATURE_B_LYMPHOCYTE_UP	83	0.621819829383349	2.17811064508735	1e-10	1.95252100840336e-09	9.28792569659443e-10	6133	tags=58%, list=20%, signal=46%	PTPN6/SH3BP2/ADCY7/LAT2/NCF4/SORL1/PTPRC/GPR65/IL10RA/LCP1/SMAP2/BARX1/RGS14/CTSS/HLA-DMB/IL2RG/IL10RB/ABCA1/RASA3/MAP2K1/SAMHD1/IRF8/SELL/TBC1D14/CRYBG1/CMTM6/EBI3/MAP3K8/RIPOR2/MS4A1/APOE/IFNGR1/ETS1/MCL1/MORF4L1/JAK2/HLA-DOA/OSBPL5/ATN1/ADRB2/IGKV5-2/CTSH/PHTF2/FCER2/HLA-DMA/PISD/TMOD3/HLA-DOB
DIAZ_CHRONIC_MEYLOGENOUS_LEUKEMIA_DN	DIAZ_CHRONIC_MEYLOGENOUS_LEUKEMIA_DN	114	0.599602533440862	2.17702596557864	1e-10	1.95252100840336e-09	9.28792569659443e-10	4323	tags=54%, list=14%, signal=46%	LILRB4/MS4A4A/MS4A6A/CSF1R/ADA2/ACTG1/CD53/TGFBI/F13A1/GAPDH/GPR137B/FCGR1A/LILRB3/ADAP2/FZD2/ACSL4/SORL1/LY86/PRNP/S100A9/IL10RA/MVP/IL13RA1/NKG7/MNDA/CST7/IFI30/BCL6/PTPRE/MYOF/BLNK/HLA-DMB/GLIPR1/IRF7/S100A8/RPLP1/VAMP5/ADA/IRF8/RPS12/IL16/SELL/CLEC4A/IL7R/GSDME/CLEC5A/RPL30/CCR7/CCR2/RPS17/SLC1A3/RPL23A/OAS2/ADD3/CSTA/MAFB/ISG20/RPS11/MCL1/FLNB/TCF7
MARKEY_RB1_CHRONIC_LOF_DN	MARKEY_RB1_CHRONIC_LOF_DN	114	0.59947679411018	2.17656943350527	1e-10	1.95252100840336e-09	9.28792569659443e-10	3169	tags=46%, list=10%, signal=42%	HMOX1/PLA2G7/CCN4/ADAM8/TYROBP/C1QB/MS4A6A/CSF1R/C3AR1/C1QC/SPI1/SRGN/CD53/MSR1/CP/IGFBP3/IRF5/C1QA/LILRA5/VAV1/PTPRC/LCP2/KDM5B/MSRB1/PSTPIP1/CD300C/CFP/FERMT3/MLLT11/CLEC4D/PLAC8/MMP12/SQSTM1/STAB1/CTSS/RB1/GJB3/TRPV2/PLSCR1/SKAP2/MMP13/TGFB2/UCHL1/IGFBP2/RNF149/UBFD1/DCN/UBE2A/RNF19B/SLCO3A1/APOE/COLGALT1/RENBP
CHEMNITZ_RESPONSE_TO_PROSTAGLANDIN_E2_UP	CHEMNITZ_RESPONSE_TO_PROSTAGLANDIN_E2_UP	143	0.588851752859481	2.17567612151964	1e-10	1.95252100840336e-09	9.28792569659443e-10	6521	tags=61%, list=21%, signal=48%	SHMT2/SLC16A1/NCAPG/BUB1/PTTG1/CDC45/KSR1/RRM2/SMC4/TOP2A/ASPM/UBE2C/BIRC5/MKI67/ASF1B/MLLT11/PVT1/GRINA/PRAF2/CENPF/KNL1/TPX2/MCM4/BUB1B/UHRF1/CDKN3/CCNB1/LMNB1/TK1/NUSAP1/RNASEH2A/IQGAP3/CKS2/SPDL1/PCLAF/UBE2S/CENPE/AURKA/DLGAP5/KIF20A/PIMREG/TNFRSF9/RPS9/PTP4A3/NUP210/PRR11/GTSE1/MZT2B/CCNB2/TTK/ATP6V1C1/NPM1/TGS1/SPAG5/NCAPH/SGO2/HJURP/CENPU/KIF3C/AP2S1/SKA3/SCNM1/DYSF/GJC1/PCGF1/URB1/STAMBPL…
REACTOME_NONSENSE_MEDIATED_DECAY_NMD	REACTOME_NONSENSE_MEDIATED_DECAY_NMD	115	0.598382112993408	2.17490645119886	1e-10	1.95252100840336e-09	9.28792569659443e-10	9206	tags=72%, list=30%, signal=51%	RPL28/PPP2R2A/RPL12/RPS2/RPS21/RPLP1/RPS16/RPS12/RPS9/RPS8/RPSA/RPL18/RPL22L1/EIF4A3/UPF1/RPS7/RPL30/RPL37A/SMG7/RPLP2/RPL7A/RPL23/SMG6/RPS17/RPS3/RPL19/RPL23A/RPL11/UPF3B/RPL29/RPS5/RPL10A/PPP2CA/RPS4Y1/UBA52/RPL39L/RPS11/RPL35/RPS18/RPL13A/RPS20/RPL14/RPL4/RPL35A/RPS27A/PPP2R1A/RPL27/RPL38/RPL27A/RPS4X/MAGOH/RPS24/RPL26/RPL37/RPL17/RPS6/RPL32/RPLP0/RPL13/RPL5/RPL8/RPS13/RPL3L/RPL10/RPL9/RNPS1/S…
GOLDRATH_ANTIGEN_RESPONSE	GOLDRATH_ANTIGEN_RESPONSE	345	0.560944290724498	2.1746150009712	1e-10	1.95252100840336e-09	9.28792569659443e-10	6208	tags=56%, list=20%, signal=45%	ADAM8/TYROBP/ITGAX/MYO1F/GAPDH/LAT2/IFITM3/RELL1/NCF4/GNPDA1/EFHD2/PGM2/BCL2A1/LILRA5/KPNA2/IL2RA/ADGRE1/BUB1/GZMK/C3/CDC45/S100A6/ACOT7/UBE2T/RRM2/FHL2/GZMA/TOP2A/F2R/PLP2/ASPM/BIRC5/TACC3/ANLN/ANXA4/MKI67/LYN/CD48/ASF1B/AURKB/STMN1/MGST1/IER3/EMP3/PLK1/CCNA2/S100A10/PIM1/CDC20/DHFR/NUP62/MCM4/PRF1/S100A11/RAD21/GSTO1/CDKN3/KIF4A/CCNB1/LMNB1/TK1/SERPINB6/CASP3/CDK1/KIFC1/PGAM1/ITGA4/MT2A/PLBD1/P…
ACOSTA_PROLIFERATION_INDEPENDENT_MYC_TARGETS_DN	ACOSTA_PROLIFERATION_INDEPENDENT_MYC_TARGETS_DN	114	0.597163727955202	2.16817119500785	1e-10	1.95252100840336e-09	9.28792569659443e-10	4798	tags=56%, list=16%, signal=48%	ADAM8/RHOG/RAC2/SAMSN1/SLCO2B1/AIF1/CARD9/AKR1C1/LASP1/AMPD3/TNFAIP8/PTPRC/GABRE/LCP2/LRP10/SERPINH1/ARHGEF2/KYNU/RIT1/SEC14L1/CBFA2T3/PIM1/FADS1/RHOC/S100A11/BCAM/TRPV2/TESPA1/NAGA/NFE2/AKR1C2/TNNT1/TOR4A/SH3BP1/RAB13/TAX1BP3/GTF2F1/POLD4/SHC1/CALB1/CREM/CAP1/MINK1/CMTM6/AQP3/SLC10A3/ADGRE5/CTSD/EPOR/CLEC11A/FDXR/ST3GAL2/STAT3/ESYT1/GATA1/MCL1/C11orf21/MPP1/STIMATE/CHPF2/TWNK/GDE1/STAT5A/CAPN1
BROWN_MYELOID_CELL_DEVELOPMENT_UP	BROWN_MYELOID_CELL_DEVELOPMENT_UP	158	0.584637209789365	2.16518581214463	1e-10	1.95252100840336e-09	9.28792569659443e-10	5395	tags=55%, list=18%, signal=46%	LILRB4/FCGR2A/TYROBP/CYBB/HCK/ITGB2/C5AR1/MPEG1/ITGAX/CNN2/FPR1/ITGAM/TGFBI/NFAM1/FCGR1A/TREM2/LILRA6/CCR1/BCL2A1/LASP1/LILRA5/IL4I1/TNFRSF1A/TRPM2/FGR/SLC6A6/TP53INP1/C3/MSRB1/AOAH/PYGL/S100A6/STOM/EDIL3/G6PD/ANXA4/CD33/PGD/GNS/GRINA/CLDN1/SLC15A3/UPP1/CTSS/S100A11/MYO1B/FPR2/GSN/ANTXR2/SP140/DGAT2/MCEMP1/CNDP2/ATP6V1B2/IL1R2/CD52/LCN2/PLAUR/CLEC5A/CAPG/CAP1/SLFN12/IL1RN/RACK1/CCR2/RPS17/PSTPIP2…
LI_WILMS_TUMOR_VS_FETAL_KIDNEY_1_DN	LI_WILMS_TUMOR_VS_FETAL_KIDNEY_1_DN	155	0.583934174502091	2.16365669949048	1e-10	1.95252100840336e-09	9.28792569659443e-10	7163	tags=59%, list=23%, signal=46%	ST6GAL1/SHMT2/SLC16A1/MYL6B/KPNA2/PTTG1/MELK/SMC4/TOP2A/MKI67/CHN1/AURKB/STMN1/PFKP/NAP1L1/SRPK1/CXCR4/CDC20/CENPF/FADS1/PPP2R2A/ABCA2/TPX2/BUB1B/CDKN3/LMNB1/DLG5/CDK1/KIFC1/RNASEH2A/BAZ1A/TIMELESS/CKS2/PCLAF/EZH2/KIF11/GPC1/AURKA/DLGAP5/SCRN1/FANCI/PRIM2/APOBEC3B/SSRP1/BLM/CCNB2/KIF2C/TTK/PLK4/DDX23/CRABP2/MCM2/HMGA2/MAD2L1/KIF14/SPAG5/BRCA1/SALL2/EYA1/CCND2/TOPBP1/ESYT1/MSH6/ESPL1/CACNB3/CCT3/Y…
PUJANA_BRCA_CENTERED_NETWORK	PUJANA_BRCA_CENTERED_NETWORK	117	0.59419471852729	2.16306298329616	1e-10	1.95252100840336e-09	9.28792569659443e-10	7904	tags=63%, list=26%, signal=47%	CHEK2/NCK1/SMC4/TOP2A/UBE2C/HMMR/XPO1/CCNA2/CDC20/DHFR/MCM4/RB1/RAD21/LMNB1/DDX39B/NDC80/CDK1/KIFC1/BRCA2/TIMELESS/DNMT1/EZH2/AURKA/NCAPD2/RAD54L/FANCI/RECQL/BLM/CDC7/MYBL2/PRKDC/DCP2/RAD51AP1/MCM2/MAD2L1/BRCA1/DDX39A/TOPBP1/SKP2/SNRPB/HMGB2/MCM5/ESPL1/NEMP1/CAD/LBR/CNOT3/RFC4/TOP1/STAT5A/POLR2B/TCF3/PCNA/RBBP8/TBCA/PPP1CC/PAICS/MAT2A/GINS1/MCM6/DNA2/CHAF1A/ZNHIT3/TMPO/ABCB7/TTF2/UNG/AATF/SNRPA/R…
REACTOME_INTERLEUKIN_4_AND_INTERLEUKIN_13_SIGNALING	REACTOME_INTERLEUKIN_4_AND_INTERLEUKIN_13_SIGNALING	110	0.59623850755718	2.16205629272548	1e-10	1.95252100840336e-09	9.28792569659443e-10	5426	tags=52%, list=18%, signal=43%	HMOX1/ITGB2/IL4R/ITGAX/ITGAM/F13A1/ALOX5/MMP2/LIF/IL10/TGFB1/MMP1/JAK3/BIRC5/CCL11/TP53/IL13RA1/COL1A2/PIM1/BCL6/LAMA5/MMP3/MMP9/IL2RG/ITGB1/ALOX15/NOS2/IL18/STAT6/OSM/CCL22/LCN2/IGHG4/HIF1A/JAK1/MUC1/IL6R/BATF/TNFRSF1B/IGHG1/CXCL8/FN1/STAT3/IL23A/TYK2/SOX2/IL1A/MCL1/HSPA8/JAK2/VIM/FASLG/ICAM1/IL12B/HSP90AA1/CD36/FCER2
PETROVA_ENDOTHELIUM_LYMPHATIC_VS_BLOOD_DN	PETROVA_ENDOTHELIUM_LYMPHATIC_VS_BLOOD_DN	162	0.582286467657456	2.15955459438973	1e-10	1.95252100840336e-09	9.28792569659443e-10	3358	tags=46%, list=11%, signal=41%	HMOX1/IL4R/RAC2/MBOAT7/PLAU/SLC7A7/SRGN/TGFBI/ARL4C/COL8A1/FAP/MT1E/CTSC/GADD45A/LOXL2/PLOD2/PRNP/ENO2/MMP1/TGM2/SLC6A8/FHL2/AHNAK2/MLLT11/MVP/TNFRSF21/BASP1/IER3/EMP3/COL1A2/SORD/CXCR4/ECE1/TP53I3/UPP1/CYFIP2/LAMA5/AGRN/EPS8/TCN2/TFEC/LTBP2/SRPX2/SLC38A6/MMP14/RGS10/LAMC2/LDHB/IGF2BP3/STAT6/RRAS/NNMT/GSDME/UCHL1/PGF/COL6A1/TRAM2/PLTP/MT1F/CAPG/CCRL2/CXCL1/EFEMP1/BGN/IL32/NUAK1/MT1X/CXCL8/ICAM2/A…
BASSO_CD40_SIGNALING_UP	BASSO_CD40_SIGNALING_UP	102	0.602146407404839	2.15790864857829	1e-10	1.95252100840336e-09	9.28792569659443e-10	5565	tags=56%, list=18%, signal=46%	ADAM8/LAPTM5/NCF2/RAC2/SRGN/PIK3CD/IRF5/STK10/TMC6/BCL2A1/PTK2B/TNFAIP8/PLEK/ARHGEF2/LYN/VOPP1/IER3/PLXNC1/IFI30/TMSB4X/PTPRE/SH2B3/MAPKAPK2/NCKAP1L/NFKBIE/TNFAIP2/GPR183/PTP4A3/CCL22/LGALS1/FCMR/CAPG/CCR7/HLA-DPB1/HTR3A/CD58/BATF/MAP3K8/MYB/IGHG1/HLA-DQA1/SLAMF1/HLA-DQB1/DDIT4/DTX2/RXRA/HLA-DRB1/ICAM1/STAT5A/RAB27A/TRIP10/CD44/PHACTR1/EHD1/TRAF1/LTA/HLA-DMA
CROONQUIST_NRAS_VS_STROMAL_STIMULATION_DN	CROONQUIST_NRAS_VS_STROMAL_STIMULATION_DN	93	0.608966356595492	2.15781012068104	1e-10	1.95252100840336e-09	9.28792569659443e-10	3818	tags=49%, list=12%, signal=43%	POSTN/TGFBI/PIM2/IGFBP3/SULF1/THBS2/PTTG1/CDC45/UBE2C/SBNO2/MKI67/AURKB/STMN1/BASP1/IER3/CLC/CCNA2/COL1A2/CDC20/BCL6/TPX2/CDKN3/CCNB1/TK1/CDK1/EZH2/CENPE/AURKA/DLGAP5/TROAP/SMARCD3/PTP4A3/ARHGAP11A/APOBEC3B/CCNB2/SFTPB/KIF2C/RAD51AP1/MCM2/COL6A3/COL16A1/GJA1/MCM3/CD81/RPS4Y1/FOXM1
PID_CXCR4_PATHWAY	PID_CXCR4_PATHWAY	101	0.602710734723728	2.15722181923688	1e-10	1.95252100840336e-09	9.28792569659443e-10	4992	tags=53%, list=16%, signal=45%	ARRB2/HCK/CD4/PTPN6/PIK3CD/PTK2B/VAV1/GNAI2/PLCB2/PTPRC/PIK3R5/FGR/CSK/PIK3R6/ITGA11/ITGA3/GNA13/LYN/CXCR4/RHOC/CD3E/CD247/MMP9/STAT2/ITGA4/ITGB1/PAG1/CDC42/RHOA/HLA-DRA/LIMK1/CFL1/PXN/RACK1/LCK/ITGA2/GNG2/CD3D/PAK1/STAT3/CD3G/SSH1/PRKCZ/RAC1/PIK3CG/JAK2/HLA-DRB1/CRK/STAT5A/GRK6/FYN/PLCB3/GNAI3/SRC
ODONNELL_TFRC_TARGETS_DN	ODONNELL_TFRC_TARGETS_DN	129	0.588151917761627	2.15529798231836	1e-10	1.95252100840336e-09	9.28792569659443e-10	6644	tags=59%, list=22%, signal=46%	FAP/BUB1/RRM2/TOP2A/ASPM/BIRC5/TACC3/ANLN/HMMR/MKI67/AURKB/PLK1/CCNA2/CDC20/CENPF/BUB1B/CDKN3/KIF4A/CCNB1/DEPDC1/PRKCQ-AS1/NDC80/CDK1/BRCA2/CKAP2L/NUP50/KIF11/CENPE/AURKA/DLGAP5/KIF20A/TFRC/TP63/CEP55/SHCBP1/ARHGAP11A/GTSE1/FANCD2/MYBL2/DEPDC1B/TTK/DCP2/PLK4/RANBP1/HSPH1/KIF14/NCAPH/SGO2/TMEM107/FBXO5/SURF1/VSNL1/ECT2/G3BP1/DIAPH3/PRC1/SAMM50/ERCC6L/FOXM1/B4GALNT3/DLEU2/NSD2/HELLS/CDC6/FAM72C/CEN…
MULLIGHAN_MLL_SIGNATURE_1_UP	MULLIGHAN_MLL_SIGNATURE_1_UP	374	0.552169885198744	2.15094401617106	1e-10	1.95252100840336e-09	9.28792569659443e-10	7288	tags=56%, list=24%, signal=43%	LILRB4/PTAFR/LAPTM5/FCGR2A/ITGB2/CYBA/RNASE2/ITGAX/RAC2/SPI1/CTSA/LILRB2/MYO1F/PKM/SELPLG/PILRA/ARPC4/ADCY7/SLA/SLC16A3/FCGR1A/LAT2/TPP1/SYK/CCR1/EFHD2/FZD2/PTK2B/ATP8B4/LILRA2/HCLS1/EVI2B/BID/CNPY3/S100A6/CD300C/LST1/FCGR2B/MR1/PPIF/ENO1/RPS6KA1/LCP1/CYTH4/SIRPB1/C15orf39/ARPC2/EHBP1L1/ARPC1B/GNS/NKG7/RGS14/APOBR/CXCR2/CXCR4/NUP62/RNASE6/PLXNC1/DENND2D/PTPN22/ABCA7/KIAA0930/NINJ2/IL10RB/NUP50/DY…
REACTOME_TCR_SIGNALING	REACTOME_TCR_SIGNALING	120	0.58861573622848	2.14744574900111	1e-10	1.95252100840336e-09	9.28792569659443e-10	9342	tags=68%, list=31%, signal=47%	CD4/WAS/UBE2D1/PAK2/PTPRC/FYB1/LCP2/NCK1/CSK/CD3E/CD247/PTPN22/CARD11/PSMA7/PRKCQ/FBXW11/HLA-DPA1/PAG1/TRAV19/PSMA5/ZAP70/HLA-DRA/INPP5D/HLA-DPB1/TRBV7-9/CHUK/BCL10/LCK/TRAT1/HLA-DQA2/HLA-DQA1/CD3D/PAK1/EVL/CD3G/PSMB3/VASP/UBE2N/PSMB5/UBA52/PSMA4/CD101/HLA-DQB2/RPS27A/HLA-DRB1/PSMB8/LAT/PSMB2/TRAV8-4/TRAV29DV5/PSMB10/PSMC5/PSMB9/PSMA8/PSMD1/RELA/RIPK2/PSMC4/ITK/PSME1/IKBKB/PSMD8/PSMD14/MALT1/GRAP…
CREIGHTON_ENDOCRINE_THERAPY_RESISTANCE_2	CREIGHTON_ENDOCRINE_THERAPY_RESISTANCE_2	425	0.547639220452167	2.14530007167345	1e-10	1.95252100840336e-09	9.28792569659443e-10	9091	tags=70%, list=30%, signal=50%	HMOX1/C5AR1/ARL4C/GPR137B/CDKN2D/HEATR3/AKNA/DHFR/FRMD8/CDC20B/GPX8/PTPN22/MTF1/RHEBL1/PITPNM1/HES6/E2F7/TRAF3/RIBC2/CNTRL/POC1A/PHTF1/NETO2/NEK2/DNAH11/SAMD15/MKX/PLK4/NAA38/WDR49/C17orf97/PRR29/CEP19/MUC12/ROPN1L/ODF2L/CFAP45/CFAP300/ZMYND10/MAP3K19/KCNE1/C5orf49/RAB36/CLUAP1/IQCG/TTC21A/AK7/FOXJ1/MYCL/PAQR8/LRRC46/STIL/SERPINI2/TUBB4B/RFX3/ADGB/CFAP46/DNAAF3/DNAH12/CC2D2A/WDR38/DNAAF1/TPPP3/C7…
REACTOME_NONSENSE_MEDIATED_DECAY_NMD_INDEPENDENT_OF_THE_EXON_JUNCTION_COMPLEX_EJC	REACTOME_NONSENSE_MEDIATED_DECAY_NMD_INDEPENDENT_OF_THE_EXON_JUNCTION_COMPLEX_EJC	95	0.601456850720341	2.13618414125711	1e-10	1.95252100840336e-09	9.28792569659443e-10	8895	tags=72%, list=29%, signal=51%	RPL28/RPL12/RPS2/RPS21/RPLP1/RPS16/RPS12/RPS9/RPS8/RPSA/RPL18/RPL22L1/UPF1/RPS7/RPL30/RPL37A/RPLP2/RPL7A/RPL23/RPS17/RPS3/RPL19/RPL23A/RPL11/RPL29/RPS5/RPL10A/RPS4Y1/UBA52/RPL39L/RPS11/RPL35/RPS18/RPL13A/RPS20/RPL14/RPL4/RPL35A/RPS27A/RPL27/RPL38/RPL27A/RPS4X/RPS24/RPL26/RPL37/RPL17/RPS6/RPL32/RPLP0/RPL13/RPL5/RPL8/RPS13/RPL3L/RPL10/RPL9/RPS23/RPL3/RPL22/RPS28/NCBP1/RPS15/GSPT1/RPL31/RPL26L1/RPL1…
TAKEDA_TARGETS_OF_NUP98_HOXA9_FUSION_8D_DN	TAKEDA_TARGETS_OF_NUP98_HOXA9_FUSION_8D_DN	194	0.567617720717423	2.13407320110063	1e-10	1.95252100840336e-09	9.28792569659443e-10	3004	tags=44%, list=10%, signal=40%	PLA2G7/CD163/NCF2/CYBB/C1QB/FPR3/C5AR1/SLAMF8/NPL/ADGRG3/C1QC/PCSK5/MARCO/SLC7A7/FPR1/ITGAM/CR1/TGFBI/SLCO2B1/ALOX5/ADORA3/GPNMB/C1QA/HK3/SLC11A1/IL10/FYB1/LCP2/PRNP/S100A9/MRC1/MMP1/TDO2/FCGR2B/CLEC7A/SLC16A6/MS4A2/ANTXR1/MMP12/FOLR3/LGMN/CST7/BCL6/KNL1/ARPC5/SERPINA1/HVCN1/MMP9/MMP14/PLBD1/CEBPE/GPR34/PLXDC2/UTS2/CDC42/IL1R2/IL5RA/CLEC4A/CTSB/IL7R/GSDME/P2RY10/TM6SF1/TMEM163/CLEC5A/CXCL1/SGK1/P…
RUTELLA_RESPONSE_TO_CSF2RB_AND_IL4_DN	RUTELLA_RESPONSE_TO_CSF2RB_AND_IL4_DN	314	0.553127925407479	2.13142937892372	1e-10	1.95252100840336e-09	9.28792569659443e-10	5640	tags=51%, list=18%, signal=42%	LILRB4/PLA2G7/CD163/MS4A4A/VSIG4/LAIR1/CYBB/MS4A6A/C5AR1/C3AR1/NPL/CD300A/ST6GAL1/IFITM2/SLC7A7/FPR1/LILRB2/CHST15/AIF1/ALOX5/ADAM28/FCGR1A/RPL28/IMPA2/CCR1/C1QA/AKR1B1/LILRA2/SORL1/FYB1/LY86/S100A9/CNPY3/C3/CPM/PSTPIP1/AOAH/CFP/PPIF/SP110/CMKLR1/ITPK1/MYD88/NREP/CD48/LTA4H/SLC16A6/PLAC8/TLE4/GNS/NKG7/PRKCB/ANP32A/VWA5A/MYOF/MAP4K1/PLOD3/ICAM3/VNN1/TREM1/ITGA4/MT2A/NINJ2/PLSCR1/CCDC69/AMPD2/ABCC3…
SMIRNOV_RESPONSE_TO_IR_6HR_DN	SMIRNOV_RESPONSE_TO_IR_6HR_DN	108	0.589076012128502	2.12986073300635	1e-10	1.95252100840336e-09	9.28792569659443e-10	3948	tags=46%, list=13%, signal=40%	EGLN3/CYBB/P4HA1/CD300A/SLC16A3/CCR1/PTPRC/LCP2/BUB1/ASPM/UBE2C/HMMR/PLK1/CDC20/CENPF/RNASE6/TPX2/AIM2/CCNB1/DEPDC1/CD22/ITGA4/CCNG2/UBE2S/CENPE/LPCAT4/AURKA/DLGAP5/KIF20A/ACKR3/TRAF3IP3/IL16/HILPDA/ARHGAP11A/EVI2A/NEK2/RGS2/KIF14/SIT1/ENTPD1/ACAP1/RIPOR2/MNT/CDK5R1/HK2/VGLL4/CCR6/CD55/TCL1A/PSRC1
REACTOME_RHO_GTPASE_EFFECTORS	REACTOME_RHO_GTPASE_EFFECTORS	263	0.557045127390236	2.12690440129768	1e-10	1.95252100840336e-09	9.28792569659443e-10	7275	tags=59%, list=24%, signal=45%	NCF2/CYBB/RHOG/CYBA/RAC2/ACTG1/ARPC4/WAS/NCF4/PAK2/BTK/NCF1/BUB1/NCK1/S100A9/RANGAP1/TUBA1C/YWHAB/BIRC5/ACTB/NDE1/XPO1/AURKB/ARPC2/ARPC3/ARPC1B/PLK1/ACTR3/TUBB3/SKA1/CDC20/CENPF/RHOC/SFN/PRKCB/KNL1/CYFIP2/ARPC5/BUB1B/PFN1/NCKAP1L/WASF1/ARPC1A/NDC80/IQGAP3/ITGB1/S100A8/CENPI/DLG4/SKA2/DYNLL1/SPDL1/MAD1L1/CENPE/CENPK/GRB2/WIPF1/CDC42/MRTFA/NUF2/KIF2A/TAX1BP3/RHPN1/CTNNB1/B9D2/SRGAP2/RHOA/PPP2R5E/CT…
JAATINEN_HEMATOPOIETIC_STEM_CELL_DN	JAATINEN_HEMATOPOIETIC_STEM_CELL_DN	231	0.559924745731365	2.12626132044007	1e-10	1.95252100840336e-09	9.28792569659443e-10	5240	tags=52%, list=17%, signal=43%	CD163/FCGR2A/FCER1G/NCF2/TYROBP/CYBB/HCK/MS4A6A/ITGB2/C5AR1/MPEG1/SPON2/NPL/PCSK5/FPR1/ITGAM/TGFBI/CD86/F13A1/ARL4C/EPHA4/PLXDC1/CD1D/CLEC10A/CCR1/CD28/SULF2/IGSF6/SECTM1/IL2RB/LILRA5/FYB1/PIK3R5/FGR/S100A9/DOK2/GPR65/GZMK/BCL2L11/SAMD3/CPVL/IL10RA/GZMA/ITGB2-AS1/CXCL16/CLEC7A/CDKN2D/IL13RA1/NKG7/MNDA/S1PR5/CST7/UPP1/IFI30/CD247/PRF1/SERPINA1/DENND2D/SLFN5/MMP9/SH2D1B/GNLY/PLBD1/S100A8/KLRB1/SAMH…
REACTOME_COLLAGEN_FORMATION	REACTOME_COLLAGEN_FORMATION	90	0.601572448671592	2.12419057782819	1e-10	1.95252100840336e-09	9.28792569659443e-10	4520	tags=57%, list=15%, signal=48%	P4HA1/PXDN/COL10A1/LAMB3/COL8A1/LOX/LOXL2/PLOD2/ADAMTS14/SERPINH1/BMP1/CTSV/COL1A1/COL1A2/COL12A1/CTSS/COL5A2/PLOD3/MMP3/COL5A1/MMP9/COL7A1/P4HA3/MMP13/COL18A1/LAMC2/ITGB4/LOXL1/CTSB/MMP7/COL6A1/COL4A1/COL4A6/PCOLCE/COL8A2/COL6A3/COL16A1/ADAMTS2/LOXL4/LAMA3/COLGALT1/COL4A5/COL24A1/LOXL3/COL6A5/COL27A1/CTSL/COL11A1/COL3A1/COL6A2/COL15A1
SENGUPTA_NASOPHARYNGEAL_CARCINOMA_DN	SENGUPTA_NASOPHARYNGEAL_CARCINOMA_DN	331	0.549086712118361	2.12382928529001	1e-10	1.95252100840336e-09	9.28792569659443e-10	7577	tags=69%, list=25%, signal=52%	CDH26/CSTB/CR1/SERPINB4/IMPA2/MT1E/S100A9/MUC4/MUC16/SERPINB3/AHNAK2/ATP10B/PRR15/TMPRSS4/TNFRSF21/BASP1/RHOV/VWA5A/DUOX1/RALGPS2/IQCA1/SERPINB6/CD19/ALOX15/CIB1/TMEM154/ADGRF1/CAPN5/PLCG2/PRSS23/CLIC3/POR/SLC27A2/TMEM40/AKR1C3/LCN2/ABCA13/RIBC2/TTC9/GCLM/CLIC6/VILL/WDR54/PCP4L1/OMG/CXCL1/PRDX1/ANXA11/ROPN1L/CFAP45/MUC20/FAM216B/CFAP300/MAP3K19/C20orf85/MUC1/KCNE1/C5orf49/AQP3/IQCG/TTC21A/AK7/CFA…
PUJANA_BRCA2_PCC_NETWORK	PUJANA_BRCA2_PCC_NETWORK	416	0.542739352604366	2.12343869342212	1e-10	1.95252100840336e-09	9.28792569659443e-10	7926	tags=57%, list=26%, signal=43%	GNA15/CHEK2/BAX/PAK2/FZD2/VAV1/IL10/BUB1/NCK1/PTTG1/CDC45/MELK/RRM2/SMC4/HNRNPUL1/TOP2A/UBE2C/CDC25B/HMMR/MKI67/XPO1/AURKB/STMN1/CCNA2/SRPK1/CXCR4/CDC20/CENPF/DHFR/FADS1/CD3E/TPX2/MCM4/RB1/BUB1B/RAD21/PTPN22/CDKN3/CCNB1/LMNB1/DDX39B/KIAA0930/NDC80/CDK1/KIFC1/ITGA4/CBX1/BRCA2/PRKCQ/RNASEH2A/TIMELESS/MAP2K6/DNMT1/CKS2/PCLAF/EZH2/UBE2S/KIF11/CENPE/AURKA/DLGAP5/ELOVL5/NCAPD2/ADA/CDKN2C/RUNX1/TROAP/SH…
HUANG_GATA2_TARGETS_UP	HUANG_GATA2_TARGETS_UP	144	0.573923502601451	2.12253683680609	1e-10	1.95252100840336e-09	9.28792569659443e-10	5164	tags=53%, list=17%, signal=44%	FCGR2A/TYROBP/RHOG/ADGRG3/IFITM2/SPI1/SRGN/SAMSN1/MYO1F/SELPLG/RIN3/CPA3/ALOX5AP/LAT2/GPX1/NDRG1/DOK3/TNFAIP8/TP53INP1/TNFAIP8L2/FCGR2B/FFAR2/SLC2A6/SH3BGRL3/RAB31/CLEC4D/PLAC8/EMP3/MNDA/SQSTM1/SLC12A6/GSTO1/ARPC1A/TESPA1/GSN/GLIPR1/PAX6/TXNIP/SIPA1L1/RAB38/IL16/ANXA2/C1orf54/ATP6V0E1/HES6/LGALS1/GMFG/EVI2A/SCAND1/SLC8B1/MYL12B/DYNLT1/ST8SIA4/AKR1B10/CLEC4E/UBA6/IL17RA/UBL5/MGST2/CDKN1B/FIS1/ARID…
RUTELLA_RESPONSE_TO_HGF_VS_CSF2RB_AND_IL4_UP	RUTELLA_RESPONSE_TO_HGF_VS_CSF2RB_AND_IL4_UP	403	0.541705308920198	2.11806007171751	1e-10	1.95252100840336e-09	9.28792569659443e-10	5640	tags=50%, list=18%, signal=42%	LILRB4/PLA2G7/CD163/MS4A4A/VSIG4/LAIR1/CYBB/C5AR1/SLAMF8/C3AR1/NPL/CD300A/SLC5A3/ST6GAL1/IFITM2/TMEM51/SLC7A7/FPR1/LILRB2/CHST15/AIF1/ALOX5/CCL18/MMP2/ADAM28/FCGR1A/GPNMB/ACP5/NDRG1/ADAMDEC1/IMPA2/SPP1/CCR1/C1QA/AKR1C1/RGL1/AKR1B1/KMO/IL10/LILRA2/FYB1/LY86/S100A9/CNPY3/C3/TGM2/GM2A/CPM/PSTPIP1/AOAH/PPIF/SP110/CMKLR1/ITPK1/MYD88/STOM/CD48/LTA4H/SLC16A6/TPST1/KYNU/TLE4/GNS/NKG7/SQSTM1/FADS1/PRKCB/V…
MISSIAGLIA_REGULATED_BY_METHYLATION_DN	MISSIAGLIA_REGULATED_BY_METHYLATION_DN	116	0.581546962751555	2.11512751817511	1e-10	1.95252100840336e-09	9.28792569659443e-10	6557	tags=59%, list=21%, signal=47%	HMGB3/CDC45/SMC4/MDFI/UBE2C/MKI67/STMN1/CCNA2/CENPF/DHFR/BUB1B/RCC1/ANP32B/CDKN3/LMNB1/TK1/CDK1/KIFC1/NUSAP1/RNASEH2A/DNMT1/PCLAF/EZH2/CENPE/AURKA/DLGAP5/CDKN2C/SEMA3A/ITGB4/MTFP1/NEK2/PRKDC/RANBP1/CENPM/CDT1/KIF14/ZWINT/NCAPH/HNRNPA1/DTYMK/HMGB2/PRC1/MSH6/TYMS/MCM5/ESPL1/NDUFS3/FOXM1/CAD/LBR/RFC4/ILF3/CDC6/FBL/HNRNPAB/PCBP2/PIR/MICU1/RPA3/LIG1/PAICS/KIAA0586/KNTC1/TRIM28/PCDH7/MECOM/POLD3/TMPO/K…
SMIRNOV_CIRCULATING_ENDOTHELIOCYTES_IN_CANCER_UP	SMIRNOV_CIRCULATING_ENDOTHELIOCYTES_IN_CANCER_UP	155	0.570365427008456	2.11338029386081	1e-10	1.95252100840336e-09	9.28792569659443e-10	5298	tags=52%, list=17%, signal=43%	HMOX1/FCGR2A/NCF2/HCK/C5AR1/C3AR1/RNASE2/MARCO/PLAU/FPR1/TGFBI/ALOX5/SLA/GNA15/HS3ST1/EPHA4/DSE/IGFBP3/CD1D/TLR8/CCR1/ADAP2/TNFRSF1A/BST1/TGFB1/KDM5B/GM2A/P2RY2/BIRC5/ADGRE2/PFKFB3/CHN1/SLC16A6/IER3/PTGES/KCNJ15/CXCR1/ABCG1/COL7A1/CDA/ADM/SERPINB13/ABCA1/ELF4/RARA/HSPA6/PRSS23/RAB13/SMARCD3/NRG1/CTSB/AQP9/SHC1/CREM/CD58/CHI3L1/NBL1/RGS3/THBS1/B4GALT5/TNFRSF1B/IL21R/CXCL8/PPARD/IFNGR1/CKB/P2RX1/UL…
FULCHER_INFLAMMATORY_RESPONSE_LECTIN_VS_LPS_DN	FULCHER_INFLAMMATORY_RESPONSE_LECTIN_VS_LPS_DN	433	0.537570866935768	2.10699965522752	1e-10	1.95252100840336e-09	9.28792569659443e-10	6027	tags=49%, list=20%, signal=40%	HMOX1/CD163/MS4A4A/MS4A7/LAIR1/MS4A6A/HRH1/C3AR1/NPL/CD300A/CD4/IFITM2/MARCO/FPR1/RHBDF2/LILRB2/SIGLEC1/IFITM1/TGFBI/F13A1/AIF1/FCGR3A/ARL4C/NFAM1/C1orf162/CD84/FCGR1A/CD37/SDS/IFITM3/TLR8/GPNMB/RAB42/LILRB3/SECTM1/ADGRE1/IL10/LILRA2/CTSC/FYB1/LCP2/CEMIP/NCF1/CSF3R/LY86/CHN2/REEP4/CPM/LST1/RBMS1/SP110/CMKLR1/MYD88/ADGRE2/STOM/NREP/PFKFB3/DOCK11/LYN/SPN/LTA4H/CLIP4/CD38/SLC16A6/UNC93B1/IFI27L2/PAR…
FLECHNER_PBL_KIDNEY_TRANSPLANT_OK_VS_DONOR_UP	FLECHNER_PBL_KIDNEY_TRANSPLANT_OK_VS_DONOR_UP	150	0.56839456380531	2.10189022164406	1e-10	1.95252100840336e-09	9.28792569659443e-10	4413	tags=45%, list=14%, signal=39%	MBOAT7/ALOX5AP/VAV1/MICAL2/LRP10/LST1/MYD88/ACTB/CAPZB/STK38/ANP32B/IL2RG/ITGB1/CUL4B/LAMTOR5/TFRC/MAP2K1/VAMP5/TRAF3IP3/CTSK/PSMA5/DHX9/IKBKE/PTGER2/RGS2/EIF3F/STK19/LGALS9/AHNAK/LSM2/IMMT/MORC3/CD58/PLIN3/UGCG/RACK1/HIPK1/RPL23/SF1/CDIPT/FTH1/CTSD/RPL19/UBE4A/RPL11/BICD2/CLEC11A/CPNE1/TXNL4A/CCT7/PA2G4/STAT4/NCOR2/PECAM1/PSMA4/RBPJ/RPL35/CAD/TSFM/NSD2/RPS20/UBE2I/ARHGAP1/OXA1L/EEF1B2/SF3B4/SAT1…
FUJII_YBX1_TARGETS_DN	FUJII_YBX1_TARGETS_DN	188	0.558453417991331	2.10123755265638	1e-10	1.95252100840336e-09	9.28792569659443e-10	8030	tags=63%, list=26%, signal=47%	TIAM1/HMGB3/RDH10/MELK/RRM2/CXCL16/TOP2A/ASPM/IL1RAP/MICB/ASF1B/MLLT11/PTGES/CXCR4/DHFR/NUP62/MCM4/BUB1B/UHRF1/CDKN3/KIF4A/LMNB1/TK1/SLC25A19/DEPDC1/CBX1/NUSAP1/RNASEH2A/TIMELESS/TRIO/KIF11/CENPK/IREB2/NOP56/CDK8/MAD2L2/NRM/SHCBP1/E2F7/FANCI/SSRP1/FANCD2/MYBL2/DEPDC1B/NEIL3/DTL/PRKDC/PLK4/PRR3/MCM2/MAD2L1/HIPK1/CDT1/EXO1/ZWINT/NCAPH/MCM10/CENPU/PHF19/MCM3/FBXO5/MASTL/GINS2/DTYMK/BMP7/TWSG1/SKP2/D…
REACTOME_NEUTROPHIL_DEGRANULATION	REACTOME_NEUTROPHIL_DEGRANULATION	470	0.533787798267577	2.09877903629937	1e-10	1.95252100840336e-09	9.28792569659443e-10	5487	tags=49%, list=18%, signal=41%	ADAM8/PTAFR/FCGR2A/FCER1G/TYROBP/LAIR1/CYBB/ITGB2/RHOG/SIGLEC9/C5AR1/CYBA/C3AR1/ADGRG3/RNASE2/CD300A/ITGAX/PTPN6/PLAU/ADA2/CNN2/FPR1/CTSA/LILRB2/ITGAM/CSTB/CR1/CD53/PKM/ALOX5/KCNAB2/NFAM1/CD177/GPI/LILRB3/STK10/DOK3/PGM2/TMC6/AMPD3/HK3/OSCAR/ATP8B4/SLC11A1/BST1/PTPRC/CTSC/TRPM2/FTL/SLC2A5/FGR/DOCK2/S100A9/GPR84/CEACAM3/C3/GM2A/PYGL/SERPINB1/CFP/SERPINB3/CLEC12A/STOM/OSTF1/SIRPB1/BST2/ARHGAP9/RAB3…
TONKS_TARGETS_OF_RUNX1_RUNX1T1_FUSION_HSC_DN	TONKS_TARGETS_OF_RUNX1_RUNX1T1_FUSION_HSC_DN	189	0.558009239109392	2.09739154010424	1e-10	1.95252100840336e-09	9.28792569659443e-10	4187	tags=50%, list=14%, signal=43%	LAPTM5/FCGR2A/TYROBP/CYBB/SPI1/TGFBI/SELPLG/ALOX5AP/ADCY7/SLA/SLC16A3/MMP2/LAT2/NCF4/STK10/MICAL2/LCP2/TFR2/S100A9/DOK2/SASH3/IL10RA/LST1/FHL2/PLP2/RPS6KA1/ADGRE2/SH3BGRL3/HDC/C15orf39/RAMP1/CD48/PDLIM1/CD33/PLAC8/CLC/NKG7/RGS14/APOBR/CBFA2T3/CXCR4/CST7/FADS1/STAB1/PLXNC1/CCNA1/PTPN22/FPR2/GPR35/MBP/CEBPE/BIN2/CTSG/NFE2/FLOT2/EHD3/RARA/GPR183/IRF8/SLC27A2/CSF2RB/CD52/RBM38/IL7R/LGALS1/PDXK/IGFBP2…
RICKMAN_TUMOR_DIFFERENTIATED_WELL_VS_POORLY_DN	RICKMAN_TUMOR_DIFFERENTIATED_WELL_VS_POORLY_DN	371	0.538723058155881	2.09636934180428	1e-10	1.95252100840336e-09	9.28792569659443e-10	5395	tags=48%, list=18%, signal=40%	EGLN3/PTHLH/HRH1/MMP10/SEMA4B/ADCY7/GNA15/PDPN/CCL24/JPT1/SLC2A1/MCUB/GSDMC/R3HDM4/CEMIP/MRC1/TANC2/MMP1/TMSB10/ADAMTS14/MSRB1/GM2A/CPM/S100A6/C1QTNF6/MYD88/AHNAK2/SH3BGRL3/RAB31/EHBP1L1/BMP1/IL13RA1/NABP1/USB1/INPP4B/S100A2/UPP1/SFN/STARD5/KRT6A/RHOV/ADAM12/ERO1A/IL20RB/DUOXA1/GJB2/TREM1/GJB6/GLIPR1/ADM/S100A8/NUP50/TNFAIP1/SPRR1B/KRT5/PTGS1/TMEM154/DYNLL1/ARL8B/HERC4/LDHA/TICAM1/FAM83A/TP63/MTF…
LEE_LIVER_CANCER_SURVIVAL_DN	LEE_LIVER_CANCER_SURVIVAL_DN	175	0.560961662395371	2.0961724396133	1e-10	1.95252100840336e-09	9.28792569659443e-10	7546	tags=61%, list=25%, signal=46%	UBE2D1/JPT1/MMD/S100A6/UBE2T/PLP2/YWHAB/RAB32/ANLN/SERPINH1/ANXA4/IER3/ACTR3/CCNA2/NAP1L1/CENPF/TMSB4X/AGRN/CCNB1/DEPDC1/RPL12/CKS2/DYNLL1/PCLAF/DLGAP5/NOP56/RPS9/ITPR3/RPSA/EIF4A3/RGS2/PTMA/RAN/RPS7/TTK/UBA2/HIF1A/MFSD10/SUMO2/NPM1/MCM2/DUSP18/DYNLT1/TUBA1B/PHLDA2/CCT6A/RCC2/RPS3/CENPU/CLIC1/HNRNPA1/SLC44A1/HDAC2/TOPBP1/ECT2/PNP/HMGB2/RPS5/HNRNPC/MSH6/ZNF532/RPL35/RPS18/CTBP2/FABP5/DYRK2/RALA/IN…
TONKS_TARGETS_OF_RUNX1_RUNX1T1_FUSION_ERYTHROCYTE_UP	TONKS_TARGETS_OF_RUNX1_RUNX1T1_FUSION_ERYTHROCYTE_UP	155	0.565491864563692	2.09532223784278	1e-10	1.95252100840336e-09	9.28792569659443e-10	4291	tags=47%, list=14%, signal=41%	CD163/VSIG4/LAIR1/TMEM176A/SLAMF8/C3AR1/SLC5A3/PXDN/TMEM176B/FCGR1A/CD1D/GPNMB/TIAM1/NDRG1/LILRB1/BCL2A1/LILRA2/SLC2A5/SCG5/CPM/ECM1/IL1RAP/CD180/TNFRSF21/CCL7/NAP1L1/TLR7/COL1A2/SLC15A3/UPP1/MYOF/SERPINA1/TREM1/SELENOP/LILRA1/TNNT1/PAPSS2/LAMC1/RASGRP1/IFI16/ANXA2/PTP4A3/UCHL1/NETO2/DNAJB2/AP1S1/DHRS9/PLTP/CLEC5A/GDF15/CREM/MALL/HSPB1/IL1RN/FCAR/CH25H/RUBCNL/CD79B/SLC1A3/HOMER3/MEAK7/MAF/PPARD/J…
REACTOME_DEGRADATION_OF_THE_EXTRACELLULAR_MATRIX	REACTOME_DEGRADATION_OF_THE_EXTRACELLULAR_MATRIX	140	0.566803449461915	2.09072807946176	1e-10	1.95252100840336e-09	9.28792569659443e-10	4877	tags=49%, list=16%, signal=41%	ADAM8/MMP10/CAPN13/COL10A1/MMP2/SPP1/LAMB3/COL8A1/MMP1/MMP11/TPSAB1/ADAM17/BMP1/MMP12/CAPNS1/CTSV/ELN/COL1A1/COL1A2/COL12A1/CTSS/LAMA5/COL5A2/MMP3/COL5A1/MMP9/COL7A1/CASP3/MMP14/CTSG/CAPN5/MMP13/COL18A1/LAMC1/LAMC2/CTSK/SCUBE1/CTSB/MMP7/COL6A1/COL4A1/NID1/CAPN10/TMPRSS6/ADAM10/COL4A6/COL8A2/DCN/COL6A3/COL16A1/CTSD/ADAM9/LAMA3/FBN1/COL4A5/FN1/COL6A5/MMP19/FBN2/CTSL/COL11A1/SPOCK3/COL3A1/COL6A2/COL…
HELLER_SILENCED_BY_METHYLATION_UP	HELLER_SILENCED_BY_METHYLATION_UP	265	0.546752034426793	2.08712554340587	1e-10	1.95252100840336e-09	9.28792569659443e-10	6166	tags=52%, list=20%, signal=42%	NCF2/HCK/C5AR1/SAMSN1/LSP1/IFITM1/PIK3CD/CD86/MSR1/SERPINF1/ARL4C/IGFBP3/GPNMB/ADAMDEC1/NCF4/PLEK/NCF1/BUB1/S100A6/CFP/TOP2A/LCP1/SBNO2/CLEC7A/CDH11/KYNU/IL13RA1/IER3/PLK1/CDC20/CENPF/CST7/BCL6/CTSS/PRF1/MYOF/APOC1/AGRN/CCNB1/MMP9/HLA-DMB/DAPP1/HLA-DPA1/RGS13/CCNG2/TADA3/MYO9B/TNFAIP2/AURKA/RPS2/GPR183/WLS/APOBEC3G/CHRNA1/CEP55/LAMC2/RAB13/CELSR1/TNFRSF9/CSF2RB/IL1R2/PIP5K1A/ARNT2/SYNPO/SPIB/TNFR…
DUTERTRE_ESTRADIOL_RESPONSE_24HR_UP	DUTERTRE_ESTRADIOL_RESPONSE_24HR_UP	317	0.541033907427291	2.08584416080494	1e-10	1.95252100840336e-09	9.28792569659443e-10	6245	tags=56%, list=20%, signal=45%	SULF1/IMPA2/NCAPG/SLC2A1/BUB1/PTTG1/CDC45/UBE2T/MELK/RRM2/PPIF/TOP2A/ASPM/C1QTNF6/UBE2C/BIRC5/TACC3/IL1RAP/ANLN/MKI67/RAB31/MICB/ASF1B/AURKB/STMN1/PLK1/CCNA2/RERG/ESCO2/COL12A1/KNL1/TPX2/MCM4/BUB1B/UHRF1/KIF4A/LMNB1/TK1/CDK1/KIFC1/BRCA2/NUSAP1/RNASEH2A/TIMELESS/IQGAP3/CENPI/DNMT1/SPDL1/DCLRE1B/PCLAF/KIF11/AURKA/DLGAP5/NCAPD2/MTFR2/CEP55/CDCA5/SLC27A2/TROAP/SHCBP1/FANCA/E2F7/RAD54L/FANCI/PRR11/ARH…
REACTOME_RHO_GTPASES_ACTIVATE_FORMINS	REACTOME_RHO_GTPASES_ACTIVATE_FORMINS	139	0.565441508436174	2.08355272906299	1e-10	1.95252100840336e-09	9.28792569659443e-10	5985	tags=55%, list=20%, signal=44%	ACTG1/BUB1/RANGAP1/TUBA1C/BIRC5/ACTB/NDE1/XPO1/AURKB/PLK1/TUBB3/SKA1/CDC20/CENPF/RHOC/KNL1/BUB1B/PFN1/NDC80/ITGB1/CENPI/SKA2/DYNLL1/SPDL1/MAD1L1/CENPE/CENPK/CDC42/MRTFA/NUF2/KIF2A/B9D2/SRGAP2/RHOA/PPP2R5E/KIF2C/DIAPH1/CENPM/MAD2L1/TUBA1B/ZWINT/SGO2/CENPL/RCC2/CENPU/TUBB4B/RHOD/SGO1/CENPO/EVL/DIAPH3/PPP2CA/ERCC6L/RAC1/DYNLL2/TUBA1A/TUBA4B/PPP2R1A/NUP98/SPC24/CENPQ/ITGB3BP/FMNL3/SRC/CENPN/PPP2R5B/D…
VILLANUEVA_LIVER_CANCER_KRT19_UP	VILLANUEVA_LIVER_CANCER_KRT19_UP	172	0.558197112002241	2.08234002484432	1e-10	1.95252100840336e-09	9.28792569659443e-10	6588	tags=52%, list=22%, signal=41%	NCAPG/BUB1/PTTG1/MELK/TOP2A/ADAM17/CDC25B/ANLN/MKI67/NDE1/STMN1/RAB34/NAP1L1/CDC20/TPX2/USP28/ANP32B/KIF4A/LMNB1/NDC80/CKAP2L/STK4/DCLRE1B/PCLAF/EZH2/CENPE/DLGAP5/KIF20A/CEP55/HENMT1/RAB13/TROAP/RAD54L/FANCI/BLM/CDC7/OLA1/KIF2C/DEPDC1B/TTK/PLK4/KIF15/SUMO2/CENPM/ZWINT/NCAPH/SGO2/MCM10/HJURP/STIL/RFX3/NUAK1/RAE1/CYTH2/CENPO/CEP135/UPF3B/HK2/METTL9/ECT2/GPSM2/ARID3A/CEP290/RBPJ/NEMP1/ZNF532/INAVA/S…
MARTENS_BOUND_BY_PML_RARA_FUSION	MARTENS_BOUND_BY_PML_RARA_FUSION	433	0.530820632559524	2.08054222909407	1e-10	1.95252100840336e-09	9.28792569659443e-10	6863	tags=52%, list=22%, signal=41%	HMOX1/ADAM8/LAPTM5/TYROBP/HCK/ITGB2/C5AR1/ADGRG3/PTPN6/RAC2/SPI1/RHBDF2/MYO1F/SH3BP2/CHST15/PKM/UBASH3B/KCNAB2/TBXAS1/ALOX5AP/ADORA3/IFITM3/ACP5/NDRG1/EFHD2/SULF2/ARHGAP30/DOK3/LASP1/ATP8B4/PLCB2/PLEK/LCP2/FGR/CSK/SLC6A6/TAGLN2/SMIM3/TUBA1C/NUAK2/ATP2B4/P2RY2/KSR1/SERPINB1/NADK/RPS6KA1/ADGRE2/CYTH4/SH3BGRL3/ARHGEF2/RAB31/C15orf39/LYN/NECTIN1/SPN/FERMT3/PGD/PLAC8/PTGES/CIAO2A/AKNA/HMGA1/SQSTM1/ECE…
REACTOME_SIGNALING_BY_RHO_GTPASES	REACTOME_SIGNALING_BY_RHO_GTPASES	391	0.531987690684549	2.07937169230717	1e-10	1.95252100840336e-09	9.28792569659443e-10	7275	tags=55%, list=24%, signal=43%	NCF2/CYBB/RHOG/CYBA/RAC2/ACTG1/ARHGAP4/ARPC4/WAS/TIAM1/NCF4/PAK2/ARHGAP30/BTK/VAV1/FGD3/NCF1/BUB1/NCK1/CHN2/S100A9/RANGAP1/TUBA1C/YWHAB/BIRC5/ACTB/ARHGAP9/GNA13/ARHGEF2/NDE1/XPO1/CHN1/AURKB/ARPC2/ARPC3/OBSCN/ARPC1B/PLK1/ACTR3/FGD2/TUBB3/SKA1/CDC20/CENPF/RHOC/SFN/PRKCB/RHOV/KNL1/CYFIP2/ARPC5/BUB1B/PREX1/PFN1/ARAP1/NCKAP1L/WASF1/ARPC1A/ARAP2/GDI1/NDC80/TRIO/IQGAP3/ITGB1/GMIP/S100A8/CENPI/DLG4/SKA2/…
KEGG_LEUKOCYTE_TRANSENDOTHELIAL_MIGRATION	KEGG_LEUKOCYTE_TRANSENDOTHELIAL_MIGRATION	113	0.573131409065549	2.07824599520882	1e-10	1.95252100840336e-09	9.28792569659443e-10	6309	tags=54%, list=21%, signal=43%	NCF2/CYBB/ITGB2/CYBA/RAC2/ACTG1/ITGAM/PIK3CD/MMP2/NCF4/PTK2B/VAV1/GNAI2/PIK3R5/NCF1/ACTB/CXCR4/CLDN1/PRKCB/MMP9/ITGA4/MYL12A/ITGB1/PLCG2/CDC42/CLDN15/VAV3/CTNNB1/RHOA/CTNNA1/ITGAL/CLDN9/PXN/MYL12B/THY1/CLDN11/CLDN16/ACTN4/ROCK1/MSN/VASP/RAC1/PECAM1/PIK3CG/TXK/ARHGAP35/EZR/ICAM1/NOX1/GNAI3/MYL5/CLDN19/MAPK14/PRKCG/CLDN14/RHOH/MAPK12/CLDN18/CLDN7/RASSF5/ITK
REACTOME_INFLUENZA_INFECTION	REACTOME_INFLUENZA_INFECTION	153	0.559227071482409	2.07282852738129	1e-10	1.95252100840336e-09	9.28792569659443e-10	7660	tags=62%, list=25%, signal=47%	RPL28/KPNA2/TGFB1/CLTA/XPO1/NUP62/KPNB1/POLR2A/NUP50/CALR/RPL12/RPS2/RPS21/RPLP1/RPS16/RPS12/KPNA3/RPS9/RPS8/GTF2F1/NUP210/RPSA/RPL18/RPL22L1/RAN/RPS7/RPL30/RPL37A/RPLP2/RPL7A/RPL23/POLR2L/POLR2H/RPS17/RPS3/POLR2G/RPL19/RPL23A/RAE1/POM121C/RPL11/HSPA1A/RPL29/RPS5/RPL10A/RPS4Y1/UBA52/RPL39L/RPS11/NUP153/RPL35/RPS18/RPL13A/RPS20/RPL14/RPL4/ISG15/RPL35A/RPS27A/RPL27/NUP98/POLR2B/NUP93/NUP188/HSP90AA…
REACTOME_SIGNALING_BY_VEGF	REACTOME_SIGNALING_BY_VEGF	105	0.57625016092252	2.07226662452888	1e-10	1.95252100840336e-09	9.28792569659443e-10	6035	tags=50%, list=20%, signal=41%	NCF2/CYBB/CYBA/ACTG1/NCF4/PAK2/PTK2B/VAV1/SH2D2A/NCF1/NCK1/ACTB/NRAS/PRKCB/CYFIP2/MAPKAPK2/NCKAP1L/WASF1/CDC42/VAV3/ITPR3/CTNNB1/PGF/RHOA/CTNNA1/PRR5/PXN/HSPB1/JUP/AHCYL1/HRAS/ABI2/ROCK1/PAK1/PRKCZ/RAC1/NOS3/AKT2/ELMO2/WASF2/CRK/CYFIP1/FYN/PRKCD/KRAS/HSP90AA1/SRC/ABI1/MAPK14/MAPK12/MAPKAPK3/AXL/KDR
CHARAFE_BREAST_CANCER_LUMINAL_VS_BASAL_DN	CHARAFE_BREAST_CANCER_LUMINAL_VS_BASAL_DN	447	0.528181917513364	2.07214061642556	1e-10	1.95252100840336e-09	9.28792569659443e-10	4952	tags=47%, list=16%, signal=40%	OSMR/HRH1/RAC2/PLAU/PIK3CD/TGFBI/FXYD5/UBASH3B/TKT/CDH3/GNA15/CFI/DSE/GPX1/SLC16A1/LAMB3/COL8A1/AKR1C1/MET/PGM2/FAP/LOX/RGL1/AKR1B1/TNFAIP8/GABRE/CTSC/LOXL2/PRNP/NCK1/NFAT5/ANXA8/C3/GM2A/PPP4R1/RBMS1/OSBPL3/IL1RAP/ANXA4/HSD17B11/LYN/CLIP4/ARPC2/ANTXR1/BMP1/TLE4/NABP1/MIR31HG/EMP3/FAS/S100A2/NAP1L1/UPP1/SFN/KRT6A/DPYD/CDK6/SNX7/GPX8/CCNA1/GJB3/MYO1B/DUOX1/IL20RB/GNAL/SRPX2/NAV2/PARP4/MMP14/MYL12A/…
PID_P53_DOWNSTREAM_PATHWAY	PID_P53_DOWNSTREAM_PATHWAY	137	0.563366167821072	2.07184388242941	1e-10	1.95252100840336e-09	9.28792569659443e-10	7194	tags=55%, list=24%, signal=43%	MMP2/IGFBP3/BAX/GPX1/NDRG1/IRF5/SPP1/MET/BCL2A1/LIF/TNFRSF10C/BDKRB2/GADD45A/BID/TP53INP1/ZNF385A/TP53/VDR/NLRC4/EDN2/FAS/S100A2/TP53I3/SFN/BCL6/RB1/CCNB1/COL18A1/TP63/BAK1/SH2D1A/E2F3/CX3CL1/CASP10/GDF15/SMARCA4/TNFRSF10B/APAF1/PYCARD/NFYA/BNIP3L/E2F2/CASP1/PML/TIGAR/CTSD/CARM1/HDAC2/TP73/FDXR/SERPINE1/ARID3A/DDIT4/EPHA2/RRM2B/MCL1/TNFRSF10D/PRDM1/CCNK/CREBBP/PPM1J/PCNA/HTT/PRMT1/TNFRSF10A/VCAN/…
REACTOME_INTERFERON_SIGNALING	REACTOME_INTERFERON_SIGNALING	188	0.550608237618775	2.0717192668422	1e-10	1.95252100840336e-09	9.28792569659443e-10	5937	tags=47%, list=19%, signal=38%	PTAFR/PTPN6/IFITM2/IFITM1/FCGR1A/IFITM3/IRF5/KPNA2/PTPN1/BST2/NUP62/IFI30/KPNB1/TRIM17/TRIM62/STAT2/MT2A/RNASEL/MID1/IRF7/NUP50/HLA-DPA1/SAMHD1/IRF8/EIF4G3/KPNA3/NUP210/TRIM29/EIF4A3/IFNAR2/HLA-DRA/PTPN2/HLA-G/CIITA/HLA-DPB1/TRIM38/JAK1/TRIM31/IRF2/PML/OAS3/GBP6/PIN1/HLA-DQA2/HLA-A/RAE1/POM121C/OAS2/EIF4E2/HLA-DQA1/UBE2E1/TRIM25/ADAR/IFNGR1/EIF4G2/TYK2/IRF3/IRF6/UBE2N/HLA-DQB1/TRIM22/ISG20/UBA52/…
HSIAO_HOUSEKEEPING_GENES	HSIAO_HOUSEKEEPING_GENES	384	0.529922313804763	2.06928673415081	1e-10	1.95252100840336e-09	9.28792569659443e-10	6356	tags=53%, list=21%, signal=42%	PTPN6/ACTG1/CSTB/IFITM1/GAPDH/RPL28/IFITM3/GPX1/NDRG1/LASP1/KAT6A/FTL/PGK1/TAGLN2/TMSB10/SLC6A8/PLP2/YWHAB/ENO1/ITPK1/UBE2C/STOM/ACTB/CLTA/LTA4H/XPO1/PDLIM1/ARPC2/STMN1/CAPNS1/FAS/NAP1L1/S100A10/PIM1/SQSTM1/CD3E/TMSB4X/PFN1/GSTO1/ANP32B/ALDOA/DDX39B/SERPINB6/PGAM1/MT2A/ITGB1/HLA-DPA1/RPL12/DYNLL1/PPIA/GSTP1/RPS2/RPS21/NPC2/RPLP1/LDHA/PAX6/TXNIP/LDHB/RPS16/FNTA/RPS9/ANXA2/RPS8/RPSA/LGALS1/CTNNB1/P…
WONG_EMBRYONIC_STEM_CELL_CORE	WONG_EMBRYONIC_STEM_CELL_CORE	329	0.535037828683781	2.06900936577776	1e-10	1.95252100840336e-09	9.28792569659443e-10	8349	tags=59%, list=27%, signal=43%	CHEK2/PDPN/BAX/SLC16A1/GNPDA1/JPT1/SLC2A1/KPNA2/CTSC/BUB1/RRM2/SMC4/TOP2A/ENO1/BIRC5/SERPINH1/TP53/XPO1/AURKB/RAB34/PLK1/OTX2/CCNA2/NAP1L1/PIPOX/CDC20/NT5DC2/MCM4/BUB1B/RCC1/CDKN3/KIF4A/LMNB1/PSMA7/NDC80/CDK1/NUSAP1/DNMT1/CKS2/KIF11/PPM1G/AURKA/DLGAP5/KIF20A/ALDOC/NCAPD2/MRPS2/CDCA5/RPS16/RPS12/MID1IP1/RPS8/E2F3/PSMA5/RPSA/DHX9/THOC3/PRIM2/GTSE1/CKAP2/BLM/NEK2/WDHD1/CDC7/CCNB2/CTNNA1/MYBL2/DTL/LS…
REACTOME_MITOTIC_G1_G1_S_PHASES	REACTOME_MITOTIC_G1_G1_S_PHASES	148	0.559961140374695	2.06833370824962	1e-10	1.95252100840336e-09	9.28792569659443e-10	9945	tags=67%, list=33%, signal=45%	CDC45/RRM2/TOP2A/CDKN2D/LYN/CCNA2/DHFR/PPP2R2A/CDK6/MCM4/RB1/CCNA1/CCNB1/TK1/PSMA7/CDK1/CDKN2C/ORC6/E2F3/PSMA5/PRIM2/CDC7/MYBL2/MCM2/CDT1/E2F2/HDAC1/MCM10/E2F4/CDKN2A/MCM3/FBXO5/CCND2/SKP2/CDKN1B/PSMB3/PPP2CA/TYMS/MCM5/POLE4/CCNE2/PSMB5/UBA52/PSMA4/CDK7/JAK2/CDC6/AKT2/RPS27A/PPP2R1A/CDK4/PSMB8/SRC/RPA3/PCNA/PSMB2/CDKN1C/POLA2/CDK2/MAX/PSMB10/PSMC5/PSMB9/PSMD1/MCM6/ORC1/PSMC4/PSME1/PSMD8/PSMD14/PS…
BLUM_RESPONSE_TO_SALIRASIB_DN	BLUM_RESPONSE_TO_SALIRASIB_DN	336	0.534604270235062	2.06797206842147	1e-10	1.95252100840336e-09	9.28792569659443e-10	6557	tags=51%, list=21%, signal=41%	IRS1/PKM/CD37/NCAPG/JPT1/AKR1C1/FZD2/KPNA2/BUB1/PLOD2/HMGB3/SCG5/PAFAH1B3/PTTG1/CDC45/RRM2/SMC4/TOP2A/F2R/ENO1/NARF/TFE3/UBE2C/TACC3/CDC25B/PFKFB3/HMMR/MKI67/CHN1/AURKB/STMN1/PLK1/COL1A1/CCNA2/CDC20/CENPF/DHFR/ISYNA1/ANP32A/KPNB1/TPX2/BUB1B/CDKN3/KIF4A/TK1/NDC80/CDK1/PGAM1/CBX1/MID1/NUSAP1/RNASEH2A/TIMELESS/SEMA5A/PDGFRB/NUP50/DNMT1/CKS2/EZH2/KIF11/AURKA/GREM1/KIF20A/PRSS23/LDHA/CDKN2C/ORC6/SLC27…
REACTOME_SIGNALING_BY_THE_B_CELL_RECEPTOR_BCR	REACTOME_SIGNALING_BY_THE_B_CELL_RECEPTOR_BCR	165	0.555760588468936	2.06718203743785	1e-10	1.95252100840336e-09	9.28792569659443e-10	9431	tags=68%, list=31%, signal=48%	PTPN6/PIK3CD/SYK/BTK/VAV1/NCK1/LYN/NRAS/PRKCB/NFKBIE/CARD11/CD22/BLNK/PSMA7/DAPP1/ORAI2/FBXW11/CD19/PPIA/GRB2/PLCG2/RASGRP1/NFKBIB/PSMA5/ITPR3/NFATC1/CHUK/BCL10/AHCYL1/HRAS/CD79B/IGHV4-34/IGHV1-69/PSMB3/PSMB5/UBA52/PSMA4/IGHV2-5/RPS27A/IGKV1-39/IGLV3-19/IGHV1-46/REL/FYN/IGHV2-70/IGKV5-2/PSMB8/KRAS/FKBP1A/IGLV1-40/IGHV4-59/IGLV3-25/NFATC3/IGKV1D-16/IGHV3-48/PSMB2/IGKV3-20/IGLC2/IGHV3-11/IGLV2-23/I…
REACTOME_CELL_CYCLE_CHECKPOINTS	REACTOME_CELL_CYCLE_CHECKPOINTS	257	0.541798188830822	2.06678396723965	1e-10	1.95252100840336e-09	9.28792569659443e-10	9602	tags=64%, list=31%, signal=44%	CHEK2/UBE2D1/BUB1/RANGAP1/CDC45/YWHAB/ZNF385A/UBE2C/BIRC5/TP53/NDE1/XPO1/AURKB/PLK1/CCNA2/SKA1/CDC20/CENPF/SFN/KNL1/MCM4/CCNA1/BUB1B/CCNB1/PSMA7/NDC80/CDK1/CENPI/SKA2/DYNLL1/SPDL1/MAD1L1/CENPE/CENPK/ORC6/NUF2/KIF2A/PSMA5/B9D2/GTSE1/PPP2R5E/BLM/CDC7/CCNB2/KIF2C/PKMYT1/CLSPN/CENPM/MCM2/MAD2L1/EXO1/BRCA1/ZWINT/SGO2/CENPL/MCM10/RCC2/CENPU/SGO1/CDKN2A/CENPO/MCM3/YWHAG/UBE2E1/RHNO1/TOPBP1/CDKN1B/PSMB3/…
REACTOME_REGULATION_OF_EXPRESSION_OF_SLITS_AND_ROBOS	REACTOME_REGULATION_OF_EXPRESSION_OF_SLITS_AND_ROBOS	170	0.552467064019558	2.05616271786743	1e-10	1.95252100840336e-09	9.28792569659443e-10	9282	tags=65%, list=30%, signal=45%	RPL28/ROBO1/PSMA7/RPL12/RPS2/RPS21/RPLP1/RPS16/RPS12/RPS9/RPS8/PSMA5/RPSA/RPL18/RPL22L1/EIF4A3/RPS7/RPL30/RPL37A/ISL1/RPLP2/RPL7A/RPL23/RPS17/RPS3/RPL19/RPL23A/RPL11/UPF3B/COL4A5/RPL29/PSMB3/RPS5/RPL10A/ELOC/PSMB5/RPS4Y1/UBA52/PSMA4/RPL39L/RPS11/RPL35/RPS18/RPL13A/RPS20/RPL14/RPL4/RPL35A/MSI1/RPS27A/RPL27/PSMB8/RPL38/RPL27A/RPS4X/PSMB2/MAGOH/RPS24/RPL26/RPL37/RPL17/ROBO3/PSMB10/PSMC5/PSMB9/RPS6/P…
REACTOME_RESOLUTION_OF_SISTER_CHROMATID_COHESION	REACTOME_RESOLUTION_OF_SISTER_CHROMATID_COHESION	125	0.560382791708029	2.05450435290921	1e-10	1.95252100840336e-09	9.28792569659443e-10	9100	tags=66%, list=30%, signal=47%	BUB1/RANGAP1/TUBA1C/BIRC5/NDE1/XPO1/AURKB/PLK1/TUBB3/SKA1/CDC20/CENPF/KNL1/BUB1B/RAD21/CCNB1/NDC80/CDK1/CENPI/SKA2/DYNLL1/SPDL1/MAD1L1/CENPE/CENPK/CDCA5/NUF2/KIF2A/B9D2/PPP2R5E/CCNB2/KIF2C/CENPM/MAD2L1/TUBA1B/ZWINT/SGO2/CENPL/RCC2/CENPU/TUBB4B/SGO1/CENPO/PPP2CA/WAPL/ERCC6L/DYNLL2/TUBA1A/TUBA4B/PPP2R1A/NUP98/SPC24/CENPQ/ITGB3BP/HDAC8/CENPN/PPP2R5B/DYNC1LI1/ZWILCH/CENPA/KIF18A/NUP37/PPP1CC/NUP85/MA…
ZHANG_RESPONSE_TO_IKK_INHIBITOR_AND_TNF_UP	ZHANG_RESPONSE_TO_IKK_INHIBITOR_AND_TNF_UP	218	0.541162185418995	2.05087197136864	1e-10	1.95252100840336e-09	9.28792569659443e-10	6711	tags=54%, list=22%, signal=42%	PTAFR/MMP10/PLAU/CHST15/TNIP1/DSE/LAMB3/BCL2A1/LIF/IL4I1/G0S2/TNFAIP8/NCK1/BID/NFAT5/NUAK2/SERPINB1/CXCL16/SLC2A6/C15orf39/LYN/SGPP2/CLIP4/KYNU/TLE4/C15orf48/SQSTM1/CLDN1/STARD5/NFKBIE/SLFN5/DAPP1/BAZ1A/SPRR3/CCNG2/TNFAIP2/PAG1/SERPINB9/DRAM1/MMP13/TNFRSF9/IL1R2/FAM83B/IL7R/RFX5/SEMA7A/PLAUR/RHOF/CXCL1/GPR132/SGK1/SPRR2A/TNFRSF10B/ABCA12/GRHL3/TRIM38/BIRC2/IL1RN/ITGB8/HDAC9/IL32/CSRNP2/RELB/B4GAL…
SENGUPTA_NASOPHARYNGEAL_CARCINOMA_UP	SENGUPTA_NASOPHARYNGEAL_CARCINOMA_UP	299	0.533569560222443	2.0501744337858	1e-10	1.95252100840336e-09	9.28792569659443e-10	7013	tags=56%, list=23%, signal=44%	PLA2G7/FCGR2A/HAVCR2/TMEM200A/PLAU/POSTN/FCGR1A/SULF1/IKBIP/NCAPG/COL8A1/IGSF6/CTSC/PRNP/MELK/RRM2/SMC4/GZMA/TOP2A/ANLN/BST2/XPO1/CDH11/CHN1/FAS/COL1A1/CCNA2/NAP1L1/COL1A2/ESCO2/ROBO1/CENPF/KNL1/MCM4/APOC1/BUB1B/COL5A2/UHRF1/SFXN1/COL5A1/KITLG/TFEC/CAPRIN1/NDC80/CDK1/GNLY/NUSAP1/KIF18B/PATL1/PCLAF/EZH2/KIF11/CENPE/CENPK/PAPSS2/DLGAP5/TFRC/DRAM1/HDGFL3/CEP55/LAMC1/NUF2/FERMT1/TNFRSF9/E2F3/RASSF4/F…
HORIUCHI_WTAP_TARGETS_DN	HORIUCHI_WTAP_TARGETS_DN	306	0.532513713008724	2.04867598865814	1e-10	1.95252100840336e-09	9.28792569659443e-10	7478	tags=56%, list=24%, signal=43%	SLC5A3/CNN2/TPP1/NCAPG/AKR1B1/BUB1/PGK1/CSK/PTTG1/MELK/RRM2/TOP2A/PLP2/ASPM/UBE2C/BIRC5/CDC25B/ANLN/HMMR/MKI67/ASF1B/AURKB/SULT1B1/PLK1/CCNA2/NAP1L1/HMGA1/CXCR4/CDC20/DHFR/KPNB1/KNL1/TPX2/BUB1B/UHRF1/USP28/CDKN3/KIF4A/CCNB1/LMNB1/TK1/DDX39B/DEPDC1/NDC80/CDK1/MPP4/NUSAP1/CKAP2L/KIF18B/CKS2/RAB3B/PCLAF/UBE2S/KIF11/PPIA/AURKA/DLGAP5/KIF20A/NCAPD2/LDHA/PIMREG/CHRNA1/CEP55/LDHB/NUF2/TROAP/RPRD2/SYT1/C…
MULLIGHAN_MLL_SIGNATURE_2_UP	MULLIGHAN_MLL_SIGNATURE_2_UP	409	0.52340967738021	2.04655804241697	1e-10	1.95252100840336e-09	9.28792569659443e-10	7318	tags=54%, list=24%, signal=42%	LILRB4/PTAFR/LAPTM5/LAIR1/HCK/ITGB2/CYBA/RNASE2/ITGAX/RAC2/SPI1/SRGN/CTSA/LILRB2/MYO1F/PKM/SELPLG/PILRA/ARPC4/ADCY7/SLA/SLC16A3/FCGR1A/LAT2/TPP1/SYK/CCR1/EFHD2/FZD2/PTK2B/ATP8B4/LILRA2/HCLS1/EVI2B/NCF1/BID/CNPY3/RANGAP1/MSRB1/LRP10/S100A6/CD300C/LST1/HNRNPUL1/MR1/PPIF/ENO1/RPS6KA1/LCP1/CYTH4/SIRPB1/C15orf39/ARPC2/EHBP1L1/KYNU/GNS/NKG7/RGS14/APOBR/CXCR2/CXCR4/NUP62/RNASE6/PLXNC1/MAPKAPK2/DENND2D/P…
THEILGAARD_NEUTROPHIL_AT_SKIN_WOUND_DN	THEILGAARD_NEUTROPHIL_AT_SKIN_WOUND_DN	224	0.537837150780956	2.04364796445239	1e-10	1.95252100840336e-09	9.28792569659443e-10	6109	tags=51%, list=20%, signal=41%	RGS19/ITGB2/LSP1/SELPLG/ARHGAP4/TKT/WAS/NCF4/LASP1/GNAI2/PLCB2/LILRA2/LILRB5/HCLS1/CORO1A/CSF3R/TGFB1/DOCK2/LST1/HNRNPUL1/RPS6KA1/CDKN2D/S1PR4/RABIF/TWF2/ME2/CAPZB/MAP3K5/ARPC3/ARPC1B/RGS14/SEC14L1/STK38/CBFA2T3/CXCR2/PRKCB/CXCR1/ICAM3/ABCG1/CBX1/NFE2/FLOT2/TADA3/MYO9B/PLCG2/RARA/TLR1/STAT6/NPEPPS/PITPNM1/DHX9/RGS2/NCOA4/UPF1/LTB/INPP5D/DDX23/APAF1/ANXA11/ADAM10/JAK1/ST8SIA4/TLR6/TUBA1B/GTF3C1/CD…
BIDUS_METASTASIS_UP	BIDUS_METASTASIS_UP	210	0.541023267100758	2.04346894727795	1e-10	1.95252100840336e-09	9.28792569659443e-10	8076	tags=58%, list=26%, signal=43%	P4HA1/PAK2/BUB1/PLOD2/HMGB3/RRM2/SMC4/UBE2C/BIRC5/ASF1B/PCBP1/CCNA2/NAP1L1/CENPF/DHFR/NRAS/KNL1/TPX2/KIF4A/CCNB1/LMNB1/DEPDC1/CDK1/NUSAP1/PATL1/KIF11/AURKA/DLGAP5/TFRC/USP9X/FANCI/SSRP1/WDHD1/CCNB2/EIF4A3/HNRNPA2B1/PRKDC/PBK/PLK4/RACGAP1/PCNX1/NONO/RLIM/MAD2L1/MED14/CEBPG/CREB5/NCAPH/GAS2L3/MCM10/RCOR1/DSP/STK24/RAE1/GID8/ECT2/G3BP1/SMS/PPP2CA/ERCC6L/TYMS/SLC35B4/CAND1/WAC/NEMP1/NUP153/RABGGTB/IF…
REACTOME_SIGNALING_BY_ROBO_RECEPTORS	REACTOME_SIGNALING_BY_ROBO_RECEPTORS	216	0.538950423181836	2.04333052128965	1e-10	1.95252100840336e-09	9.28792569659443e-10	9282	tags=63%, list=30%, signal=44%	RPL28/PAK2/NCK1/DCC/ROBO1/CXCR4/PFN1/PSMA7/NTN1/RPL12/MYO9B/GPC1/RPS2/RPS21/RPLP1/CDC42/RPS16/RPS12/RPS9/RPS8/PSMA5/RPSA/SRGAP2/RPL18/RHOA/RPL22L1/EIF4A3/RPS7/RPL30/RPL37A/CAP1/ISL1/RPLP2/RPL7A/RPL23/RPS17/RPS3/RPL19/RPL23A/RPL11/UPF3B/COL4A5/PAK1/EVL/RPL29/PSMB3/RPS5/RPL10A/VASP/RAC1/ELOC/PSMB5/RPS4Y1/UBA52/PSMA4/RPL39L/RPS11/RPL35/RPS18/RPL13A/RPS20/RPL14/RPL4/PAK6/RPL35A/MSI1/RPS27A/RPL27/PSMB…
REACTOME_CELL_CYCLE_MITOTIC	REACTOME_CELL_CYCLE_MITOTIC	473	0.519015930031099	2.04155118151645	1e-10	1.95252100840336e-09	9.28792569659443e-10	9602	tags=61%, list=31%, signal=43%	UBE2D1/NCAPG/BUB1/RANGAP1/TUBA1C/PTTG1/CDC45/RRM2/SMC4/TOP2A/UBE2C/BIRC5/CDC25B/CDKN2D/HMMR/TP53/NDE1/LYN/XPO1/AURKB/PLK1/CCNA2/ESCO2/TUBB3/SKA1/CDC20/CENPF/DHFR/NUP62/PRKCB/PPP2R2A/KNL1/TPX2/CDK6/MCM4/RB1/CCNA1/BUB1B/RAD21/CCNB1/LMNB1/TK1/CEP72/PSMA7/NDC80/CDK1/FBXW11/CENPI/NUP50/SKA2/DYNLL1/SPDL1/MAD1L1/CENPE/NEK9/CENPK/AURKA/KIF20A/NCAPD2/CDKN2C/ORC6/LPIN2/CDCA5/NUF2/KIF2A/E2F3/PSMA5/NUP210/AC…
WINTER_HYPOXIA_METAGENE	WINTER_HYPOXIA_METAGENE	236	0.536679222171754	2.03886503473164	1e-10	1.95252100840336e-09	9.28792569659443e-10	6179	tags=52%, list=20%, signal=42%	HMOX1/P4HA1/PLAU/TGFBI/PKM/PIM2/GAPDH/CP/MMP2/IGFBP3/NDRG1/SPP1/SLC16A1/GPI/PFKFB4/SLC2A1/MET/LOX/THBS2/SORL1/FTL/PLOD2/TGFB1/PGK1/SLC6A6/TGM2/SLC6A8/ENO1/PFKFB3/TP53/EDN2/PIM1/CXCR4/LRP1/ENPEP/COL5A2/ALDOA/COL5A1/CDK1/PGAM1/RNASEL/ADM/PTGS1/CCNG2/HAP1/ALDOC/TFRC/LDHA/NOS2/TXNIP/CA9/MMP13/LDHB/HILPDA/ANXA2/LGALS1/PGF/MMP7/IGFBP2/EIF4A3/ENO3/PLAUR/HIF1A/TPI1/BIRC2/BNIP3L/TGFB3/HSPH1/MUC1/HDAC9/HDA…
RUTELLA_RESPONSE_TO_HGF_DN	RUTELLA_RESPONSE_TO_HGF_DN	234	0.532661798348319	2.02215168180133	1e-10	1.95252100840336e-09	9.28792569659443e-10	5598	tags=50%, list=18%, signal=41%	CD163/MS4A4A/ADAM8/EGLN3/MS4A6A/C5AR1/CD300A/ST6GAL1/IFITM2/SLC7A7/FPR1/LILRB2/CD86/AIF1/ALOX5/RPL28/IMPA2/LILRA2/SORL1/FYB1/LY86/S100A9/CNPY3/AOAH/CFP/SP110/NARF/ITPK1/MYD88/NREP/NDE1/CD48/LTA4H/PLAC8/TLE4/IL13RA1/CXCR4/PRKCB/ANP32A/MAP4K1/ICAM3/LMNB1/TBCB/TREM1/ITGA4/DAPP1/NINJ2/PLSCR1/CCDC69/AMPD2/CCNG2/SELL/ARHGEF6/NRG1/PTP4A3/CD52/PTGER2/ITGAL/RGS2/APLP2/NLRP3/IER5/ETS2/FCAR/F2RL1/CASP1/TSEN…
REACTOME_INFECTIOUS_DISEASE	REACTOME_INFECTIOUS_DISEASE	376	0.518538276431548	2.02052990989753	1e-10	1.95252100840336e-09	9.28792569659443e-10	9507	tags=62%, list=31%, signal=43%	HCK/CD4/RPL28/PAK2/CD28/MET/KPNA2/CBL/TGFB1/DOCK2/RANGAP1/AP2A1/GTF2E2/CLTA/XPO1/ANTXR1/HMGA1/CXCR4/NUP62/CD247/AP2B1/KPNB1/RCC1/PSMA7/ANTXR2/POLR2A/NUP50/MAP2K6/CALR/RPL12/PPIA/GRB2/RPS2/RPS21/RPLP1/AP1S3/MAP2K1/APOBEC3G/RPS16/RPS12/KPNA3/RPS9/SYT1/RPS8/GTF2F1/PSMA5/NUP210/RPSA/CTNNB1/SSRP1/RPL18/RPL22L1/AP1S1/RAN/RPS7/GTF2H3/RPL30/NPM1/RANBP1/AP1B1/RPL37A/CCR5/RPLP2/MAP2K7/CHMP5/RPL7A/RPL23/LCK…
PICCALUGA_ANGIOIMMUNOBLASTIC_LYMPHOMA_UP	PICCALUGA_ANGIOIMMUNOBLASTIC_LYMPHOMA_UP	206	0.533943544300524	2.01775775432055	1e-10	1.95252100840336e-09	9.28792569659443e-10	5117	tags=47%, list=17%, signal=39%	CCN4/OSMR/C1QB/TMEM176A/SLAMF8/NPL/C1QC/SLCO2B1/TMEM176B/CP/PDPN/SULF1/GPNMB/ADAMDEC1/C1QA/TNC/LUM/CTTNBP2NL/RGL1/PDGFRA/CTSC/C3/TDO2/ASPM/CMKLR1/SERPINH1/CDH11/RAI14/ANTXR1/COL1A1/COL1A2/SMOC2/COL12A1/APOC1/MMP9/C4A/ADRA2A/ABCC3/MIR34AHG/PAPSS2/C1R/WLS/LAMC1/IL18/TLR4/RAB13/NAGK/RRAS/LOXL1/NNMT/RASSF4/PGF/TMEM163/COL6A1/COL4A1/MXRA5/C1S/CHI3L1/PCOLCE/COL8A2/THY1/EMILIN1/CFH/SLC1A3/GJA1/CFB/GJC1/…
REACTOME_FC_EPSILON_RECEPTOR_FCERI_SIGNALING	REACTOME_FC_EPSILON_RECEPTOR_FCERI_SIGNALING	185	0.537399977818816	2.01739967682917	1e-10	1.95252100840336e-09	9.28792569659443e-10	9431	tags=65%, list=31%, signal=45%	FCER1G/RASGRP4/UBE2D1/LAT2/SYK/PAK2/BTK/VAV1/LCP2/LYN/MS4A2/NRAS/CARD11/PSMA7/PRKCQ/FBXW11/GRB2/PLCG2/RASGRP1/VAV3/PSMA5/ITPR3/NFATC1/SHC1/CHUK/MAP2K7/BCL10/AHCYL1/HRAS/IGHV4-34/IGHV1-69/PAK1/PSMB3/MAP2K4/UBE2N/FCER1A/RAC1/PSMB5/UBA52/PSMA4/IGHV2-5/TXK/RPS27A/IGKV1-39/IGLV3-19/IGHV1-46/MAPK10/FYN/IGHV2-70/IGKV5-2/PSMB8/KRAS/IGLV1-40/IGHV4-59/IGLV3-25/LAT/NFATC3/IGKV1D-16/IGHV3-48/PSMB2/IGKV3-20/I…
REACTOME_MITOTIC_PROMETAPHASE	REACTOME_MITOTIC_PROMETAPHASE	197	0.532872967528339	2.00733801464968	1e-10	1.95252100840336e-09	9.28792569659443e-10	5985	tags=50%, list=20%, signal=40%	NCAPG/BUB1/RANGAP1/TUBA1C/SMC4/BIRC5/NDE1/XPO1/AURKB/PLK1/TUBB3/SKA1/CDC20/CENPF/KNL1/BUB1B/RAD21/CCNB1/CEP72/NDC80/CDK1/CENPI/SKA2/DYNLL1/SPDL1/MAD1L1/CENPE/CENPK/NCAPD2/CDCA5/NUF2/KIF2A/ACTR1A/B9D2/CNTRL/PPP2R5E/MZT2B/NEK2/CCNB2/KIF2C/PLK4/CSNK2B/CENPM/MAD2L1/TUBA1B/ZWINT/NCAPH/HAUS8/SGO2/CENPL/RCC2/CENPU/TUBB4B/HAUS1/SGO1/CENPO/CEP135/YWHAG/CENPJ/CSNK1D/SSNA1/PPP2CA/WAPL/ERCC6L/CEP290/TUBB/CEP…
REACTOME_CILIUM_ASSEMBLY	REACTOME_CILIUM_ASSEMBLY	194	0.53142673800227	1.99800590877529	1e-10	1.95252100840336e-09	9.28792569659443e-10	8836	tags=62%, list=29%, signal=45%	TUBA1C/NDE1/PLK1/TUBB3/CEP72/CDK1/DYNLL1/DYNLRB1/HSPB11/SCLT1/IFT80/KIF24/ACTR1A/B9D2/CNTRL/NEK2/EXOC6/CCT4/PLK4/C2CD3/TUBA1B/CLUAP1/HAUS8/KIF3C/TUBB4B/CC2D2A/HAUS1/CEP135/YWHAG/CEP97/CNGA4/SSTR3/CENPJ/TTC8/CSNK1D/ARL3/IFT43/RP2/SSNA1/EXOC3/IFT140/BBS5/CEP290/TTC26/TUBB/CEP164/NPHP4/IFT81/DYNLL2/TTC30A/CETN2/TUBA1A/CCT2/TUBA4B/TUBG1/BBS12/INPP5E/CCT3/DYNLRB2/PPP2R1A/KIFAP3/IFT46/ASAP1/CCP110/TRAF…
REACTOME_MITOTIC_METAPHASE_AND_ANAPHASE	REACTOME_MITOTIC_METAPHASE_AND_ANAPHASE	201	0.526657247737806	1.9884116587676	1e-10	1.95252100840336e-09	9.28792569659443e-10	9321	tags=60%, list=31%, signal=42%	UBE2D1/BUB1/RANGAP1/TUBA1C/PTTG1/UBE2C/BIRC5/NDE1/XPO1/AURKB/PLK1/TUBB3/SKA1/CDC20/CENPF/PPP2R2A/KNL1/BUB1B/RAD21/LMNB1/PSMA7/NDC80/CENPI/SKA2/DYNLL1/SPDL1/MAD1L1/CENPE/CENPK/CDCA5/NUF2/KIF2A/PSMA5/B9D2/PPP2R5E/KIF2C/CENPM/MAD2L1/TUBA1B/ZWINT/SGO2/CENPL/RCC2/CENPU/TUBB4B/SGO1/CENPO/FBXO5/UBE2E1/PSMB3/PPP2CA/WAPL/ERCC6L/ESPL1/PSMB5/UBA52/PSMA4/DYNLL2/TUBA1A/TUBA4B/BANF1/RPS27A/PPP2R1A/NUP98/SPC24/…
JOHNSTONE_PARVB_TARGETS_3_UP	JOHNSTONE_PARVB_TARGETS_3_UP	424	0.50635389130264	1.98274381904175	1e-10	1.95252100840336e-09	9.28792569659443e-10	6662	tags=48%, list=22%, signal=38%	HMOX1/OSMR/RNASE2/PLAU/SCG2/CTSA/CSTB/IFITM1/TGFBI/FXYD5/TKT/SEMA4B/ARL4C/TNIP1/IFITM3/ORAI3/TPP1/PAK2/EFHD2/AKR1C1/TMC6/LIF/MICAL2/R3HDM4/CDC42EP2/LOXL2/PRNP/PRAG1/CMTM3/ENO2/NAV1/C3/TGM2/ASXL2/PYGL/ATP2B4/OSBPL3/ACTB/AHNAK2/ANXA4/C15orf39/CLIP4/UNC93B1/MVP/LIPA/ARPC1B/GNS/MGST1/S100A2/NAP1L1/LGMN/LRP1/SQSTM1/FADS1/ECE1/PTPRE/CTSS/MYOF/CDK15/AGRN/VPS18/PTPN23/CYTOR/GDI1/CAPRIN1/GSN/TRIO/CCDC69/F…
LINDGREN_BLADDER_CANCER_CLUSTER_2B	LINDGREN_BLADDER_CANCER_CLUSTER_2B	384	0.505682506180096	1.9746330253912	1e-10	1.95252100840336e-09	9.28792569659443e-10	4922	tags=41%, list=16%, signal=35%	MS4A4A/LAPTM5/CYBB/PPP1R18/C3AR1/ST6GAL1/IFITM2/RAC2/SRGN/SAMSN1/MYO1F/POSTN/IFITM1/PIK3CD/PXDN/AIF1/FOLR2/SERPINF1/PIM2/ALOX5AP/ARL4C/MMP2/PDPN/LAT2/IFITM3/CCL13/CLEC10A/RELL1/TNC/ARHGAP30/BCL2A1/LUM/MICAL2/RGL1/THBS2/MT1E/PDGFRA/FYB1/LCP2/PAPPA/EVI2B/DOCK2/JAK3/IL10RA/FCGR2B/LCP1/STOM/MIAT/EDIL3/CDC25B/CYTH4/FERMT3/AURKB/ARPC2/TPST1/PARVG/EMP3/ELN/COL1A2/CXCR4/CST7/RNASE6/IFI30/SH2B3/PREX1/COL5…
CHARAFE_BREAST_CANCER_LUMINAL_VS_MESENCHYMAL_DN	CHARAFE_BREAST_CANCER_LUMINAL_VS_MESENCHYMAL_DN	456	0.501773996115115	1.96994493504435	1e-10	1.95252100840336e-09	9.28792569659443e-10	6567	tags=48%, list=21%, signal=38%	OSMR/PPP1R18/HRH1/PLAU/ACTG1/SRGN/PIK3CD/TGFBI/FXYD5/PXDN/UBASH3B/MMP2/DSE/GLIS3/IKBIP/NCAPG/STK10/FZD2/MET/AAK1/G0S2/AKR1B1/CTSC/GADD45A/LOXL2/PAPPA/BUB1/TGFB1/LAYN/PRNP/CMTM3/NAV1/PTTG1/ALPK2/PYGL/PPP4R1/SERPINB1/PLP2/BIRC5/EDIL3/AHNAK2/ANLN/RAB31/HSD17B11/LYN/CDH11/RAI14/ANTXR1/BASP1/EMP3/FAS/RAB34/PLK1/PFKP/S100A2/NAP1L1/PIM1/CDC20/UPP1/KPNB1/DPYD/CDK6/SNX7/SH2B3/GPX8/COL5A1/DEPDC1/LTBP2/NDC8…
NABA_ECM_REGULATORS	NABA_ECM_REGULATORS	231	0.517722966529572	1.96600405112914	1e-10	1.95252100840336e-09	9.28792569659443e-10	4280	tags=37%, list=14%, signal=32%	ADAM8/EGLN3/P4HA1/MMP10/PCSK5/PLAU/CTSA/CSTB/F13A1/SERPINB4/SERPINF1/MMP2/ADAM28/SULF1/ADAMDEC1/SULF2/LOX/CTSC/LOXL2/PAPPA/PLOD2/MMP1/ADAMTS14/TGM2/SERPINB1/MMP11/ADAM17/SERPINB3/SERPINH1/BMP1/MMP12/MMP27/CTSV/CTSW/CST7/CTSS/SERPINA1/ADAM12/PLOD3/MMP3/TGM1/MMP9/SERPINB6/ADAMTS12/MMP14/SERPINB13/CTSG/P4HA3/SERPINB9/MMP13/CD109/CTSK/LOXL1/CTSB/ST14/SERPINF2/MMP7/F12/ADAMTSL5/ADAM10/CST6/HYAL2/SERPI…
KEGG_CHEMOKINE_SIGNALING_PATHWAY	KEGG_CHEMOKINE_SIGNALING_PATHWAY	186	0.52312261309709	1.96435294133773	1e-10	1.95252100840336e-09	9.28792569659443e-10	4909	tags=45%, list=16%, signal=38%	ARRB2/HCK/RAC2/PIK3CD/CCL18/ADCY7/WAS/CCL13/TIAM1/CCL24/CCR1/PTK2B/VAV1/GNAI2/PLCB2/PIK3R5/NCF1/FGR/DOCK2/CSK/GNG4/JAK3/CXCL16/CCL11/LYN/CCL7/CXCR2/CXCR4/NRAS/PRKCB/CXCR1/PREX1/CXCL6/CCR3/STAT2/CCR4/ADCY3/GNG5/GRB2/MAP2K1/CDC42/NFKBIB/PRKX/VAV3/CCL8/GRK3/CCL22/RHOA/CXCR3/CX3CL1/CCR7/SHC1/CXCL1/XCR1/PXN/CCR5/CHUK/CCR2/HRAS/CCR8/CXCL13/CXCL8/ROCK1/GNG2/GNB2/GRK5/CCR6/PAK1/STAT3/PRKCZ/RAC1/SHC4/TIAM…
RUTELLA_RESPONSE_TO_HGF_UP	RUTELLA_RESPONSE_TO_HGF_UP	412	0.501724720309096	1.9620163279234	1e-10	1.95252100840336e-09	9.28792569659443e-10	5947	tags=48%, list=19%, signal=39%	LILRB4/PLA2G7/VSIG4/LAIR1/CYBB/SLAMF8/CD209/C3AR1/NPL/SLC5A3/TMEM51/CHST15/SERPINF1/CCL18/MMP2/CD84/GPR137B/ADAM28/FCGR1A/GPNMB/CCL13/ACP5/NDRG1/ADAMDEC1/SPP1/CCR1/C1QA/AKR1C1/RGL1/AKR1B1/TNFAIP8/KMO/IL10/C3/TUBA1C/TGM2/GM2A/CPM/PSTPIP1/PPIF/CMKLR1/STOM/RAMP1/MOB1A/VDR/SLC16A6/TPST1/KYNU/MMP12/GNS/NKG7/ROBO1/SQSTM1/FADS1/VWA5A/NCOA3/MYOF/APOC1/ADAM12/DUOX1/PLOD3/NECTIN2/CDS2/ABCG1/MMP9/LTBP2/VNN1…
REACTOME_EXTRACELLULAR_MATRIX_ORGANIZATION	REACTOME_EXTRACELLULAR_MATRIX_ORGANIZATION	298	0.510062280999307	1.95973011870269	1e-10	1.95252100840336e-09	9.28792569659443e-10	4877	tags=44%, list=16%, signal=37%	ADAM8/ITGB2/P4HA1/MMP10/ITGAX/CAPN13/ITGAM/PXDN/COL10A1/MMP2/SPP1/LAMB3/TNC/COL8A1/LUM/LOX/LOXL2/ITGB6/PLOD2/TGFB1/MMP1/ADAMTS14/MMP11/TPSAB1/ITGA11/ADAM17/ITGA3/SERPINH1/BMP1/MMP12/CAPNS1/CTSV/ELN/COL1A1/COL1A2/MFAP2/COL12A1/CTSS/LAMA5/AGRN/MATN3/COL5A2/ADAM12/PLOD3/ICAM3/MMP3/COL5A1/MMP9/LTBP2/COL7A1/CASP3/MMP14/ITGA4/ITGB1/CTSG/P4HA3/CAPN5/MMP13/COL18A1/LAMC1/LAMC2/ITGB4/HAPLN1/CTSK/ITGB7/SCUB…
VANTVEER_BREAST_CANCER_ESR1_DN	VANTVEER_BREAST_CANCER_ESR1_DN	260	0.513706120911945	1.95917104556588	1e-10	1.95252100840336e-09	9.28792569659443e-10	3822	tags=42%, list=13%, signal=37%	CYBB/ITGB2/P2RY6/SLAMF8/TTYH3/CYBA/MARCO/SRGN/CSTB/UBASH3B/CCL18/GAPDH/CDH3/NDRG1/IMPA2/LILRB3/BCL2A1/GSDMC/HK3/CTSC/BUB1/SLC2A5/NCK1/GABRP/TMSB10/MELK/RBMS1/ENO1/SLC2A6/CD180/ANLN/LYN/TNFRSF21/EGFL6/USB1/CTSV/PFKP/S100A10/PIM1/CDC20/THEMIS2/NFKBIE/TCN2/PLEKHG1/MID1/PLSCR1/GLIPR1/ABRACL/ADM/IDO1/NCAPD2/SH3BP1/CA9/PIMREG/CEP55/ATP1B3/LDHB/CORO1C/FANCA/RAD54L/RBM38/C21orf91/PRR11/ST14/PDXK/PRIM2/AP…
PHONG_TNF_RESPONSE_NOT_VIA_P38	PHONG_TNF_RESPONSE_NOT_VIA_P38	334	0.506278339479066	1.9582337800734	1e-10	1.95252100840336e-09	9.28792569659443e-10	6179	tags=47%, list=20%, signal=38%	RAC2/PLAU/SRGN/RHBDF2/STRA6/PIK3CD/KCNAB2/TNIP1/MMP2/DSE/STK10/EFHD2/BCL2A1/MMD/AMPD3/G0S2/TNFAIP8/GADD45A/LOXL2/BID/LIMD2/MMP1/FLOT1/PPIF/MDFI/TFE3/SLC2A6/SBNO2/VDR/RAI14/TNFRSF21/GRINA/PTGES/IGSF3/INPP4B/SRPK1/ROBO1/ECE1/CLDN1/NUP62/NECAP2/MMP9/TRIM62/NAV2/MID1/TRIO/CUL4B/ABCA1/TNFAIP2/FLG/PRSS23/MAP2K1/DRAM1/LAMC2/OXTR/RAB13/TNFRSF9/TRAF3/MGAT4B/NFE2L1/IKBKE/COL6A1/RFX5/NETO2/IFNAR2/CX3CL1/PLA…
REACTOME_PROGRAMMED_CELL_DEATH	REACTOME_PROGRAMMED_CELL_DEATH	171	0.5242987934825	1.95267189093258	1e-10	1.95252100840336e-09	9.28792569659443e-10	9911	tags=63%, list=32%, signal=43%	BAX/PAK2/BID/BCL2L11/YWHAB/TP53/FAS/DCC/SFN/ACIN1/KPNB1/LMNB1/CASP3/PSMA7/PRKCQ/GSN/STK26/DYNLL1/UNC5B/XIAP/TICAM1/TP63/TLR4/BAK1/FNTA/PSMA5/BMF/CTNNB1/CLSPN/TNFRSF10B/APAF1/BIRC2/PKP1/CASP8/RIPK1/GZMB/DSP/STK24/DBNL/FADD/TP73/YWHAG/DSG3/ROCK1/STAT3/HMGB2/CARD8/PSMB3/DFFA/PSMB5/TRADD/UBA52/PSMA4/LY96/DYNLL2/VIM/AKT2/FASLG/RPS27A/YWHAZ/PSMB8/PRKCD/PSMB2/TNFRSF10A/PSMB10/PSMC5/PSMB9/PSMA8/PSMD1/TNF…
WHITFIELD_CELL_CYCLE_G2_M	WHITFIELD_CELL_CYCLE_G2_M	198	0.518002417681063	1.95209859117474	1e-10	1.95252100840336e-09	9.28792569659443e-10	5531	tags=44%, list=18%, signal=36%	CNN2/PIK3CD/JPT1/GADD45A/BUB1/HMGB3/RANGAP1/BIRC5/CDC25B/CDKN2D/ANLN/HMMR/MKI67/NDE1/PLK1/CCNA2/CDC20/CENPF/TPX2/MCM4/BUB1B/ANP32B/CCNB1/DEPDC1/AKIRIN2/SMARCD1/NUSAP1/CKS2/SPDL1/C6/CENPE/IDO1/AURKA/DLGAP5/PIMREG/CEP55/NUF2/SHCBP1/PRR11/POC1A/GTSE1/CKAP2/NEK2/CCNB2/CTNNA1/KIF2C/DEPDC1B/HSPA1L/PRR5/TTK/PBK/BIRC2/KIF14/SPAG5/TSKU/GAS2L3/SGO2/ADGRE5/TUBB4B/NCOA5/HCFC1/HERPUD2/ARHGDIB/ECT2/GPSM2/TMEM1…
SHEPARD_BMYB_MORPHOLINO_DN	SHEPARD_BMYB_MORPHOLINO_DN	197	0.517376544287466	1.94896282701952	1e-10	1.95252100840336e-09	9.28792569659443e-10	4360	tags=43%, list=14%, signal=37%	STRA6/SULF1/PFKFB4/SLC2A5/C3/CPVL/MTHFD1L/PYGL/MELK/ASPM/BIRC5/TACC3/ANLN/MKI67/NDE1/AURKB/COL1A1/HMGA1/COL1A2/CDC20/DHFR/CLDN1/PRKCB/TPX2/MCM4/PTPN22/UHRF1/ACSF2/TCN2/TGM1/CCNB1/TK1/CDK1/MT2A/NR2E1/UCP2/IQGAP3/DNMT1/CCNG2/KIF11/AEBP1/DLGAP5/TXNIP/DRAP1/SLC25A24/ITGB4/PRR11/GTSE1/MGAT4B/CKAP2/IGFBP2/RGS2/HNRNPA2B1/TTK/CENPM/MCM2/SOX21/KIF14/AQP3/SLC4A2/BLVRB/MDK/CFB/PHF20L1/MCM3/FBXO5/APOE/COL4A5…
ALCALAY_AML_BY_NPM1_LOCALIZATION_DN	ALCALAY_AML_BY_NPM1_LOCALIZATION_DN	181	0.51786788031659	1.94388842765805	1e-10	1.95252100840336e-09	9.28792569659443e-10	4809	tags=46%, list=16%, signal=39%	PRR5L/IFITM2/IFITM1/SERPINF1/PBX2/TRIB2/SORL1/LY86/PTTG1/GPX7/RRM2/UBE2C/BIRC5/STOM/HMMR/MKI67/CD48/CD38/KYNU/INPP4B/CCNA2/CDC20/DHFR/PLXNC1/TPX2/MCM4/CYFIP2/EPS8/WASF1/CDKN3/KIF4A/CCNB1/TK1/KIAA0930/SERPINB6/KIFC1/NINJ2/GSN/IL2RG/HLA-DPA1/DLGAP5/ACAA2/RGS10/CDKN2C/SHCBP1/IL1R2/NUP210/CCNB2/HLA-DRA/KIF2C/STAP1/CIITA/RANBP1/CENPM/MCM2/MAD2L1/ATF6B/ALDH4A1/EXO1/AGTPBP1/HDAC9/NCAPH/MCM10/CD96/BLVRB/…
REACTOME_M_PHASE	REACTOME_M_PHASE	330	0.502257637788697	1.94281069533295	1e-10	1.95252100840336e-09	9.28792569659443e-10	9602	tags=59%, list=31%, signal=41%	UBE2D1/NCAPG/BUB1/RANGAP1/TUBA1C/PTTG1/SMC4/UBE2C/BIRC5/NDE1/XPO1/AURKB/PLK1/TUBB3/SKA1/CDC20/CENPF/NUP62/PRKCB/PPP2R2A/KNL1/RB1/BUB1B/RAD21/CCNB1/LMNB1/CEP72/PSMA7/NDC80/CDK1/CENPI/NUP50/SKA2/DYNLL1/SPDL1/MAD1L1/CENPE/NEK9/CENPK/KIF20A/NCAPD2/LPIN2/CDCA5/NUF2/KIF2A/PSMA5/NUP210/ACTR1A/B9D2/CNTRL/PPP2R5E/MZT2B/NEK2/CCNB2/KIF2C/PLK4/CSNK2B/CENPM/MAD2L1/CTDNEP1/TUBA1B/ZWINT/NCAPH/HAUS8/SGO2/CENPL/R…
WANG_RESPONSE_TO_GSK3_INHIBITOR_SB216763_UP	WANG_RESPONSE_TO_GSK3_INHIBITOR_SB216763_UP	369	0.498792484544013	1.94027591247878	1e-10	1.95252100840336e-09	9.28792569659443e-10	6537	tags=46%, list=21%, signal=37%	MS4A7/NCF2/SIGLEC10/CD300LF/CD4/ADA2/RASGRP4/ALOX5AP/CD84/CD37/RPL28/NCF4/GNPDA1/AMPD3/ATP8B4/SORL1/PTPRC/FYB1/EVI2B/CSF3R/LY86/SIRPB2/SIGLEC6/GM2A/TMEM86A/IL10RA/MR1/NAIP/ZNF581/GCNT1/CD48/LTA4H/NLRC4/NABP1/GNS/MGST1/SCIMP/NKG7/FGD2/CXCR4/ACRBP/PRKCB/IFI30/CTSS/PTPN22/MAP4K1/ACSF2/ABCA7/STAT2/SLC38A6/DAPP1/PLSCR1/IL10RB/ZFAS1/ZFAND3/JAML/TNFAIP2/MEFV/PLXDC2/DENND4B/GBGT1/ZNF277/TRAF3IP3/ARHGAP15…
MARKEY_RB1_ACUTE_LOF_UP	MARKEY_RB1_ACUTE_LOF_UP	225	0.509982421542346	1.93871015216362	1e-10	1.95252100840336e-09	9.28792569659443e-10	7226	tags=53%, list=24%, signal=41%	KPNA2/CCK/BUB1/HMGB3/CDC45/UBE2T/RRM2/BIRC5/ANLN/MKI67/XPO1/ASF1B/COX6B2/IFI27L2/STMN1/FAS/PLK1/CCNA2/NAP1L1/TPGS2/MCM4/RAD21/ANP32B/CDKN3/KIF4A/CCNB1/TK1/KITLG/CDK1/NAV2/BRCA2/NUSAP1/IQGAP3/AHCY/CKS2/SPDL1/PCLAF/UBE2S/KIF11/CENPK/AURKA/DLGAP5/KIF20A/VAMP5/PIMREG/ORC6/IL1R1/S100A3/KIF2A/CKAP2/GCLM/NEK2/CCNB2/KIF2C/PTMA/DTL/E2F8/PABPC4/LMO7/RACGAP1/RAD51AP1/RANBP1/MAD2L1/CDT1/BRCA1/HJURP/COL6A3/PR…
JISON_SICKLE_CELL_DISEASE_UP	JISON_SICKLE_CELL_DISEASE_UP	179	0.51552635807129	1.93473247869091	1e-10	1.95252100840336e-09	9.28792569659443e-10	5368	tags=45%, list=18%, signal=37%	HMOX1/VSIG4/RNASE2/MARCO/CTSA/F13A1/DOK1/FCGR1A/GPX1/GNPDA1/RGL1/LILRA2/GADD45A/PLEK/GM2A/NREP/BST2/MICB/KYNU/LIPA/RIT1/EMP3/IFI30/EPHB2/NFKBIE/TCN2/GSTO1/LY6E/LMNB1/CDS2/TFEC/PTPRO/ADM/CEBPE/CTSG/CALR/NFE2/GNG5/VAMP5/TYMP/IGF2BP3/RAB13/ANXA2/EIF4A3/MKNK1/CCRL2/PRDX1/PLIN3/UBE2L3/BNIP3L/DYNLT1/CCR2/ZNF267/CLIC1/BLVRB/HLA-A/RENBP/CPLX2/FN1/NNAT/GAS2L1/BLVRA/SLC36A1/CTSL/TALDO1/MPP1/JAK2/SLC22A4/SE…
FOURNIER_ACINAR_DEVELOPMENT_LATE_2	FOURNIER_ACINAR_DEVELOPMENT_LATE_2	278	0.504488936943694	1.93064331681583	1e-10	1.95252100840336e-09	9.28792569659443e-10	7487	tags=50%, list=25%, signal=38%	ACTG1/ARL4C/TEAD4/PGK1/SH3TC1/PTTG1/CDC45/MELK/RRM2/SMC4/ASPM/BIRC5/ACTB/ME2/RAI14/PLK1/NAP1L1/SRPK1/TNFRSF12A/DHFR/NT5DC2/UPP1/PPP2R2A/RFWD3/MCM4/FAM3C/PFN1/RCC1/PLOD3/CDKN3/KIF4A/DDX39B/DEPDC1/NDC80/CDK1/MT2A/NUSAP1/RNASEH2A/TIMELESS/CKS2/AURKA/ARHGDIA/LDHA/LAMC2/FERMT1/FANCI/SF3B3/BLM/CDC7/KIF2C/PLAUR/DTL/PRKDC/TTK/MT1F/RACGAP1/CDCP1/SMARCA4/RANBP1/NOP10/PRDX1/MRPL17/MCM2/CAP1/STK17A/FGFBP1/ZW…
SMID_BREAST_CANCER_NORMAL_LIKE_UP	SMID_BREAST_CANCER_NORMAL_LIKE_UP	473	0.489479319856638	1.92536881039722	1e-10	1.95252100840336e-09	9.28792569659443e-10	5385	tags=48%, list=18%, signal=41%	MS4A6A/CD4/PCSK5/ST6GAL1/RAC2/SRGN/SIGLEC1/PIK3CD/ARHGAP4/F13A1/AIF1/FOLR2/SLA/ARL4C/EPHA4/ADAM28/CFI/CD37/CD1D/CLEC10A/NCF4/LILRB3/STK10/MET/BTK/TNFAIP8/PLCB2/PTPRC/MGAT3/PDGFRA/CTSC/CORO1A/LYVE1/FYB1/LCP2/EVI2B/NCF1/DOCK2/MRC1/NFAT5/DOK2/GZMK/C3/CPVL/AOAH/LST1/RBMS1/GZMA/SP110/CLEC2B/CD7/CD180/LYN/CD48/CD38/PLAC8/TLE4/NKG7/CHL1/CTSW/THEMIS2/PRKCB/RNASE6/CD247/PRF1/VNN2/PTPN22/MAP4K1/NCKAP1L/TES…
LEI_MYB_TARGETS	LEI_MYB_TARGETS	315	0.496279931644616	1.91240510098779	1e-10	1.95252100840336e-09	9.28792569659443e-10	6167	tags=49%, list=20%, signal=39%	HMOX1/PTHLH/IFITM2/MBOAT7/SRGN/IFITM1/TGFBI/SERPINB4/SLC16A3/TNIP1/GPI/AKR1C1/FAP/LUM/LASP1/S100A9/MMP1/PTTG1/TGM2/GM2A/FLOT1/FHL2/UBE2C/SERPINB3/CDC25B/AHNAK2/MICB/LTA4H/PCBP1/AURKB/BASP1/S100A10/COL1A2/FADS1/SFN/KRT6A/TPX2/SH2B3/LAMA5/GSTO1/ANP32B/LY6E/HSPA4/MYL12A/TRIO/S100A8/NRDC/KRT5/CKS2/PCLAF/EZH2/AURKA/GSTP1/ELOVL5/HSPA6/PRSS23/SEMA3F/POR/LAMC2/LDHB/STAT6/CTSK/ANXA2/ITPR3/NNMT/LCN2/PDXK/R…
ZHENG_BOUND_BY_FOXP3	ZHENG_BOUND_BY_FOXP3	470	0.486303792101967	1.91207855902481	1e-10	1.95252100840336e-09	9.28792569659443e-10	7937	tags=53%, list=26%, signal=40%	MS4A4A/MS4A7/MS4A6A/P4HA1/ST6GAL1/SAMSN1/CR1/CD53/UBASH3B/TLR8/SPP1/CD28/STK10/PTK2B/HK3/IL2RA/TRIB2/PTPRC/FYB1/PRAG1/GPR65/TP53INP1/ASXL2/RRM2/LCP1/SMAP2/SSH2/LTA4H/MAP3K5/TPP2/TG/C15orf48/VOPP1/FAS/INPP4B/ACTR3/SRPK1/TMSB4X/BCL6/KNL1/NCOA3/RB1/FAM3C/PTPN22/AIM2/TESPA1/APBB1IP/NDC80/PRKCQ/NINJ2/IL10RB/RCSD1/UST/BICDL1/RASA3/SP140/CDK19/PDE7A/RGS13/ENOX1/PAG1/WIPF1/GPR183/SAMHD1/TRAF3IP3/MRTFA/AR…
MITSIADES_RESPONSE_TO_APLIDIN_DN	MITSIADES_RESPONSE_TO_APLIDIN_DN	244	0.500759445816035	1.90652490600946	1e-10	1.95252100840336e-09	9.28792569659443e-10	5598	tags=41%, list=18%, signal=34%	SLC5A3/IMPA2/SYK/GPI/NCAPG/MMD/CALM3/BUB1/ENO2/PTTG1/MELK/RRM2/TOP2A/ASPM/BIRC5/TACC3/MKI67/CCNA2/TPGS2/CENPF/TPX2/MCM4/BUB1B/KIF4A/CCNB1/PGAM1/NUSAP1/KIF18B/NUP50/AHCY/PCLAF/AURKA/DLGAP5/ATP13A3/NCAPD2/FERMT1/SHCBP1/CNOT1/TRAF3/NUP210/FANCI/PDXK/CKAP2/BLM/NEK2/CDC7/CTNNA1/MYBL2/TRAM2/PRKDC/DCP2/RACGAP1/MCM2/CDT1/KIF14/HDAC9/ZWINT/NCAPH/HJURP/DSP/RASSF2/CHD4/DERL1/HCFC1/MYB/ADD3/BICD2/FBXO5/TOPBP…
REACTOME_TRANSCRIPTIONAL_REGULATION_BY_TP53	REACTOME_TRANSCRIPTIONAL_REGULATION_BY_TP53	356	0.490126200947595	1.90387	1e-10	1.95252100840336e-09	9.28792569659443e-10	8334	tags=51%, list=27%, signal=38%	CHEK2/IGFBP3/BAX/NDRG1/GPI/TNFRSF10C/KAT6A/GADD45A/BID/TP53INP1/YWHAB/ZNF385A/BIRC5/G6PD/TP53/AURKB/NLRC4/FAS/CCNA2/TP53I3/SFN/BCL6/TPX2/CCNA1/CCNB1/CDK1/POLR2A/MAP2K6/CDK5/MTA2/AURKA/LAMTOR5/TP63/CNOT1/E2F7/GTF2F1/SESN2/FANCI/SSRP1/FANCD2/BLM/CASP10/PRR5/GTF2H3/E2F8/STK11/NPM1/CSNK2B/GPX2/SGK1/TNFRSF10B/PRDX1/APAF1/SMYD2/BNIP3L/SLC38A9/HIPK1/EXO1/BRCA1/POLR2L/CASP1/PML/PIN1/HDAC1/POLR2H/TIGAR/PO…
KEGG_REGULATION_OF_ACTIN_CYTOSKELETON	KEGG_REGULATION_OF_ACTIN_CYTOSKELETON	206	0.5037666718236	1.90372019531004	1e-10	1.95252100840336e-09	9.28792569659443e-10	4957	tags=43%, list=16%, signal=36%	ITGB2/ITGAX/RAC2/ACTG1/ITGAM/PIK3CD/ARPC4/WAS/TIAM1/PAK2/VAV1/FGD3/BDKRB2/PDGFRA/PIK3R5/ITGB6/CSK/F2R/ITGA11/ACTB/ITGA3/GNA13/SSH2/ARPC2/ARPC3/ARPC1B/FGF11/NRAS/TMSB4X/CYFIP2/ARPC5/PFN1/NCKAP1L/WASF1/ARPC1A/ITGA4/MYL12A/GSN/IQGAP3/ITGB1/PDGFRB/FGFR3/MAP2K1/CDC42/ARPC5L/ITGB4/ITGB7/VAV3/ARHGEF6/RRAS/PIP5K1A/RHOA/ITGAL/LIMK1/CFL1/RRAS2/DIAPH1/PXN/INSRR/MYL12B/ITGB8/HRAS/PDGFD/ABI2/ITGA2/ACTN4/BDKRB…
MUELLER_PLURINET	MUELLER_PLURINET	294	0.495766642999348	1.90303996636852	1e-10	1.95252100840336e-09	9.28792569659443e-10	7964	tags=52%, list=26%, signal=39%	PTPN6/CHEK2/KPNA2/GADD45A/SIGLEC12/PRNP/CDC45/POLR1D/BIRC5/HMMR/TP53/AURKB/OTX2/CCNA2/HMGA1/DHFR/BAG6/ANP32A/KPNB1/TPX2/MCM4/PELP1/BUB1B/PFN1/CCNB1/TK1/CDA/CDK1/PLSCR1/NUP50/CKS2/CENPE/AURKA/NOP56/MT1G/ORC6/BAK1/NFKBIB/ANXA2/RAD54L/BLM/CDC7/CCNB2/MYBL2/PTMA/GEMIN2/DIAPH1/MATK/NPM1/SMNDC1/RUVBL1/MCM2/PXN/TNFRSF8/CDT1/HSPH1/SPAG5/STX3/LCK/EXO1/HDAC1/MCM10/HSPD1/SSB/HAUS1/MYB/HDAC2/DAXX/NACC1/MCM3/T…
BERTUCCI_MEDULLARY_VS_DUCTAL_BREAST_CANCER_UP	BERTUCCI_MEDULLARY_VS_DUCTAL_BREAST_CANCER_UP	200	0.503849863877584	1.90204964757097	1e-10	1.95252100840336e-09	9.28792569659443e-10	6689	tags=50%, list=22%, signal=40%	ADAM8/CYBA/PTPN6/SRGN/PIM2/TEAD4/NCF1/GZMA/PPIF/SLC2A6/CLEC7A/MKI67/MICB/ME2/CD38/IFI30/CTSS/NFKBIE/AIM2/HSPA4/CCDC69/PNKD/TNFAIP2/RPS21/MAP2K1/DRAM1/SGPL1/CEP55/TYMP/ITGB7/TRAF3/GRK3/PSMA5/PHB2/CASS4/GTSE1/RFX5/CGAS/IL12RB1/CASP10/RAP2B/CDCP1/M6PR/C1S/HCP5/PRR13/C1RL-AS1/MCM10/IQCG/IL32/PARP8/RNF207/PHF19/RELB/TNFRSF1B/IL27RA/APOE/STAMBPL1/SNHG12/PCSK6/TNFRSF14/TAGAP/PLCL2/TRAFD1/LAP3/FOXM1/CCDC…
CHICAS_RB1_TARGETS_GROWING	CHICAS_RB1_TARGETS_GROWING	242	0.499389765423172	1.90046415196466	1e-10	1.95252100840336e-09	9.28792569659443e-10	6083	tags=49%, list=20%, signal=39%	POSTN/IGFBP3/SULF1/SHMT2/IMPA2/AKR1C1/FAP/LUM/TNFAIP8/BUB1/PYGL/SMC4/TOP2A/ASPM/NREP/CDC25B/HMMR/CCNA2/CDC20/CENPF/KNL1/TPX2/MCM4/BUB1B/UHRF1/RALGPS2/CDKN3/KIF4A/CCNB1/DEPDC1/LTBP2/NAV2/NUSAP1/RNASEH2A/TIMELESS/IQGAP3/PCLAF/EZH2/CENPK/LRRC15/C1R/HERC4/KIF20A/STMN3/OXTR/IFI16/PSG5/APOBEC3B/GTSE1/SSRP1/MGARP/NEK2/CDC7/CCNB2/TRAM2/CRYBG1/LSM2/TTK/RAD51AP1/RARRES1/MCM2/NLRP1/KIF14/PCOLCE/BGN/GAS2L3/S…
KEGG_FOCAL_ADHESION	KEGG_FOCAL_ADHESION	197	0.504206698468201	1.89935188075083	1e-10	1.95252100840336e-09	9.28792569659443e-10	4992	tags=42%, list=16%, signal=35%	RAC2/ACTG1/PIK3CD/SPP1/PAK2/LAMB3/TNC/MET/VAV1/THBS2/PDGFRA/PIK3R5/ITGB6/ITGA11/ACTB/ITGA3/PARVG/COL1A1/RASGRF1/COL1A2/PRKCB/LAMA5/COL5A2/COL5A1/ITGA4/MYL12A/ITGB1/PDGFRB/XIAP/GRB2/MAP2K1/CDC42/LAMC1/LAMC2/ITGB4/ITGB7/VAV3/CTNNB1/PGF/COL6A1/RHOA/COL4A1/SHC1/DIAPH1/PXN/BIRC2/MYL12B/ITGB8/COL4A6/HRAS/PDGFD/COL6A3/THBS1/ITGA2/ACTN4/ROCK1/LAMA3/CCND2/FN1/PAK1/VASP/RAC1/SHC4/ZYX/PIK3CG/COL11A1/ELK1/PA…
LINDGREN_BLADDER_CANCER_CLUSTER_1_DN	LINDGREN_BLADDER_CANCER_CLUSTER_1_DN	368	0.487875465824151	1.89896739197978	1e-10	1.95252100840336e-09	9.28792569659443e-10	4760	tags=42%, list=16%, signal=36%	HMOX1/ARRB2/CTSA/CCL13/RELL1/TNC/JPT1/ARHGAP30/KPNA2/RGL1/IL2RA/SH2D2A/HCLS1/LOXL2/PAPPA/BUB1/BID/TAGLN2/ENO2/WFDC21P/PAFAH1B3/PTTG1/CDC45/ACOT7/MELK/RRM2/TOP2A/UBE2C/BIRC5/TACC3/SBNO2/CDC25B/FERMT3/RAI14/PLAC8/STMN1/PLK1/CENPF/NUP62/PREX1/COL5A2/ACSF2/ICAM3/NECTIN2/KIF4A/CCNB1/TK1/DEPDC1/CDK1/KIFC1/NAV2/RNASEH2A/IL2RG/PDGFRB/AMPD2/TNFAIP1/NFE2/PATL1/EZH2/KIF11/CENPE/IDO1/AURKA/DLGAP5/TFRC/ARHGAP…
DANG_REGULATED_BY_MYC_DN	DANG_REGULATED_BY_MYC_DN	244	0.4979468183642	1.89581648236802	1e-10	1.95252100840336e-09	9.28792569659443e-10	5326	tags=43%, list=17%, signal=36%	HMOX1/CSTB/POSTN/ARPC4/ACP5/NDRG1/PAK2/LOX/SLC11A1/PTPN1/PDGFRA/GADD45A/FTL/TGFB1/SLC2A5/CSK/GM2A/SERPINB1/F2R/NREP/IL1RAP/ANXA4/RABIF/CD48/PLAC8/UGT1A6/IER3/FAS/COL1A1/COL1A2/PIM1/CD3E/SFN/TMSB4X/CYFIP2/RB1/DGKZ/MYO1B/TCN2/COL5A1/GDI1/CASP3/MYL12A/IRF7/CKAP2L/ADM/ITGB1/PDGFRB/CCNG2/GPC1/RARA/NPC2/SCPEP1/LAMC1/ARHGAP25/RPS12/VHL/ITM2B/CTSB/VAMP3/PPP2R5E/ITGAL/PLAUR/SFXN3/HSPB1/TRIM31/TRIP12/HIVEP…
REACTOME_HIV_INFECTION	REACTOME_HIV_INFECTION	229	0.497668543081115	1.89135715187979	1e-10	1.95252100840336e-09	9.28792569659443e-10	9507	tags=59%, list=31%, signal=41%	HCK/CD4/PAK2/CD28/DOCK2/RANGAP1/AP2A1/GTF2E2/XPO1/HMGA1/CXCR4/NUP62/CD247/AP2B1/KPNB1/RCC1/PSMA7/POLR2A/NUP50/PPIA/AP1S3/APOBEC3G/GTF2F1/PSMA5/NUP210/SSRP1/AP1S1/RAN/GTF2H3/NPM1/RANBP1/AP1B1/CCR5/CHMP5/LCK/POLR2L/POLR2H/POLR2G/AP2S1/NELFA/HLA-A/RAE1/POM121C/UBAP1/AP1M1/PSMB3/ELOA2/RAC1/ELOC/PSMB5/UBA52/PSMA4/NUP153/VPS37D/TAF15/ATP6V1H/CDK7/MVB12A/AP2M1/PDCD6IP/TAF12/BANF1/CCNK/RPS27A/CHMP4A/AP2A…
THUM_SYSTOLIC_HEART_FAILURE_UP	THUM_SYSTOLIC_HEART_FAILURE_UP	418	0.483000592131678	1.89101740811855	1e-10	1.95252100840336e-09	9.28792569659443e-10	6339	tags=45%, list=21%, signal=37%	MS4A4A/LAPTM5/VSIG4/FCER1G/TYROBP/LAIR1/C1QB/FPR3/MS4A6A/ITGB2/HRH1/MPEG1/C3AR1/C1QC/ST6GAL1/RAC2/ADA2/ACTG1/SRGN/CD53/F13A1/AIF1/FOLR2/MSR1/CP/FCGR3A/ALOX5AP/EPHA4/CFI/IGFBP3/TPP1/SLC16A1/C1QA/AKR1C1/LILRB1/IL2RB/SLC9A9/SLC11A1/PTPRC/CTSC/NOX4/GADD45A/EVI2B/PRNP/DOCK2/S100A9/MRC1/TGM2/TNFAIP8L2/LST1/FCGR2B/MR1/CLEC2B/ADAM17/ENO1/LCP1/ACTB/ANXA4/HSD17B11/LYN/FAS/NAP1L1/TLR7/MNDA/CXCR4/ANP32A/CTSS…
AFFAR_YY1_TARGETS_DN	AFFAR_YY1_TARGETS_DN	248	0.4940493428187	1.88416297250872	1e-10	1.95252100840336e-09	9.28792569659443e-10	7306	tags=52%, list=24%, signal=40%	TGFBI/SPP1/NCAPG/LUM/VAV1/THBS2/PDGFRA/BUB1/GPR65/HMGB3/FCGR2B/GZMA/TOP2A/ASPM/BIRC5/HMMR/MKI67/AURKB/STMN1/PLK1/CCL7/CCNA2/MNDA/CENPF/RPS6KA4/MCM4/APOC1/BUB1B/SERPINA1/GJB3/MYO1B/UHRF1/CCNB1/SFXN1/CXCL6/LMNB1/TK1/ITGA4/PLSCR1/PTPRO/PTGS1/KIF11/CENPE/AURKA/GREM1/KIF20A/MMP13/IL1R1/SLC4A4/IFT80/SHCBP1/CCNB2/LGR5/KIF2C/PTPN2/TTK/PLK4/MS4A4E/RACGAP1/RAD51AP1/RIPK4/MAD2L1/CDT1/SPAG5/EXO1/IL1RL1/THY1/…
HELLER_HDAC_TARGETS_SILENCED_BY_METHYLATION_DN	HELLER_HDAC_TARGETS_SILENCED_BY_METHYLATION_DN	275	0.491764415605525	1.87932	1e-10	1.95252100840336e-09	9.28792569659443e-10	4432	tags=40%, list=15%, signal=35%	HMOX1/CCN4/LAPTM5/ST6GAL1/FXYD5/PXDN/CHST15/SELPLG/PIM2/SLA/GALNT14/SULF1/SHMT2/TPP1/CCR1/CD28/PTPRC/GADD45A/LIMD2/HNRNPUL1/CLEC2B/CD180/CLEC7A/SERPINH1/CD48/ZMYND8/FAS/S100A11/MAP4K1/GSTO1/ANP32B/BLNK/ITGA4/CDK14/CCDC69/EHD3/FGFR3/HERC4/HSPA6/WIPF1/TRAF3IP3/MFNG/CDKN2C/IGF2BP3/STAT6/IRF8/FERMT1/SH2D1A/ITGB7/IFI16/TCF4/NUP210/ST14/NFE2L1/IFNAR2/MYBL2/GDF15/CD58/HSPB1/EYA2/HSPH1/E2F2/CEBPG/CASP1/C…
KEGG_CYTOKINE_CYTOKINE_RECEPTOR_INTERACTION	KEGG_CYTOKINE_CYTOKINE_RECEPTOR_INTERACTION	252	0.492061675764747	1.87799246940776	1e-10	1.95252100840336e-09	9.28792569659443e-10	6355	tags=47%, list=21%, signal=37%	OSMR/CSF1R/IL4R/RELT/CCL18/CCL13/CCL24/CCR1/MET/TNFRSF18/LIF/IL2RB/TNFRSF10C/IL2RA/TNFRSF1A/IL10/PDGFRA/CSF3R/TGFB1/IL10RA/CXCL16/IL12RB2/IL1RAP/TSLP/CCL11/TNFRSF21/IL13RA1/FAS/CCL7/CXCR2/TNFRSF12A/CXCR4/CXCR1/IL20RB/CXCL6/KITLG/CCR3/CCR4/IL2RG/IL10RB/PDGFRB/PLEKHO2/IL1R1/IL18/OSM/TNFRSF9/CSF2RB/IFNE/CCL8/IL1R2/IL5RA/CCL22/TGFB2/IL7R/TNFSF8/TNFRSF4/IFNAR2/CXCR3/CX3CL1/IL12RB1/TNFSF14/LTB/CCR7/CD4…
BORCZUK_MALIGNANT_MESOTHELIOMA_UP	BORCZUK_MALIGNANT_MESOTHELIOMA_UP	298	0.488126794928711	1.87545093492006	1e-10	1.95252100840336e-09	9.28792569659443e-10	8745	tags=52%, list=29%, signal=37%	OSMR/P4HA1/PKM/ARPC4/UBE2D1/PAK2/LUM/KPNA2/THBS2/LOXL2/TGFB1/KDM5B/NCK1/PGK1/SMC4/TOP2A/F2R/UBE2C/RAB32/MOB1A/RIT1/S100A2/NAP1L1/HMGA1/SRPK1/FADS1/TPX2/S100A11/MAPKAPK2/BUB1B/RAD21/CCNB1/TK1/HSPA4/AHCY/CKS2/PCLAF/UBE2S/KIF11/GRB2/LAMTOR5/MAP2K1/CDKN2C/LAMC1/USP9X/PRRC2C/FNTA/ANXA2/KIF2A/VAMP3/RAN/PRKDC/UBA2/CRABP2/SMNDC1/STK17A/MAD2L1/PPP4C/HIPK1/ZWINT/FZD6/RCOR1/UBE2A/AP2S1/COPS5/BICD2/CSNK1D/ST…
KAUFFMANN_DNA_REPAIR_GENES	KAUFFMANN_DNA_REPAIR_GENES	226	0.492677035239292	1.87451372840685	1e-10	1.95252100840336e-09	9.28792569659443e-10	10476	tags=62%, list=34%, signal=41%	CHEK2/GADD45A/PTTG1/RRM2/SMC4/TOP2A/TP53/TP53I3/RAD21/PARP4/BRCA2/CIB1/DCLRE1B/MAD1L1/TP63/MAD2L2/FANCA/TDP1/RAD54L/RECQL/SSRP1/FANCD2/POLD4/BLM/NEIL3/PRKDC/GTF2H3/RAD51AP1/PNKP/APEX2/MAD2L1/UBE2L3/RDM1/EXO1/BRCA1/UBE2A/MGMT/POLN/POLG/XRCC1/TEP1/TP73/FANCE/APEX1/MBD5/TOPBP1/CSNK1D/NUDT1/HMGB2/MSH3/UBE2N/MSH6/POLE4/POLQ/POLD1/BRIP1/RRM2B/CDK7/UBE2I/OGG1/CETN2/RFC4/RAD51/REV1/TOP1/XPC/TOP3A/UBA1/RP…
GRADE_COLON_AND_RECTAL_CANCER_UP	GRADE_COLON_AND_RECTAL_CANCER_UP	279	0.488949848693224	1.87148034469418	1e-10	1.95252100840336e-09	9.28792569659443e-10	5212	tags=42%, list=17%, signal=35%	PLAU/IFITM1/TGFBI/FXYD5/PXDN/PKM/TKT/SPP1/AMPD3/SHISA5/PAFAH1B3/CDC45/MELK/RRM2/LST1/POLR1D/CDC25B/ZMYND8/PLK1/MCM4/RCC1/EPHB2/LY6E/CCNB1/DDX39B/HSPA4/CDK1/NUSAP1/TIMELESS/POMP/DNTTIP1/AHCY/CKS2/PPIA/AURKA/DGAT2/LDHA/NOP56/USP9X/LDHB/FERMT1/KPNA3/HILPDA/XRN2/DHX9/CTSB/THOC3/PDXK/SSRP1/OLA1/COL4A1/HNRNPA2B1/RAN/PRKDC/NONO/GDF15/NPM1/RLIM/TPI1/PRDX1/MRPL17/MCM2/DUSP18/ETS2/DDX39A/THY1/HJURP/HNRNPA1…
LI_INDUCED_T_TO_NATURAL_KILLER_UP	LI_INDUCED_T_TO_NATURAL_KILLER_UP	298	0.486426431012021	1.86891790061342	1e-10	1.95252100840336e-09	9.28792569659443e-10	5947	tags=45%, list=19%, signal=37%	FCGR2A/FCER1G/TYROBP/HAVCR2/ADGRG3/IFITM2/MYO1F/CSTB/IFITM1/SH3BP2/LAT2/IFITM3/TIAM1/SPP1/NCF4/TNFRSF18/LASP1/FTL/DOK2/TUBA1C/S100A6/FHL2/RBMS1/F2R/PLP2/CD7/OSBPL3/SLC2A6/GCNT1/OSTF1/SH3BGRL3/OTULIN/CAPZB/MVP/C15orf48/CYB5R4/CAPNS1/SCIMP/IER3/NKG7/CTSW/S100A10/APOBR/UPP1/GRAMD1B/CLNK/S100A11/HVCN1/B3GNT8/SH2D1B/SERPINB6/PLSCR1/GLIPR1/GPR34/TMEM154/GPC1/MYO1G/PLCG2/PLEKHO2/OSM/TNFRSF9/CORO1C/ITGB7…
ONDER_CDH1_TARGETS_2_DN	ONDER_CDH1_TARGETS_2_DN	464	0.47539678809005	1.8685199819671	1e-10	1.95252100840336e-09	9.28792569659443e-10	5097	tags=45%, list=17%, signal=38%	ADAM8/PTAFR/NCF2/PTHLH/IL4R/MMP10/ST6GAL1/TMEM51/PLAU/RHBDF2/CDH3/GNA15/ARL4C/HS3ST1/PDPN/GALNT14/TREM2/CD1D/NDRG1/SYK/LAMB3/AKR1C1/AMPD3/G0S2/BDKRB2/SORL1/CTSC/CORO1A/ITGB6/S100A9/ANXA8/C3/MMP1/GM2A/SLC6A8/ATP2B4/P2RY2/SERPINB1/RPS6KA1/SERPINB3/ADGRE2/IL1RAP/LYN/VDR/CLIP4/TMPRSS4/TNFRSF21/IER3/PTGES/IGSF3/CTSV/INPP4B/S100A2/ROBO1/CLDN1/UPP1/SFN/IFI30/KRT6A/KCNJ15/PTPRE/CCNA1/APOC1/AGRN/SERPINA1/…
REACTOME_CELLULAR_RESPONSES_TO_STRESS	REACTOME_CELLULAR_RESPONSES_TO_STRESS	370	0.476912701350023	1.85622672237564	1e-10	1.95252100840336e-09	9.28792569659443e-10	9602	tags=55%, list=31%, signal=38%	NCF2/EGLN3/CYBB/CYBA/UBE2D1/GPX1/NCF4/NOX4/NCF1/TUBA1C/GPX7/RPS6KA1/UBE2C/CDKN2D/SERPINH1/TP53/CAPZB/MAP3K5/TNFRSF21/CCNA2/HMGA1/TUBB3/NUP62/CDK6/RB1/GPX8/MAPKAPK2/CCNA1/ERO1A/LMNB1/HSPA4/PSMA7/NUP50/MAP2K6/DYNLL1/EZH2/GSTP1/HSPA6/CA9/CDKN2C/VHL/E2F3/PSMA5/NUP210/ACTR1A/HSPA1L/FZR1/DNAJA2/HIF1A/GPX2/PRDX1/SOD1/HMGA2/HSPB1/ETS2/MAP2K7/HSPH1/E2F2/TUBA1B/COL4A6/MINK1/TUBB4B/RAE1/POM121C/CDKN2A/HIRA/…
HELLER_HDAC_TARGETS_DN	HELLER_HDAC_TARGETS_DN	289	0.480676649195162	1.84535814811952	1e-10	1.95252100840336e-09	9.28792569659443e-10	4986	tags=41%, list=16%, signal=35%	HMOX1/CCN4/LAPTM5/ST6GAL1/CHST15/SELPLG/ADCY7/SLA/GALNT14/SULF1/SHMT2/TPP1/CCR1/CD28/PTPRC/MGAT3/CTSC/GADD45A/LIMD2/PPIF/CLEC2B/CD180/CLEC7A/SERPINH1/CD48/SLC16A6/ZMYND8/EMP3/FAS/PLK1/PFKP/DCC/SORD/S100A11/MAP4K1/GSTO1/AIM2/BLNK/MBP/IL2RG/CCDC69/CALR/EHD3/FGFR3/HSPA6/WIPF1/NOP56/TRAF3IP3/APOBEC3G/MFNG/FERMT1/SH2D1A/ITGB7/TCF4/CD52/NUP210/APOBEC3B/GTSE1/NFE2L1/HLA-DRA/MYBL2/RAN/INPP5D/EYA2/HSPH1/C…
SPIELMAN_LYMPHOBLAST_EUROPEAN_VS_ASIAN_UP	SPIELMAN_LYMPHOBLAST_EUROPEAN_VS_ASIAN_UP	472	0.468653958946432	1.84318748292016	1e-10	1.95252100840336e-09	9.28792569659443e-10	6928	tags=44%, list=23%, signal=34%	PTPN6/MBOAT7/ACTG1/SRGN/CSTB/ARPC4/DOK1/BAX/TPP1/GPX1/NCAPG/TMC6/MYL6B/PNPLA6/MGAT3/LCP2/CSK/CNPY3/HMGB3/PTTG1/ACOT7/TOP2A/NARF/UBE2C/SLC2A6/TACC3/PRRC2A/TP53/TPP2/RGS14/NAP1L1/ROBO1/CDC20/CENPF/SFN/S100A11/PFN1/RAD21/ICAM3/PTPN7/STAT2/CD22/GDI1/NDC80/DAPP1/UCP2/CENPI/CD19/AHCY/CKS2/CDK5/MAD1L1/EZH2/TADA3/AURKA/KIF20A/CDC42/ADA/HDGFL3/SGPL1/ORC6/EIF4G3/TROAP/IFI16/FANCA/RPS8/TAX1BP3/GSDME/PRIM2/T…
OISHI_CHOLANGIOMA_STEM_CELL_LIKE_DN	OISHI_CHOLANGIOMA_STEM_CELL_LIKE_DN	268	0.482355754521621	1.84220379673013	1e-10	1.95252100840336e-09	9.28792569659443e-10	5688	tags=47%, list=19%, signal=39%	ADAM8/CNN2/LSP1/CR1/ALOX5/CCL18/GNA15/NDRG1/SYK/EFHD2/TMC6/FAP/PTK2B/THBS2/BST1/MGAT3/CDC42EP2/ITGB6/SLC2A5/KSR1/SERPINB1/RBMS1/ECM1/CLEC2B/TPSAB1/RPS6KA1/MYD88/RAB31/TWF2/VDR/MAP3K5/PLAC8/BMP1/EMP3/SULT1B1/MFAP2/SORD/LRP1/ECE1/COL5A2/COL5A1/TRPV2/CDA/MMP14/MT2A/FMO2/IL2RG/CCDC69/CIB1/MISP/AEBP1/PAPSS2/GSTP1/CLIC3/MT1G/SEMA3A/MTMR11/IGF2BP3/SPAG4/RRAS/AQP9/SEMA7A/CYP4F3/TRAM2/PLTP/CRYBG1/RHOF/VIL…
WEST_ADRENOCORTICAL_TUMOR_UP	WEST_ADRENOCORTICAL_TUMOR_UP	290	0.478356110062832	1.83676670413605	1e-10	1.95252100840336e-09	9.28792569659443e-10	7160	tags=49%, list=23%, signal=38%	GAPDH/SLC16A1/GADD45A/BUB1/TUBA1C/PTTG1/ACOT7/MELK/RRM2/SMC4/TOP2A/ASPM/ENO1/NADK/STOM/SLC2A6/ANXA4/MICB/XPO1/ARPC3/CENPF/NRAS/PLXNC1/TPX2/RFWD3/BUB1B/CCNB1/CDK1/KIF18B/DNMT1/PCLAF/MAD1L1/EZH2/UBE2S/PPIA/MYO9B/GNG5/AURKA/ELF4/KIF20A/CDK8/ARPC5L/SLC25A24/ORC6/IGF2BP3/PRRC2C/KPNA3/PLA2G15/FANCI/SNX6/HOMER1/NEK2/KIF2C/DTL/STC1/PBK/RACGAP1/SMARCA4/CENPM/PLEKHB2/MCM2/KIF14/CEBPG/TUBA1B/DDX39A/ZWINT/HD…
CUI_TCF21_TARGETS_2_UP	CUI_TCF21_TARGETS_2_UP	407	0.468936027559128	1.83277125035809	1e-10	1.95252100840336e-09	9.28792569659443e-10	7815	tags=53%, list=26%, signal=40%	CCN4/CYBA/LSP1/POSTN/TGFBI/TMEM176B/RELT/SERPINF1/EPHA4/FAP/LUM/FYB1/PRNP/HMGB3/PAFAH1B3/PTTG1/TGM2/CDC45/UBE2T/MMP11/ECM1/ASPM/UBE2C/TACC3/ACTB/SPON1/HMMR/ISLR/CD38/ANTXR1/STMN1/COL1A1/CCNA2/MFAP2/NT5DC2/NFATC4/KNL1/TPX2/CPXM1/UHRF1/LMNB1/TK1/CDK1/TIMELESS/IQGAP3/RPL12/BOK/MISP/HS6ST2/CENPK/PAPSS2/SPINT1/PIMREG/SIPA1L1/RHEBL1/CDCA5/CELSR1/NUF2/IPO13/CNDP2/RPS9/ALDH16A1/SESN2/LGALS1/LSR/COL6A1/BL…
ENK_UV_RESPONSE_EPIDERMIS_UP	ENK_UV_RESPONSE_EPIDERMIS_UP	285	0.476222367221461	1.82881213585723	1e-10	1.95252100840336e-09	9.28792569659443e-10	5433	tags=43%, list=18%, signal=36%	ADAM8/OSMR/IL4R/CSTB/FXYD5/SH3BP2/PIM2/CDH3/IFITM3/SHMT2/TEAD4/SLC16A1/TNC/ADAP2/SLC2A1/AMPD3/G0S2/THBS2/SORL1/CEACAM3/PAFAH1B3/TMSB10/PYGL/SERPINB1/SP110/MDFI/SERPINB3/RAB31/ME2/TMPRSS4/PFKP/CXCR2/CDC20/TP53I3/UPP1/KRT6A/ANP32A/SNX7/SERPINA1/RCC1/GSTO1/MMP3/TGM1/PGAM1/PLSCR1/IRF7/PRSS22/S100A8/CCNG2/STK25/PHLDA3/PLXNB1/MTMR11/ITGB4/HILPDA/NRG1/PSMA5/CTSB/PGF/LSR/GCLM/F12/DHRS9/SFXN3/RRAS2/RUVBL1…
MARTINEZ_RESPONSE_TO_TRABECTEDIN_DN	MARTINEZ_RESPONSE_TO_TRABECTEDIN_DN	265	0.478392653144311	1.82617615168451	1e-10	1.95252100840336e-09	9.28792569659443e-10	9905	tags=58%, list=32%, signal=40%	SLC2A1/MICAL2/BUB1/TP53INP1/UBE2T/TOP2A/LRRC42/UBE2C/ANLN/ARHGEF2/CDH11/NLRC4/ZMYND8/PLK1/CCNA2/RCC1/EPS8/VPS35L/DLG5/CDK1/KIF11/AURKA/HERC4/ARPC5L/CEP55/CORO1C/MID1IP1/FNTA/TSPAN14/PSMA5/PRIM2/PPP2R5E/HSPA1L/DTL/CCT4/UBA2/FKBP15/DNAJA2/STK17A/EMSY/BIRC2/HSPH1/C8orf76/USP22/RIPK1/RCOR1/SMARCA5/B4GALT5/HDAC2/FADD/MCM3/TMEM53/CDK5R1/FRYL/MAGEF1/GAPVD1/TMEM138/TBL1XR1/SERBP1/TIAM2/CRLF3/PSMA4/PAMR1/…
RUTELLA_RESPONSE_TO_CSF2RB_AND_IL4_UP	RUTELLA_RESPONSE_TO_CSF2RB_AND_IL4_UP	332	0.471913385614196	1.82453152061628	1e-10	1.95252100840336e-09	9.28792569659443e-10	5499	tags=44%, list=18%, signal=36%	ADAM8/EGLN3/SLAMF8/CD209/SLC5A3/TMEM51/CD86/SERPINF1/CCL18/MMP2/CD84/GPR137B/GPNMB/CCL13/ACP5/NDRG1/ADAMDEC1/SPP1/AKR1C1/RGL1/TNFAIP8/KMO/IL10/TUBA1C/TGM2/GM2A/NARF/STOM/NDE1/RAMP1/MOB1A/VDR/TPST1/KYNU/MMP12/IL13RA1/ROBO1/CXCR4/SQSTM1/FADS1/NCOA3/APOC1/ADAM12/DUOX1/NECTIN2/LMNB1/CDS2/ABCG1/MMP9/LTBP2/TBCB/CASP3/DAPP1/CCNG2/TFRC/SGPL1/IL1R1/ATP1B3/RAB13/RUNX1/RAB38/ANXA2/ATP6V0E1/CCL8/IL1R2/TRAF3/…
REACTOME_ORGANELLE_BIOGENESIS_AND_MAINTENANCE	REACTOME_ORGANELLE_BIOGENESIS_AND_MAINTENANCE	286	0.475630591327861	1.82422604839216	1e-10	1.95252100840336e-09	9.28792569659443e-10	9798	tags=57%, list=32%, signal=39%	TUBA1C/NDE1/PLK1/TUBB3/CEP72/CDK1/DYNLL1/DYNLRB1/HSPB11/SCLT1/SMARCD3/IFT80/KIF24/ACTR1A/B9D2/CNTRL/NEK2/EXOC6/CCT4/PLK4/IMMT/ATP5F1E/TGS1/C2CD3/TUBA1B/CLUAP1/HAUS8/KIF3C/TUBB4B/CAMK4/CC2D2A/CARM1/HAUS1/HCFC1/CEP135/YWHAG/CEP97/CNGA4/SSTR3/CENPJ/TTC8/CSNK1D/ARL3/IFT43/TBL1XR1/RP2/SSNA1/EXOC3/SAMM50/IFT140/BBS5/CEP290/TTC26/NR1D1/TUBB/CEP164/NPHP4/IFT81/DYNLL2/RXRA/TTC30A/CETN2/TUBA1A/CCT2/TUBA4B/…
NAKAMURA_TUMOR_ZONE_PERIPHERAL_VS_CENTRAL_UP	NAKAMURA_TUMOR_ZONE_PERIPHERAL_VS_CENTRAL_UP	274	0.477489209560336	1.82395212418139	1e-10	1.95252100840336e-09	9.28792569659443e-10	8014	tags=51%, list=26%, signal=38%	TGFBI/MMP2/NCAPG/KPNA2/ITGB6/CMTM3/TUBA1C/ACOT7/RRM2/BIRC5/HMMR/CDH11/MLLT11/MGST1/COL1A2/COL12A1/PELP1/KIF4A/TK1/CDK1/GLIPR1/RAB5IF/POMP/LRRC8A/CYP2B6/PRSS23/CEP55/LAMC2/FERMT1/SHCBP1/TCF4/PGM2L1/IL7R/APOBEC3B/CCNB2/COL4A1/PBK/RACGAP1/CENPM/GPX2/STK17A/HMGA2/UBE2L3/TUBA1B/F2RL1/EFEMP1/ABHD2/CENPU/CHAC2/TUBB4B/PGLYRP4/PHF19/DERL1/THBS1/LAMA3/VSNL1/PMEPA1/SMIM12/FBLIM1/FN1/GINS2/DTYMK/PNP/GEMIN6/D…
GINESTIER_BREAST_CANCER_ZNF217_AMPLIFIED_DN	GINESTIER_BREAST_CANCER_ZNF217_AMPLIFIED_DN	318	0.472137439368339	1.82067609131773	1e-10	1.95252100840336e-09	9.28792569659443e-10	10163	tags=61%, list=33%, signal=41%	SPON2/SH3BP2/PBX2/TEAD4/ARHGAP30/CDC42SE1/R3HDM4/LIMD2/RANGAP1/SBNO2/NCKAP5L/PRRC2A/ARHGEF2/ATXN2L/UNC13D/NUP62/ACIN1/SNHG3/AGRN/RCC1/ABCA7/DDX39B/AP5S1/SMARCD1/AMPD2/CALR/EPN1/SUPT7L/MYO9B/PPM1G/DENND4B/TICAM1/SH3BP1/ARPC5L/TEPSIN/SCUBE1/PTBP1/FANCA/RNF214/TSPAN14/PIP5K1A/U2AF2/RPL18/SNRNP70/PHF21A/SLC12A9/GRAMD4/ZNF580/CIC/SNAPC4/KAT8/TNPO2/STK11/CSNK2B/SMARCA4/SMG7/DOT1L/KMT2D/MINK1/SF1/HAUS8/…
KEGG_PATHWAYS_IN_CANCER	KEGG_PATHWAYS_IN_CANCER	322	0.470246098694402	1.81594331327268	1e-10	1.95252100840336e-09	9.28792569659443e-10	7719	tags=50%, list=25%, signal=38%	EGLN3/CSF1R/RAC2/SPI1/PIK3CD/MMP2/NTRK1/BAX/LAMB3/SLC2A1/FZD2/MET/CBL/PDGFRA/PIK3R5/CSF3R/TGFB1/BID/MMP1/BIRC5/ITGA3/TP53/FAS/DCC/FGF11/NRAS/PRKCB/WNT7B/CDK6/RB1/CCNA1/LAMA5/KITLG/MMP9/CASP3/BRCA2/ITGB1/PDGFRB/STK4/XIAP/FGFR3/GRB2/PLCG2/GSTP1/RARA/MAP2K1/NOS2/CDC42/LAMC1/LAMC2/RUNX1/VHL/E2F3/TRAF3/TGFB2/CBLC/CTNNB1/ARNT2/PGF/RHOA/CTNNA1/COL4A1/WNT3A/NCOA4/TPM3/HIF1A/CHUK/BIRC2/JUP/JAK1/TGFB3/E2F2…
YAGI_AML_WITH_T_8_21_TRANSLOCATION	YAGI_AML_WITH_T_8_21_TRANSLOCATION	359	0.466243148400557	1.8121371541042	1e-10	1.95252100840336e-09	9.28792569659443e-10	5133	tags=40%, list=17%, signal=34%	LAPTM5/FCGR2A/CSTB/PXDN/SELPLG/AIF1/ADCY7/SLA/STK10/BTK/POU2F2/TNFRSF1A/SORL1/NCF1/CSF3R/NCK1/CSK/SASH3/CEACAM4/CEACAM3/JAK3/ASGR2/LST1/PLP2/TPSAB1/RPS6KA1/LCP1/IL1RAP/CDKN2D/MKI67/VDR/MS4A2/TNFRSF21/BASP1/VOPP1/NAP1L1/SORD/ROBO1/SFN/LAMA5/AGRN/BCAM/HEXA/HLA-DMB/SMARCD1/IL2RG/ORAI2/TIMELESS/TRIO/CDK14/CUL4B/ADCY3/NUP50/CALR/HLA-DPA1/TNFAIP2/AURKA/ELF4/ETHE1/ACKR3/HPGDS/VAMP5/SCRN1/RGS10/CDKN2C/SI…
WANG_TUMOR_INVASIVENESS_UP	WANG_TUMOR_INVASIVENESS_UP	355	0.465836417188575	1.80903025187086	1e-10	1.95252100840336e-09	9.28792569659443e-10	8408	tags=50%, list=28%, signal=37%	C1QB/IFITM2/CNN2/ACTG1/POSTN/IFITM1/PIK3CD/TGFBI/PKM/TKT/GAPDH/RPL28/IFITM3/CLEC10A/SYK/KPNA2/PTTG1/S100A6/ENO1/POLR1D/TACC3/CLTA/PCBP1/PLAC8/ARPC3/TRIR/NAP1L1/COL1A2/KPNB1/ARPC5/HSPA4/PSMA7/RNASEH2A/ANTXR2/RASA3/EZH2/KIF11/NKAPD1/CENPK/RPS21/KIF20A/NPC2/CDC42/SGPL1/LAMC1/SLC12A4/NFE2L2/RPS16/ANXA2/UBXN1/IL7R/U2AF2/NACA/HNRNPA2B1/HS6ST1/RPS7/RPL30/ATP6V1C1/RRAS2/UBA2/HIF1A/APH1A/CRABP2/STK11/SZRD…
CHYLA_CBFA2T3_TARGETS_UP	CHYLA_CBFA2T3_TARGETS_UP	362	0.464219644733743	1.80590077341451	1e-10	1.95252100840336e-09	9.28792569659443e-10	3901	tags=37%, list=13%, signal=33%	LAPTM5/FCGR2A/NCF2/EGLN3/CD209/NPL/ADGRG3/RNASE2/SPI1/ARL11/TGFBI/SELPLG/F13A1/UBASH3B/RIN3/ALOX5AP/CLEC10A/NCF4/IGSF6/MCUB/HK3/TNFAIP8/ATP8B4/TNFRSF1A/CTSC/EVI2B/MYO7A/GPR65/SH3TC1/SERPINB1/FCGR2B/GZMA/F2R/LCP1/CLEC12A/FFAR2/TSLP/CYTH4/ARHGEF2/RAB31/HDC/RAMP1/CD48/KLHL5/UNC93B1/CLEC4D/CD33/NKG7/TNFRSF12A/CXCR4/CST7/S100A11/TCN2/PLOD3/RALGPS2/HVCN1/ABCG1/TFEC/B3GNT8/CDA/PGAM1/NAV2/TREM1/ALPK1/PRK…
REN_ALVEOLAR_RHABDOMYOSARCOMA_DN	REN_ALVEOLAR_RHABDOMYOSARCOMA_DN	405	0.461155651129228	1.80321279633436	1e-10	1.95252100840336e-09	9.28792569659443e-10	4601	tags=40%, list=15%, signal=34%	OSMR/P4HA1/PLAU/CNN2/CSTB/TGFBI/FXYD5/DOK1/ARL4C/MMP2/IGFBP3/TPP1/COL8A1/FZD2/FAP/ACSL4/LOX/MCUB/THBS2/GNAI2/TNFRSF1A/PDGFRA/LOXL2/CEMIP/TGFB1/TAGLN2/S100A6/FHL2/ECM1/TFE3/OSBPL3/EDIL3/CLTA/RAB32/SH3BGRL3/RAB31/VDR/RAI14/TPST1/CAPZB/BMP1/ARPC3/IL13RA1/ARPC1B/GNS/VOPP1/PTGES/COL1A1/PRAF2/S100A10/TPGS2/TNFRSF12A/LRP1/RHOC/SNX7/ARPC5/COL5A2/MYO1B/GSTO1/LY6E/NECAP2/COL5A1/AMMECR1/SRPX2/MMP14/GPR176/G…
GARY_CD5_TARGETS_UP	GARY_CD5_TARGETS_UP	455	0.455206623289184	1.78682532764014	1e-10	1.95252100840336e-09	9.28792569659443e-10	4944	tags=38%, list=16%, signal=32%	LILRB4/P4HA1/PPP1R18/PTPN6/SPI1/LSP1/FXYD5/TKT/ALOX5/PIM2/CD37/WAS/SHMT2/TPP1/GPI/DOK3/TMC6/BCL2A1/GNAI2/POU2F2/IL10/SORL1/CALM3/PLEK/PPP1R9B/TGFB1/FGR/PGK1/NFAT5/BCL2L11/ENO2/GM2A/AP2A1/FLOT1/HNRNPUL1/CLEC2B/NADK/ZNF581/PRRC2A/GNA13/TP53/CD48/NAT14/AURKB/ATXN2L/CAPNS1/GNS/GRINA/HMGA1/WNK1/AIP/SQSTM1/NCOA3/AGRN/MAP4K1/NBEAL2/ST6GALNAC4/CD22/MBP/SHKBP1/IL2RG/IL10RB/TRIO/UCP2/UST/CALR/STK4/ZFAND3/L…
RHEIN_ALL_GLUCOCORTICOID_THERAPY_DN	RHEIN_ALL_GLUCOCORTICOID_THERAPY_DN	358	0.458776902246319	1.78272442701999	1e-10	1.95252100840336e-09	9.28792569659443e-10	7478	tags=48%, list=24%, signal=37%	SLC5A3/PXDN/TKT/GAPDH/LAT2/SHMT2/PAK2/GPI/NCAPG/PGK1/MRC1/HMGB3/TUBA1C/PTTG1/GPX7/MELK/RRM2/TOP2A/ENO1/BIRC5/NREP/HMMR/ME2/LTA4H/MLLT11/PDLIM1/PGD/STMN1/NAP1L1/HMGA1/TPGS2/SORD/DHFR/ANP32A/MCM4/BUB1B/ANP32B/WASF1/BLNK/CDK1/NUSAP1/AHCY/CKS2/DYNLL1/PCLAF/KIF11/PPIA/CLNS1A/LDHA/APOBEC3G/ADA/ACAA2/ARPC5L/CEP55/FXR1/LDHB/RAB13/SHCBP1/C1orf54/IMPDH2/SSRP1/RHOA/CCNB2/OLA1/DTL/PRKDC/TTK/E2F8/RACGAP1/KIF1…
REACTOME_SIGNALING_BY_RECEPTOR_TYROSINE_KINASES	REACTOME_SIGNALING_BY_RECEPTOR_TYROSINE_KINASES	466	0.452248253785114	1.77788226453453	1e-10	1.95252100840336e-09	9.28792569659443e-10	8196	tags=51%, list=27%, signal=38%	NCF2/CYBB/CYBA/IRS1/PCSK5/PTPN6/ACTG1/NTRK1/BAX/TIAM1/SPP1/NCF4/PAK2/LAMB3/MET/PTK2B/VAV1/THBS2/CBL/PTPN1/SH2D2A/PDGFRA/NCF1/NCK1/CSK/AP2A1/YWHAB/ADAM17/RPS6KA1/ACTB/CLTA/ITGA3/LYN/STMN1/RIT1/COL1A1/COL1A2/NRAS/PRKCB/AP2B1/CYFIP2/SH2B3/MAPKAPK2/LAMA5/COL5A2/ADAM12/NCKAP1L/WASF1/COL5A1/KITLG/MMP9/PTPRO/POLR2A/ITGB1/PDGFRB/EPN1/DLG4/CDK5/FGFR3/GRB2/PAG1/SPINT1/CDC42/LAMC1/LAMC2/STAT6/ATP6V1B2/VAV3/…
BENPORATH_ES_1	BENPORATH_ES_1	373	0.456480178660607	1.77754046981231	1e-10	1.95252100840336e-09	9.28792569659443e-10	6477	tags=43%, list=21%, signal=34%	EGLN3/ST6GAL1/ADA2/IFITM1/PIM2/CHEK2/LRRN1/TEAD4/SLC16A1/KPNA2/SORL1/CTSC/BUB1/HMGB3/PTTG1/SLC6A8/RRM2/BIRC5/HMMR/MICB/AURKB/CYP2S1/MGST1/CCNA2/HMGA1/PIPOX/ROBO1/CDC20/DHFR/THEMIS2/MCM4/BUB1B/KIF4A/CCNB1/HSPA4/CASP3/CDK1/GPR176/RAB3B/SEMA6A/TNNT1/IDO1/DLGAP5/NOP56/PIMREG/FXR1/MAD2L2/JARID2/USP9X/IGF2BP3/CDCA5/SFRP2/PRKX/ITPR3/PRIM2/LSR/HOMER1/WDHD1/KIF2C/HAS3/PTPN2/RRAS2/RAD51AP1/CRABP2/NPM1/RUVB…
SANSOM_APC_TARGETS_DN	SANSOM_APC_TARGETS_DN	341	0.455284465611752	1.76380754985386	1e-10	1.95252100840336e-09	9.28792569659443e-10	4919	tags=39%, list=16%, signal=33%	LAPTM5/TYROBP/ITGB2/C1QC/ITGAX/PCSK5/ST6GAL1/RAC2/GPSM3/SRGN/LSP1/CD53/PIK3CD/TGFBI/SELPLG/LAT2/ACP5/GNPDA1/CD28/STK10/IL2RB/IL4I1/VAV1/FGD3/CCK/PTPRC/MGAT3/CORO1A/NCF1/TFR2/TGFB1/SLC2A5/MYO7A/KSR1/GZMA/IL12RB2/CD7/MERTK/ITGA3/CDKN2D/CD48/SLC51A/VDR/LIPA/CYP2S1/BASP1/EDN2/GNS/GRINA/FAS/CTSW/SEC14L1/PIPOX/LRP1/CST7/RHOC/UPP1/MOCOS/PTPRE/CYFIP2/CCNA1/CD22/GDI1/HLA-DMB/CUL4B/KLRB1/ABCC3/RFXANK/IDO1/…
REACTOME_CELLULAR_RESPONSES_TO_EXTERNAL_STIMULI	REACTOME_CELLULAR_RESPONSES_TO_EXTERNAL_STIMULI	463	0.44750328408739	1.75892702658932	1e-10	1.95252100840336e-09	9.28792569659443e-10	9602	tags=53%, list=31%, signal=37%	NCF2/EGLN3/CYBB/CYBA/UBE2D1/GPX1/NCF4/MT1E/NOX4/NCF1/TUBA1C/GPX7/RPS6KA1/UBE2C/CDKN2D/SERPINH1/TP53/CAPZB/MAP3K5/TNFRSF21/CCNA2/HMGA1/TUBB3/SQSTM1/NUP62/CDK6/RB1/GPX8/MAPKAPK2/CCNA1/ERO1A/LMNB1/HSPA4/PSMA7/MT2A/NUP50/MAP2K6/DYNLL1/EZH2/GSTP1/LAMTOR5/HSPA6/CA9/MT1G/CDKN2C/MTF1/VHL/E2F3/PSMA5/NUP210/ACTR1A/HSPA1L/ATG4D/MT1F/FZR1/DNAJA2/HIF1A/CSNK2B/GPX2/PRDX1/SOD1/HMGA2/HSPB1/ETS2/MAP2K7/SLC38A9/HS…
SENESE_HDAC1_TARGETS_UP	SENESE_HDAC1_TARGETS_UP	437	0.436306723939578	1.71042443040829	1e-10	1.95252100840336e-09	9.28792569659443e-10	6251	tags=41%, list=20%, signal=33%	OSMR/PTHLH/RAC2/PLAU/SRGN/ABCC9/TPP1/SLC16A1/CHST11/LAMB3/AKR1C1/MET/BCL2A1/G0S2/BUB1/PRNP/SLC6A6/GPR65/SCG5/C3/MMP1/ZC3HAV1L/TGM2/GM2A/PPIF/TFE3/LCP1/GNA13/MOB1A/KYNU/RESF1/NABP1/MGST1/FAS/NAP1L1/HMGA1/ESCO2/TNFRSF12A/SQSTM1/UPP1/CDK6/MCM4/RB1/MMP3/ST6GALNAC4/KITLG/MMP9/CAPRIN1/AKIRIN2/MPP4/STK26/GLIPR1/RAB35/TRIO/ANTXR2/FBXW11/TMEM154/ATP13A3/ARHGDIA/TFRC/AP1S3/LAMC2/NFE2L2/IGF2BP3/KDM1B/IFI16/…
TOYOTA_TARGETS_OF_MIR34B_AND_MIR34C	TOYOTA_TARGETS_OF_MIR34B_AND_MIR34C	434	0.435102013906133	1.70543235162727	1e-10	1.95252100840336e-09	9.28792569659443e-10	7320	tags=44%, list=24%, signal=34%	MBOAT2/GNPDA1/MET/CNPY3/TAGLN2/NAV1/REEP4/PPP4R1/FLOT1/MELK/RRM2/HNRNPUL1/MKI67/RAB31/NECTIN1/ASF1B/BFAR/AURKB/TNFRSF21/ZMYND8/VOPP1/PLK1/CCNA2/SKA1/CENPF/DHFR/RTKN2/SNHG7/KPNB1/BUB1B/ANP32B/LY6E/KIF4A/CCNB1/LMNB1/CEP72/SLC25A19/DDX39B/ZNF488/KIFC1/NUSAP1/CKAP2L/PDE7A/UBE2S/KIF11/CENPE/AURKA/ARHGDIA/LDHA/NOP56/MFSD13A/SHCBP1/RAD54L/GRK3/NUP210/DHX9/ARHGAP11A/GTSE1/FANCD2/MZT2B/SNRNP70/NEK2/RNF145…
MATSUDA_NATURAL_KILLER_DIFFERENTIATION	MATSUDA_NATURAL_KILLER_DIFFERENTIATION	457	0.432062	1.69658449119191	1e-10	1.95252100840336e-09	9.28792569659443e-10	7343	tags=45%, list=24%, signal=35%	MS4A4A/MS4A6A/HRH1/MPEG1/SPON2/IFITM2/MYO1F/POSTN/IFITM1/PKM/TKT/SHMT2/RELL1/CCR1/GPI/NCAPG/IL2RB/LILRA5/SORL1/KCNJ8/CORO1A/LY86/LIMD2/RRM2/SERPINB1/F2R/POLR1D/CD7/MERTK/TACC3/ACTB/EDIL3/SPON1/VDR/CD38/STMN1/NKG7/SKA1/AIP/RHOC/CLNK/CD247/PRF1/BUB1B/PTPN22/EPS8/HEXA/TK1/BICD1/MPP4/PLSCR1/TIMELESS/ITGB1/KLRB1/GPR34/PDE7A/MISP/KIF11/TNNT1/PRSS23/WIPF1/NCAPD2/TFRC/PRXL2B/MMP13/TP63/LDHB/CDCA5/SFRP2/M…
GARY_CD5_TARGETS_DN	GARY_CD5_TARGETS_DN	425	0.430062267901196	1.68470880042286	1e-10	1.95252100840336e-09	9.28792569659443e-10	8067	tags=41%, list=26%, signal=31%	CYBB/SIGLEC10/CD86/IKBIP/CHST11/MET/PGM2/KPNA2/TNFAIP8/KMO/SH3TC1/RRM2/FCGR2B/BIRC5/BASP1/CENPF/FRMD8/ANP32A/KPNB1/UBE2F/UHRF1/RALGPS2/AIM2/CCNB1/SLC25A19/HSPA4/BLNK/PSMA7/NAV2/CENPI/HLA-DPA1/SP140/IKZF1/SAMD9/TBC1D9/TFRC/GPR183/NOP56/TXNIP/TLR1/AP4B1/IRF8/PLAA/CNDP2/ATP6V0E1/EMB/DHX9/GMFB/DTL/RAN/LTB/ATP6V1C1/TNPO2/CLSPN/RLIM/CREM/STK17A/CHUK/UBE2L3/COMMD5/PBRM1/HSPH1/KIF14/CASP1/ZWINT/CCT6A/PRP…
DELACROIX_RAR_BOUND_ES	DELACROIX_RAR_BOUND_ES	441	0.428322293832738	1.67924443810712	1e-10	1.95252100840336e-09	9.28792569659443e-10	6841	tags=39%, list=22%, signal=31%	TYROBP/SLAMF8/PTPN6/IFITM2/IFITM1/PBX2/PDPN/CD37/NDUFA4L2/PLXDC1/SPP1/C1QA/SULF2/G0S2/SHISA5/MGAT3/PRAG1/KSR1/ITPK1/SBNO2/SMAP2/TP53/TWF2/PDLIM1/RESF1/CAPNS1/SPINT4/AGTRAP/UPP1/ANP32A/TRIM17/DENND2D/SDK1/AP5S1/SMARCD1/MBP/IQGAP3/MTSS1/SLC12A7/PDGFRB/CALR/TMEM127/ACKR3/PIMREG/RAI1/LDHB/TCP11/C1orf54/CDX1/SERPINF2/LSR/NEK2/IGFBP2/COL4A1/CXCR3/MYBL2/TSPAN9/RHOF/ATG4D/ATP5F1E/STK11/TMPRSS6/CENPM/EVA1…
KEGG_PATHOGENIC_ESCHERICHIA_COLI_INFECTION	KEGG_PATHOGENIC_ESCHERICHIA_COLI_INFECTION	56	0.684323896290054	2.2761653072156	1.03482378797445e-10	2.01206114758045e-09	9.57115152938271e-10	4725	tags=55%, list=15%, signal=47%	ACTG1/ARPC4/WAS/HCLS1/NCK1/TUBA1C/ACTB/ARHGEF2/ARPC2/ARPC3/ARPC1B/TUBB3/CLDN1/ARPC5/ARPC1A/ITGB1/CDC42/ARPC5L/TLR4/CTNNB1/RHOA/TUBA1B/TUBB4B/ROCK1/TUBB/LY96/TUBA1A/NCL/YWHAZ/EZR/FYN
TURASHVILI_BREAST_LOBULAR_CARCINOMA_VS_LOBULAR_NORMAL_DN	TURASHVILI_BREAST_LOBULAR_CARCINOMA_VS_LOBULAR_NORMAL_DN	74	0.634918386536988	2.1869082813982	1.06732912811158e-10	2.06661602430605e-09	9.83066302208035e-10	6248	tags=68%, list=20%, signal=54%	CCN4/C5AR1/POSTN/COL10A1/MMP2/SPP1/SULF2/COL8A1/LOX/THBS2/LCP2/MMP11/TACC3/GNA13/COL1A1/COL1A2/CXCR4/COL12A1/COL5A2/ADAM12/COL5A1/AEBP1/LRRC15/WIPF1/CDK8/SFRP2/NACA/GMFB/COL4A1/MXRA5/UGCG/BGN/PABPC1L/COL6A3/FBN1/ECT2/FN1/TAGAP/TYMS/COL11A1/COL3A1/FNDC1/CTHRC1/ASAP1/INVS/SLC25A43/NEAT1/LAMB1/VCAN/RABEP2
RODWELL_AGING_KIDNEY_DN	RODWELL_AGING_KIDNEY_DN	139	-0.441055	-2.32433	1.10203974419471e-10	2.12497041131653e-09	1.0108248363437e-09	3115	tags=33%, list=10%, signal=30%	ENOSF1/OAT/LARGE2/MMUT/FAXDC2/NEBL/PRKAA2/CACNB2/UAP1/PHYH/TSPAN7/MPC1/MPPED2/KANK1/FMO5/TMEM80/ITPR1-DT/UCHL5/GABARAPL1/LPL/CTH/GPRASP1/AASS/TOX3/IMPACT/ISOC1/TMPRSS2/PTGER3/KLF9/OXCT1/FRMD3/CPEB3/GNAS/ABTB2/TPD52/PPM1K/ARFGEF3/CLDN8/RTN4/SHANK2/ESRRG/BCKDHB/GNG7/PEBP1/EGF/FOLH1
REACTOME_FCERI_MEDIATED_NF_KB_ACTIVATION	REACTOME_FCERI_MEDIATED_NF_KB_ACTIVATION	135	0.548488061471887	2.01692441518492	1.11231314922185e-10	2.13591702662559e-09	1.01603201973288e-09	9431	tags=67%, list=31%, signal=46%	FCER1G/RASGRP4/UBE2D1/LYN/MS4A2/CARD11/PSMA7/PRKCQ/FBXW11/RASGRP1/PSMA5/CHUK/BCL10/IGHV4-34/IGHV1-69/PSMB3/UBE2N/FCER1A/PSMB5/UBA52/PSMA4/IGHV2-5/RPS27A/IGKV1-39/IGLV3-19/IGHV1-46/IGHV2-70/IGKV5-2/PSMB8/IGLV1-40/IGHV4-59/IGLV3-25/IGKV1D-16/IGHV3-48/PSMB2/IGKV3-20/IGLC2/IGHV3-11/IGLV2-23/IGLV2-14/IGKV1-5/PSMB10/PSMC5/IGKV1D-39/PSMB9/PSMA8/IGLV3-21/IGLV6-57/PSMD1/IGKV3-15/RELA/TAB1/PSMC4/IGLV1-51/P…
CROMER_TUMORIGENESIS_UP	CROMER_TUMORIGENESIS_UP	56	0.683729238163956	2.27418738389067	1.13154633080167e-10	2.1550392619817e-09	1.02512825482463e-09	4181	tags=62%, list=14%, signal=54%	MMP10/PLAU/POSTN/PXDN/PDPN/SPP1/TNC/FAP/LUM/G0S2/MMP1/MMP11/BMP1/MMP12/COL1A2/MFAP2/COL5A2/MYO1B/PLOD3/MMP3/MMP9/LRRC15/LAMC2/UCHL1/APOBEC3B/CXCL1/THY1/CXCL8/LAMA3/KRT16/KRT17/FN1/SERPINE1/COL11A1/COL3A1
REACTOME_GLYCOLYSIS	REACTOME_GLYCOLYSIS	70	0.635788042790595	2.17389214494546	1.13073280536529e-10	2.1550392619817e-09	1.02512825482463e-09	5875	tags=59%, list=19%, signal=47%	PKM/GAPDH/GNPDA1/GPI/PFKFB4/HK3/PGK1/ENO2/ENO1/PFKFB3/PFKP/NUP62/ALDOA/PGAM1/NUP50/ALDOC/PGM2L1/NUP210/ENO3/TPI1/ADPGK/RAE1/POM121C/GCKR/HK2/PFKM/PPP2CA/NUP153/HK1/PPP2R1A/NUP98/NUP93/NUP188/TPR/POM121/PFKL/NUP58/NUP37/NDC1/PGP/NUP85
FARMER_BREAST_CANCER_CLUSTER_2	FARMER_BREAST_CANCER_CLUSTER_2	33	0.770900609934404	2.33736403780295	1.21427731253481e-10	2.30316190667316e-09	1.09558855266299e-09	2186	tags=64%, list=7%, signal=59%	NCAPG/BUB1/PTTG1/MELK/ASPM/CCNA2/TPX2/MCM4/BUB1B/KIF4A/NDC80/NUSAP1/KIF11/CENPE/KIF20A/CEP55/NEK2/CCNB2/PRKDC/KIF15/MAD2L1
VALK_AML_CLUSTER_5	VALK_AML_CLUSTER_5	31	0.785960307529037	2.33723266656748	1.23170713041808e-10	2.32672481099709e-09	1.10679716468891e-09	3658	tags=71%, list=12%, signal=63%	PTAFR/SIGLEC7/LILRB2/CD86/PILRA/UBE2D1/TLR8/CCR1/LILRB3/EFHD2/LILRB1/SIRPB1/VDR/GNS/SLC15A3/LILRA1/TYMP/RASSF4/CAMK1/KCNQ1/SMPDL3A/MAFB
PID_TCR_PATHWAY	PID_TCR_PATHWAY	65	0.644398651365137	2.18124341180986	1.27820103263078e-10	2.40477740835435e-09	1.14392591882576e-09	3425	tags=55%, list=11%, signal=49%	CD4/PTPN6/SH3BP2/CD86/WAS/CD28/VAV1/CBL/PTPRC/FYB1/LCP2/NCK1/CSK/NRAS/CD3E/PRKCB/CD247/MAP4K1/CARD11/PRKCQ/GRB2/PAG1/CDC42/RASGRP1/ZAP70/HLA-DRA/SLA2/SHC1/CHUK/BCL10/LCK/HRAS/MAP3K8/DBNL/CD3D/CD3G
REACTOME_MITOTIC_G2_G2_M_PHASES	REACTOME_MITOTIC_G2_G2_M_PHASES	197	0.499341437732348	1.8810243929228	1.3909462238235e-10	2.60634157343056e-09	1.23980775468139e-09	8857	tags=55%, list=29%, signal=40%	TUBA1C/CDC25B/HMMR/TP53/NDE1/XPO1/PLK1/CCNA2/TUBB3/CENPF/PPP2R2A/TPX2/CCNA1/CCNB1/CEP72/PSMA7/CDK1/FBXW11/DYNLL1/AURKA/E2F3/PSMA5/ACTR1A/CNTRL/GTSE1/MZT2B/NEK2/CCNB2/MYBL2/PLK4/PKMYT1/OPTN/TUBA1B/HAUS8/TUBB4B/HAUS1/CEP135/YWHAG/CENPJ/CSNK1D/SSNA1/PSMB3/PPP2CA/AJUBA/PSMB5/CEP290/UBA52/PSMA4/FOXM1/TUBB/CEP164/CDK7/CETN2/TUBA1A/PPME1/TUBA4B/TUBG1/RPS27A/PPP2R1A/MZT2A/FBXL18/CCP110/PSMB8/BORA/CEP250/…
ZHONG_SECRETOME_OF_LUNG_CANCER_AND_FIBROBLAST	ZHONG_SECRETOME_OF_LUNG_CANCER_AND_FIBROBLAST	123	0.559402692869588	2.04782544322294	1.43140818408967e-10	2.67138708090951e-09	1.27074918054885e-09	5197	tags=48%, list=17%, signal=40%	PKM/CP/SPP1/GPI/AKR1B1/PGK1/ECM1/YWHAB/ENO1/ACTB/ANXA4/COL1A1/AGRN/FAM3C/GSTO1/SERPINB6/PSMA7/CALR/GSTP1/NPC2/ARHGDIA/LDHA/COL18A1/PSMA5/CTSB/RHOA/ENO3/CX3CL1/CAPG/TPI1/PRDX1/RACK1/BGN/CTSD/ATP6AP2/CFB/ACTN4/DNPEP/WDR1/CD81/FN1/PNP/MSN/PSMB3/RPL10A/PSMB5/LAP3/PSMA4/CYTIP/HPRT1/AHSG/SEMA3C/YWHAZ/ENPP2/SPARC/SLK/EEF2/PSMB2/CD9
PUIFFE_INVASION_INHIBITED_BY_ASCITES_UP	PUIFFE_INVASION_INHIBITED_BY_ASCITES_UP	75	0.632541180510506	2.18839471894475	1.44308732302063e-10	2.67172382074777e-09	1.27090936395191e-09	4897	tags=57%, list=16%, signal=48%	OSMR/TKT/ALOX5AP/AKR1C1/KPNA2/PGK1/HMGB3/ATP2B4/ENO1/G6PD/MICB/LYN/ACIN1/KPNB1/TPX2/BCAM/KIF20A/AKR1C3/PTBP1/DELE1/GCLM/PLIN3/ETS2/UBFD1/HJURP/AKR1B10/CKLF/CHD4/EPOR/MCM3/LEPROTL1/GAPVD1/SKP2/TYMS/CIB2/F3/MPP1/CCT2/CEACAM6/MAZ/ELMO2/GART/FKBP1A
LI_AMPLIFIED_IN_LUNG_CANCER	LI_AMPLIFIED_IN_LUNG_CANCER	179	0.510461169767862	1.91572319979004	1.44215652393339e-10	2.67172382074777e-09	1.27090936395191e-09	6815	tags=53%, list=22%, signal=41%	PLAU/CSTB/POSTN/PKM/TKT/RPL28/IGFBP3/SPP1/GPI/AKR1C1/THBS2/PLP2/ENO1/UBE2C/PGD/MMP12/PFKP/COL1A1/COL1A2/SFN/ALDOA/CALR/KRT5/ABCC3/RPS2/RPS21/LDHA/SPINT1/CEACAM5/LDHB/RPS16/LCN2/UCHL1/NACA/IGFBP2/CLDN9/RAN/RPS7/RPL30/CRABP2/SUMO2/PRDX1/RPL37A/MALL/HSPB1/JUP/MUC1/PHLDA2/BGN/HSPD1/DSP/AKR1B10/GALNS/MDK/RPL23A/LAPTM4B/UQCRH/RPS5/RPL10A/SNRPD2/ELOC/RPL35/MCL1/RPS20/UBE2I/TALDO1/KDELR1/COL11A1/NQO1/S10…
BIOCARTA_NKT_PATHWAY	BIOCARTA_NKT_PATHWAY	26	0.816085692987912	2.36502021519897	1.46806754894937e-10	2.70718646824116e-09	1.28777855170998e-09	3089	tags=69%, list=10%, signal=62%	IL4R/CD4/CCR1/CD28/TGFB1/IL12RB2/CXCR4/CCR3/CCR4/TGFB2/CXCR3/IL12RB1/CCR7/CD40LG/IL18R1/CCR5/TGFB3/IFNGR1
PARK_TRETINOIN_RESPONSE	PARK_TRETINOIN_RESPONSE	12	0.934961541237477	2.25223476281957	1.49770474627684e-10	2.7509225122326e-09	1.30858330234299e-09	1135	tags=83%, list=4%, signal=80%	ALOX5AP/SLA/NDRG1/PLEK/NCF1/SLC2A5/FGR/MERTK/PIM1/CEBPE
BURTON_ADIPOGENESIS_PEAK_AT_24HR	BURTON_ADIPOGENESIS_PEAK_AT_24HR	42	0.720333082289255	2.28982334977864	1.67567933088524e-10	3.06570151599358e-09	1.45832018021508e-09	2467	tags=62%, list=8%, signal=57%	KPNA2/BUB1/RANGAP1/PTTG1/MELK/ANXA8L1/TOP2A/UBE2C/ANLN/HMMR/AURKB/STMN1/CCNA2/CDC20/ISYNA1/CCNB1/TK1/CDK1/KIFC1/NUSAP1/S100A8/KIF20A/LCN2/SNRNP70/RACGAP1/CENPL
MORI_LARGE_PRE_BII_LYMPHOCYTE_DN	MORI_LARGE_PRE_BII_LYMPHOCYTE_DN	56	0.678943438674396	2.25826908727048	1.79968104790315e-10	3.27965405082586e-09	1.56009502604608e-09	3986	tags=61%, list=13%, signal=53%	IL4R/PTPN6/ADCY7/LAT2/IL4I1/PTPRC/LY86/DOCK2/GPR65/IL10RA/SERPINB1/LCP1/GNS/RGS14/CTSS/SEMA4D/CD22/HLA-DMB/IL2RG/GMIP/RASA3/WIPF1/SAMHD1/IRF8/CNR2/CRYBG1/LTB/CAPG/CD79B/RIPOR2/MS4A1/SNAPIN/RGL2/MCL1
PEDERSEN_METASTASIS_BY_ERBB2_ISOFORM_7	PEDERSEN_METASTASIS_BY_ERBB2_ISOFORM_7	379	0.435939763139657	1.70074978871215	1.85530882906448e-10	3.36782036275884e-09	1.6020347619389e-09	6547	tags=42%, list=21%, signal=33%	PPP1R18/FXYD5/PXDN/GLIS3/MBOAT2/SYK/NCAPG/MET/BCL2A1/LOXL2/ITGB6/PLOD2/BCL2L11/MMP1/CDC45/LRP10/ASPM/ITPK1/SPOCD1/ITGA3/SH3BGRL3/MICB/TP53/KLHL5/VDR/CHN1/SLC16A6/PRR15/IL13RA1/RIT1/PTGES/S100A2/NAP1L1/RERG/DHFR/CLDN1/SNHG7/MCM4/GPX8/MYOF/PREX1/RCC1/SLC12A6/ERO1A/LMNB1/BRCA2/RNASEH2A/ITGB1/RAB3B/EZH2/KIF11/GPC1/TBC1D9/B4GALT4/CLIC3/AP1S3/DRAM1/S100A16/LAMC1/GALNT2/HILPDA/ANXA2/E2F7/IL1R2/FANCD2/MS…
REACTOME_RRNA_PROCESSING_IN_THE_NUCLEUS_AND_CYTOSOL	REACTOME_RRNA_PROCESSING_IN_THE_NUCLEUS_AND_CYTOSOL	192	0.501355930565006	1.88559362488246	2.14985063039682e-10	3.87353302175502e-09	1.84259666013966e-09	9716	tags=58%, list=32%, signal=40%	RPL28/PELP1/UTP14A/RPL12/RPS2/RPS21/RPLP1/NOP56/RPS16/RPS12/RPS9/XRN2/RPS8/RPSA/RPL18/RPL22L1/RPS7/RPL30/NOP10/RPL37A/RPLP2/RPL7A/TRMT112/RPL23/RPS17/RPS3/WDR12/RPL19/RPL23A/RPL11/ERI1/CSNK1D/RPL29/DHX37/RPS5/RPL10A/RPS4Y1/UBA52/NOB1/RPL39L/RPS11/RPL35/RPS18/RPL13A/RPS20/RPL14/RPL4/RPP25/NCL/RPL35A/RPS27A/FBL/RPL27/RPP40/RPP38/RIOK3/NOP14/NIP7/RPL38/GAR1/RPL27A/TEX10/RPS4X/RPS24/RPL26/RPL37/RPL17…
TARTE_PLASMA_CELL_VS_PLASMABLAST_UP	TARTE_PLASMA_CELL_VS_PLASMABLAST_UP	379	0.435116977205989	1.69753981999363	2.15057353047729e-10	3.87353302175502e-09	1.84259666013966e-09	4741	tags=37%, list=16%, signal=31%	ADAM8/FCER1G/IL4R/HRH1/CYBA/ITGAX/CR1/IFITM1/SERPINB4/CPA3/ALOX5AP/ADORA3/PBX2/RPL28/IFITM3/GPNMB/TIAM1/TNC/PLCB2/SORL1/FTL/FGR/S100A9/ENO2/CEACAM4/GNG4/LST1/GZMA/MERTK/NREP/ACTB/ITGA3/RAB32/CHN1/COL1A1/LGMN/CXCR2/LRP1/CD3E/KRT6A/MAPKAPK2/APOC1/SERPINA1/TCN2/HEXA/MMP9/RBMS2/LTBP2/CD22/SERPINB6/C4A/ADM/S100A8/DLG4/AEBP1/TNFAIP2/GPC1/RPS2/RPS21/RPLP1/NOS2/PAX6/TLR1/RAB13/RUNX1/RPS16/CCL22/RPSA/IL7R…
BOYAULT_LIVER_CANCER_SUBCLASS_G3_UP	BOYAULT_LIVER_CANCER_SUBCLASS_G3_UP	186	0.508917848453104	1.91101330257842	2.31058260963933e-10	4.14566694478532e-09	1.97204774649161e-09	7546	tags=51%, list=25%, signal=39%	ARPC4/SLC16A3/NDRG1/NCAPG/JPT1/MMD/BUB1/PLOD2/PGK1/MELK/ENO1/TACC3/G6PD/HMMR/XPO1/PGD/STMN1/RIT1/CCNA2/MPV17/NRAS/KPNB1/SNX7/RAD21/SLC38A6/NDC80/EZH2/NCAPD2/CEP55/FXR1/NPEPPS/KIF2A/FANCI/GMFB/EIF4A3/KIF2C/CCT4/TTK/RAD51AP1/UBR5/CENPM/UGCG/MAD2L1/TRIM31/MED24/PHLDA2/HJURP/FTH1/WDR12/CLIC1/CKLF/COPS5/PLEKHF2/TOPBP1/CSNK1D/TBL1XR1/SNRPD2/ELOC/LPCAT1/CCT2/PTGES3/CDC6/TMEM185B/ASAP1/CCT5/VMP1/TXN/ZWIL…
FOSTER_TOLERANT_MACROPHAGE_DN	FOSTER_TOLERANT_MACROPHAGE_DN	396	0.432045165839927	1.6892823823142	2.38494027906219e-10	4.26262210646231e-09	2.02768201863587e-09	6524	tags=40%, list=21%, signal=32%	PRR5L/IL4R/RHBDF2/CD86/UBASH3B/CP/GNA15/TIAM1/SLC16A1/CHST11/TNC/ADAP2/SECTM1/IL4I1/KAT6A/IL10/GDA/CTSC/LCP2/PLOD2/GNG4/PIK3R6/SP110/F2R/SLC2A6/PFKFB3/HDC/BFAR/RAI14/TPST1/IL13RA1/FAS/S100A10/MNDA/PIM1/TNFRSF12A/UPP1/AGRN/TMTC2/AIM2/NECTIN2/SLFN5/ST6GALNAC4/MT2A/IKZF1/NOS2/SAMHD1/DRAM1/MMP13/COL18A1/MTFR2/JARID2/SLC12A4/IL18/PRKX/KPNA3/TCF4/GRK3/CCL22/TNFSF8/HOMER1/CGAS/PLAUR/DCP2/DNAJA2/SNX10/AP…
KEGG_RIBOSOME	KEGG_RIBOSOME	86	0.610502378336736	2.14555096130177	2.46378323032819e-10	4.3743643489671e-09	2.08083656299614e-09	8895	tags=74%, list=29%, signal=53%	RPL28/RPL12/RPS2/RPS21/RPLP1/RPS16/RPS12/RPS9/RPS8/RPSA/RPL18/RPL22L1/RPS7/RPL30/RPL37A/RPLP2/RPL7A/RPL23/RPS17/RPS3/RPL19/RPL23A/RPL11/RPL29/RPS5/RPL10A/RPS4Y1/UBA52/RPS11/RPL35/RPS18/RPL13A/RPS20/RPL14/RPL4/RPL35A/RPS27A/RPL27/RPL38/RPL27A/RPS4X/RPS24/RPL26/RPL37/RPL17/RPS6/RPL32/RPLP0/RPL13/RPL5/RPL8/RPS13/RPL3L/RPL10/RPL9/RPS23/RPL3/RPL22/RPS28/RPS15/RPL31/RPL26L1/RPL18A/RPS19
RODWELL_AGING_KIDNEY_NO_BLOOD_UP	RODWELL_AGING_KIDNEY_NO_BLOOD_UP	214	0.487276857763011	1.84489696052938	2.46628676442733e-10	4.3743643489671e-09	2.08083656299614e-09	4520	tags=43%, list=15%, signal=37%	OSMR/C1QB/C1QC/TMEM200A/PXDN/MSR1/GPNMB/C1QA/TNC/LUM/CTTNBP2NL/ITGB6/MRC1/GABRP/C3/MTHFD1L/ALPK2/MMP11/TPSAB1/POLR1D/SPON1/SERPINH1/CDH11/ISLR/ANTXR1/IFI27L2/TMPRSS4/RAB34/COL1A1/COL1A2/CLDN1/STAB1/USP31/GPX8/MYOF/PLOD3/COL5A1/CXCL6/TBCB/C4A/ANTXR2/ADRA2A/ZFAS1/RPL12/ABCC3/RHEX/MIR34AHG/AEBP1/C1R/PHLDA3/DRAM1/ANXA2/LOXL1/PGM2L1/RAD54L/ITPR3/NNMT/SLC46A3/MICALL2/MMP7/RPL22L1/RARRES1/C1S/ZMAT3/COL6…
WANG_RESPONSE_TO_GSK3_INHIBITOR_SB216763_DN	WANG_RESPONSE_TO_GSK3_INHIBITOR_SB216763_DN	348	0.440534382398366	1.70927280581299	2.67424907162152e-10	4.72518457635939e-09	2.2477178508726e-09	6580	tags=43%, list=22%, signal=34%	PIM2/ARL4C/NDRG1/SLC16A1/CCR1/CHST11/NCAPG/SLC2A1/NCF1/BUB1/SLC2A5/SIGLEC12/SLC6A6/HMGB3/PTTG1/CDC45/UBE2T/MELK/RRM2/IL1RAP/CD180/ASF1B/CD38/TLE4/STMN1/PFKP/CCNA2/ESCO2/PIM1/DHFR/GMEB1/ECE1/ISYNA1/KNL1/PTPRE/RFWD3/MCM4/BUB1B/MOB3A/UHRF1/LY6E/ERO1A/PTPN7/SFXN1/TK1/SLC25A19/ITGA4/CCM2/BICDL1/CENPK/TFRC/PRXL2B/FOXJ3/ORC6/NUF2/SLC27A2/UBALD1/SHCBP1/E2F7/RAD54L/GMFG/BLM/MYBL2/SLC9A3R1/DTL/CDCA4/PBK/E2…
REACTOME_G2_M_CHECKPOINTS	REACTOME_G2_M_CHECKPOINTS	134	0.539361808292403	1.9817942211472	2.85684799750719e-10	5.02870175924845e-09	2.39209760556822e-09	9282	tags=60%, list=30%, signal=42%	CHEK2/CDC45/YWHAB/TP53/SFN/MCM4/CCNB1/PSMA7/CDK1/ORC6/PSMA5/GTSE1/BLM/CDC7/CCNB2/PKMYT1/CLSPN/MCM2/EXO1/BRCA1/MCM10/MCM3/YWHAG/RHNO1/TOPBP1/PSMB3/UBE2N/MCM5/PSMB5/UBA52/PSMA4/BRIP1/NSD2/RFC4/BABAM2/CDC6/RPS27A/YWHAZ/RNF8/PSMB8/TOP3A/RPA3/PSMB2/RBBP8/CDK2/ABRAXAS1/RMI2/PSMB10/PSMC5/PSMB9/PSMA8/PSMD1/MCM6/ORC1/DNA2/PSMC4/PSME1/PSMD8/PIAS4/PSMD14/PSMB1/YWHAH/CDC25C/TP53BP1/MRE11/PSMD10/UBC/CHEK1/RFC…
TAKEDA_TARGETS_OF_NUP98_HOXA9_FUSION_10D_DN	TAKEDA_TARGETS_OF_NUP98_HOXA9_FUSION_10D_DN	145	0.536223339670678	1.98269422510972	2.90273601660368e-10	5.09019406383295e-09	2.42134881226126e-09	4324	tags=45%, list=14%, signal=39%	PLA2G7/C1QB/FPR3/C5AR1/SLAMF8/NPL/ADGRG3/C1QC/PCSK5/TGFBI/SLCO2B1/F13A1/SERPINF1/CCL18/HS3ST1/TREM2/GPNMB/CCL13/ACP5/C1QA/RAB42/RGL1/MMP1/MS4A2/MMP12/RIT1/CCL7/TLR7/FOLR3/LGMN/CST7/STAB1/KCNJ15/RGL4/MMP9/BLNK/SLC38A6/CEBPE/SELENOP/IL1R1/RASGRP1/IL1R2/CTSB/IL7R/RASSF4/ST14/GSDME/CLEC5A/RARRES1/CXCL1/SGK1/AOC1/LGALS12/CHI3L1/MAF/ADGRE3/APOE/VSTM1/TMEM45B/HNRNPC/FCER1A/TMTC1/ATP6V0D2/S100P/CEACAM6
KUROZUMI_RESPONSE_TO_ONCOCYTIC_VIRUS	KUROZUMI_RESPONSE_TO_ONCOCYTIC_VIRUS	43	0.723534516745586	2.30405547767476	3.05496880168015e-10	5.33700752684498e-09	2.53875523685331e-09	3980	tags=65%, list=13%, signal=57%	ITGAM/SPP1/CCR1/IL2RB/C3/IL10RA/IL13RA1/CCL7/CXCR2/CCR4/IL2RG/IL18/IL16/CCL8/IL1R2/CCL22/CXCR3/LTB/CCR7/CD40LG/XCR1/CCR5/CASP1/IL6R/TNFRSF1B/CCR6/IL11/IL1A
REACTOME_HOST_INTERACTIONS_OF_HIV_FACTORS	REACTOME_HOST_INTERACTIONS_OF_HIV_FACTORS	129	0.555792476339528	2.03671596855663	3.29868458404821e-10	5.71977136644478e-09	2.72083174646553e-09	9507	tags=66%, list=31%, signal=46%	HCK/CD4/PAK2/CD28/DOCK2/RANGAP1/AP2A1/XPO1/HMGA1/NUP62/CD247/AP2B1/KPNB1/RCC1/PSMA7/NUP50/PPIA/AP1S3/APOBEC3G/PSMA5/NUP210/AP1S1/RAN/NPM1/RANBP1/AP1B1/LCK/AP2S1/HLA-A/RAE1/POM121C/AP1M1/PSMB3/RAC1/ELOC/PSMB5/UBA52/PSMA4/NUP153/ATP6V1H/AP2M1/BANF1/RPS27A/AP2A2/NUP98/SLC25A5/FYN/PSMB8/NUP93/NUP188/TPR/POM121/PSMB2/NUP58/CDK9/NUP37/PSMB10/PSMC5/NDC1/PSMB9/PSMA8/NUP85/PSMD1/PSMC4/PSME1/PSMD8/PSMD14/P…
SENESE_HDAC3_TARGETS_UP	SENESE_HDAC3_TARGETS_UP	478	0.410969730271951	1.6164972870859	3.28830568642591e-10	5.71977136644478e-09	2.72083174646553e-09	6272	tags=39%, list=21%, signal=32%	PLAU/UBASH3B/SERPINB4/ARL4C/TPP1/SPP1/SLC16A1/STK10/EFHD2/AKR1C1/MET/LOX/MICAL2/KAT6A/CALM3/PAPPA/SLC6A6/NFAT5/MMP1/GM2A/FLOT1/NREP/IL1RAP/CD180/EDIL3/GNA13/ANXA4/KYNU/FAS/NAP1L1/HMGA1/SQSTM1/RHOC/BCL6/CDK6/MCM4/RB1/UBE2F/MYO1B/ADAM12/SLFN5/KITLG/MMP9/LTBP2/HSPA4/MMP14/GPR176/RAB35/TRIO/ANTXR2/FBXW11/CUL4B/STK4/TMEM154/TBC1D9/ATP13A3/ARHGDIA/TFRC/TNKS2/AP1S3/FXR1/SLC12A4/TLR4/IGF2BP3/KDM1B/HAPLN1…
BOYLAN_MULTIPLE_MYELOMA_C_D_DN	BOYLAN_MULTIPLE_MYELOMA_C_D_DN	265	0.466650998012551	1.7813545382212	3.59993222303541e-10	6.21891637191284e-09	2.95826948478746e-09	3920	tags=40%, list=13%, signal=35%	MS4A4A/TMEM176A/RNASE2/FPR1/MYO1F/IFITM1/TGFBI/TMEM176B/F13A1/CP/ARL4C/CD177/IFITM3/TIAM1/CD28/LILRB3/IGSF6/IL2RB/LILRA5/GDA/PLEK/FYB1/S100A9/C3/PYGL/GZMA/CFP/F2R/CD7/OSBPL3/SPON1/SIRPB1/HDC/MS4A2/C15orf48/IL13RA1/BASP1/NKG7/INPP4B/CTSW/MNDA/CD3E/UPP1/GRAMD1B/PTPRE/PTPN22/MMP9/TFEC/PRKCQ/PLSCR1/TPSB2/S100A8/SELENOP/CTSG/TMEM154/DCLRE1B/RGS13/GPC1/GPR183/ADA/CD8B2/MCEMP1/SLC25A24/LDHB/SH2D1A/VAV3/…
KEGG_B_CELL_RECEPTOR_SIGNALING_PATHWAY	KEGG_B_CELL_RECEPTOR_SIGNALING_PATHWAY	75	0.627254862492322	2.17010571138271	3.66257085414852e-10	6.30369139230674e-09	2.99859602094031e-09	7390	tags=63%, list=24%, signal=48%	PTPN6/RAC2/IFITM1/PIK3CD/SYK/LILRB3/BTK/VAV1/PIK3R5/NFAT5/FCGR2B/LYN/NRAS/NFATC4/PRKCB/NFKBIE/CARD11/CD22/BLNK/DAPP1/CD19/GRB2/PLCG2/MAP2K1/NFKBIB/VAV3/NFATC1/INPP5D/CHUK/BCL10/HRAS/CD79B/CD81/CD72/RAC1/PIK3CG/AKT2/KRAS/NFATC3/RELA/IKBKB/PIK3R3/MALT1/CHP2/VAV2/PPP3CC/SOS1
REACTOME_DNA_REPAIR	REACTOME_DNA_REPAIR	282	0.465039220620627	1.78277748721145	3.67948793557256e-10	6.30943927550026e-09	3.00133022517086e-09	10839	tags=60%, list=35%, signal=39%	CHEK2/KPNA2/UBE2T/ACTB/TP53/CCNA2/CCNA1/BRCA2/TIMELESS/POLR2A/CUL4B/EYA4/DCLRE1B/PCLAF/MAD2L2/FANCA/TDP1/FANCI/FANCD2/POLD4/BLM/NEIL3/DTL/PRKDC/GTF2H3/RAD51AP1/SUMO2/PNKP/CLSPN/RUVBL1/PPP4C/EYA2/EXO1/BRCA1/POLR2L/POLR2H/POLR2G/MGMT/POLN/PRPF19/SMARCA5/EYA1/XRCC1/COPS5/FANCE/APEX1/TRIM25/ASCC3/SLX4/RHNO1/TOPBP1/COPS2/MSH3/UBE2N/MSH6/POLE4/UBA52/POLQ/POLD1/BRIP1/CDK7/FAAP24/NSD2/UBE2I/OGG1/CETN2/RF…
PID_P73PATHWAY	PID_P73PATHWAY	78	0.614047879481466	2.12828599993045	4.29769219717174e-10	7.3424175148004e-09	3.49270650698942e-09	6626	tags=56%, list=22%, signal=44%	IL4R/NTRK1/BAX/BUB1/BCL2L11/IL1RAP/FAS/PLK1/S100A2/CCNA2/TP53I3/SFN/CDK6/RB1/SERPINA1/CCNB1/CDK1/BRCA2/FLOT2/ADA/TP63/BAK1/GRAMD4/GDF15/JAK1/RACK1/PML/PIN1/TP73/JAG2/SERPINE1/CCNE2/GATA1/CLCA2/TUBA1A/RAD51/NSG1/TP53AIP1/CDK2/MAPK14/RELA/YAP1/PLK3/SP1
REACTOME_COSTIMULATION_BY_THE_CD28_FAMILY	REACTOME_COSTIMULATION_BY_THE_CD28_FAMILY	71	0.633792541455765	2.16675163709226	4.66313644376743e-10	7.9375806059294e-09	3.77581898280764e-09	5515	tags=59%, list=18%, signal=49%	CD4/PTPN6/CD86/PAK2/CD28/VAV1/CSK/LYN/CD3E/CD247/HLA-DPA1/GRB2/CDC42/TRAV19/PDCD1LG2/PPP2R5E/HLA-DRA/PRR5/CTLA4/HLA-DPB1/TRBV7-9/LCK/HLA-DQA2/MAP3K8/HLA-DQA1/CD3D/PAK1/CD3G/PPP2CA/TNFRSF14/PDCD1/RAC1/HLA-DQB2/AKT2/PPP2R1A/HLA-DRB1/ICOS/FYN/SRC/PPP2R5B/TRAV8-4/TRAV29DV5
RUIZ_TNC_TARGETS_DN	RUIZ_TNC_TARGETS_DN	141	0.537140270873127	1.98135309220443	4.69664893647044e-10	7.96544803203581e-09	3.78907520806297e-09	6158	tags=52%, list=20%, signal=42%	PLAU/MET/MICAL2/CDC45/MELK/RRM2/FHL2/UBE2C/BIRC5/ASF1B/AURKB/PFKP/CCNA2/TNFRSF12A/DHFR/RFWD3/MCM4/MYOF/CDK1/CKS2/SPDL1/SHCBP1/NRG1/RAD54L/IL7R/FANCI/BLM/KIF2C/DTL/PBK/E2F8/RRAS2/RAD51AP1/MCM2/UGCG/MAD2L1/EXO1/EFEMP1/ZWINT/MCM10/HJURP/STC2/CENPU/TUBB4B/THBS1/LYPD1/MCM3/MT1X/CXCL8/GINS2/POLR3K/PNP/SERPINE2/TYMS/MCM5/CCNE2/FOXM1/RFC4/CDC6/AMIGO2/ATAD2/OIP5/CD44/CDC42EP3/CAV2/ZWILCH/TRIP13/GINS3/MRTO…
KEGG_SYSTEMIC_LUPUS_ERYTHEMATOSUS	KEGG_SYSTEMIC_LUPUS_ERYTHEMATOSUS	55	0.677096643073263	2.24524135506518	4.8642618172499e-10	8.21971805991284e-09	3.9100286377894e-09	4525	tags=56%, list=15%, signal=48%	FCGR2A/C1QB/C1QC/CD86/FCGR3A/FCGR1A/C1QA/CD28/IL10/C3/FCGR2B/C4A/HLA-DMB/CTSG/HLA-DPA1/C6/C4B/C1R/HLA-DRA/CD40LG/HLA-DPB1/C1S/HLA-DQA2/SSB/ACTN4/HLA-DQA1/SNRPB/HLA-DQB1/FCGR3B/HLA-DOA/HLA-DRB1
REACTOME_DOWNSTREAM_TCR_SIGNALING	REACTOME_DOWNSTREAM_TCR_SIGNALING	99	0.573762254785616	2.04774837462134	5.9946563042008e-10	1.00931767556598e-08	4.80121214295259e-09	9342	tags=65%, list=31%, signal=45%	CD4/UBE2D1/CD3E/CD247/CARD11/PSMA7/PRKCQ/FBXW11/HLA-DPA1/TRAV19/PSMA5/HLA-DRA/INPP5D/HLA-DPB1/TRBV7-9/CHUK/BCL10/LCK/TRAT1/HLA-DQA2/HLA-DQA1/CD3D/CD3G/PSMB3/UBE2N/PSMB5/UBA52/PSMA4/HLA-DQB2/RPS27A/HLA-DRB1/PSMB8/PSMB2/TRAV8-4/TRAV29DV5/PSMB10/PSMC5/PSMB9/PSMA8/PSMD1/RELA/RIPK2/PSMC4/PSME1/IKBKB/PSMD8/PSMD14/MALT1/PSMB1/PSMD10/UBC/TRBV12-3/HLA-DRB5/PSMD2/PSMD3/UBE2D2/IKBKG/PSMA3/PSMD4/PSMD9/PSMB7/…
SASAKI_ADULT_T_CELL_LEUKEMIA	SASAKI_ADULT_T_CELL_LEUKEMIA	163	0.519588707459784	1.93068756789119	7.1323174887394e-10	1.19652994116144e-08	5.69176010881731e-09	6077	tags=50%, list=20%, signal=40%	PTHLH/CNN2/MYL6B/IL2RA/TRIB2/CORO1A/PTTG1/JAK3/FHL2/TOP2A/UBE2C/MKI67/ARPC1B/FAS/PLK1/CCNA2/CENPF/TPX2/BUB1B/AIM2/CDKN3/CCNB1/TK1/UST/DYNLL1/PCLAF/RGS13/KIF11/LPCAT4/DLGAP5/TFRC/HPGDS/VAMP5/IFI16/SELL/ANXA2/RECQL/ARNT2/CCNB2/KIF2C/LSM2/PRDX1/KIF14/MED24/ZWINT/HDAC1/POLR2H/FZD6/ACYP1/SYT11/BATF/MYB/OAS2/MCM3/CD3D/ACOT8/HMGB2/TYMS/ETS1/TRAFD1/ISG20/UBA52/FOXM1/TUBB/CEP164/ISG15/NMI/ATP6V1A/CCP110/G…
KUMAR_TARGETS_OF_MLL_AF9_FUSION	KUMAR_TARGETS_OF_MLL_AF9_FUSION	387	0.428472833961486	1.67431355204787	7.17029962977505e-10	1.19857490573974e-08	5.70148777831413e-09	6524	tags=42%, list=21%, signal=34%	PLA2G7/MS4A4A/ADGRG3/RNASE2/C1QC/ST6GAL1/POSTN/KCNAB2/PIM2/TBXAS1/GAPDH/CPA3/HS3ST1/FCGR1A/SPP1/LILRA5/CTSC/MRC1/NAV1/GZMA/MR1/F2R/ENO1/SERPINB3/RAB31/HDC/C15orf39/RAMP1/FERMT3/XPO1/PDLIM1/MS4A2/IFI27L2/CYP2S1/BASP1/NABP1/PFKP/CTSW/ELN/MNDA/CLDN1/CD3E/ENPEP/UPP1/MOCOS/RB1/GJB3/GSTO1/RALGPS2/ST6GALNAC4/MMP9/HSPA4/BLNK/PLBD1/PRKCQ/ABCC5/CD19/ALOX15/CIB1/PDE7A/CCNG2/GPC1/C1R/ELOVL5/CD8B2/GUCD1/ATP1B…
HOLLERN_EMT_BREAST_TUMOR_UP	HOLLERN_EMT_BREAST_TUMOR_UP	134	0.532645857841872	1.95711759112307	7.31161793521873e-10	1.21781679372622e-08	5.7930193035123e-09	4363	tags=43%, list=14%, signal=37%	VSIG4/CSF1R/CYSLTR1/SPI1/LSP1/F13A1/DOK1/WAS/IKBIP/MCUB/PDGFRA/MRC1/FCGR2B/CFP/C1QTNF6/EHBP1L1/EMP3/WNK1/FOLR3/LRP1/GLIPR1/GPR34/NEK9/FAM167B/CHRNA1/S100A3/PLA2G15/CCL8/LOXL1/SNX6/NFATC1/NRROS/ENO3/SEMA7A/SNX20/IL18R1/ST8SIA4/PCOLCE/NBL1/RGS18/CCR2/DCN/GZMB/FN1/LOXL3/ST3GAL2/CDH13/EFEMP2/MXRA8/HLX/POFUT2/B3GNT9/LPAR1/RIPOR1/CSGALNACT2/SEC23A/VIM
PECE_MAMMARY_STEM_CELL_UP	PECE_MAMMARY_STEM_CELL_UP	133	0.53963812146246	1.98446436807712	8.53387946988393e-10	1.41631921059109e-08	6.73727326569784e-09	8111	tags=58%, list=27%, signal=43%	IL4R/ACTG1/CSTB/GAPDH/RPL28/LAMB3/AKR1C1/MT1E/TMSB10/S100A2/MT2A/DYNLL1/PPIA/RPS2/RPLP1/MT1G/GUCD1/RPS16/RPS12/RPSA/NACA/PTMA/RPS7/MT1F/ATP5F1E/SMARCA4/RPLP2/PKP1/RPL7A/RPS3/TUBB4B/RPL23A/EIF3K/MT1X/APOE/KRT16/NDP/CDC42SE2/KRT17/UBL5/COX4I1/DDR1/RPL10A/EHD4/BAG3/UBA52/RC3H2/RPS18/RPL13A/RPS20/TALDO1/RALA/RPL35A/DDT/DDX24/RPL27A/TXN/TBCA/UQCRB/STK35/MANBA/DLL1/RPL13/RPL8/COX6C/RPS13/HINT1/LAMTOR2/…
REACTOME_INTEGRIN_CELL_SURFACE_INTERACTIONS	REACTOME_INTEGRIN_CELL_SURFACE_INTERACTIONS	83	0.606203825786205	2.12341090400256	9.47268410757734e-10	1.56097741304652e-08	7.42539627693633e-09	5109	tags=54%, list=17%, signal=45%	ITGB2/ITGAX/ITGAM/COL10A1/SPP1/TNC/COL8A1/LUM/ITGB6/ITGA11/ITGA3/COL1A1/COL1A2/AGRN/COL5A2/ICAM3/COL5A1/COL7A1/ITGA4/ITGB1/COL18A1/ITGB7/COL6A1/COL4A1/ITGAL/ICAM5/ITGB8/COL4A6/COL8A2/COL6A3/COL16A1/THBS1/ITGA2/ICAM2/FBN1/COL4A5/FN1/COL6A5/ITGAD/PECAM1/COL3A1/COL6A2/ICAM1/CD44/HSPG2
HIRSCH_CELLULAR_TRANSFORMATION_SIGNATURE_UP	HIRSCH_CELLULAR_TRANSFORMATION_SIGNATURE_UP	239	0.475864086565897	1.80866913519807	9.44800424116195e-10	1.56097741304652e-08	7.42539627693633e-09	6647	tags=49%, list=22%, signal=38%	OSMR/P4HA1/CYBC1/PLAU/IFITM1/TEAD4/BCL2A1/LOX/TNFAIP8/PAPPA/EVI2B/PYGL/SERPINB1/FHL2/CLEC2B/NARF/MYD88/SBNO2/IL1RAP/ARHGEF2/MAP3K5/TNFRSF21/UPP1/MOCOS/SERPINA1/MMP3/HEXA/PLSCR1/IRF7/SLC12A7/APPL2/ABCA1/TNFAIP1/ETHE1/C1R/ALDOC/SNAPC1/TOR4A/CA9/ARPC5L/MTMR11/IL1R1/GALNT2/MID1IP1/PDP1/CTSB/GSDME/NIT1/FGD6/EVI2A/RGS2/PLAUR/PTPN2/STC1/HIF1A/CDCP1/CSNK2B/CREM/UGCG/HTRA2/C1S/ETS2/IRF2/ADGRE5/EIF1B/PARP8…
REACTOME_MHC_CLASS_II_ANTIGEN_PRESENTATION	REACTOME_MHC_CLASS_II_ANTIGEN_PRESENTATION	121	0.550333223915837	2.01012702299373	9.79831605198669e-10	1.6089319679711e-08	7.65351077149789e-09	6557	tags=54%, list=21%, signal=42%	CTSA/CTSC/TUBA1C/AP2A1/CLTA/CAPZB/CTSV/TUBB3/LGMN/IFI30/AP2B1/CTSS/KIF4A/HLA-DMB/HLA-DPA1/DYNLL1/KIF11/CENPE/KIF20A/AP1S3/CTSK/KIF2A/ACTR1A/CTSB/HLA-DRA/KIF2C/AP1S1/DNM2/RACGAP1/KIF15/HLA-DPB1/AP1B1/TUBA1B/HLA-DQA2/KIF3C/TUBB4B/AP2S1/CTSD/HLA-DQA1/AP1M1/DYNLL2/CTSL/TUBA1A/HLA-DQB2/TUBA4B/AP2M1/HLA-DOA/SEC23A/KLC2/KIFAP3/HLA-DRB1/AP2A2/DCTN4/RAB7A/CTSH/DYNC1LI1/KIF18A/CLTC/HLA-DMA/SEC24B/LAG3/KLC4…
PUJANA_BREAST_CANCER_WITH_BRCA1_MUTATED_UP	PUJANA_BREAST_CANCER_WITH_BRCA1_MUTATED_UP	57	0.65667946198552	2.1844735467513	9.9307433810036e-10	1.62493536941985e-08	7.72963717572556e-09	4292	tags=54%, list=14%, signal=47%	NCK1/SMC4/HMMR/AURKB/STMN1/CDC20/MCM4/NDC80/CDK1/DNMT1/EZH2/UBE2S/AURKA/NCAPD2/CDKN2C/SH2D1A/RAD54L/BLM/CDC7/MYBL2/RAD51AP1/MCM2/DDX39A/TOPBP1/SKP2/MCM5/FOXM1/CAD/LBR/RFC4/ILF3
SWEET_LUNG_CANCER_KRAS_UP	SWEET_LUNG_CANCER_KRAS_UP	449	0.416432472655702	1.63408180685404	1.01119299844433e-09	1.64877679430555e-08	7.84304818737988e-09	5957	tags=40%, list=19%, signal=33%	PLA2G7/LAPTM5/TYROBP/C1QB/ITGB2/IL4R/MPEG1/CYBA/RNASE2/C1QC/ITGAX/ST6GAL1/MARCO/CTSA/CSTB/TGFBI/PKM/MSR1/GAPDH/ADCY7/RPL28/IGFBP3/SPP1/SLC16A1/LAMB3/GPI/BCL2A1/ACSL4/LILRA5/BST1/SLC34A2/CTSC/GADD45A/PRNP/PGK1/MRC1/HMGB3/PAFAH1B3/FCGR2B/PLP2/ENO1/MDFI/LCP1/OSTF1/G6PD/ANXA4/HDC/CLIP4/MMP12/BASP1/NABP1/GNS/GRINA/CHL1/KCNJ15/CTSS/LRP2/APOC1/FAM3C/GJB3/FPR2/HEXA/GJB2/HLA-DMB/ITGA4/MT2A/PLBD1/TNFAIP1/P…
WHITFIELD_CELL_CYCLE_LITERATURE	WHITFIELD_CELL_CYCLE_LITERATURE	42	0.705817728024969	2.24368136637974	1.06831791075524e-09	1.73582983611175e-08	8.257149843894e-09	5369	tags=71%, list=18%, signal=59%	BUB1/CDC45/RRM2/TOP2A/BIRC5/CDKN2D/PLK1/CCNA2/CDC20/CENPF/DHFR/BUB1B/CDKN3/CCNB1/CDK1/BRCA2/CKS2/CCNG2/AURKA/KIF20A/CDKN2C/CCNB2/RACGAP1/MCM2/TYMS/CCNE2/CDC6/NPAT/PCNA/CENPA
JAEGER_METASTASIS_UP	JAEGER_METASTASIS_UP	42	0.705468212275032	2.24257031186204	1.10484072543067e-09	1.7885122537693e-08	8.50775425665799e-09	4788	tags=64%, list=16%, signal=54%	SLC16A3/FCGR1A/SULF1/SPP1/GPI/NCAPG/MET/PLOD2/RRM2/SMC4/MERTK/TACC3/CENPF/ADAM12/EPS8/CKS2/PAPSS2/AURKA/UCHL1/KIF2C/DTL/STC1/BGN/FN1/TBC1D1/CDC6/GINS4
KEGG_FC_GAMMA_R_MEDIATED_PHAGOCYTOSIS	KEGG_FC_GAMMA_R_MEDIATED_PHAGOCYTOSIS	95	0.586356374313641	2.08255203417115	1.10843884029601e-09	1.7885122537693e-08	8.50775425665799e-09	7555	tags=62%, list=25%, signal=47%	FCGR2A/HCK/RAC2/PIK3CD/ARPC4/FCGR3A/FCGR1A/WAS/SYK/VAV1/PTPRC/PIK3R5/NCF1/DOCK2/FCGR2B/LYN/ARPC2/ARPC3/ARPC1B/PRKCB/ARPC5/WASF1/ARPC1A/GSN/PLCG2/MAP2K1/CDC42/ARPC5L/VAV3/PIP5K1A/LIMK1/DNM2/CFL1/INPP5D/SPHK2/PLD2/ASAP2/PAK1/VASP/RAC1/PIK3CG/AKT2/WASF2/CRK/ASAP1/PRKCD/PLD1/LAT/PRKCG/LIMK2/PLA2G4A/PIK3R3/CRKL/VAV2/MYO10/AMPH/PIKFYVE/WASL/DNM1
KEGG_COMPLEMENT_AND_COAGULATION_CASCADES	KEGG_COMPLEMENT_AND_COAGULATION_CASCADES	65	0.629080096228724	2.12939119672692	1.14243258348143e-09	1.83698415759108e-08	8.73832972249503e-09	4280	tags=48%, list=14%, signal=41%	C1QB/C5AR1/C3AR1/C1QC/PLAU/CR1/F13A1/CFI/C1QA/BDKRB2/C3/F2R/SERPINA1/C4A/C6/C4B/C1R/SERPINF2/PLAUR/F12/C1S/CFH/C4BPB/CFB/BDKRB1/SERPINE1/CD55/PROC/F3/CFD/SERPING1
VANTVEER_BREAST_CANCER_METASTASIS_DN	VANTVEER_BREAST_CANCER_METASTASIS_DN	126	0.54121886284043	1.98447501681146	1.21037530859653e-09	1.93952208932693e-08	9.22609128149808e-09	6055	tags=51%, list=20%, signal=41%	RHBDF2/CP/NDUFA4L2/NDRG1/BUB1/PGK1/HMGB3/MELK/RRM2/SMC4/ASPM/BIRC5/CDC25B/STMN1/CTSV/PFKP/CENPF/RAD21/TK1/MMP9/DEPDC1/NDC80/CD163L1/NUSAP1/ADM/CKS2/EZH2/AURKA/DLGAP5/TFRC/CA9/PIMREG/ORC6/CCNB2/DTL/MAD2L1/KIF14/HJURP/CENPU/SKA3/FBXO5/ECT2/GPSM2/DIAPH3/PRC1/ZDHHC20/ESM1/CCNE2/LPCAT1/RFC4/INAVA/AGO2/NMU/PIR/ATAD2/INTS7/CENPN/CMC2/CENPA/TRIP13/MTDH/GBE1/NMB/MCM6
GAVIN_FOXP3_TARGETS_CLUSTER_P3	GAVIN_FOXP3_TARGETS_CLUSTER_P3	154	0.517490063700349	1.91934206132296	1.50058246269948e-09	2.39629096363041e-08	1.1398890112747e-08	5305	tags=45%, list=17%, signal=37%	MS4A4A/CYBB/SAMSN1/MYO1F/F13A1/PLXDC1/IKBIP/IRF5/POU2F2/SPOCK2/IL10RA/S100A6/C1QTNF6/LGMN/ABCA2/BICD1/GJB2/CASP3/MBP/GPR34/PDE7A/PNKD/EHD3/PTPN13/DGAT2/ALDOC/LAMC1/IL18/FCMR/ST14/CASS4/EVI2A/RNF166/MATK/CCRL2/CDCP1/CREM/KLRG1/IL18R1/SLFN12/JAK1/ITGB8/ST8SIA1/HDAC9/ENTPD1/CCR8/CC2D2A/FAM234A/CFB/POU2AF1/SORCS2/DNAJB13/SLC35D1/DHX37/SLC15A2/S100A4/CD244/ATP6V0D2/THEMIS/TDRP/TCF7/PRDM1/MYO1E/GRB7/FG…
REACTOME_INTERLEUKIN_1_FAMILY_SIGNALING	REACTOME_INTERLEUKIN_1_FAMILY_SIGNALING	139	0.527198737813339	1.94263483055478	1.55619208378850e-09	2.47658377170039e-08	1.17808340878004e-08	9342	tags=59%, list=31%, signal=41%	PTPN6/ALOX5/MYD88/IL1RAP/SQSTM1/PTPN7/PTPN23/PSMA7/FBXW11/CTSG/MAP2K6/PTPN13/MAP2K1/IL1R1/IL18/NFKBIB/IL1R2/PSMA5/IL37/PTPN2/IL18R1/CHUK/IL1RN/IL1RL1/CASP1/IRAK4/IL18BP/MAP3K8/NKIRAS2/SMAD3/STAT3/PSMB3/MAP2K4/UBE2N/PSMB5/UBA52/PSMA4/IL1A/TNIP2/RPS27A/TOLLIP/PSMB8/IRAK3/PSMB2/IL33/TBK1/PTPN9/PSMB10/PSMC5/IL18RAP/PSMB9/PSMA8/PSMD1/RELA/RIPK2/IL4/NFKB2/IRAK2/TAB1/PSMC4/PSME1/AGER/IKBKB/PSMD8/PSMD14/…
CHIANG_LIVER_CANCER_SUBCLASS_CTNNB1_DN	CHIANG_LIVER_CANCER_SUBCLASS_CTNNB1_DN	169	0.504493776977026	1.87461883464399	1.76710149067031e-09	2.80263502632933e-08	1.33318237126195e-08	5112	tags=49%, list=17%, signal=41%	CYBA/CP/SULF1/GLIS3/GPNMB/ACP5/CHST11/ACSL4/LUM/MMD/MCUB/TNFAIP8/THBS2/GDA/CMTM3/CXCL16/ISLR/TPST1/MAP3K5/C15orf48/BASP1/COL1A1/COL1A2/CYFIP2/VNN2/AIM2/COL5A1/MMP9/VNN1/CDA/NAV2/PLBD1/KLRB1/MAD1L1/SEMA6A/AEBP1/PAG1/SERPINB9/GPR183/RASGRP1/LOXL1/CD52/IL7R/CYP2B7P/LSR/HOMER1/EVI2A/PLTP/MXRA5/CAPG/GLT1D1/UGCG/ETS2/PAPLN/EFEMP1/BGN/COL6A3/SEL1L3/POU2AF1/TNFSF13B/HABP2/MUC13/ARRDC4/SERPINE1/STAT4/SERP…
PID_AVB3_INTEGRIN_PATHWAY	PID_AVB3_INTEGRIN_PATHWAY	74	0.613704388529278	2.11383894066345	1.77619744743099e-09	2.80747943476593e-08	1.33548680257969e-08	4992	tags=50%, list=16%, signal=42%	CSF1R/IRS1/COL10A1/SPP1/COL8A1/PTK2B/CBL/EDIL3/COL1A1/COL1A2/COL12A1/COL5A2/COL5A1/COL7A1/VAV3/COL6A1/RHOA/COL4A1/PXN/COL4A6/COL8A2/CASP8/COL6A3/COL16A1/SDC1/ROCK1/COL4A5/FN1/CDKN1B/RAC1/COL11A1/COL3A1/PI4KA/COL6A2/COL15A1/HSP90AA1/SRC
FISCHER_DIRECT_P53_TARGETS_META_ANALYSIS	FISCHER_DIRECT_P53_TARGETS_META_ANALYSIS	302	0.447150189968452	1.72065587422124	1.7870538505508e-09	2.81506415034223e-08	1.3390947675849e-08	6362	tags=43%, list=21%, signal=35%	BAX/ORAI3/IKBIP/GPX1/SULF2/CDC42SE1/LIF/TNFRSF10C/RGL1/TNFAIP8/POU2F2/GADD45A/TP53INP1/ZNF385A/ITGA3/ANXA4/TP53/EDN2/IER3/TMEM63B/FAS/S100A2/LRP1/TP53I3/SFN/BCL6/ISYNA1/CYFIP2/CSNK1G1/ARAP1/GPR87/COL7A1/SUPT7L/GPC1/PHLDA3/RIN1/TXNIP/DRAM1/TEPSIN/SLC12A4/BTBD10/E2F7/NYNRIN/SESN2/KCTD1/ZNF561/TCAIM/RAP2B/GDF15/TGS1/EDA2R/TNFRSF10B/APAF1/ABCA12/GRHL3/EFNB1/IER5/KLHDC7A/ZMAT3/BCL10/RCBTB1/PML/TSKU/PO…
KIM_WT1_TARGETS_DN	KIM_WT1_TARGETS_DN	459	0.408078392221964	1.60285280001285	1.84034177290361e-09	2.88921223604159e-08	1.37436618886828e-08	8821	tags=46%, list=29%, signal=33%	IRS1/SLC5A3/MARCO/ARL4C/SHMT2/NCAPG/FZD2/LUM/TNFAIP8/BUB1/PLOD2/RANGAP1/TOP2A/ASPM/HSD17B11/SPN/AURKB/ZMYND8/COL1A1/CCNA2/CDC20/CENPF/BUB1B/RAD21/SLC38A6/NDC80/CDK1/ITGA4/NUSAP1/ITGB1/CENPI/CKS2/CCNG2/KIF11/CENPE/TBC1D9/AURKA/DLGAP5/YEATS2/LAMTOR5/KIF20A/SNAPC1/ACKR3/CDK8/PIMREG/CEP55/FXR1/DRAP1/IGF2BP3/HAPLN1/RPS9/IFI16/SHCBP1/NRG1/TGFB2/PRIM2/GTSE1/POLD4/CKAP2/FGD6/MZT2B/NEK2/CDC7/KIF2C/TRAM2/L…
WORSCHECH_TUMOR_REJECTION_UP	WORSCHECH_TUMOR_REJECTION_UP	60	0.647605606071483	2.18002946823308	1.9022098448367e-09	2.97628590873944e-08	1.41578616840584e-08	4395	tags=55%, list=14%, signal=47%	IFITM2/MSR1/CLEC10A/BCL2A1/LILRA5/IL4I1/NFAT5/IL1RAP/CCL11/IFI27L2/MNDA/STAT2/IL2RG/TLR4/STAT6/CCL8/CCL22/IL7R/TNFRSF4/CCRL2/TLR6/LCK/GZMB/CKLF/NKIRAS2/TNFRSF1B/IRF6/TAGAP/TNFSF11/ALCAM/EBF4/IL1A/FASLG
PETROVA_ENDOTHELIUM_LYMPHATIC_VS_BLOOD_UP	PETROVA_ENDOTHELIUM_LYMPHATIC_VS_BLOOD_UP	130	0.543933455692253	1.99560024243995	2.21476430739072e-09	3.4536945424311e-08	1.64288415595921e-08	4024	tags=41%, list=13%, signal=36%	ARRB2/PDPN/NDRG1/BUB1/MRC1/PTTG1/PYGL/SMC4/TOP2A/UBE2C/RAB31/LYN/PDLIM1/AURKB/LIPA/PLK1/CCNA2/CENPF/BUB1B/CDKN3/CCNB1/LMNB1/TK1/NDC80/CDK1/SELENOP/PCLAF/KIF11/UNC5B/NOS2/GMFG/IGFBP2/CCNB2/MYBL2/KIF2C/TTK/HLA-DPB1/CREM/SMAGP/SPAG5/CH25H/DSP/ADD3/MAF/PNP/HMGB2/LAMP3/PCSK6/PRKCZ/CCNE2/ISG20/FOXM1/LBR
RUTELLA_RESPONSE_TO_HGF_VS_CSF2RB_AND_IL4_DN	RUTELLA_RESPONSE_TO_HGF_VS_CSF2RB_AND_IL4_DN	243	0.466630028030624	1.77620320870758	2.31855602830232e-09	3.60345480385313e-08	1.71412344989786e-08	7585	tags=52%, list=25%, signal=39%	ADAM8/EGLN3/MS4A6A/CD209/CD86/SERPINF1/CD84/GPR137B/RPL28/CCL13/TNFAIP8/SORL1/TUBA1C/CFP/NARF/NREP/NDE1/RAMP1/MOB1A/VDR/PLAC8/MMP12/IL13RA1/ROBO1/CXCR4/ANP32A/NCOA3/ADAM12/MAP4K1/DUOX1/ICAM3/NECTIN2/LMNB1/ABCG1/TBCB/CASP3/ITGA4/DAPP1/CCNG2/SGPL1/IL1R1/ATP1B3/RUNX1/RAB38/ANXA2/ARHGEF6/NRG1/IL1R2/GRK3/PTP4A3/CCL22/NETO2/TNFRSF4/RGS2/CCR7/CD58/HSPB1/IER5/OPTN/JAK1/MED14/F2RL1/ST8SIA1/EBI3/PLEKHA5/HN…
ZHENG_FOXP3_TARGETS_IN_THYMUS_UP	ZHENG_FOXP3_TARGETS_IN_THYMUS_UP	193	0.48250012973956	1.81443621919079	2.43309252100971e-09	3.76886031504403e-08	1.79280501548084e-08	7468	tags=50%, list=24%, signal=38%	SLA/CD84/CD28/ASXL2/OTULIN/LTA4H/MAP3K5/TPP2/VOPP1/INPP4B/WNK1/CXCR4/NCOA3/FAM3C/DUSP22/ARMT1/TESPA1/TRIO/CDK19/GPR183/SAMHD1/ARHGAP15/JARID2/TLR1/BTBD10/C21orf91/IL7R/P2RY10/TTC39B/PTGER2/IFNAR2/HIF1A/DENND6A/SLAMF6/HIVEP2/F2RL1/GBP6/TRAT1/GPRIN3/TUBB4B/RFX3/ADD3/IDS/DOCK10/SLAMF1/HERPUD2/PGAP1/ELF1/B3GNT2/STAT4/LRIG1/RAB8B/ETS1/PYHIN1/ZNF217/NUP153/TNFSF11/SIK3/UBAC2/ZFAND6/FAM91A1/PTBP3/TOP1/C…
CONCANNON_APOPTOSIS_BY_EPOXOMICIN_UP	CONCANNON_APOPTOSIS_BY_EPOXOMICIN_UP	233	0.462911460159729	1.75828987374239	2.45323449144094e-09	3.78743544243391e-08	1.80164099738625e-08	7219	tags=44%, list=24%, signal=34%	HMOX1/MBOAT7/DOK1/SLC16A3/SPP1/AKR1C1/GADD45A/BCL2L11/ATP2B4/SERPINH1/ARHGEF2/MICB/RIT1/FAS/SQSTM1/UPP1/ABCG1/KITLG/KIAA0930/HSPA4/SLC38A6/HEG1/HSPA6/SLC12A4/BAK1/AKR1C3/ANXA2/PSMA5/PGF/PHTF1/GCLM/DNAJB2/CYP4F3/TSPAN9/INPP5D/TNPO2/GDF15/CREM/TNFRSF10B/STK17A/HSPB1/C1S/UBFD1/HSPH1/CEBPG/CREB5/F2RL1/PHLDA2/AQP3/RAB36/KCTD20/IL6R/COL16A1/BLVRB/SEL1L3/SLCO3A1/ICAM2/HSPA1A/SERPINE1/BSCL2/LAMP3/LRIG1/P…
KASLER_HDAC7_TARGETS_1_UP	KASLER_HDAC7_TARGETS_1_UP	184	0.496872276844271	1.86519419222568	2.6156980505691e-09	4.02488372218364e-08	1.91459250825901e-08	7810	tags=52%, list=26%, signal=39%	NPL/LSP1/PIK3CD/UBASH3B/CD28/SHISA5/TGFB1/GPR65/GM2A/LRP10/RPS6KA1/OSBPL3/SMAP2/ARHGEF2/TG/FGD2/BCL6/CD247/CYFIP2/NCOA3/DGKZ/SEMA4D/CCR4/SHKBP1/MTSS1/FBXW11/IKZF1/GRB2/RARA/MRPS2/HENMT1/RUNX1/TDP1/ZAP70/POC1A/U2AF2/TTC39B/ENO3/UGCG/CAP1/DUSP10/SIT1/PIN1/CD96/CCR8/CEMIP2/TMEM273/ARHGAP27/SLCO3A1/FRYL/DNMT3A/STAT3/AP1M1/GALC/PDCD1/LEF1/CYTIP/AHSG/SESN3/CD6/MAZ/C2CD2L/STAT5A/TMUB1/CDK2/WSB2/ASB6/LTA…
DANG_MYC_TARGETS_UP	DANG_MYC_TARGETS_UP	127	0.53149453871875	1.95066406306945	2.6671455277542e-09	4.09050338860521e-08	1.945807055162e-08	8021	tags=57%, list=26%, signal=43%	CSTB/GAPDH/BAX/IMPA2/CTSC/ENO1/UBE2C/TP53/LTA4H/MGST1/NAP1L1/HMGA1/NRAS/RCC1/CCNB1/TK1/HSPA4/CKS2/PPIA/TFRC/LDHA/RPS16/E2F3/UCHL1/PTMA/HNRNPA2B1/NPM1/RPS17/HSPD1/HNRNPA1/DPY30/RPL19/APEX1/CCND2/PA2G4/SNRPB/RPS5/TYMS/PRPS2/CAD/RPS20/HSPA8/NCL/TOP1/RPL27/CDK4/PPID/PCNA/RPL27A/CCT5/TXN/RPL26/MAT2A/MRTO4/RPL32/SLC25A3/RPL13/RPL5/RPS13/BCAT1/RPL10/CBX3/PSMB1/HSPA9/RPL9/CDC25C/RPL3/RPL22/E2F1/DDX10/TER…
PID_RAC1_PATHWAY	PID_RAC1_PATHWAY	54	0.666782609243047	2.20624319187253	2.92735394604884e-09	4.47480716687136e-08	2.12861609650366e-08	5436	tags=65%, list=18%, signal=53%	NCF2/CYBB/CYBA/ARPC4/PAK2/PLCB2/NCF1/ARPC2/ARPC3/ARPC1B/ACTR3/CYFIP2/ARPC5/WASF1/IQGAP3/MAP2K6/ARHGDIA/PIP5K1A/CTNNB1/CTNNA1/LIMK1/CFL1/RACGAP1/MAP2K7/ABI2/PAK1/STAT3/MAP2K4/RAC1/WASF2/CRK/STAT5A/NOX1/ABI1/MAPK14
MATTIOLI_MGUS_VS_PCL	MATTIOLI_MGUS_VS_PCL	125	0.533986150522647	1.95772762275257	2.99536313848793e-09	4.56375491952571e-08	2.17092755507322e-08	9060	tags=65%, list=30%, signal=46%	LILRB1/CORO1A/LST1/ENO1/XPO1/ACTR3/NUP62/MCM4/PFN1/MAP4K1/DDX39B/TBCB/NUSAP1/S100A8/LPCAT4/RPLP1/NUP210/STAP1/CCT4/RAN/HNRNPF/SMARCA4/RUVBL1/MCM2/RNASE3/TPT1/TUBA1B/IGHV4-34/LAPTM4B/IGHG1/IGHV1-69/FADD/CXCL8/SLAMF1/G3BP1/ESYT1/IGHV4-61/RBM10/MSH6/MCM5/TUBB/CAD/NSD2/LBR/TUBA1A/ITPA/CCT3/IGLV3-19/JPT2/SAC3D1/INTS7/MRPL58/UBA1/IGLV3-25/PCNA/IGLC2/IGHV3-20/IGLV2-14/PAICS/IGKV1D-8/IGKV1D-39/RPS6/MCM6/…
YAGI_AML_FAB_MARKERS	YAGI_AML_FAB_MARKERS	192	0.486513200379515	1.82977029517322	3.18099274299847e-09	4.8307429008869e-08	2.29793077409591e-08	5242	tags=44%, list=17%, signal=36%	LAIR1/ITGAX/AIF1/PIM2/NTRK1/AKR1C1/TRIB2/SORL1/GABRE/LY86/PLOD2/PAFAH1B3/TGM2/CPM/AOAH/CFP/F2R/LCP1/CD180/SERPINH1/MLLT11/ZMYND8/CTSW/S100A10/FADS1/IFI30/LAMA5/IL2RG/ORAI2/IL10RB/NUP50/TNFAIP2/FGFR3/ELOVL5/SAMHD1/SCRN1/HDGFL3/DRAP1/TYMP/ANXA2/KIF2A/CSF2RB/LGALS1/FANCI/EVI2A/TNFRSF4/AHNAK/SFXN3/CAPG/NLRP3/RRAS2/TRBC2/CD58/GAD1/CTR9/AHCYL1/CASP1/CFH/LAPTM4B/TNFRSF1B/MCM3/ICAM2/IFNGR1/MYO16/TRPC6/ST…
REACTOME_DNA_REPLICATION	REACTOME_DNA_REPLICATION	127	0.530475362368018	1.94692353417127	3.26351892606463e-09	4.93992587929066e-08	2.34986790493253e-08	9945	tags=62%, list=33%, signal=42%	UBE2D1/CDC45/UBE2C/CCNA2/MCM4/CCNA1/PSMA7/ORC6/E2F3/PSMA5/PRIM2/POLD4/CDC7/FZR1/MCM2/CDT1/E2F2/MCM10/MCM3/UBE2E1/GINS2/SKP2/PSMB3/MCM5/POLE4/CCNE2/PSMB5/UBA52/PSMA4/POLD1/RFC4/CDC6/RPS27A/PSMB8/GINS4/RPA3/PCNA/PSMB2/CDC27/POLA2/CDK2/LIG1/PSMB10/PSMC5/GINS3/PSMB9/PSMA8/PSMD1/GINS1/MCM6/ORC1/DNA2/FEN1/POLD3/PSMC4/PSME1/PSMD8/PSMD14/PSMB1/POLE2/E2F1/CCNE1/PSMD10/UBC/RFC2/PSMD2/PSMD3/MCM7/PSMA3/PSMD4…
KEGG_P53_SIGNALING_PATHWAY	KEGG_P53_SIGNALING_PATHWAY	68	0.620164929980317	2.10851959413834	3.40300314163741e-09	5.13433623350293e-08	2.44234675237135e-08	8334	tags=72%, list=27%, signal=53%	CHEK2/IGFBP3/BAX/SHISA5/GADD45A/BID/RRM2/TP53/FAS/TP53I3/SFN/CDK6/CCNB1/CASP3/CDK1/CCNG2/SESN2/GTSE1/CCNB2/TNFRSF10B/APAF1/ZMAT3/CASP8/THBS1/CDKN2A/TP73/CCND2/SERPINE1/CCNE2/CCNB3/RRM2B/SESN3/CDK4/TP53AIP1/CDK2/EI24/PMAIP1/ADGRB1/SERPINB5/SESN1/COP1/SIAH1/CCNE1/IGF1/CASP9/CHEK1/PERP/GADD45G/CYCS
TURASHVILI_BREAST_DUCTAL_CARCINOMA_VS_DUCTAL_NORMAL_UP	TURASHVILI_BREAST_DUCTAL_CARCINOMA_VS_DUCTAL_NORMAL_UP	46	0.687060814873677	2.22136766510305	3.42142273011517e-09	5.14542117373631e-08	2.44761973539154e-08	5309	tags=65%, list=17%, signal=54%	POSTN/COL10A1/UBE2D1/SULF1/LUM/NCK1/TOP2A/COL1A1/TLR7/COL1A2/CENPF/COL5A2/CKS2/UNC5B/LRRC15/SFRP2/COL4A1/DTL/EIF2AK1/SGO2/FBN1/CLHC1/FN1/PNP/DGKH/COL11A1/COL3A1/FAR2/CD44/TRIM59
WANG_ESOPHAGUS_CANCER_VS_NORMAL_UP	WANG_ESOPHAGUS_CANCER_VS_NORMAL_UP	119	0.548994527712748	2.00195247408116	3.69969596651425e-09	5.54596359883604e-08	2.63815332077417e-08	4967	tags=50%, list=16%, signal=42%	LAPTM5/FCER1G/SRGN/ITGAM/IFITM1/PIM2/TBXAS1/IGFBP3/IFITM3/LUM/LASP1/TRIB2/ANXA4/MMP12/TNFRSF12A/ECE1/IFI30/COL5A2/GSTO1/MMP9/C4A/UCP2/AMPD2/PLS1/C1R/ACAA2/BAK1/CSF2RB/MMP7/AQP9/SFXN3/CCR7/GPX2/C1S/TRIM31/THY1/KCNK1/ADGRE5/RGS3/COL6A3/HLA-A/TNFRSF1B/HSD17B3/ICAM2/LAMA3/IFNGR1/PMEPA1/FN1/SERPINE1/IRF3/PECAM1/MEP1A/TAF15/GNB5/COL3A1/SERPING1/PARP14/SPARC/CTSH/SLC16A4
LIU_PROSTATE_CANCER_UP	LIU_PROSTATE_CANCER_UP	95	-0.478887	-2.39806	4.10360516700478e-09	6.13165698105183e-08	2.91676116118126e-08	1488	tags=29%, list=5%, signal=28%	EPCAM/FNIP2/CANT1/GOLM1/PDIA5/GMDS/ALDH1A3/C9orf152/ENTPD6/PPP3CA/REPS2/PCA3/FARP1/SOX9/RAB3D/SRPRB/TSPAN13/CLDN8/SERP1/SLC43A1/GJB1/HID1/CADM1/PPP1R9A/FBP1/GLYATL1/RAP1GAP/PYCR1
TURASHVILI_BREAST_DUCTAL_CARCINOMA_VS_LOBULAR_NORMAL_UP	TURASHVILI_BREAST_DUCTAL_CARCINOMA_VS_LOBULAR_NORMAL_UP	72	0.609156729352608	2.0892594356192	4.18927718125625e-09	6.23960610939032e-08	2.96811136323823e-08	7383	tags=65%, list=24%, signal=50%	COL10A1/UBE2D1/SULF1/MELK/TOP2A/ASPM/ANLN/HMMR/VOPP1/COL1A1/COL1A2/COL5A2/RALGPS2/NUSAP1/STK4/UNC5B/LRRC15/HDGFL3/FANCI/PRR11/DTL/EIF2AK1/RACGAP1/TIGAR/TMEM107/FBN1/FN1/PNP/RAC1/CCNE2/COL11A1/COL3A1/CTHRC1/MRPL44/FAR2/INTS7/GLRX3/CCT5/TRIM59/SGMS1/VCAN/RMND1/CSTF2T/MCM9/DDX60/GLCCI1/NBAS
REACTOME_FCGR_ACTIVATION	REACTOME_FCGR_ACTIVATION	68	0.617969993538955	2.10106	4.38439633328981e-09	6.50935775105359e-08	3.0964292247885e-08	9431	tags=82%, list=31%, signal=57%	FCGR2A/HCK/FCGR3A/FCGR1A/SYK/FGR/LYN/CD247/IGHG4/IGHG2/IGHV4-34/IGHG1/IGHV1-69/CD3G/IGHV2-5/IGKV1-39/IGLV3-19/IGHV1-46/FYN/IGHV2-70/IGKV5-2/IGLV1-40/IGHV4-59/SRC/IGLV3-25/IGKV1D-16/IGHV3-48/IGKV3-20/IGLC2/IGHV3-11/IGLV2-23/IGLV2-14/IGKV1-5/IGKV1D-39/IGLV3-21/IGLV6-57/IGKV3-15/IGLV1-51/IGLV1-47/IGKV1-33/IGLC3/IGKV2-28/IGLV2-11/IGKV1-16/IGKV3-11/IGLV1-44/IGHV3-7/IGHV3-23/IGHV4-39/IGLV2-8/IGKV4-1/IG…
WU_CELL_MIGRATION	WU_CELL_MIGRATION	179	0.489550882770277	1.83724843170188	4.40377702402399e-09	6.51730950020366e-08	3.10021178359047e-08	4929	tags=46%, list=16%, signal=39%	RAC2/SRGN/CSTB/TGFBI/CHST15/CDH3/ARL4C/DSE/IGFBP3/GALNT14/AKR1C1/MT1E/LOXL2/ANXA8/TGM2/S100A6/AHNAK2/BST2/RAB31/PLAC8/KYNU/TNFRSF21/PTGES/EMP3/S100A2/SFN/GJB3/EPS8/GPR87/CDA/MT2A/GLIPR1/TNFAIP2/SPINT1/TXNIP/MT1G/COL18A1/ITGB4/SLC27A2/AKR1C3/NNMT/ST14/TRIM29/COL4A1/CRYBG1/MT1F/CAPG/CXCL1/UGCG/HMGA2/JUP/CST6/F2RL1/EFEMP1/AQP3/KCNK1/GJA1/THBS1/MT1X/LAMA3/KRT17/ARHGDIB/FN1/SERPINE1/LIMA1/MSN/CD55/S10…
OSMAN_BLADDER_CANCER_UP	OSMAN_BLADDER_CANCER_UP	389	0.420814176338634	1.64442298872087	4.53510398676178e-09	6.69035816713714e-08	3.18252911351704e-08	8029	tags=42%, list=26%, signal=31%	MS4A4A/MS4A7/FCER1G/LAIR1/CYBB/ITGB2/HAVCR2/C3AR1/SPI1/PKM/ARPC4/C1orf162/BAX/TPP1/LILRB1/LILRA2/PTPRC/CTSC/FYB1/TGFB1/PRNP/RBMS1/MR1/ENO1/MOB1A/CD48/SLC16A6/KYNU/NKG7/ACTR3/AGTRAP/DHFR/KPNB1/DPYD/PRF1/RAD21/PTPN22/NCKAP1L/PARP4/PLSCR1/CALR/STK4/ZFAND3/RFXANK/LDHA/TNKS2/SAMHD1/FXR1/KPNA3/EMB/GRK3/ACTR1A/CTSB/PRR11/RECQL/GCLM/BLM/PTGER2/IFNAR2/CSNK1A1/UGCG/ABHD17A/ZMAT3/UHMK1/TPM4/CENPU/TUBB4B/TME…
REACTOME_TOLL_LIKE_RECEPTOR_CASCADES	REACTOME_TOLL_LIKE_RECEPTOR_CASCADES	152	0.513153857506746	1.89758730555101	4.55211853609235e-09	6.69420722696872e-08	3.18436006855228e-08	8362	tags=56%, list=27%, signal=41%	ITGB2/ITGAM/UBE2D1/TLR8/BTK/LY86/S100A9/CNPY3/RPS6KA1/MYD88/CD180/UNC93B1/CTSV/TLR7/LGMN/CTSS/MAPKAPK2/IRF7/FBXW11/S100A8/MAP2K6/PLCG2/TICAM1/MAP2K1/TLR1/TLR4/NFKBIB/CTSK/TRAF3/CTSB/IKBKE/DNM2/CHUK/BIRC2/MAP2K7/TLR6/CASP8/RIPK1/IRAK4/MAP3K8/NKIRAS2/FADD/IRF3/MAP2K4/PPP2CA/UBE2N/UBA52/LY96/TNIP2/CTSL/ELK1/RPS27A/PPP2R1A/MAPK10/SFTPA2/IRAK3/ATF1/CD36/MAPK7/MAPK14/TBK1/TANK/MAPKAPK3/RELA/RIPK2/NFKB2…
GRESHOCK_CANCER_COPY_NUMBER_UP	GRESHOCK_CANCER_COPY_NUMBER_UP	306	0.437913403552829	1.68473159104457	5.01548369339919e-09	7.35235101679055e-08	3.49743176361889e-08	8590	tags=50%, list=28%, signal=36%	CHEK2/NTRK1/SYK/MET/LASP1/CBL/PDGFRA/FCGR2B/LCP1/TP53/CDH11/MLLT11/CHN1/FAS/COL1A1/HMGA1/CBFA2T3/PIM1/NRAS/BCL6/KNL1/CDK6/RB1/BUB1B/BRCA2/PDGFRB/IKZF1/FGFR3/RARA/TFRC/ACKR3/RUNX1/VHL/FANCA/CTNNB1/CNTRL/NACA/FANCD2/BLM/NCOA4/TPM3/MEN1/CIITA/STK11/NPM1/HMGA2/BCL10/LCK/MUC1/BRCA1/PML/FLCN/BCL11B/TPM4/HRAS/MYCL/STIL/CDKN2A/MAF/SPECC1/IL21R/FANCE/POU2AF1/ARNT/PAX5/CCND2/MAP2K4/MSH6/MAFB/CHIC2/TCL1A/TA…
MULLIGHAN_NPM1_SIGNATURE_3_UP	MULLIGHAN_NPM1_SIGNATURE_3_UP	317	0.437086217725507	1.68509537479143	5.0750929925406e-09	7.4163387221183e-08	3.52787000474521e-08	8010	tags=44%, list=26%, signal=33%	RNASE2/ITGAX/SRGN/SH3BP2/ADCY7/CD84/GPR137B/SDS/BAX/CARD9/TNC/AAK1/CPVL/SMC4/YWHAB/OSTF1/MAP3K5/KYNU/EGFL6/RESF1/VOPP1/COL1A2/WNK1/DHFR/FADS1/NCOA3/ADAM12/SEMA5A/SELENOP/CENPI/NFE2/SPDL1/B4GALT4/TXNIP/TRAF3IP3/ORC6/NFE2L2/RAB38/SMARCD3/FANCA/SLC46A3/ARHGAP11A/GTSE1/NFATC1/DNAJB2/NEIL3/TGS1/SNX10/TRIM38/TRIM31/COMMD4/AQP3/GABBR2/ABHD2/PDGFD/CEP104/HOMER3/SEL1L3/FKBP1B/CEP135/SLCO3A1/CDK5R1/CHGB/CO…
PID_PI3KCI_PATHWAY	PID_PI3KCI_PATHWAY	48	0.676476737116537	2.20140624135918	5.11285680581937e-09	7.44810206164346e-08	3.5429794727671e-08	5074	tags=60%, list=17%, signal=50%	HCK/PIK3CD/SYK/BTK/PIK3R5/FGR/PIK3R6/LYN/NRAS/BLNK/DAPP1/PLCG2/ZAP70/RHOA/SGK1/PLEKHA2/ADAP1/LCK/ARF5/HRAS/CYTH2/RAC1/PIK3CG/ARAP3/FYN/KRAS/HSP90AA1/SRC/LAT
KEGG_HEMATOPOIETIC_CELL_LINEAGE	KEGG_HEMATOPOIETIC_CELL_LINEAGE	81	0.597013411529897	2.08467865921983	5.40076740917422e-09	7.8287183764277e-08	3.72403442866324e-08	5462	tags=54%, list=18%, signal=45%	CSF1R/IL4R/CD4/ITGAM/CR1/FCGR1A/CD37/CD1D/IL2RA/CSF3R/CD7/ITGA3/CD38/CD33/CD3E/KITLG/CD22/ITGA4/CD19/TFRC/IL1R1/IL1R2/IL5RA/IL7R/HLA-DRA/CD1C/TPO/IL6R/MS4A1/EPOR/ITGA2/CD3D/CD3G/CD55/IL11/IL1A/HLA-DRB1/CD1A/CD44/CD2/CD9/CD36/FCER2/CD1E
PASQUALUCCI_LYMPHOMA_BY_GC_STAGE_UP	PASQUALUCCI_LYMPHOMA_BY_GC_STAGE_UP	272	-0.322448	-1.81791	5.4078299953374e-09	7.8287183764277e-08	3.72403442866324e-08	2423	tags=27%, list=8%, signal=25%	GABRA4/FUT4/ECHDC2/MATN2/CLVS1/GPR89A/NRG2/SSR1/ERGIC1/B3GALNT1/HDLBP/CCNG1/KDELR2/CKAP4/TMEM150A/SMPDL3B/GORASP2/SSR2/SPINT2/EPCAM/RAB2A/PIWIL4/ANXA5/FNIP2/UNC13B/SHROOM3/YIPF6/MYOM1/WIPI1/SLC12A8/CRELD2/TENT5C/PLA2G12A/RBM47/SSR3/ARMCX3/XBP1/SPCS2/SRP54/TF/SYDE2/PDIA6/SEC61A1/MAMDC2/ELL2/ENPP1/PDIA3/ICA1/SELENOM/COQ3/FKBP11/CPEB3/RAB3D/CPED1/BHLHA15/CHID1/GPM6A/OSBPL1A/HM13/TMED9/P4HB/RRBP1/TSP…
PID_IL12_2PATHWAY	PID_IL12_2PATHWAY	63	0.630949500847268	2.12708798520583	6.02410182964819e-09	8.6937891932842e-08	4.13553901348846e-08	8146	tags=73%, list=27%, signal=54%	CD4/IL2RB/IL2RA/GZMA/IL12RB2/CD3E/CD247/IL2RG/MAP2K6/NOS2/IL1R1/IL18/STAT6/HLA-DRA/IL12RB1/IL18R1/CCR5/LCK/GZMB/HLA-A/RELB/SPHK2/CD3D/STAT3/STAT4/TYK2/CD3G/HLX/JAK2/FASLG/HLA-DRB1/STAT5A/RAB7A/IL12B/MAPK14/IL18RAP/RELA/RIPK2/IL4/NFKB2/IL1B/SOCS1/CD8A/IL12A/EOMES/GADD45G
ZHENG_GLIOBLASTOMA_PLASTICITY_UP	ZHENG_GLIOBLASTOMA_PLASTICITY_UP	238	0.462632429384588	1.75846772310655	6.7530653704032e-09	9.71563305766677e-08	4.62161879675631e-08	4994	tags=41%, list=16%, signal=35%	PLA2G7/CP/GPR137B/PDPN/SPP1/EFHD2/TRIB2/PDGFRA/BUB1/SLC6A6/CDC45/ACOT7/UBE2T/MELK/RRM2/TOP2A/ASPM/BIRC5/ANLN/LYN/CD38/AURKB/IL13RA1/IER3/PLK1/CHL1/OTX2/PFKP/NCDN/CDC20/UPP1/TPX2/MCM4/RCC1/MYO1B/EPHB2/UHRF1/KIF4A/CCNB1/LMNB1/TK1/TRIM62/SERPINB6/NDC80/C4A/MBP/MT2A/NUSAP1/FLOT2/CKS2/PCLAF/AURKA/PRXL2B/SEMA3A/NUF2/SHCBP1/E2F7/RAD54L/CCNB2/CPPED1/PLK4/RACGAP1/RAD51AP1/CLSPN/OMG/MCM2/CAP1/BMPR1B/PRKAR1…
REACTOME_MITOTIC_SPINDLE_CHECKPOINT	REACTOME_MITOTIC_SPINDLE_CHECKPOINT	110	0.553796839777707	2.0081560099807	7.04129681562285e-09	1.00990451549998e-07	4.80400367537622e-08	8318	tags=62%, list=27%, signal=45%	UBE2D1/BUB1/RANGAP1/UBE2C/BIRC5/NDE1/XPO1/AURKB/PLK1/SKA1/CDC20/CENPF/KNL1/BUB1B/NDC80/CENPI/SKA2/DYNLL1/SPDL1/MAD1L1/CENPE/CENPK/NUF2/KIF2A/B9D2/PPP2R5E/KIF2C/CENPM/MAD2L1/ZWINT/SGO2/CENPL/RCC2/CENPU/SGO1/CENPO/UBE2E1/PPP2CA/ERCC6L/DYNLL2/PPP2R1A/NUP98/SPC24/CENPQ/ITGB3BP/CENPN/PPP2R5B/DYNC1LI1/ZWILCH/CDC27/CENPA/KIF18A/NUP37/PPP1CC/NUP85/MAPRE1/KNTC1/DYNC1H1/PAFAH1B1/CLASP1/CLIP1/CKAP5/SPC25/IN…
SMID_BREAST_CANCER_RELAPSE_IN_BONE_UP	SMID_BREAST_CANCER_RELAPSE_IN_BONE_UP	96	-0.467928	-2.33567	7.42787107123343e-09	1.06207128824682e-07	5.05215522253933e-08	2251	tags=36%, list=7%, signal=34%	RND1/ASCL1/CAMP/CITED1/EPHA3/CHAD/NELL2/MB/CAPN9/SCGB1D2/ABAT/SEMA3B/TOX3/ATRNL1/GATA3/CLGN/HBA1/REPS2/SPDEF/MLPH/ADH1B/TFF1/ACADSB/PGAP3/MSMB/INPP5J/RAPGEF3/DUSP4/SCGB2A2/TOM1L1/GP2/KAZALD1/GALNT6/FBP1/HMGCS2
HUANG_DASATINIB_RESISTANCE_DN	HUANG_DASATINIB_RESISTANCE_DN	67	-0.542209	-2.50776	7.59675154564651e-09	1.0828866390374e-07	5.15117153563373e-08	2296	tags=39%, list=8%, signal=36%	ACSL3/PRLR/MYEF2/IRX5/ACSS3/ISOC1/CLDN3/GPD1L/ICA1/EPB41L5/TFF1/PLCB4/SORBS2/CYB561/SLC35A1/TPD52/TOB1/MAPT/PDCD4/SLC1A2/TBC1D30/CHPT1/HID1/ABCA3/CREB3L4/CHRM1
FINETTI_BREAST_CANCER_KINOME_GREEN	FINETTI_BREAST_CANCER_KINOME_GREEN	16	0.86292915101527	2.24346970810673	8.38155951098309e-09	1.19110419105622e-07	5.66595041785433e-08	2350	tags=81%, list=8%, signal=75%	HCK/PIM2/SYK/STK10/BTK/FGR/JAK3/LYN/PRKCB/MAP4K1/PRKCQ/ZAP70/LCK
RICKMAN_HEAD_AND_NECK_CANCER_D	RICKMAN_HEAD_AND_NECK_CANCER_D	37	-0.673692	-2.80336	8.62562326565684e-09	1.21937781063863e-07	5.80044488768332e-08	1923	tags=49%, list=6%, signal=46%	CLU/MUC5B/TF/MSMB/SORBS2/BPIFA1/BPIFB1/LTF/PRR4/SCGB3A1/FOLR1/DMBT1/PIGR/BPIFB2/ZG16B/TCN1/STATH/AZGP1
WOO_LIVER_CANCER_RECURRENCE_UP	WOO_LIVER_CANCER_RECURRENCE_UP	103	0.55664581108712	1.99702363540977	8.63299547450201e-09	1.21937781063863e-07	5.80044488768332e-08	5770	tags=52%, list=19%, signal=43%	PLAU/POSTN/PKM/ARHGAP4/IGFBP3/TREM2/TEAD4/LOX/TGFB1/ENO2/TMSB10/S100A6/ARHGEF2/PFKP/COL1A1/HMGA1/COL1A2/LAMA5/ALDOA/CXCL6/SEMA6A/RGS10/E2F3/TGFB2/FGD6/RGS2/PLAUR/PTMA/RHOF/UBR5/CXCL1/TPM4/COL6A3/TPBG/CXCL8/HK2/JAG2/CCND2/EVL/PFKM/DDR1/CCNI/LAMP3/HKDC1/LPCAT1/COL11A1/SEMA3C/DPYSL3/ENPP2/GPC4/NOTCH2/MAPK12/DAB2/PLCE1
PID_PLK1_PATHWAY	PID_PLK1_PATHWAY	45	0.684008641002879	2.20145	8.71214691983295e-09	1.22682868898375e-07	5.83588788888331e-08	5202	tags=69%, list=17%, signal=57%	BUB1/CDC25B/PLK1/CDC20/TPX2/BUB1B/CCNB1/NDC80/CDK1/FBXW11/CENPE/AURKA/KIF20A/KIF2A/RHOA/FZR1/CLSPN/TPT1/CENPU/SGO1/FBXO5/ECT2/PAK1/PRC1/PPP2CA/ERCC6L/TUBG1/PPP2R1A/SPC24/BORA/ODF2
REACTOME_ANCHORING_OF_THE_BASAL_BODY_TO_THE_PLASMA_MEMBRANE	REACTOME_ANCHORING_OF_THE_BASAL_BODY_TO_THE_PLASMA_MEMBRANE	95	0.57061987967567	2.02666099187218	8.99952756687217e-09	1.26346841701677e-07	6.01017900792863e-08	7171	tags=60%, list=23%, signal=46%	NDE1/PLK1/CEP72/CDK1/DYNLL1/SCLT1/KIF24/ACTR1A/B9D2/CNTRL/NEK2/PLK4/C2CD3/HAUS8/TUBB4B/CC2D2A/HAUS1/CEP135/YWHAG/CEP97/CENPJ/CSNK1D/SSNA1/CEP290/TUBB/CEP164/NPHP4/CETN2/TUBA1A/TUBG1/PPP2R1A/CCP110/CEP250/HSP90AA1/ODF2/CEP131/ALMS1/TCTN2/NPHP1/TMEM67/CEP83/FBF1/SDCCAG8/CEP162/PCNT/MAPRE1/B9D1/RPGRIP1L/PCM1/TMEM216/DYNC1H1/PAFAH1B1/CEP89/CLASP1/NINL/CKAP5/TCTN1
REACTOME_RRNA_PROCESSING	REACTOME_RRNA_PROCESSING	201	0.481645990855891	1.81847018669212	9.12254758979352e-09	1.27688188704128e-07	6.07398539586759e-08	9716	tags=56%, list=32%, signal=38%	RPL28/PELP1/UTP14A/RPL12/RPS2/RPS21/RPLP1/NOP56/RPS16/RPS12/RPS9/XRN2/RPS8/RPSA/RPL18/RPL22L1/RPS7/RPL30/NOP10/RPL37A/RPLP2/RPL7A/TRMT112/RPL23/RPS17/RPS3/WDR12/RPL19/RPL23A/RPL11/ERI1/CSNK1D/RPL29/DHX37/RPS5/RPL10A/RPS4Y1/UBA52/NOB1/RPL39L/RPS11/RPL35/RPS18/RPL13A/RPS20/RPL14/RPL4/RPP25/NCL/RPL35A/RPS27A/FBL/RPL27/RPP40/RPP38/RIOK3/NOP14/NIP7/RPL38/GAR1/RPL27A/TEX10/RPS4X/RPS24/RPL26/RPL37/RPL17…
REACTOME_INTERLEUKIN_3_INTERLEUKIN_5_AND_GM_CSF_SIGNALING	REACTOME_INTERLEUKIN_3_INTERLEUKIN_5_AND_GM_CSF_SIGNALING	46	0.678727344934096	2.19442434325854	9.28730621747897e-09	1.29603939917792e-07	6.16511555451425e-08	4732	tags=57%, list=15%, signal=48%	HCK/PTPN6/PIK3CD/SYK/IL2RB/VAV1/IL2RA/CBL/JAK3/LYN/BLNK/IL2RG/GRB2/CSF2RB/IL5RA/INPP5D/SHC1/JAK1/UBA52/JAK2/RPS27A/YWHAZ/CRK/STAT5A/FYN/RAPGEF1
CROMER_METASTASIS_DN	CROMER_METASTASIS_DN	76	0.597506550699726	2.06951042097265	9.91876238441839e-09	1.38001463474228e-07	6.5645764283891e-08	7035	tags=61%, list=23%, signal=47%	IMPA2/NCK1/ITGA3/RAB31/BMP1/IGSF3/PFKP/S100A11/GJB3/ALDOA/GSTP1/TICAM1/TP63/ITGB4/CELSR1/TRIM29/TNFRSF10B/MALL/PPP4C/JUP/PKP1/ALDH4A1/MINK1/PHLDA2/TPBG/EIF3K/VSNL1/CKB/PA2G4/TRIM16/ST6GALNAC2/DTX2/FLNB/KLK10/LAD1/CAV2/TTLL12/MRPS12/SH3GL1/EPAS1/NOP16/BAIAP2/UBE3C/PSMD8/SERPINB5/TMEM183A
STEIN_ESRRA_TARGETS_RESPONSIVE_TO_ESTROGEN_DN	STEIN_ESRRA_TARGETS_RESPONSIVE_TO_ESTROGEN_DN	41	0.692380797886935	2.18860896636065	1.01915084467778e-08	1.41372954484109e-07	6.72495451319198e-08	6471	tags=76%, list=21%, signal=60%	SMC4/RAB31/MICB/RAI14/MYOF/PAPSS2/PRSS23/NAB2/SLC27A2/WDHD1/DTL/BTG3/MCM2/MCM10/CENPU/GINS2/CELSR2/SKP2/ULK1/MCM5/CCNE2/NEMP1/CDC6/ATAD2/PCNA/ZWILCH/GINS3/MCM6/FEN1/CHRNA5/TMPO
DOANE_BREAST_CANCER_CLASSES_UP	DOANE_BREAST_CANCER_CLASSES_UP	70	-0.533773	-2.46198	1.08673234795499e-08	1.50298964909132e-07	7.14955492075649e-08	3784	tags=50%, list=12%, signal=44%	CERS4/ALDH3B2/FGFR4/AGR2/HGD/NEIL1/BRINP3/APOD/CPD/ECHDC2/SERHL/RND1/PRLR/GGT1/REEP5/TRIM3/TOX3/ABCA8/C1orf115/DCXR/FAM174B/GPD1L/SPDEF/MLPH/AR/NFIA/TRIL/LRRC31/PDCD4/KCNMA1/GALNT6/PIP/CRISP3/HMGCS2/AZGP1
REACTOME_FCERI_MEDIATED_MAPK_ACTIVATION	REACTOME_FCERI_MEDIATED_MAPK_ACTIVATION	86	0.583366405100413	2.0501842346042	1.18101811392021e-08	1.6237251998187e-07	7.72388053326824e-08	9431	tags=77%, list=31%, signal=53%	FCER1G/SYK/PAK2/VAV1/LCP2/LYN/MS4A2/NRAS/GRB2/PLCG2/VAV3/SHC1/MAP2K7/HRAS/IGHV4-34/IGHV1-69/PAK1/MAP2K4/FCER1A/RAC1/IGHV2-5/IGKV1-39/IGLV3-19/IGHV1-46/MAPK10/IGHV2-70/IGKV5-2/KRAS/IGLV1-40/IGHV4-59/IGLV3-25/LAT/IGKV1D-16/IGHV3-48/IGKV3-20/IGLC2/IGHV3-11/IGLV2-23/IGLV2-14/IGKV1-5/IGKV1D-39/IGLV3-21/IGLV6-57/IGKV3-15/IGLV1-51/IGLV1-47/GRAP2/IGKV1-33/IGLC3/IGKV2-28/IGLV2-11/IGKV1-16/VAV2/IGKV3-11/SO…
REACTOME_CELL_SURFACE_INTERACTIONS_AT_THE_VASCULAR_WALL	REACTOME_CELL_SURFACE_INTERACTIONS_AT_THE_VASCULAR_WALL	193	0.474133476575876	1.78297351566408	1.18076381623534e-08	1.6237251998187e-07	7.72388053326824e-08	7834	tags=52%, list=26%, signal=39%	FCER1G/ITGB2/ITGAX/PTPN6/SLC7A7/ITGAM/SELPLG/SLC16A3/CD177/CD84/SLC16A1/TGFB1/DOK2/CEACAM3/MMP1/MERTK/ITGA3/LYN/SPN/CD48/COL1A1/COL1A2/NRAS/TREM1/ITGA4/ITGB1/JAML/PPIA/GPC1/GRB2/CEACAM5/ATP1B3/SELL/PSG5/SLC7A6/ITGAL/INPP5D/SHC1/CD58/TNFRSF10B/LCK/HRAS/IGHV4-34/SDC1/IGHV1-69/FN1/CD99L2/VPREB3/PECAM1/CD244/PROC/IGHV2-5/TNFRSF10D/SLC7A11/CEACAM6/SLC3A2/IGKV1-39/IGLV3-19/IGHV1-46/FYN/IGHV2-70/IGKV5-2…
BILD_HRAS_ONCOGENIC_SIGNATURE	BILD_HRAS_ONCOGENIC_SIGNATURE	241	0.459157706637893	1.74730798041568	1.26408396182315e-08	1.73280182023368e-07	8.24274590848818e-08	6247	tags=45%, list=20%, signal=36%	ADAM8/PTHLH/PIK3CD/SEMA4B/SLC16A3/EPHA4/MBOAT2/NDRG1/CHST11/LIF/G0S2/PRNP/S100A6/ACOT7/SERPINB1/PPIF/SERPINB3/MYD88/AHNAK2/LYN/MED25/IER3/NAP1L1/MFAP2/PIM1/TNFRSF12A/COL12A1/UPP1/SFN/BCL6/PTPRE/CCNA1/GJB3/MMP14/MID1/ABCA1/TMEM154/FAM83A/ARHGAP25/RUNX1/FERMT1/TGFB2/ITPR3/SESN2/PLAUR/MFSD2A/CDCP1/GDF15/CXCL1/TNFRSF10B/EFNB1/MALL/FGFBP1/ULBP2/PHLDA2/CASP1/KCNK1/HRAS/SLC6A15/SAMD8/SDC1/OXSR1/ARHGAP27…
AGUIRRE_PANCREATIC_CANCER_COPY_NUMBER_UP	AGUIRRE_PANCREATIC_CANCER_COPY_NUMBER_UP	286	0.441995770597466	1.69522358886135	1.31249142929401e-08	1.79386696233214e-07	8.53322601088985e-08	7220	tags=43%, list=24%, signal=33%	C5AR1/MBOAT7/BAX/NDRG1/CNPY3/CLTA/PVT1/ARPC1B/NUP62/KPNB1/LAMA5/MAP4K1/ACSF2/PLOD3/ARPC1A/CEP72/PSMA7/PARP4/CBX1/SYT5/FBXO34/ORAI2/EPN1/MAD1L1/DLGAP5/RPS21/TMEM94/SNAPC1/NPEPPS/NFKBIB/RPS9/ZNF460/SNX6/U2AF2/MICALL2/RPL18/SNRNP70/ANXA13/WDHD1/SLC12A9/SNF8/ZNF580/ATP5F1E/HIF1A/TSEN34/ZNF264/SLC39A4/AP2S1/CASKIN2/DERL1/NKIRAS2/CDKN2A/NBR1/EIF3K/G6PC3/GID8/GSDMD/GNB2/RCN3/ZNF787/EML2/PCNX4/IRF3/EXOC3…
SMID_BREAST_CANCER_RELAPSE_IN_LUNG_DN	SMID_BREAST_CANCER_RELAPSE_IN_LUNG_DN	37	-0.667467	-2.77746	1.34383542627104e-08	1.83132059410015e-07	8.71138877965482e-08	2100	tags=51%, list=7%, signal=48%	ITGA7/PPP1R1A/COL14A1/LMOD1/CXCL14/CILP/SCGB1D2/TOX3/ABCA8/ADH1B/TFF1/DUSP6/FABP4/DPT/RAPGEF3/LRRC31/PDCD4/SCGB2A2/HMGCS2
REACTOME_INTERFERON_GAMMA_SIGNALING	REACTOME_INTERFERON_GAMMA_SIGNALING	87	0.578039596963192	2.03194833415401	1.38969680748778e-08	1.8882810129812e-07	8.98234316935773e-08	5211	tags=49%, list=17%, signal=41%	PTAFR/PTPN6/FCGR1A/IRF5/PTPN1/IFI30/TRIM17/TRIM62/MT2A/MID1/IRF7/HLA-DPA1/IRF8/TRIM29/HLA-DRA/PTPN2/HLA-G/CIITA/HLA-DPB1/TRIM38/JAK1/TRIM31/IRF2/PML/OAS3/GBP6/HLA-DQA2/HLA-A/OAS2/HLA-DQA1/TRIM25/IFNGR1/IRF3/IRF6/HLA-DQB1/TRIM22/HLA-DQB2/JAK2/HLA-DRB1/ICAM1/PRKCD/CD44/GBP5
LINDGREN_BLADDER_CANCER_CLUSTER_3_DN	LINDGREN_BLADDER_CANCER_CLUSTER_3_DN	221	0.460584630342599	1.74729415330846	1.46418438120191e-08	1.98369236718521e-07	9.43620439013043e-08	7881	tags=50%, list=26%, signal=37%	GPSM3/CNN2/SEMA4B/LAMB3/SORL1/LGMN/PTPRE/VWA5A/GSTO1/ABCG1/COL7A1/CUL4B/ABCC5/ZFAS1/ZSWIM6/SEMA6A/UNC5B/FGFR3/PLCG2/PTPN13/RPS12/IFI16/GMFG/GSDME/RGS12/RFX5/IGBP1/MXRA5/AHNAK/NPM1/GPX2/PXN/FBLN7/BTF3/ZNF655/RACK1/NLRP1/TRIP12/STX3/COL4A6/CASP1/PML/CFHR1/SALL2/HRAS/PSD3/MYB/GLI3/ITGA2/ICAM2/SLC24A1/COL4A5/CD81/KRT17/SMAD3/EML2/BMP7/AJUBA/COL27A1/RNF31/RFX2/CYP24A1/DGKH/CDK7/TUSC3/FABP5/ASB1/DYRK4/…
PID_UPA_UPAR_PATHWAY	PID_UPA_UPAR_PATHWAY	41	0.688665912809324	2.17686625077023	1.54002374709795e-08	2.08037510254772e-07	9.89611342994398e-08	4992	tags=59%, list=16%, signal=49%	FPR3/ITGB2/PLAU/FPR1/ITGAM/TGFB1/ITGA3/MMP12/LRP1/FPR2/MMP3/MMP9/ITGB1/PDGFRB/CTSG/MMP13/PLAUR/PDGFD/FN1/SERPINE1/RAC1/NCL/CRK/SRC
FERRANDO_T_ALL_WITH_MLL_ENL_FUSION_DN	FERRANDO_T_ALL_WITH_MLL_ENL_FUSION_DN	88	0.574921272224174	2.02783234110218	1.58619127828384e-08	2.13653068701014e-07	1.01632393116585e-07	6187	tags=53%, list=20%, signal=43%	GAPDH/PLCB2/FYB1/DOCK2/LST1/TOP2A/PLP2/UBE2C/HMGA1/SORD/PPP2R2A/KPNB1/LMNB1/PGAM1/PCLAF/UBE2S/ACAA2/IGFBP2/APLP2/PKMYT1/RANBP1/MCM2/TRIP12/DDX39A/CD96/HPCA/HMGB2/KHSRP/TYMS/MCM5/ELOC/RPS4Y1/S100A4/LBR/HPRT1/MX2/NUP93/CD2/PCNA/PSMB2/TXN/POLA2/CDK2/MAPKAPK3/PRDX6/IGKC/CHAF1A
SHETH_LIVER_CANCER_VS_TXNIP_LOSS_PAM1	SHETH_LIVER_CANCER_VS_TXNIP_LOSS_PAM1	249	0.45474827548937	1.73511080495474	1.6110216268436e-08	2.16370447975208e-07	1.02925020272941e-07	4748	tags=39%, list=16%, signal=34%	SPON2/RNASE2/PLAU/CSTB/SEMA4B/RELL1/SECTM1/LOX/TRIB2/LYVE1/BCL2L11/PAFAH1B3/TGM2/SLC6A8/SMC4/TOP2A/ITGA3/SH3BGRL3/ANXA4/C15orf39/TWF2/RAI14/STMN1/NAP1L1/CDC20/CLDN1/PTPRE/SRD5A3/FAM3C/FPR2/HEXA/BICD1/KIAA0930/KCTD17/CCM2/IQGAP3/RPL12/BOK/DYNLL1/UBE2S/KIF11/PRSS23/TFRC/ACKR3/CEP55/MTF1/CDCA5/CORO1C/PITPNM1/E2F3/TCF4/LOXL1/TGFB2/ITPR3/DHX9/IKBKE/NEK2/COL4A1/LIMK1/PLIN3/APEX2/IER5/BCL10/HIPK1/NME6/T…
REACTOME_DEATH_RECEPTOR_SIGNALLING	REACTOME_DEATH_RECEPTOR_SIGNALLING	141	0.516452974301099	1.90504371594837	1.67434927395724e-08	2.24227696716983e-07	1.06662626279697e-07	9058	tags=62%, list=30%, signal=44%	TIAM1/VAV1/FGD3/TNFRSF1A/BCL2L11/ADAM17/MYD88/GNA13/ARHGEF2/OTULIN/OBSCN/FAS/FGD2/SQSTM1/PREX1/CASP3/TRIO/XIAP/ARHGDIA/PLEKHG5/VAV3/ARHGEF6/RHOA/CASP10/APH1A/OMG/TNFRSF10B/CHUK/BIRC2/RACK1/HDAC1/CASP8/RIPK1/HDAC2/FADD/PRDM4/PSENEN/ABR/ECT2/PLEKHG2/RBCK1/RAC1/RNF31/CLIP3/TIAM2/TRADD/UBA52/ARHGEF11/ARHGEF1/TNFRSF10D/FASLG/RPS27A/RASGRF2/ARHGEF16/SMPD3/ITGB3BP/TRAF1/TNFRSF10A/ARHGEF39/CYLD/OTUD7B/MA…
OSMAN_BLADDER_CANCER_DN	OSMAN_BLADDER_CANCER_DN	397	0.410516281012731	1.60477577302597	1.70207487306237e-08	2.27285687790828e-07	1.08117278688172e-07	8425	tags=46%, list=28%, signal=33%	MYO1F/CD53/MRPS6/RPL28/IKBIP/CHST11/GZMK/BCL2L11/ASXL2/FCGR2B/TRAF7/ITGB2-AS1/PPIF/SP110/ARHGEF2/PTPRE/RALGPS2/CXCL6/ABCG1/MYL12A/GLIPR1/UST/ABCC5/ZFAS1/RPL12/PDE7A/IKZF1/TNFAIP2/ELOVL5/RPS21/IREB2/COL18A1/RPS16/IRF8/SH2D1A/SF3A1/RPSA/FCMR/SLC7A6/NFATC1/NCOA4/RPS7/FKBP15/SGK1/TRIM38/RPLP2/NFYA/MED14/RPL7A/ZNF431/ST8SIA4/HIVEP2/SENP1/AHCYL1/PML/RUBCNL/RPS17/RIPK1/RPS3/CAMK1D/CKLF/DIS3L2/RPL19/RPL2…
WAMUNYOKOLI_OVARIAN_CANCER_GRADES_1_2_UP	WAMUNYOKOLI_OVARIAN_CANCER_GRADES_1_2_UP	136	-0.399175	-2.10392	1.74885356823782e-08	2.32863109787998e-07	1.10770396419829e-07	2775	tags=33%, list=9%, signal=30%	ATP8B1/DSC2/CPD/SH3RF1/DDAH1/MESD/GALNT4/HINT3/EDEM3/SAR1B/KDELR2/GGT1/SLC35A3/CYP51A1/EPCAM/FNIP2/ARHGAP12/PDIA5/FZD5/GMDS/QSOX1/TOX3/CMPK1/RASEF/CHMP4C/CD164/ELL2/TM9SF3/PDIA3/GALNT3/GFPT1/GNPNAT1/SYT13/SEC22B/STK39/GPR160/ITGA6/TPD52/FDFT1/SLC39A11/TSPAN8/SH3BGRL2/RNF128/CA2/LYZ
HUANG_DASATINIB_RESISTANCE_UP	HUANG_DASATINIB_RESISTANCE_UP	78	0.584297620497973	2.02517179368591	1.80031096214307e-08	2.39029858316538e-07	1.13703850240615e-07	6165	tags=56%, list=20%, signal=45%	OSMR/PPP1R18/RAC2/PLAU/TGFBI/FXYD5/LAMB3/MET/LAYN/PRNP/LYN/RAI14/TNFRSF21/UPP1/DPYD/EPHB2/COL5A1/NDC80/ANTXR2/AKR1C3/IFI16/NNMT/RIPK4/REXO2/DUSP10/F2RL1/LIMA1/MSN/FSTL1/EPHA2/ZYX/F3/INPP1/PARVA/CAST/PSMB8/CDC42EP3/CAV2/ELK3/ANXA1/MAP7D1/PSMB9/PCDH7/AGPS
REACTOME_S_PHASE	REACTOME_S_PHASE	161	0.49867393468927	1.84751318096241	1.86764882732815e-08	2.47263934489855e-07	1.17620708873568e-07	9945	tags=57%, list=33%, signal=39%	UBE2D1/CDC45/UBE2C/CDC25B/CCNA2/ESCO2/MCM4/RB1/CCNA1/RAD21/PSMA7/ORC6/CDCA5/PSMA5/PRIM2/POLD4/FZR1/MCM2/CDT1/E2F4/MCM3/UBE2E1/GINS2/SKP2/CDKN1B/PSMB3/WAPL/MCM5/POLE4/CCNE2/PSMB5/UBA52/PSMA4/POLD1/CDK7/RFC4/CDC6/AKT2/RPS27A/CDK4/PSMB8/GINS4/RPA3/PCNA/PSMB2/CDC27/POLA2/CDK2/LIG1/MAX/PSMB10/PSMC5/GINS3/PSMB9/PSMA8/PSMD1/GINS1/MCM6/ORC1/DNA2/FEN1/POLD3/PSMC4/PSME1/PSMD8/PSMD14/PSMB1/POLE2/E2F1/CCNE1/…
HENDRICKS_SMARCA4_TARGETS_UP	HENDRICKS_SMARCA4_TARGETS_UP	53	0.640528622667009	2.11651053378117	1.97781224430091e-08	2.6110492895643e-07	1.24204716298801e-07	5314	tags=58%, list=17%, signal=48%	ARL4C/GADD45A/LOXL2/MMP1/ATP2B4/FHL2/SPOCD1/ITGA3/EMP3/S100A2/EPHB2/PTPN7/PDP1/PSG5/CTSB/LGALS1/CRYBG1/AHNAK/SMARCA4/THY1/ABHD2/PLXNB2/ACTN4/FBLIM1/SERPINE2/HKDC1/UBE2H/FLNB/CTSH/KRT15/FOSL2
SATO_SILENCED_BY_METHYLATION_IN_PANCREATIC_CANCER_1	SATO_SILENCED_BY_METHYLATION_IN_PANCREATIC_CANCER_1	394	0.413525535866052	1.61585887087653	2.0679386308384e-08	2.71460757556668e-07	1.29130869008643e-07	6589	tags=41%, list=22%, signal=32%	ADAM8/LAPTM5/TMEM176A/RAC2/TMEM51/SLC7A7/PXDN/ARPC4/SERPINF1/CPA3/CDH3/ADAM28/IGFBP3/LAMB3/PFKFB4/CCK/MGAT3/C3/MR1/CD180/SPON1/CCL11/SIRPB1/BST2/RAB31/HDC/TPST1/BARX1/IER3/S100A2/PRAF2/APOBR/UPP1/SFN/SERPINA1/TRPV2/TESPA1/CD22/CDA/NR2E1/IRF7/SPRR3/ABCC3/TNNT1/SAMD9/FGFR3/CYP2B6/SPINT1/HPGDS/PAX6/IL1R1/SLC12A4/S100A3/LDHB/RAB38/CD52/CCL22/GMFG/ST14/UCHL1/PGF/NETO2/IL37/CX3CL1/PLAUR/STC1/LTB/HLA-G/…
IVANOVA_HEMATOPOIESIS_LATE_PROGENITOR	IVANOVA_HEMATOPOIESIS_LATE_PROGENITOR	484	0.398544213437896	1.5678011381297	2.06380688532224e-08	2.71460757556668e-07	1.29130869008643e-07	7513	tags=43%, list=25%, signal=33%	MS4A4A/TYROBP/CYBB/HCK/MS4A6A/MPEG1/CD300A/MRPS6/F13A1/ARPC4/C1orf162/FCGR1A/BCL2L15/CLEC10A/CCR1/DOK3/MET/SORL1/GDA/CTSC/PLEK/LY86/MTHFD1L/TNFAIP8L2/RRM2/FCGR2B/ENO1/BIRC5/CLEC12A/OSTF1/CDC25B/G6PD/S1PR4/RAB31/HDC/TWF2/LTA4H/ASF1B/CD33/IL13RA1/UBTD1/ESCO2/RFWD3/CTSS/MOB3A/RCC1/ERO1A/NECAP2/HVCN1/CCNB1/COL5A1/TK1/SEMA4D/HLA-DMB/MT2A/PTPRO/BAZ1A/CKAP2L/GMIP/C19orf38/CTSG/CDK5/GPC1/TFRC/MAP2K1/CDC4…
PID_CDC42_PATHWAY	PID_CDC42_PATHWAY	69	0.609380155691986	2.07513501315717	2.07830039447479e-08	2.71852955231491e-07	1.29317433088949e-07	8011	tags=59%, list=26%, signal=44%	ARPC4/TIAM1/PAK2/CBL/ARPC2/ARPC3/ARPC1B/ACTR3/RASGRF1/ARPC5/EPS8/IQGAP3/MAP2K6/ARHGDIA/PAX6/CDC42/ARHGEF6/CTNNB1/CTNNA1/LIMK1/CFL1/MAP2K7/HRAS/PAK1/DIAPH3/MAP2K4/PRKCZ/RAC1/DLG1/TNK2/SRC/PLD1/MAPK14/LIMK2/BAIAP2/ACTR2/VAV2/WASL/CDC42BPA/PARD6A/PRKCE
KEGG_NEUROTROPHIN_SIGNALING_PATHWAY	KEGG_NEUROTROPHIN_SIGNALING_PATHWAY	126	0.523616729060157	1.91993366925716	2.08262647003251e-08	2.71852955231491e-07	1.29317433088949e-07	7133	tags=50%, list=23%, signal=38%	IRS1/PIK3CD/NTRK1/BAX/CALM3/PIK3R5/CSK/YWHAB/RPS6KA1/TP53/MAP3K5/NRAS/RPS6KA4/SH2B3/MAPKAPK2/NFKBIE/GRB2/PLCG2/ARHGDIA/MAP2K1/CDC42/NFKBIB/NTF4/RHOA/SHC1/MAP2K7/HRAS/IRAK4/CAMK4/TP73/YWHAG/PRDM4/ARHGDIB/SH2B1/RAC1/SHC4/PIK3CG/MAP2K5/AKT2/FASLG/YWHAZ/CRK/MAPK10/RAPGEF1/PRKCD/KRAS/IRAK3/MAPK7/MAPK14/MAPK12/RELA/RIPK2/IRAK2/NGFR/BDNF/IKBKB/PIK3R3/CRKL/KIDINS220/PSEN1/BEX3/YWHAH/ABL1
REACTOME_GENERATION_OF_SECOND_MESSENGER_MOLECULES	REACTOME_GENERATION_OF_SECOND_MESSENGER_MOLECULES	35	0.712671887517031	2.18013689555134	2.22166585156749e-08	2.89189949922525e-07	1.37564449013467e-07	5515	tags=80%, list=18%, signal=66%	CD4/WAS/PAK2/FYB1/LCP2/NCK1/CD3E/CD247/HLA-DPA1/TRAV19/ZAP70/HLA-DRA/HLA-DPB1/TRBV7-9/LCK/HLA-DQA2/HLA-DQA1/CD3D/PAK1/EVL/CD3G/VASP/CD101/HLA-DQB2/HLA-DRB1/LAT/TRAV8-4/TRAV29DV5
TURASHVILI_BREAST_LOBULAR_CARCINOMA_VS_DUCTAL_NORMAL_DN	TURASHVILI_BREAST_LOBULAR_CARCINOMA_VS_DUCTAL_NORMAL_DN	89	-0.473694	-2.34817	2.27323767897174e-08	2.95076410452002e-07	1.40364572944447e-07	2184	tags=37%, list=7%, signal=35%	ISM1/CITED1/SFRP1/IL20RA/HIPK2/PDK4/ITM2A/UBR3/FMO5/HOOK1/IRX1/TM4SF18/NR3C2/PI15/MYLK/GALNT3/KRT14/CNN1/CYP2J2/ELF5/ACTG2/EHF/DMD/MYBPC1/KCTD14/CGNL1/SYNM/CYB5R2/PIP/CCL28/ID4/CA2/AZGP1
RASHI_RESPONSE_TO_IONIZING_RADIATION_6	RASHI_RESPONSE_TO_IONIZING_RADIATION_6	83	0.579826836132117	2.03101757841836	2.29777820759223e-08	2.97431067706994e-07	1.41484657262679e-07	5821	tags=57%, list=19%, signal=46%	LAPTM5/TYROBP/IFITM1/SELPLG/PTPRC/S100A9/FCGR2B/CFP/FERMT3/CD48/UNC93B1/EMP3/FAS/CXCR4/BAG6/ACIN1/S100A8/PDE7A/IKZF1/ALDOC/CCL8/IL1R2/PTP4A3/EVI2A/IGLV4-3/RAD51AP1/NONO/IL18R1/SLFN12/CCR2/CD79B/MS4A1/CXCL13/TMEM70/ADH1C/IGHV2-5/IGHV1-18/MAZ/IGHV1-46/IGKV5-2/IGHV3-43/C9orf40/ZNF688/RHOH/PLEKHO1/CCL5/PSMB9
REN_BOUND_BY_E2F	REN_BOUND_BY_E2F	55	0.641262579673923	2.12641618898691	2.40023510407367e-08	3.09830348017509e-07	1.47382857267681e-07	8667	tags=76%, list=28%, signal=55%	HMGB3/PTTG1/SMC4/TOP2A/TP53/CCNA2/RB1/TK1/NDC80/CDK1/CENPE/E2F3/RAD54L/PRIM2/PRKDC/TTK/MAD2L1/E2F2/NAP1L4/MCM3/MCM5/POLD1/RFC4/RAD51/CDC6/CBX5/RPA3/PCNA/POLA2/CDK2/CENPA/MCM6/ORC1/FEN1/BRD2/UNG/RBL1/CHEK1/RFC2/BUB3/MLH1/SMC2
YEGNASUBRAMANIAN_PROSTATE_CANCER	YEGNASUBRAMANIAN_PROSTATE_CANCER	122	-0.41919	-2.10179	2.41290614284092e-08	3.10603181323595e-07	1.47750485492519e-07	3454	tags=35%, list=11%, signal=31%	AGR2/SLC25A21/PAGE1/EEF1A2/TRIM36/HMGN5/TPTE/NEBL/SSX3/GAS2/ZBTB10/UGT2B15/CLCN4/EPHA3/FGF13/SSX1/KLK3/ETV1/ST7/SRSF6/KRT81/CTH/CALML5/DDC/TOX3/CLDN3/CLGN/TMPRSS2/PON1/SPINK1/SHTN1/SPDEF/GPM6A/ELF5/TSPAN8/ALDH6A1/SLC43A1/SLC39A8/CRISP3/FOLH1/ID4/AZGP1/NKX3-1
REACTOME_ANTIGEN_ACTIVATES_B_CELL_RECEPTOR_BCR_LEADING_TO_GENERATION_OF_SECOND_MESSENGERS	REACTOME_ANTIGEN_ACTIVATES_B_CELL_RECEPTOR_BCR_LEADING_TO_GENERATION_OF_SECOND_MESSENGERS	85	0.569875970967713	1.99907826092348	2.43703583665557e-08	3.12842694280068e-07	1.48815796946109e-07	9431	tags=75%, list=31%, signal=52%	PTPN6/PIK3CD/SYK/BTK/VAV1/NCK1/LYN/CD22/BLNK/DAPP1/ORAI2/CD19/GRB2/PLCG2/ITPR3/AHCYL1/CD79B/IGHV4-34/IGHV1-69/IGHV2-5/IGKV1-39/IGLV3-19/IGHV1-46/FYN/IGHV2-70/IGKV5-2/IGLV1-40/IGHV4-59/IGLV3-25/IGKV1D-16/IGHV3-48/IGKV3-20/IGLC2/IGHV3-11/IGLV2-23/IGLV2-14/IGKV1-5/IGKV1D-39/IGLV3-21/IGLV6-57/IGKV3-15/IGLV1-51/IGLV1-47/IGKV1-33/IGLC3/IGKV2-28/IGLV2-11/IGKV1-16/IGKV3-11/SOS1/IGLV1-44/CD79A/BLK/IGHV3-7…
MARSON_FOXP3_TARGETS_UP	MARSON_FOXP3_TARGETS_UP	62	0.614212829411821	2.06997309057362	2.48497752524552e-08	3.18118197240108e-07	1.51325295143268e-07	6798	tags=66%, list=22%, signal=52%	RAC2/TIAM1/NCF4/STK10/CORO1A/GM2A/S100A6/ECM1/ARHGAP9/RAMP1/BASP1/NKG7/S100A10/RCSD1/SAMHD1/S100A3/IRF8/TNFRSF4/ENO3/SLC9A3R1/CAPG/CD81/CSNK1D/PNP/DDIT4/ETS1/MCL1/VIM/TNK2/PSMB8/CD44/CD2/ZNF260/EPHX1/LRRC8C/CELF2/OSBPL9/PDLIM2/CYB5A/HNRNPLL/SWAP70
KIM_WT1_TARGETS_8HR_DN	KIM_WT1_TARGETS_8HR_DN	122	0.52479091260994	1.92027893844633	2.53421350256958e-08	3.23529949078046e-07	1.53899605419206e-07	7008	tags=48%, list=23%, signal=37%	CR1/MSR1/RGS7/FZD2/LOX/LILRA2/SPOCK2/ITPK1/AURKB/PLAC8/KYNU/CENPF/ANP32A/TBCB/MID1/ACKR3/PIMREG/IL18/IGF2BP3/RPS9/NRG1/TGFB2/NNMT/ZAP70/AP1S1/KLRG1/REXO2/STK17A/RBM12B-AS1/NFYA/F2RL1/CASP1/RGS17/NELFA/PSPH/HIGD2A/PGAP1/MAB21L1/DLST/LSM4/SEMA3C/ULK2/AMIGO2/ASIP/LAX1/FJX1/OGFR/NFATC3/TESMIN/CDKN1C/NEAT1/GTF2F2/AGPS/TMPO/RPL10/EHMT2/SIVA1/HNRNPR
FERREIRA_EWINGS_SARCOMA_UNSTABLE_VS_STABLE_UP	FERREIRA_EWINGS_SARCOMA_UNSTABLE_VS_STABLE_UP	157	0.500148660930693	1.85445087919445	2.55839009029377e-08	3.2572160957795e-07	1.54942153990394e-07	7986	tags=51%, list=26%, signal=38%	NCAPG/KPNA2/PSTPIP1/UBE2T/MELK/TOP2A/ANLN/CCNA2/CENPF/DHFR/KNL1/TPX2/NCKAP1L/CDKN3/CCNB1/LMNB1/NDC80/NUSAP1/PCLAF/CENPE/CENPK/DLGAP5/PAG1/NCAPD2/CEP55/ARHGAP11A/FANCD2/CKAP2/HOMER1/BLM/WDHD1/KIF2C/RAN/KIF15/UBR5/PIGS/TGFB3/ZWINT/NCAPH/SGO2/CCT6A/HJURP/CENPU/GJC1/HMGB2/ESPL1/ZNF532/POLQ/BRIP1/EP400/TBC1D31/DAZAP1/CDC6/CASP4/THOC5/ATAD2/BRD9/SLCO5A1/RPA3/ODF2/KIF18A/CEP83/NDC1/KNTC1/FEN1/CHAF1A/MND…
REACTOME_ROLE_OF_LAT2_NTAL_LAB_ON_CALCIUM_MOBILIZATION	REACTOME_ROLE_OF_LAT2_NTAL_LAB_ON_CALCIUM_MOBILIZATION	70	0.592969563294303	2.02748681805863	2.59017444459174e-08	3.2886723071087e-07	1.5643849104523e-07	10820	tags=84%, list=35%, signal=55%	FCER1G/LAT2/SYK/LYN/MS4A2/GRB2/SHC1/IGHV4-34/IGHV1-69/FCER1A/IGHV2-5/IGKV1-39/IGLV3-19/IGHV1-46/FYN/IGHV2-70/IGKV5-2/IGLV1-40/IGHV4-59/IGLV3-25/IGKV1D-16/IGHV3-48/IGKV3-20/IGLC2/IGHV3-11/IGLV2-23/IGLV2-14/IGKV1-5/IGKV1D-39/IGLV3-21/IGLV6-57/IGKV3-15/IGLV1-51/IGLV1-47/IGKV1-33/IGLC3/IGKV2-28/IGLV2-11/IGKV1-16/IGKV3-11/SOS1/IGLV1-44/IGHV3-7/IGHV3-23/IGHV4-39/IGLV2-8/IGKV4-1/IGKV1-17/IGHV3-30/IGKV1-…
ROZANOV_MMP14_TARGETS_UP	ROZANOV_MMP14_TARGETS_UP	252	0.449545687193432	1.71572682203284	2.61169740007883e-08	3.30696398315159e-07	1.57308605769842e-07	7958	tags=51%, list=26%, signal=38%	NCF2/ST6GAL1/IFITM2/IFITM1/PIK3CD/PXDN/CHST15/DOK1/SULF2/IL2RB/IL4I1/ADGRE1/WDR86/HCLS1/PLOD2/PRAG1/ENO2/ALPK2/TDO2/C1QTNF6/SERPINH1/PDLIM1/PLAC8/S100A2/STK38/LGMN/CST7/MOCOS/RCC1/ERO1A/COL5A1/SH2D1B/SRPX2/GJB2/HLA-DMB/MMP14/GLIPR1/SLC12A7/HEG1/PTGS1/PNKD/ALDOC/TXNIP/CDC42/ADA/COL18A1/SGPL1/IL1R1/XRN2/NNMT/GMFG/COL6A1/IGFBP2/COL4A1/LYPD6B/TPM3/HIF1A/HLA-DPB1/CDCP1/SNX10/TRPV4/PCOLCE/IL32/CYTL1/CO…
REACTOME_C_TYPE_LECTIN_RECEPTORS_CLRS	REACTOME_C_TYPE_LECTIN_RECEPTORS_CLRS	140	0.512868461576357	1.89178187730858	2.64148081835366e-08	3.33558732687214e-07	1.58670186457171e-07	6854	tags=51%, list=22%, signal=40%	FCER1G/CD209/UBE2D1/CARD9/CLEC10A/SYK/PAK2/MUC4/MUC16/CLEC7A/LYN/CLEC4D/NRAS/CARD11/ICAM3/PSMA7/MUC3A/FBXW11/PLCG2/PSMA5/CCL22/ITPR3/CLEC4A/NFATC1/PYCARD/MUC12/CHUK/MUC20/BCL10/AHCYL1/MUC1/CASP8/HRAS/CLEC4E/RELB/ICAM2/MUC13/PAK1/PSMB3/UBE2N/PSMB5/MUC5AC/UBA52/PSMA4/RPS27A/MUC6/FYN/CLEC6A/PSMB8/PRKCD/KRAS/CREBBP/SRC/NFATC3/PSMB2/PSMB10/PSMC5/PSMB9/PSMA8/PSMD1/RELA/NFKB2/TAB1/PSMC4/PSME1/IKBKB/PSMD…
PAPASPYRIDONOS_UNSTABLE_ATEROSCLEROTIC_PLAQUE_UP	PAPASPYRIDONOS_UNSTABLE_ATEROSCLEROTIC_PLAQUE_UP	53	0.637652708080133	2.10700759620434	2.6707576495346e-08	3.36341756026755e-07	1.59994039766728e-07	2084	tags=47%, list=7%, signal=44%	PLA2G7/CD163/MS4A4A/MPEG1/NPL/SRGN/SAMSN1/CCL18/FCGR3A/CD84/ACP5/GM2A/RBMS1/LGMN/IFI30/CTSS/NCKAP1L/BAZ1A/PAPSS2/CSF2RB/CTSB/HLA-G/RARRES1/SGK1/PLEKHB2
PID_BCR_5PATHWAY	PID_BCR_5PATHWAY	63	0.617688759931236	2.08238272331158	2.68965266592544e-08	3.37805836177176e-07	1.60690486442203e-07	4105	tags=49%, list=13%, signal=43%	PTPN6/DOK1/SYK/BCL2A1/BTK/POU2F2/PTPRC/CSK/FCGR2B/LYN/MAP4K1/CARD11/CD22/BLNK/DAPP1/CD19/GRB2/PLCG2/PAG1/MAP2K1/NFKBIB/NFATC1/SHC1/CHUK/BCL10/HRAS/CD79B/CD72/RAC1/ETS1/ELK1
REACTOME_PLATELET_ACTIVATION_SIGNALING_AND_AGGREGATION	REACTOME_PLATELET_ACTIVATION_SIGNALING_AND_AGGREGATION	254	0.448686239793861	1.7129	2.7669077643414e-08	3.46571977921684e-07	1.64860442761156e-07	5240	tags=38%, list=17%, signal=32%	ARRB2/FCER1G/RHOG/PTPN6/RAC2/SRGN/F13A1/GNA15/PDPN/SYK/VAV1/GNAI2/PTPN1/PLEK/PIK3R5/LCP2/TGFB1/CSK/TAGLN2/GNG4/PIK3R6/F2R/ECM1/GNA13/LYN/FERMT3/ISLR/CTSW/COL1A1/COL1A2/PRKCB/TMSB4X/DGKZ/FAM3C/SERPINA1/PFN1/ALDOA/APBB1IP/PRKCQ/SELENOP/ADRA2A/PPIA/GNG5/GRB2/PLCG2/TOR4A/CDC42/CD109/RASGRP1/VAV3/TGFB2/ITPR3/SERPINF2/RHOA/DGKI/OLA1/APLP2/CFL1/SHC1/SOD1/CAP1/SCG3/TGFB3/LCK/THBS1/ACTN4/GNG2/GNB2/WDR1/TR…
TURASHVILI_BREAST_DUCTAL_CARCINOMA_VS_LOBULAR_NORMAL_DN	TURASHVILI_BREAST_DUCTAL_CARCINOMA_VS_LOBULAR_NORMAL_DN	66	-0.537102	-2.44564	2.79074975601754e-08	3.48618659037998e-07	1.6583402624892e-07	1035	tags=44%, list=3%, signal=43%	PROM1/CAV1/TMEM150C/TAGLN/SYNPO2/PAK3/SFRP1/ZBTB16/MAMDC2/PI15/MYLK/CRYAB/GPM6B/ADH1B/KRT14/NFIB/MYH11/SORBS1/CNN1/ELF5/ACTG2/SCGB2A2/CADM1/ROPN1/SYNM/CYB5R2/PIGR/OXR1/ID4
PARK_TRETINOIN_RESPONSE_AND_PML_RARA_FUSION	PARK_TRETINOIN_RESPONSE_AND_PML_RARA_FUSION	29	0.750946383161039	2.20907700763222	2.92688067221684e-08	3.64643819940795e-07	1.73457017402437e-07	1812	tags=59%, list=6%, signal=55%	SPI1/LSP1/ALOX5AP/SLA/NDRG1/NCF1/SLC2A5/FGR/CD38/IER3/PIM1/UPP1/SEMA4D/CEBPE/TNFAIP2/ELF4/PKN1
PASQUALUCCI_LYMPHOMA_BY_GC_STAGE_DN	PASQUALUCCI_LYMPHOMA_BY_GC_STAGE_DN	159	0.49425526333394	1.83028602107886	3.00071120054822e-08	3.72842378314106e-07	1.77356980612194e-07	7701	tags=55%, list=25%, signal=41%	LSP1/RIN3/CD37/WAS/UBE2D1/TNFAIP8/TRIB2/CORO1A/LIMD2/SASH3/TMSB10/CPM/SERPINB1/LCP1/CDKN2D/S1PR4/PDLIM1/FCHO1/NAP1L1/S100A10/WDFY4/PRKCB/CYFIP2/CD22/RCSD1/CORO7/CD19/STK4/PCLAF/CDK19/EZH2/MYO1G/ARHGAP15/CDKN2C/RASGRP1/EMB/RBM38/GMFG/SUSD3/CCR7/DNAH8/PLEKHA2/E2F2/CLIC1/CKLF/BLVRB/RIPOR2/PAX5/FRYL/CPLX2/ARHGDIB/VPREB3/SMS/ETS1/CD55/BAG2/TUSC3/LACTB/MTPN/CUX1/SESN3/PTBP3/RNF2/PHC2/ANKRD13A/TMEM229B/…
REACTOME_TP53_REGULATES_TRANSCRIPTION_OF_CELL_DEATH_GENES	REACTOME_TP53_REGULATES_TRANSCRIPTION_OF_CELL_DEATH_GENES	44	0.661090170720564	2.12088387645863	3.75170270191912e-08	4.64910998821818e-07	2.21153001376285e-07	5451	tags=55%, list=18%, signal=45%	IGFBP3/BAX/NDRG1/TNFRSF10C/BID/TP53INP1/BIRC5/TP53/NLRC4/FAS/TP53I3/BCL6/TP63/CASP10/TNFRSF10B/APAF1/BNIP3L/CASP1/TP73/RABGGTB/TNFRSF10D/TP53AIP1/CREBBP/TNFRSF10A
REACTOME_PHOSPHORYLATION_OF_CD3_AND_TCR_ZETA_CHAINS	REACTOME_PHOSPHORYLATION_OF_CD3_AND_TCR_ZETA_CHAINS	24	0.770662809489982	2.18906183681824	3.76276930385527e-08	4.650422594419e-07	2.21215440596195e-07	5515	tags=88%, list=18%, signal=72%	CD4/PTPRC/CSK/CD3E/CD247/PTPN22/HLA-DPA1/PAG1/TRAV19/HLA-DRA/HLA-DPB1/TRBV7-9/LCK/HLA-DQA2/HLA-DQA1/CD3D/CD3G/HLA-DQB2/HLA-DRB1/TRAV8-4/TRAV29DV5
LINDSTEDT_DENDRITIC_CELL_MATURATION_D	LINDSTEDT_DENDRITIC_CELL_MATURATION_D	62	0.608342622474344	2.05018976822213	4.59494213815024e-08	5.66384512360323e-07	2.69422825355731e-07	5728	tags=58%, list=19%, signal=47%	NCF2/ITGB2/P2RY6/ITGAX/ITGAM/TGFBI/F13A1/ADCY7/TPP1/ACP5/CLEC10A/CCR1/IGSF6/LST1/CLEC2B/RAB31/PTPRE/RBMS2/NAGA/HLA-DMB/ALOX15/DNMT1/IFI16/CCL22/MKNK1/CIITA/AQP3/MAF/ARHGDIB/TOP1/ATP6V1A/FGL2/FCER2/HLA-DMA/DAB2/ANXA1
REACTOME_FCERI_MEDIATED_CAPLUS2_MOBILIZATION	REACTOME_FCERI_MEDIATED_CAPLUS2_MOBILIZATION	85	0.565367531252152	1.98326302342407	4.67422802863488e-08	5.7342593345401e-07	2.7277235120642e-07	10152	tags=80%, list=33%, signal=54%	FCER1G/SYK/BTK/VAV1/LCP2/LYN/MS4A2/GRB2/PLCG2/VAV3/ITPR3/NFATC1/SHC1/AHCYL1/IGHV4-34/IGHV1-69/FCER1A/IGHV2-5/TXK/IGKV1-39/IGLV3-19/IGHV1-46/IGHV2-70/IGKV5-2/IGLV1-40/IGHV4-59/IGLV3-25/LAT/NFATC3/IGKV1D-16/IGHV3-48/IGKV3-20/IGLC2/IGHV3-11/IGLV2-23/IGLV2-14/IGKV1-5/IGKV1D-39/IGLV3-21/IGLV6-57/IGKV3-15/ITK/IGLV1-51/IGLV1-47/GRAP2/IGKV1-33/IGLC3/IGKV2-28/IGLV2-11/IGKV1-16/VAV2/IGKV3-11/SOS1/IGLV1-44/…
REACTOME_CELLULAR_SENESCENCE	REACTOME_CELLULAR_SENESCENCE	127	0.512564978865026	1.88118976099027	4.67674690723197e-08	5.7342593345401e-07	2.7277235120642e-07	9516	tags=58%, list=31%, signal=40%	UBE2D1/RPS6KA1/UBE2C/CDKN2D/TP53/MAP3K5/CCNA2/HMGA1/CDK6/RB1/MAPKAPK2/CCNA1/LMNB1/MAP2K6/EZH2/CDKN2C/E2F3/FZR1/HMGA2/ETS2/MAP2K7/E2F2/MINK1/CDKN2A/HIRA/CXCL8/UBE2E1/STAT3/CDKN1B/MAP2K4/ETS1/CCNE2/UBA52/IL1A/CABIN1/EP400/RPS27A/RNF2/CDK4/MAPK10/PHC2/EED/TERF2IP/MOV10/TXN/CDC27/MAPK7/CDK2/MAPK14/MAPKAPK3/RELA/RING1/KDM6B/SP1/EHMT2/CBX8/IGFBP7/E2F1/MRE11/CCNE1/UBC/PHC3/MAPKAPK5/UBN1/RPS6KA2/EHMT1/TF…
SHIPP_DLBCL_VS_FOLLICULAR_LYMPHOMA_UP	SHIPP_DLBCL_VS_FOLLICULAR_LYMPHOMA_UP	44	0.65882692516008	2.11362301972488	4.6969960496887e-08	5.74393174813248e-07	2.73232457184107e-07	5640	tags=66%, list=18%, signal=54%	HCK/PKM/BCL2A1/KPNA2/GM2A/MELK/ENO1/CLTA/PFKP/HMGA1/IFI30/ALDOA/CDKN3/CCNB1/PGAM1/DLGAP5/TFRC/LDHA/IMPDH2/PRDX1/HSPD1/CTSD/SNRPB/SAT1/CCT3/HSP90AA1/CCT5/CENPA/LGALS3
REACTOME_RHO_GTPASE_CYCLE	REACTOME_RHO_GTPASE_CYCLE	138	0.505952089367291	1.86063761658147	4.75048348584301e-08	5.79409363745734e-07	2.75618602576884e-07	5806	tags=46%, list=19%, signal=38%	RHOG/RAC2/ARHGAP4/TIAM1/ARHGAP30/VAV1/FGD3/CHN2/ARHGAP9/GNA13/ARHGEF2/CHN1/OBSCN/FGD2/RHOC/RHOV/PREX1/ARAP1/ARAP2/GDI1/TRIO/GMIP/MYO9B/ARHGDIA/CDC42/ARHGAP15/PLEKHG5/ARHGAP25/VAV3/ARHGEF6/ARHGAP11A/SRGAP2/RHOA/DEPDC1B/RHOF/RACGAP1/ARHGAP23/RHOD/ARHGAP27/INPP5B/ABR/ARHGAP24/ARHGDIB/ECT2/PLEKHG2/RALBP1/TAGAP/RAC1/TIAM2/ARHGAP22/ARHGEF11/ARHGEF1/ARHGAP1/ARAP3/ARHGAP35/RASGRF2/ARHGEF16/TRIP10/ARHGAP2…
KEGG_TOLL_LIKE_RECEPTOR_SIGNALING_PATHWAY	KEGG_TOLL_LIKE_RECEPTOR_SIGNALING_PATHWAY	97	0.556405755237039	1.98732945783596	4.81555860208743e-08	5.85808922091631e-07	2.78662801443472e-07	6580	tags=46%, list=22%, signal=37%	PIK3CD/CD86/TLR8/IRF5/SPP1/PIK3R5/MYD88/TLR7/IRF7/MAP2K6/TICAM1/MAP2K1/TLR1/TLR4/CTSK/TRAF3/IKBKE/IFNAR2/CHUK/MAP2K7/TLR6/CASP8/RIPK1/IRAK4/MAP3K8/FADD/CXCL8/IRF3/MAP2K4/RAC1/LY96/PIK3CG/AKT2/MAPK10/TOLLIP/IL12B/MAPK14/TBK1/MAPK12/CCL5/RELA/TAB1/IKBKB/PIK3R3/TLR2
ELVIDGE_HYPOXIA_UP	ELVIDGE_HYPOXIA_UP	169	0.482498262553132	1.79288699274936	5.09345561476506e-08	6.17997082031677e-07	2.93974351820987e-07	5576	tags=42%, list=18%, signal=35%	EGLN3/P4HA1/TGFBI/PXDN/IGFBP3/ORAI3/NDRG1/SLC2A1/MET/LOX/TNFAIP8/SORL1/LOXL2/CEMIP/PGK1/ENO2/S100A6/ADGRE2/NREP/AHNAK2/PFKFB3/PLAC8/ZMYND8/PFKP/S100A2/NAP1L1/PIM1/CXCR4/ECE1/SRD5A3/SCNN1B/ERO1A/GPR87/ADM/CCNG2/YEATS2/ALDOC/TXNIP/CA9/HILPDA/SPAG4/LOXL1/PLAUR/STC1/SFXN3/GDF15/BNIP3L/STC2/GJA1/PPFIA4/ADORA2B/HK2/PGAP1/SERPINE1/DDR1/RBCK1/DDIT4/ISG20/S100A4/RBPJ/OPN3/FLNB/SAT1/HLA-DRB1/FYN/KDM4B/HCFC…
REACTOME_PROCESSING_OF_CAPPED_INTRON_CONTAINING_PRE_MRNA	REACTOME_PROCESSING_OF_CAPPED_INTRON_CONTAINING_PRE_MRNA	239	0.453462213992122	1.72352386654116	5.1115758523906e-08	6.18580546511956e-07	2.94251899397485e-07	10391	tags=56%, list=34%, signal=37%	HNRNPUL1/PCBP1/NUP62/DDX39B/POLR2A/NUP50/PTBP1/GTF2F1/NUP210/SF3A1/DHX9/THOC3/U2AF2/SF3B3/SF3A2/SNRNP70/EIF4A3/HNRNPA2B1/LSM2/HNRNPF/DDX23/SMNDC1/SF3B5/PPIH/SF1/DDX39A/POLR2L/GLE1/SF3B6/POLR2H/POLR2G/HNRNPA1/PRPF19/RAE1/POM121C/UPF3B/CPSF3/HNRNPA0/TXNL4A/PPIL6/SNRPB/HNRNPC/SNRPD2/CCAR1/NUP153/EFTUD2/HSPA8/LSM4/SYF2/CPSF2/SF3B4/PCBP2/THOC2/CD2BP2/THOC5/PRCC/NUP98/POLR2B/NUP93/NUP188/TPR/THOC7/POM1…
GHANDHI_DIRECT_IRRADIATION_UP	GHANDHI_DIRECT_IRRADIATION_UP	102	0.541922892543952	1.94208598158575	5.25030119798285e-08	6.33718173169514e-07	3.01452700362651e-07	4656	tags=42%, list=15%, signal=36%	MMP10/LAMB3/BCL2A1/LIF/TNFRSF10C/G0S2/MT1E/GADD45A/MMP1/OSBPL3/TSLP/SLC16A6/KYNU/FAS/CLDN1/PTPRE/MMP3/MT2A/MT1G/LAMC2/IFNE/E2F7/PPP6R1/BTG3/GDNF/GDF15/CXCL1/TNFRSF10B/CREB5/TIGAR/RELB/NAMPTP1/MT1X/CXCL8/ASCC3/SLC30A1/PLCL2/IL11/RRM2B/IL1A/SLC7A11/PRDM1/GPR68
ALCALA_APOPTOSIS	ALCALA_APOPTOSIS	85	0.564630899883039	1.98067898087564	5.28998766420937e-08	6.36854214393289e-07	3.02944480361049e-07	7640	tags=62%, list=25%, signal=47%	CYSLTR1/RAC2/SAMSN1/GAPDH/BAX/GPI/PSTPIP1/CD7/CD48/XPO1/RIT1/FAS/PFKP/CYFIP2/AURKA/TRAF3IP3/UBE2R2/TBC1D10C/RHOA/EIF3F/MATK/BNIP3L/CASP1/IL32/GZMB/HLA-A/CYTH2/MFF/MARK2/STX4/COX4I1/RPL10A/HCCS/AP5Z1/TALDO1/HSPA8/OXA1L/CASP4/MFAP1/CCT5/RHOH/FUS/HMGN1/RPLP0/SLC25A3/CHMP7/SDHC/DENND1A/SYMPK/NINL/AAAS/FAM104A/MTCH2
NAKAYAMA_SOFT_TISSUE_TUMORS_PCA2_DN	NAKAYAMA_SOFT_TISSUE_TUMORS_PCA2_DN	82	-0.491592	-2.34385	5.3119398739405e-08	6.37844563157662e-07	3.03415578274855e-07	2890	tags=41%, list=9%, signal=38%	P3H2/ADIPOQ/APOD/CLEC3B/ACACB/SLC24A3/ITIH5/PPP1R1A/FZD4/SFRP1/ANGPT1/CCL14/PDK4/AGT/LMOD1/LPL/TNMD/CASQ2/CA4/ASPA/GPX3/AOC3/ABCA8/C1orf115/PTGER3/CHRDL1/ADH1B/FABP4/RAPGEF3/PLA2G2A/DUSP4/PALMD/NPY1R/GPD1
NEMETH_INFLAMMATORY_RESPONSE_LPS_UP	NEMETH_INFLAMMATORY_RESPONSE_LPS_UP	84	0.569089044287413	1.9962146205252	5.38463011800976e-08	6.43981533624872e-07	3.06334867002419e-07	3345	tags=43%, list=11%, signal=38%	HCK/C3AR1/SRGN/MSR1/TNIP1/STK10/SLC2A1/ACSL4/LILRA5/SLC11A1/HCLS1/LCP2/TGFB1/FCGR2B/MLLT11/TPST1/CLEC4D/IER3/MNDA/SQSTM1/RHOC/MAPKAPK2/APBB1IP/MT2A/MAP2K1/KPNA3/LTB/SLFN12/ETS2/IL1RN/IL1RL1/PML/TNFRSF1B/TRIM25/ADAR/PNP
REACTOME_COMPLEMENT_CASCADE	REACTOME_COMPLEMENT_CASCADE	110	0.540008179165601	1.95815611888544	5.39076429051162e-08	6.43981533624872e-07	3.06334867002419e-07	7834	tags=60%, list=26%, signal=45%	C1QB/C5AR1/C3AR1/C1QC/CR1/CFI/C1QA/C3/CFP/C4A/CD19/C6/C4B/C1R/IGHG4/C1S/IGHG2/CFHR1/FCN1/IGHV4-34/CFH/C4BPB/IGHG1/CFB/IGHV1-69/GZMM/CD81/CD55/COLEC10/IGHV2-5/CFD/SERPING1/IGKV1-39/IGLV3-19/C5AR2/IGHV1-46/IGHV2-70/IGKV5-2/IGLV1-40/IGHV4-59/IGLV3-25/IGKV1D-16/IGHV3-48/IGKV3-20/IGLC2/IGHV3-11/IGLV2-23/IGLV2-14/IGKV1-5/IGKV1D-39/IGLV3-21/IGLV6-57/IGKV3-15/C8B/IGLV1-51/COLEC11/IGLV1-47/IGKV1-33/IGLC3/…
ODONNELL_TARGETS_OF_MYC_AND_TFRC_DN	ODONNELL_TARGETS_OF_MYC_AND_TFRC_DN	45	0.66733907451753	2.1477983641726	5.41209012480056e-08	6.44871354101235e-07	3.06758144725538e-07	7275	tags=73%, list=24%, signal=56%	TOP2A/BIRC5/AURKB/CCNA2/CDC20/CENPF/BUB1B/CCNB1/DEPDC1/CDK1/BRCA2/AURKA/TFRC/ARHGAP11A/MYBL2/DEPDC1B/PLK4/RANBP1/HSPH1/TMEM107/G3BP1/ERCC6L/FOXM1/NSD2/HELLS/CDC6/FAM72C/FUS/DNA2/CHAF1A/MND1/POLE2/SPC25
GRAHAM_CML_QUIESCENT_VS_NORMAL_QUIESCENT_UP	GRAHAM_CML_QUIESCENT_VS_NORMAL_QUIESCENT_UP	90	0.550957816472871	1.94546709231256	5.77577140497494e-08	6.86445261353416e-07	3.26534390912569e-07	4255	tags=49%, list=14%, signal=42%	MICAL2/TFR2/MELK/RRM2/PPIF/TOP2A/TPSAB1/HDC/PDLIM1/CD38/CDC20/CENPF/DHFR/APOC1/CDKN3/TK1/AMMECR1/CASP3/CDK1/NUSAP1/BAZ1A/PCLAF/EZH2/KIF11/DLGAP5/HPGDS/CEP55/CCL8/APOBEC3B/CCNB2/RACGAP1/KIF15/IL1RN/AQP3/ZWINT/CENPU/BLVRB/CLEC11A/APOE/SERPINE2/PRC1/MCM5/CTSL/MYH10
LU_EZH2_TARGETS_UP	LU_EZH2_TARGETS_UP	280	0.433898608499642	1.66277574598442	6.09075957692693e-08	7.22034687601516e-07	3.43463885916932e-07	9948	tags=54%, list=33%, signal=37%	RGS19/TEAD4/MYL6B/G0S2/MICAL2/FAM222A/CSK/CPM/S100A6/FLOT1/AHNAK2/BST2/VOPP1/IER3/S100A2/PPP2R2A/CYTOR/IRF7/JOSD2/BOK/SKA2/AKR1C2/PRSS23/CLIC3/GUCD1/HDGFL2/THOC3/AZIN2/PRIM2/AP1S1/STK19/RHOF/WDR54/NAA38/SCAND1/MATK/RUVBL1/HYAL2/STYXL1/ADAP1/HDAC1/OCEL1/TPM4/MGMT/TCF20/TSPAN17/FAM219B/PHF19/CYB561D2/IFT43/NUDT1/PPIL6/PPP1R14B/AHSA1/HSD11B1L/DLK2/DDIT4/S100A4/TAF15/LPCAT1/GSDMA/OGG1/RARRES2/HAGHL/C…
SCHLOSSER_SERUM_RESPONSE_UP	SCHLOSSER_SERUM_RESPONSE_UP	120	0.526274015517112	1.92000455963563	6.15246109175522e-08	7.27493300086171e-07	3.46060487282335e-07	6968	tags=55%, list=23%, signal=43%	RHOG/CYBA/GPSM3/ARPC4/PTK2B/POU2F2/PTPN1/CSK/S1PR4/CBFA2T3/TRANK1/GRAMD1B/S100A11/ICAM3/KIFC1/BRCA2/IL2RG/ORAI2/MYO9B/ADA/ARHGAP25/STAT6/RPRD2/PITPNM1/ZSCAN9/AP1S1/SLC9A3R1/LTB/CAPG/CRABP2/BTF3/PPP4C/PCOLCE/CHD8/OCEL1/ACAP1/DEPDC5/ACTN4/GNB2/STAT3/DCAF7/TYK2/CCNI/ITGAD/ZBTB7A/CNOT3/SELENOW/WNT7A/CSNK1G2/ARHGAP35/SNX1/KDM4B/UGT1A10/UBA1/ATP6V0D1/HTT/RAB5C/PTPRS/SCAP/RELA/KLF12/BRD2/WIPF2/L3MBTL1/P…
PID_INTEGRIN2_PATHWAY	PID_INTEGRIN2_PATHWAY	27	0.744085013170777	2.16640465194537	6.45892716255262e-08	7.6179275442594e-07	3.6237635696929e-07	4581	tags=63%, list=15%, signal=54%	FCGR2A/ITGB2/SPON2/ITGAX/PLAU/ITGAM/TGFBI/C3/ICAM3/ITGAL/PLAUR/CD40LG/THY1/ICAM2/ITGAD/PROC/ICAM1
JOHNSTONE_PARVB_TARGETS_2_UP	JOHNSTONE_PARVB_TARGETS_2_UP	137	0.510648898895283	1.87797006223762	6.81995283596832e-08	8.02337236170754e-07	3.81662916869646e-07	6374	tags=49%, list=21%, signal=39%	ACTG1/IFITM1/FXYD5/PKM/TPP1/AKR1C1/AKR1B1/GNAI2/CALM3/PPP1R9B/TGFB1/ASXL2/ECM1/TFE3/SBNO2/ACTB/G6PD/TP53/RAMP1/BASP1/GRINA/GPR137/CXCR4/GRAMD1B/S100A11/LY6E/NECTIN2/HEG1/CALR/HLA-DPA1/ARHGDIA/EMB/LSR/PKN1/APLP2/CFL1/CCRL2/TRAPPC1/TPT1/MINK1/CMTM6/SLC4A2/SEL1L3/MDK/HLA-A/SMAD3/SERPINE1/ZNFX1/GALC/ZYX/SCAMP4/ISG15/OGDH/HLA-DRB1/BRD9/FKBP1A/PTPA/RAB11B/TXNRD1/EREG/PLAAT4/PLEK2/EPHX1/IFI27/TLN1/RPL5/…
PEDERSEN_TARGETS_OF_611CTF_ISOFORM_OF_ERBB2	PEDERSEN_TARGETS_OF_611CTF_ISOFORM_OF_ERBB2	74	0.582829668351345	2.0074942786176	6.84359240576001e-08	8.03085199736534e-07	3.82018714835088e-07	4920	tags=51%, list=16%, signal=43%	MET/BCL2A1/TNFAIP8/LOXL2/ITGB6/PLOD2/MMP1/VDR/NABP1/PTGES/S100A2/SLC12A6/ERO1A/ITGB1/RAB3B/AP1S3/IL1R2/RGS2/PLAUR/STC1/LMO7/F2RL1/TSPAN1/TMEM156/HOMER3/MEAK7/ADAM9/SRCAP/IDS/HK2/PHLDB2/ISG20/IL11/ZNF185/SH2D3A/ANKRD22/CD44/NT5E
VERRECCHIA_DELAYED_RESPONSE_TO_TGFB1	VERRECCHIA_DELAYED_RESPONSE_TO_TGFB1	37	0.693844108910932	2.1414564564569	7.13468409070282e-08	8.35135440037682e-07	3.97264658371362e-07	4179	tags=59%, list=14%, signal=51%	MMP2/PAK2/TNC/COL8A1/THBS2/TNFRSF1A/MMP1/MMP11/EPHB2/ITGA4/SEMA3F/CTNNB1/CTNNA1/ITGB8/COL16A1/DSP/RHOD/THBS1/DDR1/RAC1/EPHA2/ARHGAP1
DUNNE_TARGETS_OF_AML1_MTG8_FUSION_UP	DUNNE_TARGETS_OF_AML1_MTG8_FUSION_UP	52	0.637135600595359	2.0947859660929	7.23747104436067e-08	8.45038390531257e-07	4.01975381993055e-07	4499	tags=62%, list=15%, signal=53%	LAPTM5/RNASE2/SRGN/SAMSN1/MYO1F/SELPLG/ALOX5AP/SLA/CSF3R/CMTM3/PSTPIP1/ACOT7/ATP2B4/LST1/LCP1/PLAC8/NKG7/CXCR4/CST7/ICAM3/S100A8/CTSG/NFE2/HSPA6/PRRC2C/RNASE3/IL6R/ALDH3B1/ATG16L2/C11orf21/CEACAM6/AZU1
REACTOME_TRANSCRIPTIONAL_REGULATION_BY_RUNX1	REACTOME_TRANSCRIPTIONAL_REGULATION_BY_RUNX1	179	0.47220771240535	1.77216078979347	7.50563838043877e-08	8.7415292115035e-07	4.15824841021539e-07	9500	tags=54%, list=31%, signal=38%	SPI1/CR1/TNFRSF18/IL2RA/CTSV/PRKCB/CDK6/PSMA7/SMARCD1/FOXP3/PRKCQ/SERPINB13/NFE2/RUNX1/SMARCD3/CTSK/PSMA5/CTLA4/CSNK2B/SMARCA4/KMT2D/PBRM1/PML/HDAC1/DPY30/THBS1/MYB/TP73/ARID1A/PAX5/CCND2/ELF1/PSMB3/PSMB5/UBA52/PSMA4/GATA1/CDK7/CTSL/RPS27A/SIN3A/RNF2/AGO2/TCF12/PHC2/PSMB8/TCF3/CREBBP/SRC/AXIN1/GATA2/MOV10/PSMB2/PRMT1/SMARCC1/LGALS3/PSMB10/PSMC5/PSMB9/PSMA8/PSMD1/YAP1/PSMC4/PSME1/RING1/PSMD8/PSMD1…
REACTOME_EUKARYOTIC_TRANSLATION_INITIATION	REACTOME_EUKARYOTIC_TRANSLATION_INITIATION	119	0.528391968744199	1.92682359425183	8.32164160004434e-08	9.66766712885151e-07	4.59880193686661e-07	8895	tags=62%, list=29%, signal=44%	RPL28/RPL12/RPS2/RPS21/RPLP1/RPS16/RPS12/RPS9/RPS8/RPSA/RPL18/RPL22L1/EIF3F/RPS7/RPL30/RPL37A/RPLP2/RPL7A/RPL23/RPS17/RPS3/RPL19/RPL23A/RPL11/EIF3K/RPL29/RPS5/RPL10A/RPS4Y1/UBA52/RPL39L/RPS11/RPL35/RPS18/RPL13A/RPS20/RPL14/RPL4/RPL35A/RPS27A/RPL27/EIF3I/RPL38/RPL27A/RPS4X/RPS24/EIF4A2/RPL26/RPL37/RPL17/RPS6/RPL32/RPLP0/RPL13/RPL5/RPL8/RPS13/RPL3L/RPL10/RPL9/EIF3G/EIF3A/EIF2B2/RPS23/RPL3/RPL22/RPS…
REACTOME_INITIAL_TRIGGERING_OF_COMPLEMENT	REACTOME_INITIAL_TRIGGERING_OF_COMPLEMENT	77	0.577802765371651	2.00369662739665	8.37306476444945e-08	9.70315011481212e-07	4.61568079940776e-07	9431	tags=78%, list=31%, signal=54%	C1QB/C1QC/C1QA/C3/CFP/C4A/C4B/C1R/IGHG4/C1S/IGHG2/FCN1/IGHV4-34/IGHG1/CFB/IGHV1-69/GZMM/COLEC10/IGHV2-5/CFD/IGKV1-39/IGLV3-19/IGHV1-46/IGHV2-70/IGKV5-2/IGLV1-40/IGHV4-59/IGLV3-25/IGKV1D-16/IGHV3-48/IGKV3-20/IGLC2/IGHV3-11/IGLV2-23/IGLV2-14/IGKV1-5/IGKV1D-39/IGLV3-21/IGLV6-57/IGKV3-15/IGLV1-51/COLEC11/IGLV1-47/IGKV1-33/IGLC3/IGKV2-28/IGLV2-11/IGKV1-16/IGKV3-11/IGLV1-44/IGHV3-7/IGHV3-23/IGHV4-39/IG…
PANGAS_TUMOR_SUPPRESSION_BY_SMAD1_AND_SMAD5_UP	PANGAS_TUMOR_SUPPRESSION_BY_SMAD1_AND_SMAD5_UP	124	0.521042882169453	1.90822739777923	8.53035804998709e-08	9.86083926823134e-07	4.69069177925449e-07	4325	tags=44%, list=14%, signal=38%	LAPTM5/TGFBI/MMP2/PLXDC1/C1QA/LASP1/TNFAIP8/ADGRE1/PTPN1/NAV1/TGM2/LCP1/CLEC7A/MVP/EMP3/UNC13D/MNDA/COL12A1/TMSB4X/GSTO1/DOC2B/PLSCR1/GSN/IL2RG/CDK14/EYA4/HS6ST2/ENOX1/SERPINB9/WIPF1/HDGFL3/TP63/S100A16/SIPA1L1/TCF4/GMFG/NFATC1/RPL22L1/NID1/PLTP/EVA1B/EMILIN1/NUAK1/CARM1/LRRC4/SORCS2/BMP7/FSTL1/LRIG1/ETS1/BAG2/KLHL6/RPL14/LBH/C16orf54
PEART_HDAC_PROLIFERATION_CLUSTER_DN	PEART_HDAC_PROLIFERATION_CLUSTER_DN	73	0.583348027482058	2.01017290692168	8.62554687867109e-08	9.94613308813513e-07	4.73126510257524e-07	6567	tags=53%, list=21%, signal=42%	IFITM1/AIF1/LST1/UBE2C/BST2/EMP3/PLK1/HMGA1/CD3E/S100A11/RAD21/IL2RG/AURKA/BEST1/IFI16/CDC7/CCNB2/RAN/PLK4/TNFRSF8/LCK/ZWINT/MCM3/CXCL8/REPIN1/DTYMK/PA2G4/MCM5/CCNE2/ILF3/PPP2R1A/RIOK3/HDAC4/NF1/KNTC1/ATF5/POLD3/NCOA6/BCAT1
SANSOM_APC_TARGETS_REQUIRE_MYC	SANSOM_APC_TARGETS_REQUIRE_MYC	212	0.459849335910573	1.73845329807655	8.71205560965742e-08	1.00210204005144e-06	4.76688816578442e-07	9130	tags=53%, list=30%, signal=37%	PTHLH/SHMT2/BID/TP53/RAI14/SKA1/TNFRSF12A/SRD5A3/BUB1B/EPHB2/NBEAL2/TK1/RNASEH2A/TIMELESS/NOP56/MFSD13A/HES6/RAD54L/RASSF4/PDXK/GTSE1/SRGAP2/RGS12/HOMER1/CCT4/WDR54/PABPC4/BCL11B/ATMIN/RCC2/FZD6/NELFA/SLC1A3/HIRA/SLCO3A1/MCM3/LMNB2/DENND6B/HSPBAP1/GINS2/CCT7/DTYMK/ADAT1/BMP7/PPP1R14B/WDR62/ATG9B/VARS2/TP53RK/CAD/OGG1/HAGHL/GIPC1/PPAN/FHOD1/FBL/TFPT/CDK4/TMEM141/CREBBP/POLR1A/DHX58/ROR2/GAR1/SOX17…
KEGG_ENDOCYTOSIS	KEGG_ENDOCYTOSIS	180	0.472859864600404	1.77501745952894	9.20901975534671e-08	1.0566497482246e-06	5.02636555847384e-07	8999	tags=58%, list=29%, signal=41%	ARRB2/CSF1R/NTRK1/MET/IL2RB/IL2RA/CBL/PDGFRA/AP2A1/F2R/SMAP2/CLTA/RAB31/CXCR2/CXCR4/AP2B1/CXCR1/ARAP1/ARAP2/IL2RG/EPN1/EHD3/FGFR3/HSPA6/TFRC/IQSEC1/CDC42/GRK3/CBLC/PIP5K1A/SNF8/HSPA1L/DNM2/HLA-G/CCR5/CHMP5/HRAS/AP2S1/ACAP1/HLA-A/PSD3/PLD2/ASAP2/HSPA1A/GRK5/AGAP2/EHD2/PRKCZ/EHD4/VPS37D/MVB12A/HSPA8/AP2M1/ARAP3/PDCD6IP/PARD6G/CHMP4A/AP2A2/ADRB2/RAB11FIP1/ASAP1/GRK6/PSD/SRC/PLD1/RAB11B/MVB12B/EHD1/S…
ODONNELL_TFRC_TARGETS_UP	ODONNELL_TFRC_TARGETS_UP	385	0.410785223926479	1.60450356218801	9.40441097815203e-08	1.07641127624316e-06	5.12036895362179e-07	7277	tags=40%, list=24%, signal=31%	PTAFR/SLAMF8/IL4R/MPEG1/CAPN13/ITGAM/ALOX5/CP/CD37/PLXDC1/TIAM1/LILRB3/AAK1/LILRA5/GADD45A/LCP2/PAPPA/MYO7A/ANXA8/TP53INP1/FHL2/MR1/CD7/SPOCD1/ANXA4/IL13RA1/FAS/IGSF3/UNC13D/INPP4B/PIM1/SQSTM1/CLDN1/UBE2F/SERPINA1/VNN1/GLIPR1/UCP2/BICDL1/SYT17/ABCC3/PTGS1/MIR34AHG/SEMA6A/MYO1G/TXNIP/APOBEC3G/SESN2/FCMR/CASS4/NACA/POLD4/HS1BP3/NID1/RGS2/CASP10/LGALS9/TPM3/SGK1/CCR5/SLAMF6/BIRC7/ZMAT3/ZMYND10/CDC14…
FINETTI_BREAST_CANCER_KINOME_RED	FINETTI_BREAST_CANCER_KINOME_RED	16	0.837378159818873	2.1770414565014	9.50007630694818e-08	1.0846893021717e-06	5.15974660405824e-07	3202	tags=88%, list=10%, signal=78%	BUB1/MELK/AURKB/PLK1/SRPK1/BUB1B/CDK1/AURKA/NEK2/CDC7/TTK/PBK/PLK4/MASTL
GROSS_HYPOXIA_VIA_ELK3_UP	GROSS_HYPOXIA_VIA_ELK3_UP	199	0.463757671342556	1.7491825162411	9.56721646351719e-08	1.08967781632266e-06	5.18347641212231e-07	5909	tags=43%, list=19%, signal=35%	ARL4C/GPX1/CDC42SE1/KPNA2/CHN2/TP53INP1/TUBA1C/RRM2/MR1/F2R/UBE2C/BIRC5/NREP/NDE1/STMN1/FAS/CCNA2/NAP1L1/STAB1/LAMA5/CCNB1/ABCG1/DDX39B/CASP3/NDC80/PGAM1/PHLDA3/KIF20A/NCAPD2/TFRC/TXNIP/CDKN2C/CDCA5/CORO1C/SF3A1/ACTR1A/ARHGAP11A/RGS12/MGAT4B/CCNB2/SLC9A3R1/PBK/RACGAP1/RRAS2/CPT1A/ZMAT3/SPAG5/TUBA1B/EXO1/RCC2/HRAS/TUBB4B/CD276/CD81/TOPBP1/PYCR2/PHLDB2/DTYMK/SSH1/ULK1/AJUBA/EHD4/DOK4/CPT2/PLXNA1/LP…
KEGG_CHRONIC_MYELOID_LEUKEMIA	KEGG_CHRONIC_MYELOID_LEUKEMIA	73	0.582850479242435	2.00845839355391	9.64030341109816e-08	1.09531760272306e-06	5.21030424998228e-07	7719	tags=59%, list=25%, signal=44%	PIK3CD/CBL/PIK3R5/TGFB1/TP53/NRAS/CDK6/RB1/GRB2/MAP2K1/RUNX1/E2F3/TGFB2/CBLC/SHC1/CHUK/TGFB3/E2F2/HDAC1/HRAS/CDKN2A/HDAC2/SMAD3/CDKN1B/SHC4/PIK3CG/CTBP2/AKT2/CDK4/CRK/STAT5A/KRAS/MECOM/RELA/BCR/IKBKB/PIK3R3/CRKL/ABL1/CTBP1/SOS1/E2F1/CBLB
KUMAMOTO_RESPONSE_TO_NUTLIN_3A_DN	KUMAMOTO_RESPONSE_TO_NUTLIN_3A_DN	10	0.923620887215584	2.12232074997824	9.73020035930678e-08	1.10015185084425e-06	5.23330023166711e-07	2343	tags=100%, list=8%, signal=92%	CCNA2/CDC20/CENPF/KNL1/CDKN3/CCNB1/KIFC1/CKS2/KIF2C/SPAG5
HAHTOLA_SEZARY_SYNDROM_UP	HAHTOLA_SEZARY_SYNDROM_UP	96	0.543970845747281	1.93946935652219	9.70937050246008e-08	1.10015185084425e-06	5.23330023166711e-07	5357	tags=52%, list=18%, signal=43%	MS4A4A/C3AR1/RNASE2/SAMSN1/IMPA2/NCF4/CD28/JPT1/LILRA5/IL2RA/PTTG1/RRM2/SMC4/PGD/FAS/ARMT1/MMP9/NINJ2/NUSAP1/GLIPR1/BAZ1A/IL10RB/NFE2/CKS2/EZH2/ETHE1/TLR1/ACTR1A/PDXK/RECQL/REXO2/TRAT1/IDS/DYSF/RTCA/PNP/PSMB3/PRC1/WAPL/TYMS/CD55/LGALS8/CDK7/S100P/TOP1/THOC5/ICOS/FAR2/PSMB2/GPR171
VERRECCHIA_EARLY_RESPONSE_TO_TGFB1	VERRECCHIA_EARLY_RESPONSE_TO_TGFB1	54	0.635942256685841	2.10419896198248	9.83387082781452e-08	1.10917470235083e-06	5.27622093469865e-07	5598	tags=63%, list=18%, signal=52%	ITGB2/RHOG/IGFBP3/ITGA3/COL1A2/LRP1/RHOC/MMP3/MMP14/ARHGDIA/RPSA/COL6A1/RHOA/IGFBP2/NID1/PXN/JUP/COL6A3/CYTH2/ADAM9/FN1/PAK1/SERPINE1/MMP19/ZYX/COL3A1/ICAM1/SPARC/CD44/HSPG2/IGF2R/PCDHGC3/DVL1/NOTCH2
WOOD_EBV_EBNA1_TARGETS_UP	WOOD_EBV_EBNA1_TARGETS_UP	107	0.533292100415824	1.92645570340223	9.89581002250947e-08	1.11345833352546e-06	5.29659769269017e-07	6435	tags=52%, list=21%, signal=41%	SPON2/AKR1C1/FZD2/CALM3/CTSC/C3/SERPINH1/CHN1/PGD/SORD/AKR1C2/FGFR3/WIPF1/ARHGDIA/NFE2L2/AKR1C3/PTBP1/APOBEC3B/GCLM/SF3A2/LGR5/ZNF580/C1S/SF1/PRKCSH/HSPD1/ASS1/CTSD/ABI2/HIRA/SLCO3A1/HNRNPA0/HSPA1A/SKP2/NEFH/BAG3/S100A4/TRIM16/FBN2/OPN3/TUBA1A/NQO1/ILF3/MAML1/INPP1/ICAM1/PIR/CD44/TXNRD1/IGF2R/EMP2/EPHX1/AGPS/ALDH3A1/DGCR2/FBLN1
REICHERT_MITOSIS_LIN9_TARGETS	REICHERT_MITOSIS_LIN9_TARGETS	27	0.737118884693641	2.14612275824803	9.97048598553166e-08	1.11915092692671e-06	5.32367672759127e-07	3447	tags=67%, list=11%, signal=59%	TOP2A/ASPM/HMMR/MKI67/PLK1/CENPF/KNL1/CCNB1/NUSAP1/CENPE/AURKA/KIF20A/NCAPD2/CEP55/KIF2C/FBXO5/HMGB2/CDCA2
BROWNE_HCMV_INFECTION_14HR_DN	BROWNE_HCMV_INFECTION_14HR_DN	281	0.428934872504823	1.64420008340391	1.01158759469205e-07	1.13273435000818e-06	5.38829156335652e-07	9815	tags=54%, list=32%, signal=37%	IRS1/PLAU/PIK3CD/CHEK2/PDPN/BAX/MET/G0S2/MICAL2/MT1E/PDGFRA/CDC25B/ITGA3/AHNAK2/HMMR/SPN/MVP/FAS/INPP4B/DHFR/TP53I3/ABCA2/BUB1B/MYO1B/MMP3/TK1/HSPA4/NDC80/PARP4/TRIO/PCLAF/CENPE/PAPSS2/ACKR3/TRAF3IP3/ADA/LAMC2/S100A3/ANXA2/RRAS/NNMT/DELE1/APOBEC3B/NIT1/CCNB2/PLAUR/CRYBG1/MT1F/RRAS2/NLRP1/IRF2/CASP1/CLUAP1/SLC6A15/STC2/MGMT/BLVRB/VPS41/RIPOR2/THBS1/CXCL13/XRCC1/ADD3/ITGA2/TAF1B/EPPIN/ABCC1/SLC24A1…
GINESTIER_BREAST_CANCER_20Q13_AMPLIFICATION_DN	GINESTIER_BREAST_CANCER_20Q13_AMPLIFICATION_DN	174	0.481122193341222	1.79660688172497	1.13026664573552e-07	1.2625839189262e-06	6.00597154869584e-07	8408	tags=52%, list=28%, signal=38%	TNIP1/CDC42SE1/LIMD2/SMC4/RPS6KA1/SBNO2/PRRC2A/MKI67/EHBP1L1/BAG6/NUP62/DGKZ/DDX39B/KIFC1/SMARCD1/RAB35/SUPT7L/MYO9B/TNFAIP2/TEPSIN/PTBP1/ITPR3/ST14/CNTRL/GRAMD4/DNM2/SNAPC4/CSNK2B/SF1/PML/HCFC1/MCM3/PPARD/SLC15A4/HSPBAP1/TOPBP1/CCDC77/EXOC3/DHX37/MCM5/HLX/WDTC1/ZNF532/RABGAP1/DAZAP1/CASP4/TYW5/FBXL18/PGS1/CALML4/RAPGEF1/SLC18B1/KDM4A/PSPC1/POLR1A/PCGF6/NSUN5/CHTOP/HNRNPH3/ZMIZ2/MADD/PUM1/GTPBP2/…
REACTOME_GPVI_MEDIATED_ACTIVATION_CASCADE	REACTOME_GPVI_MEDIATED_ACTIVATION_CASCADE	35	0.696204535853811	2.12976156636853	1.19455238009648e-07	1.33119542213629e-06	6.33234885321873e-07	5074	tags=66%, list=17%, signal=55%	FCER1G/RHOG/PTPN6/RAC2/PDPN/SYK/VAV1/PIK3R5/LCP2/PIK3R6/LYN/COL1A1/COL1A2/PLCG2/CDC42/VAV3/RHOA/LCK/PRKCZ/RAC1/PIK3CG/FYN/LAT
SERVITJA_ISLET_HNF1A_TARGETS_UP	SERVITJA_ISLET_HNF1A_TARGETS_UP	158	0.479746621969178	1.77672676647834	1.23400837965343e-07	1.3718748660884e-06	6.52585645246086e-07	3638	tags=39%, list=12%, signal=34%	CCN4/LAPTM5/C1QB/ITGB2/CYBA/C1QC/IFITM2/CNN2/POSTN/ADCY7/IFITM3/SLC16A1/THBS2/CTSC/TGM2/ACOT7/SERPINB1/SERPINH1/CDH11/CHL1/RHOC/SLC15A3/COL5A2/MMP14/NTM/PTPRO/ABCC3/AEBP1/TNFAIP2/COL18A1/RAB38/ANXA2/TGFB2/LGALS1/UCHL1/COL6A1/CAPG/MS4A4E/C1S/TGFB3/PCOLCE/THY1/EFEMP1/BGN/ASS1/SLC6A15/REST/BLVRB/CAMK4/SDC1/CXCL13/MAF/APOE/FBN1/ARHGDIB/SMAD3/SERPINE2/EFEMP2/MSN/SCARF2/SOX2
VERNELL_RETINOBLASTOMA_PATHWAY_UP	VERNELL_RETINOBLASTOMA_PATHWAY_UP	70	0.58007358871262	1.98339278678133	1.2390697004725e-07	1.37421405682475e-06	6.53698372313087e-07	7739	tags=57%, list=25%, signal=43%	MELK/RRM2/ASF1B/ESCO2/MCM4/EPS8/EZH2/CENPK/CDCA5/FANCA/BLM/BTG3/CDCA4/RAD51AP1/CLSPN/E2F2/KCNK1/FAM161A/HAUS1/FBXO5/HUNK/SKP2/HMGB2/RFC4/ATAD2/RAB27A/NPAT/EED/PCNA/FEN1/CHAF1A/POLD3/TMPO/CDCA7L/FAM111A/DCK/DONSON/CCNE1/FST/PBX3
DELACROIX_RARG_BOUND_MEF	DELACROIX_RARG_BOUND_MEF	352	0.411361469071114	1.59690374726162	1.32526487643987e-07	1.46631092400383e-06	6.97507829705194e-07	8069	tags=43%, list=26%, signal=32%	LSP1/PKM/CP/MMP2/SULF1/FTL/LOXL2/TAGLN2/BCL2L11/CTNS/UBE2C/OSBPL3/G6PD/CDKN2D/IFI27L2/RESF1/CAPNS1/COL1A1/HMGA1/TNFRSF12A/LRP1/SQSTM1/RHOC/CLNK/MATN3/EPHB2/KITLG/GJB4/BLNK/PLSCR1/PRSS22/S100A8/AMPD2/CALR/PLCD3/TMEM127/AEBP1/CAPN5/LAMC1/SLC25A24/S100A3/TNFRSF9/RRAS/LOXL1/CTSB/DPP9/MIDN/NEK2/PKN1/NID1/TSPAN9/RHOF/SHC1/CRABP2/GDF15/STK11/RLIM/SGK1/IL1RN/TGFB3/PCOLCE/NBL1/PDGFD/PLAGL2/MBD6/RHOD/CTSD/…
RAMALHO_STEMNESS_DN	RAMALHO_STEMNESS_DN	69	0.592678279445409	2.01825976400283	1.34303323882639e-07	1.48244072703712e-06	7.05180597958602e-07	3301	tags=48%, list=11%, signal=43%	TYROBP/ITGB2/CSF1R/MPEG1/CD53/KCNAB2/LAT2/LILRA5/SLC11A1/ADGRE1/PTPRC/CORO1A/LY86/HDC/MLLT11/BMP1/STMN1/GRINA/RGS14/PRKCB/CYFIP2/CTSS/GSN/PAPSS2/RGS10/CTSB/ZAP70/EVI2A/PLD4/RNASEK/ABR/EVL/RFLNB
ONO_AML1_TARGETS_DN	ONO_AML1_TARGETS_DN	41	0.666391313582623	2.10645645931092	1.34747339844591e-07	1.48381727075312e-06	7.05835404523925e-07	7697	tags=76%, list=25%, signal=57%	IL4R/CD84/TNFRSF18/IL10/FFAR2/CXCR4/CDK6/SELL/TNFSF8/CXCR3/CCR7/CREM/SLFN12/CCR5/SLAMF6/CCR2/ADGRE5/CCR8/SGO1/IL17RA/CD81/FOXN3/TCF3/CD2/ITGAE/CCL5/IL4/IRF4/RBL1/RUNX2/SOCS3
KEGG_RENAL_CELL_CARCINOMA	KEGG_RENAL_CELL_CARCINOMA	70	0.579366359134689	1.98097462110243	1.39821205704538e-07	1.53604998323638e-06	7.30681926040887e-07	4947	tags=44%, list=16%, signal=37%	EGLN3/PIK3CD/PAK2/SLC2A1/MET/PIK3R5/TGFB1/NRAS/GRB2/MAP2K1/CDC42/VHL/TGFB2/ARNT2/PGF/HIF1A/TGFB3/FLCN/HRAS/ARNT/PAK1/RAC1/ELOC/ETS1/PIK3CG/PAK6/AKT2/CRK/RAPGEF1/KRAS/CREBBP
DEBIASI_APOPTOSIS_BY_REOVIRUS_INFECTION_DN	DEBIASI_APOPTOSIS_BY_REOVIRUS_INFECTION_DN	266	0.435099168184648	1.66002204879808	1.42007051953784e-07	1.55638389252178e-06	7.40354540970572e-07	6239	tags=43%, list=20%, signal=35%	ARHGAP4/PIM2/IMPA2/FZD2/LASP1/PNPLA6/GNAI2/SORL1/ENO2/GM2A/SLC6A8/ADAM17/CTNS/MKI67/GNS/IGSF3/NCDN/SEC14L1/FADS1/ABCA2/LAMA5/AGRN/EPHB2/NAGA/PARP4/POLR2A/ADCY3/STK25/MYO9B/TNFAIP2/GPC1/FGFR3/PLCG2/C4B/TFRC/TXNIP/POR/SLC27A2/IPO13/FANCA/RAD54L/NUP210/ITPR3/DHX9/SRGAP2/SLC9A3R1/PLTP/AHNAK/STC1/MEN1/STK11/CLEC16A/COL4A6/BRCA1/OCEL1/THRA/CHD4/PLXNB2/POLG/HIRA/PPARD/BAG1/FDXR/ABR/CELSR2/ESYT1/TYK2/SER…
MIKKELSEN_MEF_LCP_WITH_H3K4ME3	MIKKELSEN_MEF_LCP_WITH_H3K4ME3	123	0.514775836864734	1.88445831549428	1.43057130777088e-07	1.56420349816736e-06	7.44074240574328e-07	5855	tags=45%, list=19%, signal=36%	CCN4/TMEM176A/GPSM3/LSP1/POSTN/TMEM176B/SERPINF1/CP/LUM/AMPD3/MYO7A/MR1/ECM1/C1QTNF6/EMP3/CCL7/AKNA/VWA5A/ARAP1/PDGFRB/SERPINB9/GLMP/TLR4/C1orf54/NNMT/IKBKE/COL6A1/CAPG/HACD4/SNX10/CATIP/IL1RN/PCOLCE/EMILIN1/RAB43/OSGIN1/CPA6/ARHGDIB/DDR1/MMP19/TNFRSF14/MRPS21/RNF123/ARHGEF11/COL3A1/ZFAND6/PRRG2/SERPINB8/C6orf118/IQSEC2/PINLYP/ANXA1/C20orf96/IL18RAP/MAB21L3
WHITFIELD_CELL_CYCLE_G2	WHITFIELD_CELL_CYCLE_G2	164	0.481682182691524	1.79140776929575	1.46364590881679e-07	1.59661092447691e-06	7.59490093529841e-07	9534	tags=60%, list=31%, signal=42%	CCN4/CHEK2/JPT1/MET/KPNA2/SORL1/RANGAP1/MELK/SMC4/TOP2A/UBE2C/ANLN/AURKB/CCNA2/LMNB1/CASP3/NDC80/CDK1/KIFC1/MID1/NUSAP1/CKAP2L/KIF11/CDKN2C/NNMT/FANCD2/CKAP2/NEIL3/FZR1/TNPO2/HCP5/MAD2L1/MUC1/C5orf49/NCAPH/GAS2L3/HAUS8/CENPL/RGS3/HJURP/EBI3/STIL/TUBB4B/NCOA5/CYTH2/SKA3/FADD/RHNO1/DCAF7/WDR62/HMGB2/CDKN1B/CDCA2/ESPL1/TRIM69/TUBB/POLQ/PSRC1/LBR/NIPBL/TUBA1A/CFD/UBXN11/BORA/KDM4A/CBX5/TMEM132A/TRIM5…
ENK_UV_RESPONSE_KERATINOCYTE_DN	ENK_UV_RESPONSE_KERATINOCYTE_DN	473	0.387664718508345	1.52488067958826	1.6334722347137e-07	1.7776921486451e-06	8.45628421767232e-07	9223	tags=46%, list=30%, signal=32%	RGS19/PTHLH/IRS1/GAPDH/ADCY7/SLC16A1/TNC/SLC2A1/KAT6A/TNFRSF1A/SORL1/PTPN1/TOP2A/UBE2C/MICB/RABIF/ME2/XPO1/MAP3K5/ZMYND8/IGSF3/ACTR3/WNK1/BCL6/ANP32A/TPX2/SNX7/NCOA3/RB1/WASF1/DLG5/CBX1/PLSCR1/IL10RB/CDK14/ADCY3/ABCC5/DNMT1/CCNG2/ELOVL5/SEMA3F/HSPB11/TP63/ATP1B3/IGF2BP3/FAT2/NPEPPS/KIF2A/NRG1/MYO5A/DHX9/GSDME/PPP2R5E/GMFB/CDC7/CTNNA1/RGS2/PTMA/PRKDC/UBA2/CSNK1A1/UBR5/RUVBL1/CD58/MAD2L1/TRIM38/BIR…
PID_FCER1_PATHWAY	PID_FCER1_PATHWAY	60	0.607605748066487	2.0453782725694	1.66806600891762e-07	1.81109877183181e-06	8.61519581585587e-07	3606	tags=45%, list=12%, signal=40%	FCER1G/DOK1/LAT2/SYK/PAK2/BTK/VAV1/CBL/HCLS1/LCP2/FCGR2B/LYN/MS4A2/PRKCB/GRB2/PTPN13/WIPF1/MAP2K1/SHC1/PXN/CHUK/MAP2K7/HRAS/PLD2/MAP2K4/FER/FCER1A
PID_SYNDECAN_1_PATHWAY	PID_SYNDECAN_1_PATHWAY	46	0.650914313818055	2.10450076349357	1.73033544137721e-07	1.87432839069462e-06	8.91597209395692e-07	5042	tags=59%, list=17%, signal=49%	COL10A1/COL8A1/MET/TGFB1/MMP1/COL1A1/COL1A2/COL12A1/LAMA5/COL5A2/COL5A1/MMP9/COL7A1/MMP7/COL6A1/COL4A1/COL4A6/COL8A2/COL6A3/COL16A1/SDC1/COL4A5/COL11A1/COL3A1/COL6A2/COL15A1/HPSE
TURASHVILI_BREAST_DUCTAL_CARCINOMA_VS_DUCTAL_NORMAL_DN	TURASHVILI_BREAST_DUCTAL_CARCINOMA_VS_DUCTAL_NORMAL_DN	191	-0.34002	-1.83829	1.79199317240864e-07	1.93660285399603e-06	9.2122048030799e-07	2839	tags=30%, list=9%, signal=28%	MAFF/PLEKHH2/TAGLN/SYNPO2/APOD/CDRT4/ARMCX4/KRT7/FHOD3/RAPGEF2/PAK3/MAP2/LINC01128/SFRP1/PDZK1IP1/JCHAIN/PDLIM3/GABARAPL1/SCGB1D2/OPRPN/CCDC9B/ALDH1A3/TF/FZD7/MAMDC2/PI15/MYLK/CRYAB/PKP4/SOX9/GPM6B/TM4SF1/KRT14/EDN3/SLC25A37/ZNF462/NFIB/SORBS2/MYH11/CNN1/ZNF37BP/ELF5/CLDN8/ACTG2/SCGB2A2/PALMD/EHF/LTF/MYBPC1/ST3GAL6/SYNM/CYB5R2/PIGR/GATM/CCL28/ID4/HMGCS2/NDRG2
REACTOME_DNA_REPLICATION_PRE_INITIATION	REACTOME_DNA_REPLICATION_PRE_INITIATION	85	0.554760690237943	1.9460550933326	1.79775070225542e-07	1.93831728848746e-06	9.22036017764411e-07	9945	tags=65%, list=33%, signal=44%	CDC45/MCM4/PSMA7/ORC6/E2F3/PSMA5/PRIM2/CDC7/MCM2/CDT1/E2F2/MCM10/MCM3/PSMB3/MCM5/POLE4/PSMB5/UBA52/PSMA4/CDC6/RPS27A/PSMB8/RPA3/PSMB2/POLA2/CDK2/PSMB10/PSMC5/PSMB9/PSMA8/PSMD1/MCM6/ORC1/PSMC4/PSME1/PSMD8/PSMD14/PSMB1/POLE2/E2F1/PSMD10/UBC/PSMD2/PSMD3/MCM7/PSMA3/PSMD4/POLE3/PSMD9/PSMB7/PSME2/GMNN/RPA2/PSMF1/POLA1
WIEDERSCHAIN_TARGETS_OF_BMI1_AND_PCGF2	WIEDERSCHAIN_TARGETS_OF_BMI1_AND_PCGF2	57	0.613431405926979	2.04060695752883	1.82803924311155e-07	1.96641165804152e-06	9.35400197498601e-07	2666	tags=46%, list=9%, signal=42%	PTHLH/MICAL2/GADD45A/PAPPA/NAV1/ITGA3/MICB/CPA4/BMP1/S100A2/CLDN1/CDK6/MYOF/COL5A1/NAV2/ITGA4/NTM/ADM/LRRC8A/IL7R/MMP7/CRISPLD2/PLAUR/ITGB8/F2RL1/RHOD
LANDIS_ERBB2_BREAST_TUMORS_324_UP	LANDIS_ERBB2_BREAST_TUMORS_324_UP	145	-0.371398	-1.8995	1.89869870199507e-07	2.03770274091711e-06	9.69312574252981e-07	1845	tags=26%, list=6%, signal=24%	C11orf54/B4GALT6/ETV1/PPP1CB/EBP/EPCAM/ITPR2/SHROOM3/MYDGF/NR4A1/XBP1/CLDN3/PAPSS1/ELL2/PPP3CA/GALNT3/NPNT/DUSP6/ST3GAL5/STK39/CYB561/HOMER2/TPD52/CSRP1/WWC1/EHF/WNK2/TSPAN8/SERP1/TOM1L1/TPD52L1/SLAIN1/NUCB2/ID2/TMED3/KCNN4/SLC12A2
PID_TAP63_PATHWAY	PID_TAP63_PATHWAY	53	0.621521289621147	2.05370425286409	1.95743649191088e-07	2.09590031749075e-06	9.96996515404524e-07	8024	tags=70%, list=26%, signal=52%	IGFBP3/BAX/GADD45A/ITGA3/VDR/FAS/PLK1/S100A2/TP53I3/FLOT2/ADA/TP63/ITGB4/SMARCD3/SSRP1/GDF15/GPX2/CHUK/PML/CDKN2A/FDXR/EVPL/OGG1/CLCA2/NQO1/DHRS3/PRKCD/SPATA18/PMAIP1/IKBKB/SP1/SERPINB5/DICER1/ABL1/JAG1/WWP1/PERP
HECKER_IFNB1_TARGETS	HECKER_IFNB1_TARGETS	89	0.541887597933155	1.90895922843803	1.97865415719105e-07	2.11374847550961e-06	1.0054866860499e-06	5089	tags=47%, list=17%, signal=39%	CD163/MS4A4A/C1QB/C3AR1/SPON2/C1QC/SIGLEC1/C1QA/G0S2/FFAR2/KCNJ15/LY6E/MMP9/PLSCR1/IRF7/SAMD9/TYMP/CCL8/APOBEC3B/CYP4F3/STAP1/JUP/CHI3L1/OAS3/GZMB/OAS2/EPSTI1/CXCL8/APOBEC3A/LAMP3/FCER1A/LAP3/CMTM2/TCL1A/ISG15/SERPING1/MX2/TNFAIP6/PARP9/ZBP1/DHX58/RTP4
KHETCHOUMIAN_TRIM24_TARGETS_UP	KHETCHOUMIAN_TRIM24_TARGETS_UP	46	0.648740517794267	2.09747256439789	2.04059794124576e-07	2.16994476726981e-06	1.03221863823103e-06	4877	tags=50%, list=16%, signal=42%	LAPTM5/CYBB/HCK/CP/SPP1/TGFB1/TGM2/TP53/CD38/RAI14/COL1A1/COL1A2/UCP2/LGALS1/COL4A1/ITGAL/CASP1/SERPINE1/IGF2/VIM/ICAM1/SPARC/CD44
IZADPANAH_STEM_CELL_ADIPOSE_VS_BONE_UP	IZADPANAH_STEM_CELL_ADIPOSE_VS_BONE_UP	125	0.505256135507536	1.85239615686693	2.03999134929623e-07	2.16994476726981e-06	1.03221863823103e-06	8057	tags=56%, list=26%, signal=41%	HMOX1/SRGN/CHST15/MRPS6/ARL4C/GPR84/SH3TC1/PPP4R1/SERPINB1/CLEC2B/RAB31/LYN/CHN1/MAP3K5/KYNU/C15orf48/NAP1L1/TP53I3/UPP1/PREX1/AIM2/NTM/MT2A/MTSS1/MT1G/PDXK/GSDME/ENO3/MT1F/SZRD1/HMGA2/DDX39A/PHLDA2/CASP1/HOMER3/MAF/MT1X/ADORA2B/STAMBPL1/ARHGAP24/ETS1/TBC1D1/LAP3/NETO1/NQO1/SLC7A11/FHOD1/PTBP3/PSMB8/CD44/PAICS/PSMB10/NID2/PSMB9/CELF1/HLA-J/PPP1R14C/MECOM/HOXA10/PTN/AIFM2/ALYREF/JAG1/EML1/TUBB2A/P…
PID_CD8_TCR_PATHWAY	PID_CD8_TCR_PATHWAY	53	0.620919200019619	2.05171475709635	2.05120480962139e-07	2.17624400692023e-06	1.03521511660777e-06	3425	tags=53%, list=11%, signal=47%	PTPN6/CD86/CD28/VAV1/CBL/PTPRC/LCP2/CSK/NRAS/CD3E/PRKCB/CD247/PRF1/CARD11/PRKCQ/GRB2/PAG1/RASGRP1/ZAP70/SHC1/CHUK/BCL10/LCK/HRAS/MAP3K8/HLA-A/CD3D/CD3G
JAEGER_METASTASIS_DN	JAEGER_METASTASIS_DN	254	0.436742500025591	1.66730592522716	2.16090295472971e-07	2.28740684068997e-06	1.08809404266452e-06	5155	tags=43%, list=17%, signal=36%	SERPINB4/CPA3/CDH3/GNA15/IMPA2/LAMB3/SLC2A1/AKR1C1/GABRE/CHN2/S100A9/ANXA8/PLP2/TPSAB1/SERPINB3/S100A2/SFN/PLXNC1/KRT6A/GJB3/DUOX1/GPR87/ARAP2/COL7A1/CDA/SERPINB13/S100A8/CTSG/SPRR1B/KRT5/ABCC3/PTGS1/FLG/FGFR3/CLIC3/TXNIP/TP63/LAMC2/BBOX1/ITGB4/FERMT1/FAT2/IL1R2/ITPR3/ST14/LSR/TRIM29/MST1R/LGR5/CRYBG1/AHNAK/GPX2/EPHX3/ABCA12/PYCARD/FGFBP1/ETS2/JUP/PKP1/CST6/SOX15/COL4A6/F2RL1/AQP3/BCL11B/ABHD2/AS…
DOANE_RESPONSE_TO_ANDROGEN_DN	DOANE_RESPONSE_TO_ANDROGEN_DN	239	0.444699191319188	1.6902172794567	2.21486663511855e-07	2.33920119395361e-06	1.11273204156673e-06	4936	tags=38%, list=16%, signal=33%	IRS1/IFITM1/EPHA4/IGFBP3/IFITM3/TIAM1/TNC/KMO/CDC42EP2/FYB1/PLOD2/ENO2/TDO2/RRM2/RBMS1/SP110/STOM/SERPINH1/VDR/RAI14/PRAF2/NCDN/CXCR4/DHFR/IFI30/SNX7/MCM4/CYFIP2/EPS8/CDK1/PLSCR1/EFNB3/ABCC5/GPC1/LPCAT4/RPS2/SEMA3F/WLS/SAMHD1/CDC42/RGS10/CDKN2C/LPIN2/SIPA1L1/PRRC2C/SLC27A2/RRAS/RAD54L/ADGRB2/RIBC2/APOBEC3B/IGFBP2/E2F8/PLK4/CRABP2/SZRD1/DTX3/PYCARD/TPT1/PHLDA2/PIN1/DSP/HLA-A/ZDHHC13/THBS1/ARNT/PPA…
KEGG_VALINE_LEUCINE_AND_ISOLEUCINE_DEGRADATION	KEGG_VALINE_LEUCINE_AND_ISOLEUCINE_DEGRADATION	44	-0.587601	-2.45384	2.2794733141492e-07	2.40197562150824e-06	1.14259313992441e-06	2792	tags=41%, list=9%, signal=37%	MMUT/HIBCH/HMGCS1/PCCA/ABAT/ALDH1B1/AOX1/ACAT2/ECHS1/OXCT1/BCAT2/ACADSB/ALDH9A1/MCEE/ALDH6A1/BCKDHB/ACAT1/HMGCS2
BIOCARTA_NO2IL12_PATHWAY	BIOCARTA_NO2IL12_PATHWAY	15	0.834411650368187	2.13264162567392	2.28494532129675e-07	2.40229432309185e-06	1.14274474272998e-06	4891	tags=93%, list=16%, signal=78%	CD4/IL12RB2/CD3E/CD247/NOS2/CXCR3/IL12RB1/CCR5/CD3D/STAT4/TYK2/CD3G/JAK2/CD2
HUTTMANN_B_CLL_POOR_SURVIVAL_UP	HUTTMANN_B_CLL_POOR_SURVIVAL_UP	272	0.433079716312084	1.65434985176293	2.29158174401024e-07	2.40383303937146e-06	1.1434766929836e-06	6040	tags=40%, list=20%, signal=33%	LILRB4/FCER1G/NCF2/TYROBP/EGLN3/LILRB2/RIN3/TKT/SERPINF1/PIM2/SLC16A3/HS3ST1/SH3TC1/GM2A/HNRNPUL1/CLEC2B/PRRC2A/CD38/EHBP1L1/GRINA/IGSF3/PIPOX/THEMIS2/FADS1/PLXNC1/PRF1/S100A11/MAPKAPK2/LAMA5/ST6GALNAC4/C4A/ITGA4/IRF7/RFXANK/MAD1L1/AEBP1/MYO9B/ARHGDIA/GALNT2/IL16/SPAG4/NRG1/ZAP70/MGAT4B/SF3A2/SNRNP70/DNAJB2/ITGAL/CXCR3/SFTPB/CASP10/DNM2/HLA-G/CAPG/FZR1/DIAPH1/PXN/TKFC/CPT1A/MED15/COMMD4/CCR2/PRKC…
ROY_WOUND_BLOOD_VESSEL_UP	ROY_WOUND_BLOOD_VESSEL_UP	49	0.64032536874186	2.08730465022128	2.37741678213457e-07	2.48825580778814e-06	1.18363566678108e-06	4181	tags=51%, list=14%, signal=44%	PLAU/POSTN/PLXDC1/SULF1/LUM/KCNJ8/MMP1/STOM/RAB31/CHN1/BMP1/CYFIP2/COL5A2/HEG1/DENND4B/GALNT2/COL4A1/STC1/THY1/ZWINT/SEL1L3/FKBP1B/S100A4/HYAL1/COL3A1
KEGG_NOD_LIKE_RECEPTOR_SIGNALING_PATHWAY	KEGG_NOD_LIKE_RECEPTOR_SIGNALING_PATHWAY	62	0.592601754857616	1.99714110035221	2.38673060352665e-07	2.49239036282884e-06	1.18560242871815e-06	6513	tags=55%, list=21%, signal=43%	CCL13/CARD9/PSTPIP1/NAIP/CCL11/CASP5/NLRC4/CCL7/XIAP/MEFV/IL18/NFKBIB/CCL8/NLRP3/CXCL1/PYCARD/CHUK/BIRC2/NLRP1/CASP1/CASP8/CXCL8/CARD8/MAPK10/CARD6/HSP90AA1/TRIP6/MAPK14/MAPK12/CCL5/RELA/RIPK2/TAB1/IKBKB
CHNG_MULTIPLE_MYELOMA_HYPERPLOID_UP	CHNG_MULTIPLE_MYELOMA_HYPERPLOID_UP	52	0.625364265455496	2.05608395724247	2.59088528478615e-07	2.69951657363257e-06	1.28413006798464e-06	9206	tags=77%, list=30%, signal=54%	RPL28/CLTA/RPLP1/RPS16/RPS9/RPSA/RPL18/SNRNP70/NPM1/RPLP2/RPL7A/RPS17/RPS3/HNRNPA1/EIF3K/RPL29/UBA52/RPL35/RPL13A/RPL14/RPL4/EEF1B2/RPL35A/FBL/EEF2/RPL27A/EIF4A2/RPL37/RPS6/MRPL34/RPL32/RPS13/EIF3G/SCAMP5/RPS23/IMP3/RPS15/RPS19/DHPS/RPL36
REACTOME_INTERFERON_ALPHA_BETA_SIGNALING	REACTOME_INTERFERON_ALPHA_BETA_SIGNALING	63	0.595855258133151	2.00877654835256	2.62418097839882e-07	2.72809150036226e-06	1.29772284343283e-06	4784	tags=44%, list=16%, signal=38%	PTPN6/IFITM2/IFITM1/IFITM3/IRF5/PTPN1/BST2/STAT2/RNASEL/IRF7/SAMHD1/IRF8/IFNAR2/HLA-G/JAK1/IRF2/OAS3/HLA-A/OAS2/ADAR/TYK2/IRF3/IRF6/ISG20/ISG15/MX2/IP6K2/PSMB8
HINATA_NFKB_TARGETS_KERATINOCYTE_UP	HINATA_NFKB_TARGETS_KERATINOCYTE_UP	84	0.553941195666803	1.94307995348232	2.65030434932849e-07	2.74909917663605e-06	1.30771596183972e-06	6973	tags=56%, list=23%, signal=43%	PLAU/CDH3/TNIP1/TIAM1/TNC/BCL2A1/TNFAIP8/GADD45A/ITGB6/MMP1/GSTO1/CXCL6/MMP9/MMP14/MTSS1/SPRR1B/TNFAIP2/ARHGDIA/IL7R/RARRES1/SOD1/BIRC2/IL1RN/IL32/WFDC2/CXCL8/ARHGDIB/FN1/SERPINE1/ESM1/RAC1/VIM/TNFAIP6/ICAM1/STAT5A/XPC/PNRC1/CD9/KRT10/TRAF1/CCL5/RELA/CCL20/TAP1/RND3/CYP27B1/IL15
RUIZ_TNC_TARGETS_UP	RUIZ_TNC_TARGETS_UP	154	0.48224401756267	1.78861642310752	2.68578419964631e-07	2.77969692110388e-06	1.32227096923157e-06	5235	tags=41%, list=17%, signal=34%	SLC5A3/SCG2/CTSA/CHST15/TBXAS1/TPP1/IMPA2/SPP1/ACSL4/TRIB2/PDGFRA/CTSC/KDM5B/TDO2/ATP2B4/ANXA4/LTA4H/CDH11/RESF1/NAP1L1/COL1A2/ROBO1/BCL6/COL5A2/GSN/SEMA5A/SELENOP/PDGFRB/PTPN13/COL18A1/IL1R1/C21orf91/PHF21A/GDF15/RARRES1/BNIP3L/RCBTB1/SLC6A15/EYA1/NBR1/APOE/VGLL4/COL4A5/GLCE/TBL1XR1/STON1/LRIG1/DDIT4/MAFB/LEF1/ZNF532/HPGD/CLCA2/COL3A1/SEMA3C/SAT1/WASHC2C/TCF12/ENPP2/SLC16A4/ARHGAP28/PNRC1/OLFML2B
SHEPARD_BMYB_TARGETS	SHEPARD_BMYB_TARGETS	74	0.568812541768681	1.9592137895736	2.71884559996042e-07	2.80766122289247e-06	1.33557327717354e-06	4284	tags=47%, list=14%, signal=41%	MELK/ASPM/BIRC5/TACC3/ANLN/MKI67/NDE1/AURKB/HMGA1/CDC20/TPX2/CCNB1/TK1/CDK1/MT2A/UCP2/KIF11/DLGAP5/PRR11/GTSE1/CKAP2/TTK/SOX21/KIF14/MDK/PHF20L1/FBXO5/MASTL/CDCA2/PRC1/HLX/CCNB3/FOXM1/CTSL/PTPRN
IGLESIAS_E2F_TARGETS_UP	IGLESIAS_E2F_TARGETS_UP	140	0.495109609188034	1.82627604564413	2.77884856528974e-07	2.85692683250032e-06	1.35900838078912e-06	6076	tags=53%, list=20%, signal=43%	LAPTM5/TYROBP/C1QB/C1QC/SCG2/ACTG1/POSTN/CD53/SERPINF1/BAX/C1QA/LUM/GNAI2/MRC1/C3/S100A6/LCP1/SERPINH1/ELN/COL1A1/S100A10/COL1A2/MFAP2/CTSS/S100A11/COL5A2/KITLG/SERPINB6/AKIRIN2/GSN/ITGB1/CDC42/COL18A1/ANXA2/ITM2B/LGALS1/COL4A1/APLP2/HNRNPA2B1/TUBA1B/DCN/COL6A3/SMAD1/CLIC1/GJA1/CXCL13/MCM3/APOE/EVL/MCM5/BZW1/TUBB/TUBA1A/COL3A1/CFD/CDC6/SAT1/COL6A2/COL15A1/KRT19/ENPP2/CYFIP1/LIMS1/SPARC/EED/PCNA/C…
TSAI_RESPONSE_TO_IONIZING_RADIATION	TSAI_RESPONSE_TO_IONIZING_RADIATION	148	0.483953255865812	1.78758267342375	2.77598377295439e-07	2.85692683250032e-06	1.35900838078912e-06	6968	tags=49%, list=23%, signal=38%	PTPN6/PLAU/IFITM1/CCL18/ADORA3/CCR1/IL2RB/TNFAIP8/PTTG1/ENO1/MDFI/RPS6KA1/UBE2C/FAS/PLK1/CDK6/NCOA3/RB1/PTPN22/NFKBIE/PLOD3/S100A8/STK4/CCNG2/PLCG2/NFE2L1/COL6A1/RFX5/CCT4/GDF15/RANBP1/SGK1/TNFRSF8/CASP1/PLAGL2/BATF/ITGA2/ROCK1/IFNGR1/AHR/FN1/SMAD3/CCT7/CCNI/CCNE2/RRM2B/RABGAP1/JAK2/DPYSL3/CCNK/KRT19/STAT5A/TP53TG1/XPC/PCNA/PRMT1/CDKN1C/TRAF1/MAX/LGALS3/TANK/PKD2L1/TNFSF10/AXL/ATF5/RELA/NFKB2/CCL…
REACTOME_INTERLEUKIN_2_FAMILY_SIGNALING	REACTOME_INTERLEUKIN_2_FAMILY_SIGNALING	41	0.659162009885821	2.08360470065491	2.90343925979663e-07	2.97842875061257e-06	1.41680549449818e-06	4675	tags=54%, list=15%, signal=46%	HAVCR2/PTPN6/PIK3CD/SYK/IL2RB/PTK2B/IL2RA/JAK3/IL2RG/GRB2/CSF2RB/IL5RA/LGALS9/INPP5D/SHC1/JAK1/LCK/IL21R/STAT3/STAT4/JAK2/STAT5A
SWEET_KRAS_TARGETS_UP	SWEET_KRAS_TARGETS_UP	81	0.566119273361022	1.97680109852885	2.92524939225527e-07	2.99419249467186e-06	1.42430413256111e-06	5482	tags=49%, list=18%, signal=41%	NCF2/TGFBI/ADCY7/IGFBP3/ATP2B4/BMP1/INPP4B/COL1A1/ECE1/EPHB2/COL5A1/COL7A1/GLIPR1/WIPF1/ACKR3/TGFB2/PDXK/GSDME/DNAJB2/COL4A1/SGK1/HSPB1/C1S/JAK1/NLRP1/NUAK1/MAP3K8/PMEPA1/WASHC3/EVL/SERPINE1/SERPINE2/ULK1/LBH/TNS1/SPARC/SLC16A4/HSPG2/ADAM19/BHLHE40
SIG_BCR_SIGNALING_PATHWAY	SIG_BCR_SIGNALING_PATHWAY	46	0.64589362918225	2.08826815894792	2.95010911522237e-07	3.01300155130513e-06	1.43325139201087e-06	1991	tags=41%, list=7%, signal=39%	PIK3CD/SYK/BTK/VAV1/PTPRC/CSK/FLOT1/LYN/MAP4K1/CD22/BLNK/CD19/FLOT2/GRB2/PLCG2/ITPR3/NFATC1/INPP5D/SHC1
KOKKINAKIS_METHIONINE_DEPRIVATION_48HR_UP	KOKKINAKIS_METHIONINE_DEPRIVATION_48HR_UP	129	0.507072075643601	1.8581787944923	3.15170059616066e-07	3.21183172595583e-06	1.52783269896985e-06	5901	tags=47%, list=19%, signal=38%	PLAU/MMP2/IGFBP3/BAX/LUM/PDGFRA/GADD45A/BID/MYD88/TP53/FAS/FGF11/TNFRSF12A/DPYD/GSTO1/CCNB1/CASP3/CDK1/RNASEL/PDGFRB/GSTP1/IL1R1/TGFB2/IGFBP2/CCNB2/PLAUR/BTG3/SHC1/TNFRSF10B/APAF1/HSPB1/BRCA1/CASP1/BGN/DCN/MGMT/SMAD1/GJA1/POLG/CXCL8/IFNGR1/PNP/MGST2/CDKN1B/IRF6/CCNE2/TRADD/POLQ/IL1A/FGF7/CREBBP/HSP90AA1/RTP4/IGF2R/CDK2/EREG/TNFRSF10A/BHMT/FANCG/TANK/TNFSF10
KIM_WT1_TARGETS_UP	KIM_WT1_TARGETS_UP	216	0.446664016561928	1.69344373535242	3.16742277216772e-07	3.2207907269723e-06	1.53209439630363e-06	5688	tags=39%, list=19%, signal=32%	PTHLH/IL4R/ACTG1/TIAM1/LAMB3/TMC6/CDC42SE1/LIF/IL2RA/PDGFRA/EVI2B/ENO2/FHL2/IL1RAP/ACTB/RAI14/IER3/HMGA1/TNFRSF12A/SFN/PTPRE/SH2B3/NFKBIE/ARAP2/MBP/GLIPR1/BAZ1A/TRIO/UCP2/TNFAIP1/SPRR1B/ATP13A3/RARA/HPGDS/TRAF3/NFATC1/CX3CL1/PLAUR/PRR5/RRAS2/SGK1/HMGA2/SF1/PHLDA2/IQCG/KCNK1/RCOR1/TPBG/CSRNP2/KCTD5/RELB/THBS1/DNMBP/CXCL8/KRT17/RGS4/CSNK1D/SMAD3/B3GNT2/OTUD4/SERPINE1/MSH6/ETS1/CCNE2/EPHA2/ZYX/LEF1/…
MIYAGAWA_TARGETS_OF_EWSR1_ETS_FUSIONS_UP	MIYAGAWA_TARGETS_OF_EWSR1_ETS_FUSIONS_UP	256	0.436679639506047	1.66668558227037	3.27672335877208e-07	3.32465795812529e-06	1.58150288518073e-06	4923	tags=39%, list=16%, signal=33%	ITGB2/ITGAM/IFITM1/GPR137B/IMPA2/EFHD2/G0S2/KMO/CMTM3/HMGB3/TGM2/KSR1/ITGB2-AS1/MDFI/IL1RAP/CDH11/FAS/ELN/SORD/CLDN1/NFATC4/SH2B3/PREX1/PTPN22/SLC12A6/EPHB2/MMP3/RALGPS2/TRIM62/CASP3/CDK1/CDK14/CUL4B/ZSWIM6/PLCD3/EZH2/TNNT1/TBC1D9/PTPN13/SEMA3F/RGS10/AP4B1/HAPLN1/ARHGEF6/PGM2L1/PGF/MGARP/IGFBP2/NID1/CPPED1/CD58/SMAGP/NKX1-2/EVA1B/EFNB1/MALL/JAK1/HIPK1/RUBCNL/RCOR1/AKR1B10/RNF19B/EPOR/KCNE4/ICAM2/…
REACTOME_HIV_LIFE_CYCLE	REACTOME_HIV_LIFE_CYCLE	148	0.481297393977693	1.77777269149541	3.65029346643127e-07	3.69562390817127e-06	1.75796726969514e-06	9507	tags=59%, list=31%, signal=41%	CD4/RANGAP1/GTF2E2/XPO1/HMGA1/CXCR4/NUP62/RCC1/POLR2A/NUP50/PPIA/GTF2F1/NUP210/SSRP1/RAN/GTF2H3/RANBP1/CCR5/CHMP5/POLR2L/POLR2H/POLR2G/NELFA/RAE1/POM121C/UBAP1/ELOA2/ELOC/UBA52/NUP153/VPS37D/TAF15/CDK7/MVB12A/PDCD6IP/TAF12/BANF1/CCNK/RPS27A/CHMP4A/NUP98/POLR2B/NELFB/ELL/NUP93/GTF2B/TAF4/NUP188/TPR/POM121/NUP58/MVB12B/GTF2H2/VPS4B/LIG1/CDK9/LIG4/NUP37/VPS37A/XRCC5/NDC1/NUP85/GTF2F2/CHMP7/FEN1/VPS3…
DEURIG_T_CELL_PROLYMPHOCYTIC_LEUKEMIA_DN	DEURIG_T_CELL_PROLYMPHOCYTIC_LEUKEMIA_DN	316	0.418235913135298	1.61238861223577	3.81428076780698e-07	3.85325276695632e-06	1.8329495680537e-06	6325	tags=40%, list=21%, signal=32%	SRGN/IFITM1/CD84/GPR137B/TIAM1/CD28/IL2RB/PTPRC/LCP2/EVI2B/GPR65/GZMK/GZMA/F2R/CLEC2B/CD48/CHN1/SLC16A6/MAP3K5/NKG7/FAS/PFKP/CTSW/CST7/PRKCB/PRF1/TESPA1/GNLY/MBP/MT2A/DAPP1/KLRB1/HEG1/HLA-DPA1/IQSEC1/CDC42/TRAF3IP3/CDKN2C/ARHGAP25/AKR1C3/ANXA2/CD52/P2RY10/RECQL/CRYBG1/SFXN3/TRBC2/CTLA4/HLA-DPB1/CREM/TRBC1/CD58/IL18R1/CTR9/STK17A/NDUFV2/OPTN/DYNLT1/NLRP1/ST8SIA1/CASP1/LAIR2/GZMB/SYT11/RNF19A/SEL1L…
YU_MYC_TARGETS_UP	YU_MYC_TARGETS_UP	42	0.650738959905851	2.06859479543483	3.86601870836156e-07	3.89704749192108e-06	1.85378223257433e-06	1977	tags=52%, list=6%, signal=49%	KPNA2/BUB1/TOP2A/ASPM/BIRC5/ANLN/MKI67/PLK1/CDKN3/CCNB1/CDK1/BRCA2/CKS2/PCLAF/UBE2S/AURKA/KIF20A/GSDME/CCNB2/DTL/E2F8/RACGAP1
REACTOME_TRANSLOCATION_OF_ZAP_70_TO_IMMUNOLOGICAL_SYNAPSE	REACTOME_TRANSLOCATION_OF_ZAP_70_TO_IMMUNOLOGICAL_SYNAPSE	21	0.767449761173505	2.13259288872219	3.94400504182578e-07	3.96705442194034e-06	1.88708375206975e-06	5515	tags=90%, list=18%, signal=74%	CD4/CD3E/CD247/PTPN22/HLA-DPA1/TRAV19/ZAP70/HLA-DRA/HLA-DPB1/TRBV7-9/LCK/HLA-DQA2/HLA-DQA1/CD3D/CD3G/HLA-DQB2/HLA-DRB1/TRAV8-4/TRAV29DV5
CLASPER_LYMPHATIC_VESSELS_DURING_METASTASIS_DN	CLASPER_LYMPHATIC_VESSELS_DURING_METASTASIS_DN	35	0.684702683709383	2.09457621295911	3.97543433218311e-07	3.97286953583977e-06	1.8898499372008e-06	4920	tags=66%, list=16%, signal=55%	SYK/LOX/CDH11/COL1A2/ROBO1/COL5A2/COL5A1/CXCL6/LTBP2/GPC1/LOXL1/COL6A1/PCOLCE/BGN/COL6A3/SDC1/FBN1/LPAR1/COL3A1/SEMA3C/COL6A2/EMILIN2/NT5E
YU_MYC_TARGETS_DN	YU_MYC_TARGETS_DN	54	0.618730039908288	2.04724736253147	3.97249308799576e-07	3.97286953583977e-06	1.8898499372008e-06	6765	tags=63%, list=22%, signal=49%	CD37/CD1D/ACP5/IL4I1/PTPRC/MYO7A/IL10RA/RBMS1/UNC93B1/GNS/MGST1/MNDA/PRKCB/GDI1/HLA-DMB/ABCA1/GUCD1/SPIB/PLD4/IGLV4-3/LTB/GAD1/MS4A1/EVL/HLA-DQB1/RGL2/ARHGEF1/CD2/CTSH/SRPK3/HLA-DMA/HLA-DOB/ARID3B/KLF3
GRUETZMANN_PANCREATIC_CANCER_DN	GRUETZMANN_PANCREATIC_CANCER_DN	190	-0.341248	-1.84872	3.96687833548833e-07	3.97286953583977e-06	1.8898499372008e-06	2177	tags=32%, list=7%, signal=30%	ACSM3/LMAN1/RFC1/GOLGA4/SHC3/RDX/CXCL12/SRPX/GSTZ1/MAPK9/ACO1/ITPRID2/UGT2B15/MAPK8IP2/CACNA2D1/SSR1/ETV5/RNASE1/HDLBP/CLU/PRPSAP1/GAMT/SSR4/KANK1/SEC61B/PDIA5/CRYZ/PRDX4/FXYD2/SLC33A1/GPX3/XBP1/TRPV6/SRP54/DAP/CLDN10/DSTN/SEC62/CRYAB/ICA1/KAT2B/BCAT2/RGN/NFIB/GRB14/HERPUD1/TOB1/P4HB/INSR/KCNAB1/PRKAR2B/CDO1/DMD/TMED10/GJB1/NUCB2/NPY1R/PEBP1/ABCA3/GATM
OSWALD_HEMATOPOIETIC_STEM_CELL_IN_COLLAGEN_GEL_DN	OSWALD_HEMATOPOIETIC_STEM_CELL_IN_COLLAGEN_GEL_DN	268	0.432579759695829	1.65210027708821	4.3003583148006e-07	4.28836160705544e-06	2.03992601334566e-06	6053	tags=37%, list=20%, signal=30%	PTAFR/EGLN3/P4HA1/GPSM3/CR1/SERPINF1/SLC16A3/UBE2D1/BAX/SPP1/PAK2/FZD2/MT1E/GADD45A/KDM5B/NFAT5/SIGLEC6/SLC6A8/FCGR2B/F2R/IL13RA1/DHFR/PTPN22/DDX39B/MT2A/IL2RG/PTPRO/SP140/RPS21/UTS2/HSPA6/ALDOC/ZNF277/ARMH3/TXNIP/RGS10/MT1G/PRRC2C/C1orf54/RRAS/TM6SF1/POLD4/PLAUR/ZNF580/MT1F/RRAS2/TRBC2/NONO/TPI1/UGCG/SNX10/SMG7/ST8SIA4/CCR2/CASP8/ASS1/STC2/IRAK4/TMEM156/THBS1/MEAK7/MT1X/S100PBP/HIGD2A/HSPA1A/OTU…
XU_HGF_TARGETS_INDUCED_BY_AKT1_48HR_UP	XU_HGF_TARGETS_INDUCED_BY_AKT1_48HR_UP	13	0.86572724916515	2.11991082306975	4.3137714430643e-07	4.29252588777726e-06	2.04190691545927e-06	4041	tags=92%, list=13%, signal=80%	MMP10/TNIP1/AMPD3/TGM2/ECM1/THEMIS2/EPHB2/LTBP2/PLAUR/F2RL1/WNT4/SPSB1
RIZKI_TUMOR_INVASIVENESS_3D_DN	RIZKI_TUMOR_INVASIVENESS_3D_DN	257	0.434224551074715	1.65642550832389	4.34314759848386e-07	4.31252283977661e-06	2.05141924354838e-06	7135	tags=46%, list=23%, signal=35%	TYROBP/POSTN/PIK3CD/SLCO2B1/FOLR2/TKT/GAPDH/DOK1/SLC16A3/SORL1/PTPRC/FYB1/KSR1/RRM2/SP110/OSTF1/CHN1/CAPZB/MAP3K5/PLK1/PLXNC1/IFI30/LAMA5/TK1/KIFC1/AMPD2/DPYS/EHD3/XIAP/IDO1/HSPA6/CDC42/ACAA2/FXR1/IL1R1/SLC12A4/IL18/PTBP1/IL1R2/IKBKE/PLTP/CCT4/CLEC5A/RRAS2/MATK/RARRES1/CALB1/SGK1/MAD2L1/CHUK/CFAP45/MYL12B/ADAP1/NBL1/POLR2L/CASP1/OAS3/TIMM17B/USP22/PRKCSH/IL32/CEMIP2/CTSD/CHD4/B4GALT5/YWHAG/ROCK1/…
PASINI_SUZ12_TARGETS_DN	PASINI_SUZ12_TARGETS_DN	308	0.417262237148928	1.60641819982157	4.50152072416727e-07	4.46024878575806e-06	2.12169083621395e-06	4703	tags=34%, list=15%, signal=29%	CCN4/PPP1R18/TTYH3/IRS1/CNN2/PXDN/ARL4C/IGFBP3/SULF1/FZD2/ACSL4/LOXL2/PLOD2/PRNP/LIMD2/CMTM3/RDH10/S100A6/RBMS1/NREP/ITGA3/SERPINH1/DOCK11/MLLT11/BMP1/ZMYND8/IER3/RAB34/COL1A1/S100A10/COL1A2/WNK1/TNFRSF12A/SFN/CDK6/CYFIP2/CSNK1G1/COL5A1/MMP14/GSN/BAZ1A/ABRACL/ITGB1/CTXN1/HS6ST2/SERPINB9/PRSS23/WLS/SLC25A24/CORO1C/ANXA2/TAX1BP3/TGFB2/LGALS1/GMFB/TSPAN9/AHNAK/LTB/RRAS2/RAP2B/CAP1/IER5/VGLL3/EFEMP1/…
SIMBULAN_PARP1_TARGETS_DN	SIMBULAN_PARP1_TARGETS_DN	16	0.820316007027061	2.13268274767984	4.54529481699401e-07	4.48644455758679e-06	2.13415187408566e-06	3406	tags=75%, list=11%, signal=67%	SPP1/TAGLN2/RANGAP1/SERPINH1/STMN1/CCNA2/CDC20/CCNB1/DNMT1/UBE2S/CCNB2/HMGB2
MANALO_HYPOXIA_UP	MANALO_HYPOXIA_UP	202	0.448579867435251	1.69373525607085	4.54726788599824e-07	4.48644455758679e-06	2.13415187408566e-06	6659	tags=45%, list=22%, signal=35%	EGLN3/P4HA1/TGFBI/CHST15/ARL4C/MMP2/IGFBP3/GPNMB/NDRG1/LOX/TRIB2/LOXL2/PLOD2/GABRP/ENO2/SLC6A8/NARF/RAI14/IER3/NAP1L1/COL1A2/CXCR4/PDZD2/NFATC4/BCL6/ERO1A/COL5A1/NINJ2/TRIO/MTSS1/ADM/ABCA1/PTGS1/CDK19/CCNG2/GPC1/PLCG2/ACKR3/TXNIP/COL18A1/SPAG4/RRAS/NYNRIN/PGF/SYNPO/COL4A1/CX3CL1/STC1/TNFRSF10B/PXN/BNIP3L/HIVEP2/BGN/TSKU/RGS3/STC2/NUAK1/RASSF2/EPOR/GRK5/SERPINE1/GLCE/TNFRSF14/DDIT4/CLIP2/OPN3/ALPK…
DACOSTA_UV_RESPONSE_VIA_ERCC3_UP	DACOSTA_UV_RESPONSE_VIA_ERCC3_UP	311	0.410190263777278	1.58003272961121	4.58265109524315e-07	4.51177534737181e-06	2.14620144960094e-06	6550	tags=39%, list=21%, signal=31%	ARRB2/IFITM2/MBOAT7/ARPC4/PIM2/SHMT2/PAFAH1B3/SLC6A8/PPIF/SERPINH1/MICB/TP53/MLLT11/GRINA/CTSV/NCDN/SQSTM1/FADS1/TP53I3/IFI30/MCM4/NFKBIE/LY6E/ICAM3/ALDOA/TK1/CASP3/POLR2A/CCNG2/STK25/FGFR3/GSTP1/PLEKHO2/ADA/CDKN2C/BAK1/GALNT2/SMARCD3/ITM2B/RBM38/U2AF2/PGF/NFE2L1/MYBL2/RGS2/PLTP/HLA-G/PKMYT1/CREM/HYAL2/CDT1/RPL23/PHLDA2/GNL1/MFAP3/TEX30/ACYP1/TPBG/AP2S1/CSRNP2/MDK/HLA-A/THBS1/EPOR/DAXX/ATP6V1F/BA…
PID_ERBB1_DOWNSTREAM_PATHWAY	PID_ERBB1_DOWNSTREAM_PATHWAY	104	0.517645065190593	1.85933525091814	4.60092810163599e-07	4.52019299964111e-06	2.15020563334496e-06	7472	tags=53%, list=24%, signal=40%	PIK3CD/ARPC4/SH2D2A/CHN2/KSR1/YWHAB/ARPC2/ARPC3/ARPC1B/ACTR3/NRAS/SFN/PPP2R2A/RPS6KA4/CYFIP2/ARPC5/EPS8/GRB2/MAP2K1/RIN1/CDC42/HRAS/SMAD1/PLD2/YWHAG/STAT3/DIAPH3/MAP2K4/PPP2CA/PRKCZ/RAC1/MAP2K5/ELK1/RALA/YWHAZ/PPP2R1A/WASF2/PRKCD/KRAS/SRC/PLD1/ATF1/MAPK7/ABI1/RPS6/BAIAP2/PIK3R3/BRK1/YWHAH/CREB1/ACTR2/VAV2/SOS1/USP6NL/WASL
REACTOME_DNA_DOUBLE_STRAND_BREAK_REPAIR	REACTOME_DNA_DOUBLE_STRAND_BREAK_REPAIR	131	0.49766848122486	1.82670481298035	4.92215448105659e-07	4.8255805640232e-06	2.29547510775457e-06	10839	tags=66%, list=35%, signal=43%	CHEK2/KPNA2/TP53/CCNA2/CCNA1/BRCA2/TIMELESS/EYA4/TDP1/POLD4/BLM/PRKDC/RAD51AP1/SUMO2/CLSPN/PPP4C/EYA2/EXO1/BRCA1/SMARCA5/EYA1/XRCC1/SLX4/RHNO1/TOPBP1/UBE2N/POLE4/UBA52/POLQ/POLD1/BRIP1/NSD2/UBE2I/RFC4/RAD51/BABAM2/RPS27A/RNF8/KDM4B/SPIDR/KDM4A/TOP3A/RPA3/PCNA/RBBP8/CDK2/DCLRE1C/ABRAXAS1/LIG4/XRCC5/RMI2/DNA2/FEN1/POLD3/PIAS4/BAZ1B/ABL1/TP53BP1/POLE2/XRCC3/MRE11/UBC/CHEK1/RFC2/PPP4R2/PARP1/ERCC4/PO…
LY_AGING_OLD_DN	LY_AGING_OLD_DN	53	0.611418532195677	2.02032152529415	4.97167955535807e-07	4.86387260921031e-06	2.31369020858769e-06	5662	tags=55%, list=19%, signal=45%	POSTN/CTSC/UBE2C/CDC25B/CDH11/PLK1/CCNA2/CDC20/CENPF/CCNB1/KIF11/MYBL2/KIF2C/PKMYT1/RANBP1/MCM2/UGCG/KIF14/DDX39A/CXCL8/HMGB2/TYMS/FOXM1/FBN2/FBL/CDK4/PCNA/CENPA/PPP1CC
CERVERA_SDHB_TARGETS_1_UP	CERVERA_SDHB_TARGETS_1_UP	117	0.508853005196764	1.85239125350721	5.00563079838185e-07	4.88679964707572e-06	2.32459634599776e-06	6272	tags=55%, list=21%, signal=44%	PTHLH/PCSK5/PIK3CD/UBASH3B/MCUB/LOXL2/ITGB6/TANC2/S100A6/FHL2/MEGF6/VDR/NBDY/COL1A1/CDC20B/GPX8/MYOF/PLBD1/TNNT1/PLXDC2/PRSS23/ACKR3/WLS/SLC25A24/LAMC2/IL18/TMEM40/PGM2L1/MGARP/ANXA13/IGFBP2/LYPD6B/CLIC6/SCD5/ARHGAP23/TMEM54/GALR2/KIF3C/DNAAF3/TMEM156/SUCNR1/LYPD1/RAB20/KRT17/FSTL1/CCDC74A/CACNB3/ST6GALNAC2/TUBA1A/DYRK4/SPOCK3/FAM81B/GPR68/RIPOR3/SLCO5A1/WNT2B/HPSE/EPS8L1/TNNI2/EMP2/RIMKLA/LHX2/A…
REACTOME_SIGNALING_BY_MET	REACTOME_SIGNALING_BY_MET	79	0.554159579106412	1.92563556224449	5.18902675435704e-07	5.0552216619491e-06	2.40471282889767e-06	7627	tags=58%, list=25%, signal=44%	LAMB3/MET/CBL/PTPN1/ITGA3/COL1A1/COL1A2/NRAS/LAMA5/COL5A2/COL5A1/ITGB1/GRB2/SPINT1/LAMC1/LAMC2/PTPN2/SHC1/MUC20/HRAS/ITGA2/LAMA3/COL24A1/FN1/STAT3/LRIG1/COL27A1/RAC1/UBA52/COL11A1/COL3A1/LAMB2/RPS27A/CRK/RAPGEF1/KRAS/SRC/SH3GL1/LAMB1/CRKL/HGS/RANBP10/LAMA1/GGA3/SOS1/UBC
NATSUME_RESPONSE_TO_INTERFERON_BETA_DN	NATSUME_RESPONSE_TO_INTERFERON_BETA_DN	51	0.621675716961244	2.04195752983565	5.30885573097125e-07	5.16114070749444e-06	2.45509734310496e-06	7500	tags=71%, list=25%, signal=53%	GAPDH/MMP2/FTL/TMSB10/VDR/S100A2/TP53I3/CXCR1/GSTO1/GSTP1/RPS2/RPLP1/ANXA2/TRAF3/IL5RA/LGALS1/SHC1/PRDX1/SOD1/PIN1/FTH1/MNT/BAG1/COX4I1/PPP2CA/CD6/CAPN1/CD70/CDKN1C/TXN/XRCC5/PRDX6/COX6C/HINT1/AGFG1/E2F1
SESTO_RESPONSE_TO_UV_C7	SESTO_RESPONSE_TO_UV_C7	67	0.589754500810811	2.00285372549878	5.34421291076355e-07	5.18466751488898e-06	2.46628878422227e-06	3099	tags=46%, list=10%, signal=42%	MMP10/IFITM1/TPP1/AKR1C1/LIF/MT1E/CTSC/MMP1/PLP2/UBE2C/CDC25B/PGD/STMN1/CDC20/CDKN3/TK1/GSN/ITGB1/PCLAF/NCAPD2/ATP1B3/LGALS1/PTMA/HNRNPA2B1/CRABP2/MALL/FGFBP1/ASS1/SDC1/MT1X/VSNL1
REACTOME_THE_ROLE_OF_NEF_IN_HIV_1_REPLICATION_AND_DISEASE_PATHOGENESIS	REACTOME_THE_ROLE_OF_NEF_IN_HIV_1_REPLICATION_AND_DISEASE_PATHOGENESIS	28	0.724491621254773	2.12099063360697	5.35869652673325e-07	5.18788807494363e-06	2.46782076889031e-06	4725	tags=71%, list=15%, signal=60%	HCK/CD4/PAK2/CD28/DOCK2/AP2A1/CD247/AP2B1/AP1S3/AP1S1/AP1B1/LCK/AP2S1/HLA-A/AP1M1/RAC1/ATP6V1H/AP2M1/AP2A2/FYN
REACTOME_SELENOAMINO_ACID_METABOLISM	REACTOME_SELENOAMINO_ACID_METABOLISM	108	0.523043224310078	1.89111286521044	5.45994712401519e-07	5.27492188883547e-06	2.50922178803631e-06	8921	tags=68%, list=29%, signal=48%	RPL28/AHCY/RPL12/PAPSS2/RPS2/RPS21/RPLP1/RPS16/RPS12/RPS9/RPS8/RPSA/NNMT/RPL18/RPL22L1/RPS7/RPL30/RPL37A/RPLP2/RPL7A/RPL23/RPS17/RPS3/MAT1A/RPL19/RPL23A/RPL11/RPL29/RPS5/RPL10A/RPS4Y1/UBA52/RPL39L/RPS11/RPL35/RPS18/RPL13A/RPS20/RPL14/RPL4/RPL35A/RPS27A/RPL27/RPL38/RPL27A/TXNRD1/RPS4X/RPS24/RPL26/RPL37/RPL17/RPS6/RPL32/RPLP0/RPL13/RPL5/RPL8/RPS13/RPL3L/RPL10/RPL9/SECISBP2/RPS23/RPL3/RPL22/RPS28/RP…
HAMAI_APOPTOSIS_VIA_TRAIL_DN	HAMAI_APOPTOSIS_VIA_TRAIL_DN	188	0.458585019852372	1.7254725886814	5.59799293873683e-07	5.39706912579046e-06	2.56732587275548e-06	5095	tags=37%, list=17%, signal=31%	IL4R/CYBA/SPON2/IFITM2/FXYD5/OSCAR/PNPLA6/LIMD2/TAGLN2/SERPINB1/RPS6KA1/SERPINH1/BARX1/KYNU/SLC15A3/ISYNA1/SRD5A3/ICAM3/CD19/TNNT1/ALDOC/SH3BP1/TXNIP/ADA/TYMP/S100A3/VAV3/UCHL1/COL6A1/CXCR3/PLAUR/F12/PLTP/FZR1/RPP25L/SHC1/HIF1A/GDF15/POMK/PHLDA2/SLC39A4/TRAC/MDK/TNNI3/CPT1C/APOE/CMIP/RCN3/CCDC85B/GALC/VASP/DHRS2/STX6/INKA1/KMT5C/TRIM16/BCL3/CHMP1A/CFD/ARAP3/RPP25/ISG15/PARD6G/FHOD1/HLA-DRB1/ICAM1…
REACTOME_ROLE_OF_PHOSPHOLIPIDS_IN_PHAGOCYTOSIS	REACTOME_ROLE_OF_PHOSPHOLIPIDS_IN_PHAGOCYTOSIS	81	0.561203637490647	1.95963645700228	5.69708643779929e-07	5.48123409450379e-06	2.60736221409578e-06	9431	tags=77%, list=31%, signal=53%	FCGR2A/PLPP4/FCGR3A/FCGR1A/SYK/CD247/PLCG2/ITPR3/PLD4/IGHG4/IGHG2/AHCYL1/IGHV4-34/IGHG1/IGHV1-69/PLD2/CD3G/IGHV2-5/IGKV1-39/IGLV3-19/IGHV1-46/IGHV2-70/IGKV5-2/PRKCD/IGLV1-40/IGHV4-59/PLD1/IGLV3-25/IGKV1D-16/IGHV3-48/IGKV3-20/IGLC2/IGHV3-11/IGLV2-23/IGLV2-14/IGKV1-5/IGKV1D-39/IGLV3-21/IGLV6-57/IGKV3-15/IGLV1-51/IGLV1-47/IGKV1-33/IGLC3/IGKV2-28/IGLV2-11/IGKV1-16/PLD3/IGKV3-11/IGLV1-44/IGHV3-7/IGHV3…
BOYLAN_MULTIPLE_MYELOMA_D_DN	BOYLAN_MULTIPLE_MYELOMA_D_DN	75	0.565190646538676	1.95538292871931	5.72156371572753e-07	5.49341045185658e-06	2.61315437212436e-06	2391	tags=39%, list=8%, signal=36%	CYBB/ITGAM/CHST15/PBX2/LILRA6/IL2RA/NCF1/S100A6/KSR1/CYTH4/ANXA4/HSD17B11/IFI27L2/NFKBIE/ARAP2/GSN/FLOT2/DRAM1/NAB2/DENND1C/CD52/IL7R/LGALS1/CGAS/CTNNA1/CRYBG1/AHNAK/EVA1B/CASP1
GOTZMANN_EPITHELIAL_TO_MESENCHYMAL_TRANSITION_DN	GOTZMANN_EPITHELIAL_TO_MESENCHYMAL_TRANSITION_DN	193	0.449516601398012	1.69040203811832	5.78334940641496e-07	5.54128344156914e-06	2.63592702191458e-06	5783	tags=44%, list=19%, signal=36%	PTHLH/CD53/TKT/DOK1/HS3ST1/BAX/MRC1/ANXA8L1/TOP2A/POLR1D/STOM/OSTF1/HMMR/TP53/EDN2/AIP/PFN1/EPS8/CXCL6/GJB4/SERPINB6/CASP3/CBX1/UCP2/S100A8/SELENOP/AHCY/CLNS1A/GSTP1/MMP13/IL1R1/ITGB4/NPEPPS/FNTA/XRN2/CTNNB1/RPL18/CX3CL1/SLC9A3R1/SOD1/ANXA11/FGFBP1/EYA2/IL1RN/DYNLT1/UGT1A8/CFTR/GJA1/COPS5/BNC1/ROCK1/TRIM25/ATP6V1E1/ARHGDIB/PA2G4/SERPINE2/SRP14/TMEM165/CPT2/CD55/HCCS/GNB5/HELLS/UBE2H/SEC23A/SLC3A2…
DACOSTA_UV_RESPONSE_VIA_ERCC3_COMMON_DN	DACOSTA_UV_RESPONSE_VIA_ERCC3_COMMON_DN	456	0.387393166647822	1.52089030602852	5.83813586740465e-07	5.58226694975914e-06	2.65542242182148e-06	9052	tags=46%, list=30%, signal=33%	IRS1/EPHA4/TIAM1/RGS7/THBS2/KAT6A/CEMIP/NCK1/MELK/RBMS1/TOP2A/NREP/IL1RAP/G6PD/LYN/XPO1/TLE4/ZMYND8/SEC14L1/CENPF/PPP2R2A/DPYD/NCOA3/RB1/BUB1B/COL5A2/MYO1B/EPS8/CDS2/NDC80/MID1/BAZ1A/SEMA5A/TRIO/FBXW11/HEG1/KIF11/CENPE/ATP13A3/MAP2K1/CDK8/FOXJ3/FXR1/JARID2/USP9X/IGF2BP3/RUNX1/PRRC2C/EIF4G3/NPEPPS/KPNA3/KIF2A/NRG1/E2F3/TGFB2/IL7R/PRIM2/SRGAP2/HOMER1/PPP2R5E/BLM/PHF21A/TRAM2/PTPN2/RRAS2/UBR5/PRR3/U…
MORI_IMMATURE_B_LYMPHOCYTE_UP	MORI_IMMATURE_B_LYMPHOCYTE_UP	48	0.624857787372649	2.03342666142127	5.90930015676955e-07	5.6387100263877e-06	2.68227176682504e-06	4798	tags=65%, list=16%, signal=55%	HCK/PTPN6/ADCY7/LAT2/PTPRC/GPR65/IL10RA/SMAP2/LYN/GNS/RGS14/CTSS/SEMA4D/HLA-DMB/GMIP/SAMHD1/GUCD1/JARID2/CNR2/TRAF3/CAPG/MYL12B/PML/MS4A1/CD72/RGL2/MCL1/SELENOW/LIMS1/IGKV5-2/CAPN1
SABATES_COLORECTAL_ADENOMA_DN	SABATES_COLORECTAL_ADENOMA_DN	289	-0.286335	-1.61754	5.93566805368712e-07	5.65226423063197e-06	2.68871935132505e-06	2800	tags=27%, list=9%, signal=25%	C7/SYNPO2/WASF3/THRB/NAP1L3/ZNF667-AS1/CLEC3B/ABI3BP/PRKAA2/PDE3A/SST/DHRS11/WSCD1/SCARA5/TTR/UGT2B15/CA1/ANK2/SI/EPHA3/CHAD/ITIH5/MFAP4/CLU/TSPAN7/GPC6/SFRP1/GLDN/LYPD8/B3GALT5/XKR4/COL14A1/LRRN2/MFAP5/FXYD1/LMOD1/MEOX2/CA4/AFF3/LIFR/ASPA/PCDH9/GPX3/AOC3/TPH1/SPINK5/HSD17B2/ABCA8/MAMDC2/SORCS1/PI15/L1CAM/NAP1L2/MYLK/OGN/CHRDL1/GPM6B/ADH1B/FDCSP/EDN3/FABP4/DPT/MYH11/CNN1/GFRA3/MEIS1/ANGPTL1/CLDN8…
KAMMINGA_EZH2_TARGETS	KAMMINGA_EZH2_TARGETS	40	0.659700831560191	2.06625960686056	6.01671258961577e-07	5.71772257749376e-06	2.71985716030419e-06	5662	tags=65%, list=19%, signal=53%	KPNA2/SMC4/TOP2A/TACC3/MKI67/XPO1/AURKB/NAP1L1/MCM4/NUSAP1/AHCY/AURKA/CDCA5/NEK2/CCNB2/MCM2/MAD2L1/MCM3/TOPBP1/ECT2/PRC1/SETDB1/EED/RPA3/PCNA/PPP1CC
BROWNE_HCMV_INFECTION_48HR_DN	BROWNE_HCMV_INFECTION_48HR_DN	462	0.384599177320414	1.51160454583684	6.09381620459624e-07	5.77917630668545e-06	2.74909001711109e-06	7086	tags=38%, list=23%, signal=30%	OSMR/ITGB2/C3AR1/IFITM2/MBOAT7/SLC7A7/ACTG1/POSTN/TGFBI/SH3BP2/FOLR2/DOK1/CHEK2/IGFBP3/SULF1/SPP1/FZD2/FAP/LOX/MICAL2/THBS2/CDC42EP2/CORO1A/LOXL2/NCK1/GZMK/SIGLEC6/ITGA3/SERPINH1/VDR/RAI14/LIPA/CAPNS1/EMP3/NAP1L1/PRAF2/CXCR2/DHFR/FADS1/NFATC4/PLXNC1/LY6E/FPR2/MMP3/CXCL6/LTBP2/HSPA4/ITGA4/PTPRO/TRIO/SELENOP/MAP2K6/CALR/KRT5/RAB3B/STK25/SAMD14/TRAF3IP3/MT1G/ABCA4/MTMR11/LAMC2/SVEP1/SH2D1A/ANXA2/FCM…
LENAOUR_DENDRITIC_CELL_MATURATION_UP	LENAOUR_DENDRITIC_CELL_MATURATION_UP	114	0.505951021555758	1.83699776069501	6.25243434439882e-07	5.9175279833852e-06	2.8149023739388e-06	4738	tags=47%, list=16%, signal=40%	FCGR2A/C1QB/ST6GAL1/CR1/CD86/F13A1/KCNAB2/SLA/CCL13/SPP1/MMD/TRIB2/CTSC/MRC1/TGM2/ACOT7/ECM1/MMP12/LIPA/PFKP/RNASE6/CCNA1/APOC1/ABCG1/SERPINB6/PTPRO/ALOX15/HLA-DPA1/CCNG2/IDO1/TFRC/SCRN1/ACAA2/CCL22/CD1C/CCR7/CRABP2/HLA-DPB1/GDF15/RARRES1/TLE5/NCAPH/HLA-DQA1/APOE/CCND2/CCDC85B/PFKM/HLA-DQB1/FABP5/SEMA3C/TNFAIP6/STAC/ENPP2/CD1A
CROONQUIST_STROMAL_STIMULATION_UP	CROONQUIST_STROMAL_STIMULATION_UP	55	0.610569238788618	2.02463757438913	6.26956019721976e-07	5.92167606432525e-06	2.81687556999604e-06	3713	tags=44%, list=12%, signal=38%	TGFBI/PIM2/IGFBP3/SULF1/LUM/LOX/MICAL2/THBS2/TGM2/BASP1/IER3/COL1A2/TMSB4X/MYOF/SMARCD3/NNMT/COL6A1/SFTPB/RGS2/CXCL1/GABBR2/COL6A3/SERPINE1/RPS4Y1
CHIARADONNA_NEOPLASTIC_TRANSFORMATION_KRAS_CDC25_UP	CHIARADONNA_NEOPLASTIC_TRANSFORMATION_KRAS_CDC25_UP	54	0.613439568586216	2.02974230739908	6.37794803913391e-07	6.01183053506192e-06	2.85976105096214e-06	5197	tags=59%, list=17%, signal=49%	TGFBI/SPP1/GADD45A/ACOT7/PLP2/UPP1/TMSB4X/SERPINA1/KITLG/CASP3/SEMA5A/PCLAF/GPC1/VAMP5/ITGB7/POLD4/EVI2A/SEMA7A/CAPG/GDNF/CLIC1/GJA1/LAPTM4B/CRABP1/SSNA1/PSMB5/TSPO/CYTIP/RAD51/ANKH/RAB7A/CD9
BURTON_ADIPOGENESIS_PEAK_AT_8HR	BURTON_ADIPOGENESIS_PEAK_AT_8HR	37	0.667442816798391	2.05997242174779	6.69938820128447e-07	6.30203582416375e-06	2.9978084855524e-06	6021	tags=68%, list=20%, signal=54%	TIAM1/TEAD4/SLC16A1/VDR/XPO1/PLAC8/MNDA/GSTO1/UCP2/NOP56/SAMHD1/POR/SLC7A6/PRR5/RRAS2/HSPH1/IL1RL1/SDC1/ARL4D/BZW1/TOP1/CD44/FGL2/EREG/PRDX6
BOYAULT_LIVER_CANCER_SUBCLASS_G5_DN	BOYAULT_LIVER_CANCER_SUBCLASS_G5_DN	27	0.716215390349481	2.08526220254872	6.87324866343941e-07	6.45252253313191e-06	3.06939334252478e-06	4581	tags=70%, list=15%, signal=60%	LAPTM5/CYBA/ARL4C/TGM2/IL10RA/CLEC2B/RAB31/EMP3/THEMIS2/S100A11/HLA-DPA1/WIPF1/IFI16/HLA-DPB1/SEL1L3/ARHGDIB/BCL3/EZR/ICAM1
KUROZUMI_RESPONSE_TO_ONCOCYTIC_VIRUS_AND_CYCLIC_RGD	KUROZUMI_RESPONSE_TO_ONCOCYTIC_VIRUS_AND_CYCLIC_RGD	20	0.777812904245371	2.1407189245763	6.96935796432693e-07	6.52955775407807e-06	3.1060381419963e-06	2623	tags=65%, list=9%, signal=59%	CCR1/IL2RB/IL10/IL10RA/CCL11/CXCR2/BCL6/CXCR1/CCR4/CCL22/CD40LG/CCR5/CCR8
JECHLINGER_EPITHELIAL_TO_MESENCHYMAL_TRANSITION_UP	JECHLINGER_EPITHELIAL_TO_MESENCHYMAL_TRANSITION_UP	66	0.58225828028441	1.97914254821721	6.99426477141142e-07	6.53970792610641e-06	3.11086646615778e-06	4768	tags=50%, list=16%, signal=42%	PLA2G7/MMP2/IFITM3/TNC/CCK/PDGFRA/SERPINH1/MMP12/UPP1/PTPN22/CXCL6/C4A/IRF7/S100A8/PDGFRB/PTGS1/ACKR3/ADA/MMP13/RRAS/COL6A1/HIF1A/PCOLCE/DCN/SDC1/IL11/BCL3/COL3A1/ISG15/VIM/SLC3A2/COL6A2/SPARC
GU_PDEF_TARGETS_UP	GU_PDEF_TARGETS_UP	71	0.572905792777412	1.95859762178463	7.0409832386204e-07	6.57017050398976e-06	3.12535717630582e-06	4923	tags=52%, list=16%, signal=44%	RAC2/PIK3CD/TGFBI/TNC/TGFB1/SERPINB3/ITGA3/CDH11/COL1A1/MAPKAPK2/SERPINA1/COL5A2/COL5A1/WIPF1/LAMC1/LAMC2/TCF4/COL6A1/COL4A1/HIF1A/COL4A6/HDAC1/COL6A3/SMAD1/COL16A1/SDC1/DOCK10/COL4A5/FN1/SMAD3/SERPINE1/LEF1/LAMB2/VIM/COL6A2/TCF3/FZD8
PID_IL4_2PATHWAY	PID_IL4_2PATHWAY	63	0.585310915459745	1.97322894179708	7.14123820258761e-07	6.65036752052598e-06	3.16350600684189e-06	5437	tags=51%, list=18%, signal=42%	IL4R/IRS1/PTPN6/SPI1/IL10/CBL/DOK2/JAK3/CCL11/IL13RA1/COL1A1/HMGA1/COL1A2/BCL6/IL2RG/ALOX15/GRB2/STAT6/CD40LG/SHC1/JAK1/THY1/MYB/IGHG1/ETS1/JAK2/PARP14/STAT5A/IGHG3/FCER2/MAPK14/LTA
REACTOME_INTERLEUKIN_10_SIGNALING	REACTOME_INTERLEUKIN_10_SIGNALING	46	0.632775276133271	2.04585461323033	7.37550959158653e-07	6.8411163816572e-06	3.2542431226666e-06	6247	tags=61%, list=20%, signal=48%	PTAFR/FPR1/CD86/CCR1/LIF/TNFRSF1A/IL10/IL10RA/IL10RB/IL1R1/IL18/IL1R2/CCL22/CXCL1/CCR5/JAK1/IL1RN/CCR2/TNFRSF1B/CXCL8/STAT3/TYK2/IL1A/ICAM1/IL12B/FCER2/CCL5/CCL20
REACTOME_TOLL_LIKE_RECEPTOR_4_TLR4_CASCADE	REACTOME_TOLL_LIKE_RECEPTOR_4_TLR4_CASCADE	127	0.489677450459303	1.79718912523369	7.36701771852403e-07	6.8411163816572e-06	3.2542431226666e-06	8362	tags=55%, list=27%, signal=40%	ITGB2/ITGAM/UBE2D1/BTK/LY86/RPS6KA1/MYD88/CD180/MAPKAPK2/IRF7/FBXW11/MAP2K6/PLCG2/TICAM1/MAP2K1/TLR1/TLR4/NFKBIB/TRAF3/IKBKE/DNM2/CHUK/BIRC2/MAP2K7/TLR6/CASP8/RIPK1/IRAK4/MAP3K8/NKIRAS2/FADD/IRF3/MAP2K4/PPP2CA/UBE2N/UBA52/LY96/TNIP2/ELK1/RPS27A/PPP2R1A/MAPK10/SFTPA2/IRAK3/ATF1/CD36/MAPK7/MAPK14/TBK1/TANK/MAPKAPK3/RELA/RIPK2/NFKB2/IRAK2/TAB1/VRK3/AGER/IKBKB/TLR2/CREB1/DUSP3/DNM1/SOCS1/UBC/RPS6KA2/…
KEGG_ALLOGRAFT_REJECTION	KEGG_ALLOGRAFT_REJECTION	35	0.677132197856741	2.07141731499543	7.5881174406822e-07	7.024299152759e-06	3.34138113345201e-06	6171	tags=66%, list=20%, signal=53%	CD86/CD28/IL10/FAS/PRF1/HLA-DMB/HLA-DPA1/HLA-DRA/HLA-G/CD40LG/HLA-DPB1/HLA-DQA2/GZMB/HLA-A/HLA-DQA1/HLA-DQB1/HLA-DOA/FASLG/HLA-DRB1/IL12B/HLA-DMA/HLA-DOB/IL4
NABA_CORE_MATRISOME	NABA_CORE_MATRISOME	267	0.422935756363867	1.61513681116779	7.78317694767658e-07	7.19054140673023e-06	3.42046072828729e-06	7400	tags=43%, list=24%, signal=33%	CCN4/SPON2/SRGN/POSTN/TGFBI/PXDN/COL10A1/IGFBP3/SPP1/LAMB3/TNC/COL8A1/LUM/THBS2/SPOCK2/PODNL1/ECM1/EDIL3/SPON1/ELN/COL1A1/COL1A2/MFAP2/SMOC2/COL12A1/VWA5A/LAMA5/AGRN/MATN3/COL5A2/COL5A1/LTBP2/SRPX2/COL7A1/NTN1/AEBP1/COL18A1/LAMC1/LAMC2/HAPLN1/SVEP1/COL6A1/CRISPLD2/IGFBP2/COL4A1/NID1/MXRA5/FBLN7/PAPLN/COL4A6/PCOLCE/COL8A2/EFEMP1/BGN/TSKU/MFAP3/DCN/EMILIN1/COL6A3/COL16A1/VWA3A/THBS1/VWA7/EPYC/LAMA3…
LIEN_BREAST_CARCINOMA_METAPLASTIC_VS_DUCTAL_DN	LIEN_BREAST_CARCINOMA_METAPLASTIC_VS_DUCTAL_DN	109	-0.416995	-2.09918	7.83427865315508e-07	7.22339144865311e-06	3.43608712857679e-06	2167	tags=30%, list=7%, signal=28%	TTC39A/THRSP/MYO5C/SLC25A4/REEP6/GSTM3/IL20RA/MB/KRT18P64/REEP5/SPINT2/EPCAM/JCHAIN/PHOSPHO2/SCGB1D2/ABAT/ACOX2/FRZB/XBP1/NPDC1/GATA3/SPDEF/AR/PRR15L/TPD52/BPIFB1/SCGB2A2/TOM1L1/HID1/CREB3L4/ZG16B/PIP/AZGP1
MARZEC_IL2_SIGNALING_UP	MARZEC_IL2_SIGNALING_UP	112	0.511321866604197	1.85224960785887	7.85695232682657e-07	7.22995197282437e-06	3.4392078970997e-06	6011	tags=47%, list=20%, signal=38%	CARD9/SPP1/TNFRSF18/LIF/IL2RB/TNFAIP8/IL2RA/IL10/TGFB1/IL10RA/TNFRSF21/IER3/PIM1/TNFRSF12A/MAPKAPK2/PTPN7/CCR4/ADCY3/SERPINB9/OSM/TNFRSF9/PRKX/CSF2RB/TNFRSF4/TNFSF14/CD40LG/RRAS2/TNFRSF8/PHLDA2/HSPD1/TNFRSF1B/CXCL8/BAG1/CDK5R1/HK2/AHR/CCND2/STAT3/POLR3K/PNP/CCNE2/IL1A/DLST/FGF7/ADCY9/CDC6/GART/CISH/TNFRSF10A/IL18RAP/TNFSF10/SPRED1/PTRH2
REACTOME_PD_1_SIGNALING	REACTOME_PD_1_SIGNALING	25	0.742946590014785	2.13192237203536	7.88385789475513e-07	7.2403730507761e-06	3.44416508820174e-06	5515	tags=84%, list=18%, signal=69%	CD4/PTPN6/CSK/CD3E/CD247/HLA-DPA1/TRAV19/PDCD1LG2/HLA-DRA/HLA-DPB1/TRBV7-9/LCK/HLA-DQA2/HLA-DQA1/CD3D/CD3G/PDCD1/HLA-DQB2/HLA-DRB1/TRAV8-4/TRAV29DV5
REACTOME_CD22_MEDIATED_BCR_REGULATION	REACTOME_CD22_MEDIATED_BCR_REGULATION	60	0.591749087788354	1.99200012644156	8.13243968184989e-07	7.45393435928135e-06	3.54575383201179e-06	9431	tags=80%, list=31%, signal=55%	PTPN6/LYN/CD22/CD79B/IGHV4-34/IGHV1-69/IGHV2-5/IGKV1-39/IGLV3-19/IGHV1-46/IGHV2-70/IGKV5-2/IGLV1-40/IGHV4-59/IGLV3-25/IGKV1D-16/IGHV3-48/IGKV3-20/IGLC2/IGHV3-11/IGLV2-23/IGLV2-14/IGKV1-5/IGKV1D-39/IGLV3-21/IGLV6-57/IGKV3-15/IGLV1-51/IGLV1-47/IGKV1-33/IGLC3/IGKV2-28/IGLV2-11/IGKV1-16/IGKV3-11/IGLV1-44/CD79A/IGHV3-7/IGHV3-23/IGHV4-39/IGLV2-8/IGKV4-1/IGKV1-17/IGHM/IGHV3-30/IGKV1-12/IGKV1D-33/IGKV2D-…
KAYO_CALORIE_RESTRICTION_MUSCLE_UP	KAYO_CALORIE_RESTRICTION_MUSCLE_UP	93	0.538293734372908	1.90738889816963	8.24052174695244e-07	7.53813081852126e-06	3.58580515304603e-06	5109	tags=49%, list=17%, signal=41%	C1QB/PLAU/CPA3/CCL13/FAP/LUM/HCLS1/PAFAH1B3/ACTB/EMP3/FAS/COL1A1/COL1A2/LRP1/UPP1/BCL6/S100A11/GDI1/HSPA6/MTMR11/LIMK1/CALB1/CCR5/ITGB8/KRT12/SOX15/GNL1/MYCL/COL6A3/AP2S1/RASSF2/FN1/STX4/CCNI/S100A4/FABP5/CUX1/TUBA1A/COL3A1/MYH10/CALB2/TCF12/SCRIB/ZNF211/DRD2/HSPG2
KIM_WT1_TARGETS_12HR_DN	KIM_WT1_TARGETS_12HR_DN	210	0.444437463828967	1.67866007169766	8.30537124603055e-07	7.58252655801649e-06	3.60692371350722e-06	8133	tags=46%, list=27%, signal=34%	CD163/RHOG/LAT2/JPT1/BCL2A1/IL2RB/PLOD2/SCG5/NADK/MOB1A/PLAC8/IGSF3/NAP1L1/ANP32A/FAM3C/PTPN7/KITLG/PLSCR1/TNFAIP1/RPS2/ACKR3/NOP56/LAMC2/IL18/IGF2BP3/CORO1C/HAPLN1/NRG1/NNMT/ZAP70/CTNNA1/SZRD1/SMAGP/REXO2/HMGA2/DNAAF1/THBS1/PFDN2/CDK5R1/PMEPA1/CEACAM7/POLR3K/SSH1/ESM1/YTHDF2/ETS1/CCNE2/ZNF217/CYP24A1/CTBP2/MCL1/ASB1/LSM4/SEMA3C/CASP4/HNRNPAB/AMIGO2/EZR/TP53TG1/CD44/OGFR/ATF1/VMP1/MAGOH/ZBED4/ELK…
KEGG_JAK_STAT_SIGNALING_PATHWAY	KEGG_JAK_STAT_SIGNALING_PATHWAY	145	0.476982340291886	1.76364969894233	8.38235202997934e-07	7.6378019379047e-06	3.63321759813346e-06	4947	tags=36%, list=16%, signal=30%	OSMR/IL4R/PTPN6/PIK3CD/LIF/IL2RB/IL2RA/IL10/CBL/PIK3R5/CSF3R/JAK3/IL10RA/IL12RB2/TSLP/IL13RA1/PIM1/IL20RB/STAT2/IL2RG/IL10RB/GRB2/STAT6/OSM/CSF2RB/IFNE/IL5RA/CBLC/IL7R/IFNAR2/IL12RB1/JAK1/TPO/IL6R/EPOR/IL21R/IFNGR1/CCND2/STAT3/IL23A/STAT4/TYK2/CNTF/IL11/LEP/PIK3CG/JAK2/AKT2/STAT5A/CISH/IL12B/CREBBP
LINDGREN_BLADDER_CANCER_CLUSTER_3_UP	LINDGREN_BLADDER_CANCER_CLUSTER_3_UP	314	0.40948268338774	1.57790518511642	9.03840677618154e-07	8.21946698413222e-06	3.90990920382763e-06	6471	tags=40%, list=21%, signal=32%	HMOX1/ARRB2/IMPA2/ACSL4/KPNA2/IL2RA/BUB1/PTTG1/CDC45/MELK/RRM2/TOP2A/ADAM17/UBE2C/BIRC5/TACC3/ANXA4/OTULIN/STMN1/PLK1/CENPF/MCM4/C12orf75/KIF4A/CCNB1/TK1/DEPDC1/CDK1/KIFC1/RNASEH2A/SMIM29/TNFAIP1/SKA2/CKS2/EZH2/KIF11/CENPE/AURKA/DLGAP5/TFRC/CEP55/CDKN2C/MAD2L2/HENMT1/RAD54L/RBM38/POC1A/APOBEC3B/CKAP2/NETO2/NEK2/WDHD1/CDC7/CCNB2/MYBL2/KIF2C/BTG3/E2F8/PLK4/ATP6V1C1/RACGAP1/UBA2/PRDX1/MAD2L1/AOC1/CD…
DAZARD_RESPONSE_TO_UV_NHEK_DN	DAZARD_RESPONSE_TO_UV_NHEK_DN	294	0.418180486574343	1.60521929085789	9.42058852898427e-07	8.55028806527147e-06	4.06727711983285e-06	8310	tags=47%, list=27%, signal=35%	IRS1/MICAL2/TNFAIP8/KAT6A/NCK1/SMC4/TOP2A/MKI67/MICB/XPO1/MAP3K5/TLE4/ZMYND8/CENPF/SH2B3/NCOA3/BUB1B/GJB3/CCNB1/BAZ1A/HEG1/SKAP2/KIF11/LPCAT4/FLG/AURKA/ATP13A3/FOXJ3/TP63/JARID2/KEAP1/NFE2L2/IGF2BP3/FAT2/AKR1C3/KIF2A/E2F3/TTC9/WDHD1/CCNB2/PLK4/MORC3/UBR5/PTPN3/HMGA2/BIRC2/NFYA/HIVEP2/KIF14/CASP8/ZNF264/PHIP/PSD3/MNT/SERTAD2/ADORA2B/GCLC/CEP170/AHR/FRYL/ELF1/SMAD3/GAPVD1/OTUD4/CDKN1B/PUDP/WAPL/ARI…
REACTOME_RHO_GTPASES_ACTIVATE_WASPS_AND_WAVES	REACTOME_RHO_GTPASES_ACTIVATE_WASPS_AND_WAVES	36	0.671236841267687	2.06419347589993	9.92310307422025e-07	8.9713346276073e-06	4.26756429569169e-06	7472	tags=83%, list=24%, signal=63%	ACTG1/ARPC4/WAS/BTK/NCK1/ACTB/ARPC2/ARPC3/ARPC1B/ACTR3/CYFIP2/ARPC5/NCKAP1L/WASF1/ARPC1A/GRB2/WIPF1/CDC42/ABI2/RAC1/NCKIPSD/WASF2/CYFIP1/ABI1/BAIAP2/WIPF2/BRK1/ACTR2/ABL1/WASL
BIOCARTA_IL2RB_PATHWAY	BIOCARTA_IL2RB_PATHWAY	37	0.662201736192658	2.04379653186444	9.92310307422025e-07	8.9713346276073e-06	4.26756429569169e-06	7697	tags=65%, list=25%, signal=49%	IRS1/PTPN6/SYK/IL2RB/IL2RA/CBL/JAK3/FAS/IL2RG/PPIA/GRB2/SHC1/JAK1/HRAS/IKZF3/PIK3CG/NMI/FASLG/STAT5A/CRKL/SOS1/E2F1/SOCS1/SOCS3
PID_FOXM1_PATHWAY	PID_FOXM1_PATHWAY	39	0.654375145669217	2.04388022255665	1.08935860352665e-06	9.82961054483176e-06	4.67583662218901e-06	5369	tags=62%, list=18%, signal=51%	MMP2/CHEK2/BIRC5/CDC25B/AURKB/PLK1/CCNA2/CENPF/RB1/CCNB1/CDK1/BRCA2/MAP2K1/NEK2/CCNB2/XRCC1/CDKN2A/SKP2/FOXM1/CDK4/CREBBP/NFATC3/CDK2/CENPA
YAMAZAKI_TCEB3_TARGETS_DN	YAMAZAKI_TCEB3_TARGETS_DN	189	0.458559216662794	1.72358834631558	1.10881297908211e-06	9.98576339882672e-06	4.75011680145337e-06	6097	tags=45%, list=20%, signal=36%	LAPTM5/CYBA/IFITM1/CDH3/SPP1/GNPDA1/SULF2/KPNA2/AKR1B1/SORL1/TP53INP1/S100A6/TOP2A/RESF1/HMGA1/AGTRAP/PIPOX/ESCO2/PIM1/BUB1B/UHRF1/MT2A/NUSAP1/CUL4B/DNMT1/CKS2/DPYS/UBE2S/KIF11/AURKA/KIF20A/TFRC/COL18A1/FXR1/JARID2/LDHB/EMB/UCHL1/GCLM/NEK2/TTC39B/IGFBP2/ENO3/MYBL2/DIAPH1/TUBA1B/KCNK1/TUBB4B/HNRNPA1/APOE/GNG2/CRABP1/CKB/ECT2/G3BP1/AHSA1/ULK1/SERBP1/MSH6/SOX2/RFX2/TCL1A/TUBB/PSRC1/CTBP2/LBR/IGF2/TA…
AMUNDSON_RESPONSE_TO_ARSENITE	AMUNDSON_RESPONSE_TO_ARSENITE	209	0.44156778393455	1.66879932288564	1.12627424275383e-06	1.01233973038241e-05	4.81558772224993e-06	6845	tags=42%, list=22%, signal=33%	ITGAX/CTSA/TPP1/STK10/MMD/MT1E/PRNP/IL10RA/FHL2/MR1/CLEC2B/ADAM17/TFE3/ANLN/SERPINH1/LYN/MLLT11/TLE4/RIT1/ZMYND8/UPP1/ISYNA1/CDK6/RCC1/HEXA/HSPA4/SPRR3/MT1G/FXR1/AP4B1/NFE2L2/STAT6/ATP6V0E1/CNTRL/NFE2L1/HSPA1L/PLTP/MT1F/ATP6V1C1/RAD51AP1/NPM1/TNFRSF10B/SOD1/STK17A/ETS2/MED14/HYAL2/CEBPG/CDC14A/STC2/SH2D3C/RELB/APBA2/RRAGA/MT1X/ZNF254/AHSA1/SH2B1/BCL3/BAG2/CLK2/UBE2H/HNRNPAB/RPL27/FJX1/CDC42EP3/TO…
AMIT_EGF_RESPONSE_480_HELA	AMIT_EGF_RESPONSE_480_HELA	157	0.472657662374363	1.75251977265534	1.13904642488816e-06	1.02184338541607e-05	4.86079555428801e-06	5148	tags=41%, list=17%, signal=35%	OSMR/PLAU/CHST11/EFHD2/MICAL2/SH2D2A/RANGAP1/TGM2/PPIF/SH3BGRL3/SERPINH1/ARHGEF2/TNFRSF21/TBC1D2/HMGA1/TNFRSF12A/RHOC/GRAMD1B/SFN/AGRN/LY6E/MBP/MT2A/TRIO/PTGS1/MAD1L1/MYO9B/LPCAT4/ARHGDIA/TOR4A/TSPAN14/ITPR3/CTNNB1/COL4A1/PLAUR/STC1/MT1F/DIAPH1/MALL/PHLDA2/ABHD2/TUBB4B/TPBG/RHOD/HOMER3/ITGA2/MT1X/PMEPA1/KRT17/SERPINE1/PCGF2/SERPINE2/VASP/ISG20/ZYX/IL11/INPP1/AMIGO2/PARVA/HEBP2/PHC2/CD44/BRD3OS/GL…
BIOCARTA_CLASSIC_PATHWAY	BIOCARTA_CLASSIC_PATHWAY	14	0.835176104416428	2.09064980161156	1.17156980645435e-06	1.04899516196404e-05	4.98995354133279e-06	2176	tags=64%, list=7%, signal=60%	C1QB/C1QC/C1QA/C3/C4A/C6/C4B/C1R/C1S
DUTERTRE_ESTRADIOL_RESPONSE_6HR_UP	DUTERTRE_ESTRADIOL_RESPONSE_6HR_UP	221	0.434892734345431	1.64982824431825	1.20865239152944e-06	1.08011685835333e-05	5.13799599638022e-06	6245	tags=43%, list=20%, signal=34%	TIAM1/SLC16A1/MICAL2/PLOD2/MBOAT1/TGM2/CDC45/MTHFD1L/PPIF/C1QTNF6/OSTF1/RAB31/PTGES/RERG/COL12A1/MOCOS/MCM4/USP31/MYOF/UHRF1/NAV2/RARA/PRSS23/NOP56/SLC25A24/NAB2/SLC27A2/WDHD1/IFNAR2/SLC9A3R1/DTL/HIF1A/RUVBL1/SGK1/AP1B1/MCM2/UGCG/EXO1/BRCA1/MCM10/ABHD2/HSPD1/STC2/CENPU/TPBG/BLVRB/MYB/MCM3/BRI3BP/ANXA9/ELF1/SLC47A1/ARL3/GINS2/CELSR2/LRIG1/MCM5/CCNE2/ISG20/NEMP1/RAPGEFL1/BRIP1/FRK/ZNF185/OPN3/SYTL5…
TIEN_INTESTINE_PROBIOTICS_6HR_UP	TIEN_INTESTINE_PROBIOTICS_6HR_UP	50	0.622664891725956	2.0340625714082	1.2706733149754e-06	1.13336255176405e-05	5.39127984937539e-06	6265	tags=62%, list=21%, signal=49%	GAPDH/SORL1/FTL/PRNP/PGK1/ACTB/NAP1L1/ADCY3/PPIA/RPS2/RPS7/RPL37A/TPT1/RPL23/RPS17/SEL1L3/RPL23A/MMP24OS/ALDH3B1/HSPA1A/EIF5A/RPS11/RPL4/HSPA8/UGT1A10/RPL27A/RPS24/RPS6/RPLP0/RPL13/RPL5
ROSS_AML_WITH_CBFB_MYH11_FUSION	ROSS_AML_WITH_CBFB_MYH11_FUSION	52	0.60782293672975	1.99841125898644	1.27705610670954e-06	1.13687351108798e-05	5.40798109314386e-06	5897	tags=62%, list=19%, signal=50%	CYBB/SLC7A7/TGFBI/CLEC10A/FYB1/S100A9/IL10RA/CFP/CLEC7A/IL13RA1/CTSS/NAGA/PLBD1/S100A8/TNFAIP2/ST18/MTMR11/CD52/CLEC4A/CD1C/ANXA11/DYNLT1/CHI3L1/CCR2/PLXNB2/GIMAP4/LPAR1/QPCT/SPARC/AK5/CD1E/MEGF9
MIKKELSEN_IPS_LCP_WITH_H3K4ME3	MIKKELSEN_IPS_LCP_WITH_H3K4ME3	157	0.471716199367246	1.74902901673084	1.28032082728035e-06	1.13760055150512e-05	5.4114395437028e-06	6026	tags=41%, list=20%, signal=33%	LAPTM5/SPON2/PTPN6/IFITM2/SPI1/GPSM3/STRA6/SELPLG/TNIP1/PSTPIP1/PODNL1/LST1/HDC/EMP3/UNC13D/PIPOX/VWA5A/ARAP1/HVCN1/GPR35/PDGFRB/SERPINB9/GLMP/C1orf54/TBC1D10C/CAPG/CLSTN3/HACD4/HTR3A/CNTNAP2/DQX1/SNX10/CATIP/KLHDC7A/PCOLCE/MUC1/OAS3/EMILIN1/EBI3/SLC39A4/NLRC3/VWA3A/HEXIM2/ALDH3B1/TANGO2/MARK2/HSD17B14/MRPS21/NOS3/ARHGEF11/FGF1/GPA33/ZFAND6/SIPA1L3/PRRG2/C6orf118/STON2/CLDN19/PINLYP/C20orf96/GPR2…
REACTOME_ECM_PROTEOGLYCANS	REACTOME_ECM_PROTEOGLYCANS	76	0.553836559309817	1.91825600851581	1.29576409217521e-06	1.14912514052256e-05	5.46626073436709e-06	6174	tags=50%, list=20%, signal=40%	ITGAX/TNC/LUM/ITGB6/TGFB1/COL1A1/COL1A2/LAMA5/AGRN/MATN3/COL5A2/COL5A1/ITGB1/LAMC1/HAPLN1/TGFB2/COL6A1/COL4A1/TGFB3/COL4A6/BGN/DCN/COL6A3/ITGA2/LAMA3/COL4A5/FN1/SERPINE1/COL6A5/COL3A1/LAMB2/COL6A2/SPARC/LRP4/HSPG2/PTPRS/LAMB1/VCAN
REACTOME_REGULATION_OF_TP53_ACTIVITY	REACTOME_REGULATION_OF_TP53_ACTIVITY	160	0.463300159757518	1.71739583097329	1.29931965163865e-06	1.1500835087933e-05	5.47081958584695e-06	10794	tags=59%, list=35%, signal=39%	CHEK2/KAT6A/TP53INP1/ZNF385A/TP53/AURKB/CCNA2/TPX2/CCNA1/CDK1/MAP2K6/CDK5/MTA2/AURKA/TP63/SSRP1/BLM/PRR5/STK11/CSNK2B/SGK1/SMYD2/HIPK1/EXO1/BRCA1/PML/PIN1/HDAC1/NUAK1/CHD4/CDKN2A/HDAC2/DAXX/TP73/RFFL/CDK5R1/RHNO1/TOPBP1/PIP4P1/PPP2CA/UBA52/TP53RK/TAF15/BRIP1/RFC4/DYRK2/TAF12/PRDM1/AKT2/RPS27A/PPP2R1A/BANP/TAF4/TOP3A/RPA3/RBBP8/CDK2/MAPK14/RNF34/RMI2/DNA2/PLK3/L3MBTL1/EHMT2/PHF20/USP2/PPP1R13L/MRE…
FRASOR_RESPONSE_TO_SERM_OR_FULVESTRANT_DN	FRASOR_RESPONSE_TO_SERM_OR_FULVESTRANT_DN	46	0.626506514531909	2.02558679410858	1.307990454865e-06	1.15555734672199e-05	5.49685802524815e-06	8834	tags=72%, list=29%, signal=51%	UBE2C/CDC25B/STMN1/CCNA2/CDC20/CENPF/TK1/CDK1/RNASEH2A/TIMELESS/KIF11/AURKA/CDK8/CDKN2C/BLM/KIF2C/MCM2/MYB/MCM3/NUDT1/MCM5/FOXM1/MAZ/FKBP1A/POLA2/MCM6/CHAF1A/NFRKB/E2F1/TTLL4/RFC2/MCM7/RFC5
HUPER_BREAST_BASAL_VS_LUMINAL_UP	HUPER_BREAST_BASAL_VS_LUMINAL_UP	53	0.601461804568705	1.98742132667893	1.36086851803551e-06	1.19999165148217e-05	5.70822708054443e-06	4513	tags=58%, list=15%, signal=50%	PTHLH/MMP10/POSTN/PDPN/NDRG1/AKR1C1/S100A9/PTGES/S100A2/SFN/KRT6A/S100A8/SPRR1B/TP63/TRIM29/GPX2/PKP1/AQP3/LGALS7/GJA1/SDC1/KRT16/CSTA/SERPINE2/IL1A/FABP5/CLCA2/S100P/NSG1/GJB5/AMIGO2
PID_IL8_CXCR2_PATHWAY	PID_IL8_CXCR2_PATHWAY	34	0.671622098692233	2.04199949207687	1.39192536376983e-06	1.22505249345424e-05	5.82743872391675e-06	5516	tags=68%, list=18%, signal=55%	ARRB2/HCK/RAC2/GNA15/GNAI2/PLCB2/CBL/FGR/DOCK2/PIK3R6/LYN/CXCR2/PRKCB/PLD2/CXCL8/GNG2/PPP2CA/VASP/PIK3CG/PPP2R1A/RAB7A/PLCB3/PRKCG
MANALO_HYPOXIA_DN	MANALO_HYPOXIA_DN	282	0.417635909497521	1.60105183453044	1.4087559844137e-06	1.23752156135548e-05	5.88675269578903e-06	9550	tags=50%, list=31%, signal=35%	GNPDA1/MELK/RRM2/PPIF/ASF1B/HEATR3/CCNA2/HMGA1/DHFR/TPX2/MCM4/RB1/UTP14A/CDK1/NUSAP1/SPDL1/PCLAF/UBE2S/ATP13A3/NOP56/TRAF3IP3/ORC6/FERMT1/SH2D1A/SHCBP1/FANCI/CDC7/PBK/GEMIN2/DDX23/PKMYT1/RAD51AP1/CISD1/RANBP1/RUVBL1/MCM2/MAD2L1/EXO1/BRCA1/POLR2L/ZWINT/MCM10/HJURP/WDR12/STIL/TUBB4B/ABCF2/MCM3/POMT2/PPARD/FBXO5/LMNB2/URB1/RGS4/GINS2/POLR3K/GEMIN6/PA2G4/SKP2/PRC1/LETM1/ERCC6L/MCM5/CCNE2/RPL39L/DLEU2…
LI_LUNG_CANCER	LI_LUNG_CANCER	40	0.647918112873895	2.02935476376234	1.50910132209121e-06	1.32316864976563e-05	6.29416638806661e-06	4526	tags=62%, list=15%, signal=53%	HCK/IGFBP3/FGR/PGK1/CDC25B/S100A2/CALR/KIF11/HAP1/GSTP1/CDC42/LGALS1/MMP7/RHOA/PRDX1/HSPB1/MCM3/KRT17/RAC1/EIF5A/TUBB/RABGGTB/FABP5/YWHAZ/KRT19
MORI_EMU_MYC_LYMPHOMA_BY_ONSET_TIME_UP	MORI_EMU_MYC_LYMPHOMA_BY_ONSET_TIME_UP	106	0.513810731317366	1.85305292914837	1.51408566043154e-06	1.32503880678444e-05	6.30306251740754e-06	9060	tags=58%, list=30%, signal=41%	TRIB2/HMGA1/BUB1B/UHRF1/CDK1/CBX1/KIF18B/AHCY/PCLAF/RAI1/IGF2BP3/PHB2/U2AF2/PRIM2/SSRP1/WDHD1/CDCA4/CISD1/SMARCA4/RANBP1/PLEKHA2/ZNF428/SPAG5/SF3B6/MYB/CENPO/GCLC/PRDM4/TOPBP1/CPLX2/GINS2/SNRPB/LLGL1/INKA1/FAAP24/POC1B/EFTUD2/HPRT1/DYRK2/ILF3/BLMH/RNF2/MMS22L/TCF3/CENPN/LIG1/CDK9/TRIM28/BCAT1/CEP89/SMARCB1/DCK/STRBP/EIF4EBP2/PTGR1/CENPS/MCM7/DNAAF2/CBX2/INO80E/SMC1A
HOLLMANN_APOPTOSIS_VIA_CD40_UP	HOLLMANN_APOPTOSIS_VIA_CD40_UP	196	0.452786507378727	1.70415714850907	1.56440182556128e-06	1.36649911341791e-05	6.50028459374493e-06	8244	tags=53%, list=27%, signal=39%	RAC2/CD86/PAK2/BTK/MCUB/VAV1/PTPRC/HMGB3/TUBA1C/GM2A/SMC4/CD38/ARPC2/BASP1/ARPC1B/EMP3/PPP2R2A/IFI30/PTPN22/MAP4K1/CDKN3/NBEAL2/KIAA0930/CD22/NUSAP1/TIMELESS/CDK14/ITGB1/RGS13/IRF8/DENND1C/FNTA/ATP6V1B2/ITGB7/FANCA/GTF2F1/LSR/PPP6R1/STAP1/CREM/SNX10/CAP1/ETS2/HSPH1/ALDH4A1/LCK/TUBA1B/DDX39A/HDAC1/PDGFD/RNF19B/PLEKHF2/PFDN2/COLGALT1/G3BP1/COPS2/NCOR2/USP34/TBC1D1/RPS4Y1/LAP3/MAST2/LEF1/NEMP1/TSFM/…
LIU_VAV3_PROSTATE_CARCINOGENESIS_UP	LIU_VAV3_PROSTATE_CARCINOGENESIS_UP	89	0.520207885081262	1.83258603208447	1.58812973622518e-06	1.38462267996969e-05	6.58649638801794e-06	6580	tags=55%, list=22%, signal=43%	PLA2G7/FCER1G/TYROBP/CYBB/ITGB2/EPHA4/CD1D/GPNMB/SPP1/C1QA/TNC/LILRB3/BCL2A1/ITGB6/PLOD2/C3/TGM2/SERPINB1/CCL11/CTSS/LTBP2/MBP/RNASEL/C4B/CDKN2C/CTSK/MMP7/NID1/CASP1/HDAC9/WFDC2/CFH/TNFSF13B/CCND2/ARHGDIB/FN1/LEP/SAT1/PSMB8/CD36/LGALS3/PSMB10/PSMB9/FUS/TNFSF10/IGKC/TAP1/FBLN1/TLR2
REACTOME_PTEN_REGULATION	REACTOME_PTEN_REGULATION	138	0.477767476322404	1.75698876851427	1.64709205004182e-06	1.43334021658133e-05	6.81824030176979e-06	9500	tags=54%, list=31%, signal=37%	TP53/PSMA7/NR2E1/MTA2/EZH2/XIAP/LAMTOR5/TNKS2/PSMA5/CSNK2B/SLC38A9/PML/MKRN1/HDAC1/RCOR1/REST/CHD4/HDAC2/RRAGA/PSMB3/PSMB5/UBA52/PSMA4/FRK/AKT2/RPS27A/RNF2/ATN1/AGO2/PHC2/PSMB8/LAMTOR4/EED/MOV10/SALL4/PSMB2/LAMTOR1/PSMB10/PSMC5/PSMB9/HDAC5/PSMA8/PSMD1/MECOM/PSMC4/PSME1/RING1/SNAI2/PSMD8/MTA1/PSMD14/PSMB1/LAMTOR2/CBX8/STUB1/KDM1A/PSMD10/UBC/PHC3/HDAC7/PSMD2/PSMD3/PSMA3/PSMD4/CBX2/MBD3/NEDD4/MTOR/P…
AZARE_NEOPLASTIC_TRANSFORMATION_BY_STAT3_UP	AZARE_NEOPLASTIC_TRANSFORMATION_BY_STAT3_UP	122	0.49027805174932	1.79399184348393	1.70590395040209e-06	1.48174498271374e-05	7.04849640107112e-06	6048	tags=46%, list=20%, signal=37%	HRH1/SRGN/IFITM1/ARL4C/PDPN/TNC/G0S2/SORL1/SH2D2A/ITGB6/PRNP/S100A9/SCG5/CDH11/IL13RA1/EMP3/CLDN1/COL5A2/MMP3/COL5A1/VNN1/S100A8/GREM1/WIPF1/APOBEC3G/TP63/ARHGAP25/IFI16/NNMT/DHX9/PLTP/CALB1/FGFBP1/CFH/THBS1/OAS2/VSNL1/WDR1/CCND2/ARHGDIB/FN1/SERPINE2/STX10/RPS4Y1/MCL1/IGF2/DPYSL3/NSG1/PTBP3/CUX2/NUP188/TWF1/ROBO3/IFI27/NEAT1/PCDH7
GERHOLD_ADIPOGENESIS_DN	GERHOLD_ADIPOGENESIS_DN	60	0.584683489652016	1.96821526107983	1.72791990418782e-06	1.49806787215686e-05	7.12614257422312e-06	5197	tags=55%, list=17%, signal=46%	IL4R/BAX/G0S2/AKR1B1/THBS2/BID/ECM1/VDR/IER3/CCL7/MMP14/UCP2/ITGB1/PDGFRB/TNFAIP2/SAMHD1/IL1R1/ANXA2/CASP8/SDC1/THBS1/CD81/FN1/TUBB/TUBA1A/CCT2/FGF7/CDK4/CD44/EEF2/CCT5/ATF1/CD9
CHIARADONNA_NEOPLASTIC_TRANSFORMATION_KRAS_UP	CHIARADONNA_NEOPLASTIC_TRANSFORMATION_KRAS_UP	126	0.490702602366166	1.79924818209289	1.76257469148222e-06	1.52526714922121e-05	7.25552651595152e-06	5395	tags=48%, list=18%, signal=40%	ST6GAL1/PDPN/SPP1/LUM/THBS2/TGFB1/HMGB3/RANGAP1/SLC6A8/RRM2/TOP2A/NAP1L1/PRKCB/TMSB4X/FAM3C/MYO1B/UHRF1/APBB1IP/NAV2/PLSCR1/AHCY/DNMT1/PCLAF/TNFAIP2/AURKA/NFE2L2/ITGB7/DHX9/CTSB/SSRP1/EVI2A/CDC7/SEMA7A/E2F8/PLK4/GDNF/UBA2/IL1RL1/ZWINT/NCAPH/UGT1A8/TPBG/GJA1/BNC1/CRABP1/TOPBP1/EVL/SMS/CXorf38/CYTIP/HPRT1/RAD51/TOP1/TCF12/ANKH/PPID/FIGNL1/PCNA/IGF2R/CENPA/EREG
BASSO_B_LYMPHOCYTE_NETWORK	BASSO_B_LYMPHOCYTE_NETWORK	141	0.483743327750381	1.78438741283255	1.77478281360429e-06	1.53297690238274e-05	7.29220095591665e-06	6845	tags=49%, list=22%, signal=38%	LAPTM5/SRGN/IFITM1/TPP1/NDRG1/PLCB2/MVP/CCNA2/PRKCB/TPX2/RCC1/CCNB1/CDK1/MYL12A/UBE2S/ETHE1/LGALS1/FCMR/SLC46A3/P2RY10/UCHL1/SSRP1/CTNNA1/LGALS9/AHNAK/MAD2L1/POLR2H/RIPOR2/TNFRSF1B/EPOR/TEP1/IL27RA/CCND2/AHSA1/SERBP1/ELOC/PSMB5/ZYX/S100A4/MRPL12/HPRT1/RFC4/TUBG1/BLMH/CASP4/SAT1/HNRNPAB/QPCT/CD44/CTSH/SLC4A3/PCNA/PSMB2/RUVBL2/SPG11/BHLHE40/TRIP13/CYLD/TGOLN2/PAICS/MRPS12/PSMD1/FEN1/NISCH/EMG1/NOP1…
PID_IL2_1PATHWAY	PID_IL2_1PATHWAY	55	0.598841214282448	1.98574763762183	1.79066563789354e-06	1.54382620023957e-05	7.34380986149093e-06	5436	tags=47%, list=18%, signal=39%	IRS1/SYK/IL2RB/PTK2B/IL2RA/DOK2/JAK3/NRAS/PRKCB/MAPKAPK2/IL2RG/GRB2/MAP2K1/RHOA/SHC1/JAK1/LCK/HRAS/STAT3/IKZF3/STAT5A/FYN/CISH/KRAS/CDK2/MAPK14
BIOCARTA_HIVNEF_PATHWAY	BIOCARTA_HIVNEF_PATHWAY	56	0.596149195598821	1.98288284875467	1.7976827818442e-06	1.5470059050426e-05	7.35893536427452e-06	6207	tags=55%, list=20%, signal=44%	ACTG1/PAK2/TNFRSF1A/BID/MAP3K5/FAS/RB1/LMNB1/CASP3/GSN/XIAP/PRKDC/APAF1/CHUK/BIRC2/MAP2K7/CASP8/RIPK1/TNFRSF1B/DAXX/FADD/LMNB2/ARHGDIB/DFFA/TRADD/FASLG/PRKCD/TRAF1/CDK11B/RELA/DFFB
PUJANA_BREAST_CANCER_LIT_INT_NETWORK	PUJANA_BREAST_CANCER_LIT_INT_NETWORK	100	0.517418466202175	1.85052577563177	1.83597564217031e-06	1.57703859688825e-05	7.50179754559326e-06	7964	tags=55%, list=26%, signal=41%	CHEK2/KPNA2/FHL2/TP53/PLK1/CCNA2/RB1/BUB1B/CCNB1/CDK1/BRCA2/AURKA/FANCA/DHX9/FANCD2/BLM/PRKDC/CLSPN/NPM1/SMARCA4/EMSY/JAK1/HDAC1/E2F4/HDAC2/MCM3/SMAD3/MSH6/ELK1/RFC4/JAK2/RAD51/TUBG1/NMI/CDK4/STAT5A/NELFB/CREBBP/RPA3/ATF1/RBBP8/CDK2/FANCG/RELA/PLK3/SP1/ABL1/CDC25C/TP53BP1/CTBP1/E2F1/MRE11/CCNE1/CHEK1/RFC2
BIOCARTA_RANMS_PATHWAY	BIOCARTA_RANMS_PATHWAY	10	0.894944926429422	2.0564283611806	1.84278491616079e-06	1.57996706741682e-05	7.51572795482162e-06	2056	tags=90%, list=7%, signal=84%	KPNA2/RANGAP1/KPNB1/TPX2/RCC1/AURKA/RAN/KIF15/RANBP1
ZHOU_INFLAMMATORY_RESPONSE_LIVE_DN	ZHOU_INFLAMMATORY_RESPONSE_LIVE_DN	363	0.396167350649529	1.54116310497189	1.84935031774757e-06	1.58267604540938e-05	7.52861426242104e-06	8164	tags=43%, list=27%, signal=32%	RGS19/ARL11/RIN3/DOK1/ORAI3/CARD9/SLC2A1/DOK3/WFDC21P/SMIM3/PSTPIP1/CTNS/CYTH4/NLRC4/HEATR3/TBC1D2/SEC14L1/CXCR4/ANP32A/DGKZ/PHF23/ST6GALNAC4/GNAL/BICD1/MBP/PTPRO/SNAI3/CD300LB/DNTTIP1/PRAM1/EHD3/RNF7/ACAA2/PIMREG/TLR1/HENMT1/VAV3/NRG1/PLA2G15/HDGFL2/TTC9/MALSU1/DHRS9/TNFSF14/MKX/C17orf97/FAM78A/CALB1/SGK1/APEX2/VGLL3/SLAMF6/TLR6/F2RL1/C21orf58/HDAC9/NCAPH/RUBCNL/TIGAR/ENTPD1/DDX28/TIMM29/TMEM107…
BHATTACHARYA_EMBRYONIC_STEM_CELL	BHATTACHARYA_EMBRYONIC_STEM_CELL	81	0.551075784604977	1.92427155838071	1.89636032830981e-06	1.61992397898082e-05	7.70579854769852e-06	4424	tags=42%, list=14%, signal=36%	IFITM1/LRRN1/SLC16A1/KPNA2/PTTG1/SERPINH1/AURKB/MGST1/HMGA1/TPX2/KIF4A/CCNB1/TK1/HSPA4/CDK1/SEMA6A/TNNT1/MAD2L2/LDHB/SFRP2/IMPDH2/DTL/NPM1/RCC2/SSB/GJA1/HDAC2/CRABP1/HMGB2/SMS/TUBB/FABP5/RPL4/HNRNPAB
REACTOME_AURKA_ACTIVATION_BY_TPX2	REACTOME_AURKA_ACTIVATION_BY_TPX2	71	0.56095988500833	1.91775805122774	1.91479147620915e-06	1.62967692123515e-05	7.75219221137307e-06	7163	tags=59%, list=23%, signal=45%	HMMR/NDE1/PLK1/TPX2/CEP72/CDK1/DYNLL1/AURKA/ACTR1A/CNTRL/NEK2/PLK4/HAUS8/TUBB4B/HAUS1/CEP135/YWHAG/CENPJ/CSNK1D/SSNA1/CEP290/TUBB/CEP164/CETN2/TUBA1A/TUBG1/PPP2R1A/CCP110/CEP250/HSP90AA1/ODF2/CEP131/ALMS1/SDCCAG8/PCNT/MAPRE1/PCM1/DYNC1H1/PAFAH1B1/CLASP1/NINL/CKAP5
BILD_MYC_ONCOGENIC_SIGNATURE	BILD_MYC_ONCOGENIC_SIGNATURE	197	0.443566880655115	1.67092105592922	1.91467443865337e-06	1.62967692123515e-05	7.75219221137307e-06	6832	tags=41%, list=22%, signal=32%	ADAM8/PLAU/SORL1/BID/TGM2/SLC6A8/ATP2B4/SERPINB1/COL1A1/FGF11/SORD/DUSP22/UTP14A/DUOX1/TGM1/COL5A1/LTBP2/ABCC3/CCNG2/TNFAIP2/HS6ST2/ADGRF1/HSPA6/NOP56/MTMR11/LAMC2/STMN3/RUNX1/UBALD1/PDP1/NTF4/NIT1/FGD6/MST1R/PRR5/AHNAK/MKNK1/NPM1/FGFBP1/YPEL3/NLRP1/COL8A2/HSPD1/DDX28/SLC6A15/WDR12/CYTH2/MEAK7/HSPA1A/PFKM/PA2G4/PLEKHG2/CCDC78/TUBA1A/TWNK/FCHSD1/NCL/C20orf27/CDK4/RPP40/PCYOX1L/EPS8L1/ZBED2/LSG1/TR…
TAKEDA_TARGETS_OF_NUP98_HOXA9_FUSION_16D_UP	TAKEDA_TARGETS_OF_NUP98_HOXA9_FUSION_16D_UP	171	0.461439584208952	1.71856223330889	1.96787744697002e-06	1.67179643438203e-05	7.95255005991928e-06	6067	tags=46%, list=20%, signal=37%	SLC5A3/TMEM200A/LSP1/IFITM1/CPA3/CFI/CD1D/LUM/LIF/TFR2/BCL2L11/SIGLEC6/GPX7/FHL2/CFP/TPSAB1/GAPT/TSLP/LAMP5/PDLIM1/CD38/CLEC4D/C15orf48/CLNK/CCNA1/MAP4K1/C12orf75/LY6E/TESPA1/LILRA1/IKZF1/IDO1/SIGLEC17P/AP1S3/SAMHD1/ITGB7/NRG1/NAPSB/CD1C/APH1A/FCAR/CCR2/HDAC9/OAS3/METTL7B/THBS1/OAS2/FKBP1B/EPSTI1/AHR/SMPDL3A/CCR6/FN1/HLA-DPB2/LAMP3/HOXB3/HPGD/OPN3/ANKRD22/LBH/CFD/FLNB/ISG15/MX2/CD1A/CDC42EP3/FGL2…
PID_FRA_PATHWAY	PID_FRA_PATHWAY	37	0.651680446927969	2.01132398862777	1.97417319856919e-06	1.67408446236333e-05	7.96343395504284e-06	5314	tags=54%, list=17%, signal=45%	HMOX1/PLAU/MMP2/LIF/MMP1/CCNA2/COL1A2/MMP9/ITGB4/NFATC1/PLAUR/DCN/GJA1/CDKN2A/CXCL8/LAMA3/NOS3/DMTF1/NFATC3/FOSL2
VERRECCHIA_RESPONSE_TO_TGFB1_C2	VERRECCHIA_RESPONSE_TO_TGFB1_C2	21	0.746032981843785	2.07307984486111	1.99954075346418e-06	1.69250744651148e-05	8.05107004558485e-06	5381	tags=81%, list=18%, signal=67%	ITGB2/RHOG/COL1A2/LRP1/RHOC/MMP3/MMP14/ARHGDIA/COL6A1/JUP/COL6A3/CYTH2/FN1/COL3A1/ICAM1/PCDHGC3/DVL1
REACTOME_REGULATION_OF_PLK1_ACTIVITY_AT_G2_M_TRANSITION	REACTOME_REGULATION_OF_PLK1_ACTIVITY_AT_G2_M_TRANSITION	86	0.538765760302901	1.89343962603988	2.00468050200887e-06	1.69377278051549e-05	8.05708909898301e-06	7163	tags=56%, list=23%, signal=43%	NDE1/PLK1/CCNB1/CEP72/CDK1/FBXW11/DYNLL1/AURKA/ACTR1A/CNTRL/NEK2/CCNB2/PLK4/OPTN/HAUS8/TUBB4B/HAUS1/CEP135/YWHAG/CENPJ/CSNK1D/SSNA1/AJUBA/CEP290/UBA52/TUBB/CEP164/CETN2/TUBA1A/TUBG1/RPS27A/PPP2R1A/CCP110/BORA/CEP250/HSP90AA1/ODF2/CEP131/ALMS1/SDCCAG8/PCNT/MAPRE1/PCM1/DYNC1H1/PAFAH1B1/CLASP1/NINL/CKAP5
BIOCARTA_FCER1_PATHWAY	BIOCARTA_FCER1_PATHWAY	39	0.646032200359448	2.01782180479833	2.02878521952776e-06	1.71102811527141e-05	8.13917081098154e-06	4105	tags=51%, list=13%, signal=44%	FCER1G/SYK/PAK2/BTK/VAV1/CALM3/LYN/MS4A2/NFATC4/PRKCB/GRB2/MAP2K1/NFATC1/SHC1/MAP2K7/HRAS/MAP2K4/FCER1A/PIK3CG/ELK1
SHETH_LIVER_CANCER_VS_TXNIP_LOSS_PAM4	SHETH_LIVER_CANCER_VS_TXNIP_LOSS_PAM4	273	-0.282003	-1.60654	2.07049072837827e-06	1.74303811861845e-05	8.29143884362008e-06	2656	tags=25%, list=9%, signal=23%	KCNQ5/CNMD/HEMK1/CLEC3B/ABI3BP/GAS2/CHCHD7/PPP2R5C/MASP1/UPP2/CYP4V2/PRLR/MFN1/SUCLG2/CA1/ITGA9/CD320/SUGCT/LEAP2/CLCC1/KIF1B/PCCA/CYP46A1/TCF21/CORIN/CKMT2/RAB3A/NR1H4/GABARAPL1/IMMP2L/CTH/ABAT/DDC/AASS/ADHFE1/CACNA1E/GDF10/GCDH/ACAT2/LAMP2/DCXR/SOCS7/CRYAB/KCNK5/SPDEF/TTYH1/DCT/ACADSB/AGMAT/PLEKHB1/GPM6A/ACSL1/DNASE1L3/ALDH9A1/COQ8A/TMEM63A/CA3/CES3/QDPR/CHPT1/ALDH6A1/CBS/ACAT1/ID4/GNMT/HMGCS2/…
SHEPARD_CRUSH_AND_BURN_MUTANT_DN	SHEPARD_CRUSH_AND_BURN_MUTANT_DN	186	0.449450386985735	1.68770985531254	2.08819710997708e-06	1.75476527487586e-05	8.34722362415888e-06	8346	tags=51%, list=27%, signal=37%	MELK/ASPM/BIRC5/TACC3/ANLN/MKI67/NDE1/AURKB/OTX2/HMGA1/LGMN/CDC20/KNL1/TPX2/BUB1B/ANP32B/CCNB1/TK1/CDK1/MT2A/KCTD17/PTPRO/UCP2/CKS2/KIF11/DLGAP5/CEP55/SHCBP1/HES6/PRR11/PRIM2/ARNT2/GTSE1/CKAP2/CCNB2/ENO3/KIF2C/NEIL3/CRYBB1/TTK/PLK4/RACGAP1/SOX21/KIF14/MYCL/STIL/PLEKHF1/MDK/HDAC2/PHF20L1/FBXO5/LMNB2/MASTL/ECT2/SMAD3/CDCA2/PRC1/HOXB3/PHF3/HLX/CCNB3/FOXM1/CTSL/RASGEF1A/DPYSL3/PTPRN/IFT46/OIP5/BORA/C…
BROWNE_INTERFERON_RESPONSIVE_GENES	BROWNE_INTERFERON_RESPONSIVE_GENES	64	0.566184068147444	1.91243695338447	2.12594215182345e-06	1.7832586966649e-05	8.48276366868562e-06	7705	tags=59%, list=25%, signal=44%	RGL1/MELK/SP110/MYD88/BST2/PDZD2/THEMIS2/IFI30/PLSCR1/BAZ1A/IRF7/IDO1/SAMHD1/APOBEC3G/TYMP/CCL8/CASP1/PML/OAS2/RBCK1/TRIM22/ISG20/ISG15/MX2/NMI/PSMB8/PLAAT4/PSMB9/TNFSF10/IFI27/KIF5C/TRIM14/TAP1/IL15/RABGAP1L/OASL/CYTH1/XAF1
NABA_ECM_AFFILIATED	NABA_ECM_AFFILIATED	162	0.456765364837874	1.69402827814644	2.14958667879167e-06	1.79984311645854e-05	8.56165391268376e-06	3908	tags=37%, list=13%, signal=32%	C1QB/CD209/C1QC/SEMA4B/PLXDC1/CLEC10A/C1QA/ANXA8/MUC4/MUC16/ANXA8L1/CLEC2B/C1QTNF6/CLEC12A/CLEC7A/ANXA4/CLEC4D/CLC/PLXNC1/CLEC4G/CLEC17A/SEMA4D/MUC3A/SEMA5A/SEMA6A/GPC1/GREM1/PLXDC2/SEMA3F/PLXNB1/SEMA3A/ANXA2/LGALS9C/CLEC4A/LGALS1/ANXA13/SEMA7A/SFTPB/LGALS9/CLEC5A/ANXA11/MUC12/LGALS12/FREM2/MUC20/LGALS9B/MUC1/FCN1/COLEC12/LGALS7/CLEC4E/SDC1/PLXNB2/CLEC11A/MUC13/ANXA9/MUC5AC/LGALS8/PLXNA1/COLEC10
DELPUECH_FOXO3_TARGETS_UP	DELPUECH_FOXO3_TARGETS_UP	64	0.566051714075166	1.91198989237905	2.16356847293609e-06	1.80829185139101e-05	8.60184360690229e-06	5562	tags=55%, list=18%, signal=45%	TNFAIP8/CDC42EP2/CORO1A/GM2A/MAP3K5/MVP/TNFRSF21/GSN/ABCC5/AKR1C2/CCNG2/PLCG2/CTSB/LGR5/HSPA1L/PLAUR/PHLDA2/CDC14A/KIF3C/SMPDL3A/CD55/HPGD/GNB5/UBE2H/S100P/SEMA3C/SAT1/KLK10/SERPINB8/GRB7/PIK3IP1/MXD1/CD9/GTF2I/MAX
APPEL_IMATINIB_RESPONSE	APPEL_IMATINIB_RESPONSE	32	0.672732166434929	2.01885101091065	2.19019371757025e-06	1.82725856473051e-05	8.69206615685065e-06	4996	tags=62%, list=16%, signal=52%	CD163/C5AR1/CD300A/CTSA/MSR1/ACP5/LILRB3/GM2A/OSBPL3/GNS/APOC1/HEXA/PLSCR1/CTSB/RARRES1/CTSD/APOE/CTSL/CTSH/PLD1
FARMER_BREAST_CANCER_CLUSTER_4	FARMER_BREAST_CANCER_CLUSTER_4	19	0.760897107031062	2.07152349574626	2.22750867709758e-06	1.85304450910753e-05	8.81472703187299e-06	5800	tags=84%, list=19%, signal=68%	SERPINF1/FAP/THBS2/CDH11/COL1A2/COL5A2/ADAM12/COL5A1/SRPX2/AEBP1/CTSK/PCOLCE/FBN1/COL3A1/SPARC/NID2
REACTOME_CREATION_OF_C4_AND_C2_ACTIVATORS	REACTOME_CREATION_OF_C4_AND_C2_ACTIVATORS	69	0.56210833616107	1.9141592955727	2.22907656679817e-06	1.85304450910753e-05	8.81472703187299e-06	9431	tags=77%, list=31%, signal=53%	C1QB/C1QC/C1QA/C1R/IGHG4/C1S/IGHG2/FCN1/IGHV4-34/IGHG1/IGHV1-69/COLEC10/IGHV2-5/IGKV1-39/IGLV3-19/IGHV1-46/IGHV2-70/IGKV5-2/IGLV1-40/IGHV4-59/IGLV3-25/IGKV1D-16/IGHV3-48/IGKV3-20/IGLC2/IGHV3-11/IGLV2-23/IGLV2-14/IGKV1-5/IGKV1D-39/IGLV3-21/IGLV6-57/IGKV3-15/IGLV1-51/COLEC11/IGLV1-47/IGKV1-33/IGLC3/IGKV2-28/IGLV2-11/IGKV1-16/IGKV3-11/IGLV1-44/IGHV3-7/IGHV3-23/IGHV4-39/IGLV2-8/IGKV4-1/IGKV1-17/IGHV3…
SEMENZA_HIF1_TARGETS	SEMENZA_HIF1_TARGETS	36	0.659077075298539	2.02679965595617	2.2586394810968e-06	1.87426744083158e-05	8.91568216222421e-06	4357	tags=61%, list=14%, signal=52%	HMOX1/PKM/GAPDH/CP/IGFBP3/SLC2A1/PGK1/ENO1/ALDOA/ADM/ALDOC/TFRC/LDHA/NOS2/CA9/IGFBP2/TPI1/TGFB3/HK2/SERPINE1/IGF2/HK1
REACTOME_CLATHRIN_MEDIATED_ENDOCYTOSIS	REACTOME_CLATHRIN_MEDIATED_ENDOCYTOSIS	142	0.474924589881869	1.75448641277605	2.35789753300335e-06	1.95314613830064e-05	9.29089937012298e-06	8375	tags=53%, list=27%, signal=39%	ARRB2/CD4/ACTG1/ARPC4/AAK1/CBL/AP2A1/ACTB/CLTA/ARPC2/ARPC3/FCHO1/ACTR3/AP2B1/LRP2/ARPC5/NECAP2/ARPC1A/EPN1/GRB2/TFRC/SYT1/GRK3/IL7R/VAMP3/DNM2/M6PR/CFTR/SYT11/AP2S1/SYNJ1/SYT8/COPS5/CD3D/GAPVD1/TOR1A/CD3G/COPS2/STON1/UBA52/KIAA0319/HSPA8/AP2M1/SGIP1/RPS27A/EPGN/AP2A2/ADRB2/STON2/TOR1B/TRIP10/IGF2R/EREG/RAB5C/CLTC/TGOLN2/DAB2/SH3GL1/COPS8/HGS/ITSN1/ACTR2/AMPH/PACSIN2/AGFG1/WASL/DNM1/UBC/UBQLN2/SNX…
PID_AMB2_NEUTROPHILS_PATHWAY	PID_AMB2_NEUTROPHILS_PATHWAY	41	0.635237404815657	2.00797925677634	2.39694993296793e-06	1.97844162317975e-05	9.41122718375741e-06	4992	tags=51%, list=16%, signal=43%	HCK/ITGB2/PLAU/ITGAM/SELPLG/MMP2/FGR/LYN/LRP1/MMP9/RHOA/MST1R/PLAUR/LCK/THY1/ROCK1/PRKCZ/MST1/ICAM1/FYN/SRC
SENGUPTA_EBNA1_ANTICORRELATED	SENGUPTA_EBNA1_ANTICORRELATED	145	0.469862910344693	1.7373254948317	2.39335397560657e-06	1.97844162317975e-05	9.41122718375741e-06	8590	tags=54%, list=28%, signal=39%	SIGLEC7/ARHGAP4/KCNAB2/STK10/TNFRSF18/PPP1R9B/RPS6KA1/CTNS/FGF11/FGD2/TMEM102/PARP15/CD247/PTPRE/CYFIP2/KCTD17/RASA3/RHEX/TRAF3IP3/PLEKHM1/ATP6V0E1/EML3/TNFSF14/SFXN3/CTLA4/ANXA11/SYT11/PLEKHF1/TRAC/GALNS/HLA-A/ARHGAP27/IDS/CRYBG2/PPARD/ANXA9/WDR81/ZNF710/WDTC1/TTLL3/ARL10/EFTUD2/ARHGEF1/CCDC74B/FCHSD1/ABHD15/FCRL1/RAPGEF1/CISH/SMPD3/WBP1L/CFAP221/NIN/GATA2/NSUN5/CYLD/OTULINL/ZFYVE28/B3GALT4/TMEM…
REACTOME_REGULATION_OF_MITOTIC_CELL_CYCLE	REACTOME_REGULATION_OF_MITOTIC_CELL_CYCLE	86	0.53759999709229	1.8893426651337	2.40928451766528e-06	1.98509665843804e-05	9.44288444773627e-06	9282	tags=58%, list=30%, signal=41%	UBE2D1/PTTG1/UBE2C/AURKB/PLK1/CCNA2/CDC20/CCNA1/BUB1B/CCNB1/PSMA7/CDK1/AURKA/PSMA5/NEK2/FZR1/MAD2L1/CDC14A/FBXO5/UBE2E1/SKP2/PSMB3/PSMB5/UBA52/PSMA4/RPS27A/PSMB8/PSMB2/CDC27/CDK2/PSMB10/PSMC5/PSMB9/PSMA8/PSMD1/PSMC4/PSME1/PSMD8/PSMD14/PSMB1/PSMD10/UBC/PSMD2/PSMD3/BUB3/PSMA3/PSMD4/PSMD9/PSMB7/PSME2
KLEIN_TARGETS_OF_BCR_ABL1_FUSION	KLEIN_TARGETS_OF_BCR_ABL1_FUSION	44	0.61160410492315	1.9621245971538	2.43416943859657e-06	2.00205050993951e-05	9.52353203735964e-06	3028	tags=52%, list=10%, signal=47%	CSF1R/SYK/NCF4/BTK/PTPRC/CSF3R/MYD88/CD38/CD33/MNDA/CXCR4/BLNK/SIGLEC8/CD19/IKZF1/RUNX1/IL7R/SPIB/ITGAL/IGBP1/PML/POU2AF1/PAX5
THUM_MIR21_TARGETS_HEART_DISEASE_UP	THUM_MIR21_TARGETS_HEART_DISEASE_UP	18	0.7741061062243	2.07030537567957	2.46232540369425e-06	2.01806457689015e-05	9.5997091761959e-06	2401	tags=61%, list=8%, signal=56%	POSTN/LUM/LOX/ELN/COL1A1/COL1A2/COL5A2/LTBP2/SVEP1/TGFB3/BGN
REACTOME_CROSSLINKING_OF_COLLAGEN_FIBRILS	REACTOME_CROSSLINKING_OF_COLLAGEN_FIBRILS	18	0.773995542209353	2.07000967813545	2.46232540369425e-06	2.01806457689015e-05	9.5997091761959e-06	3245	tags=72%, list=11%, signal=65%	PXDN/LOX/LOXL2/BMP1/COL1A1/COL1A2/LOXL1/COL4A1/COL4A6/PCOLCE/LOXL4/COL4A5/LOXL3
PID_TXA2PATHWAY	PID_TXA2PATHWAY	56	0.592459726764047	1.97061111455206	2.47812121817e-06	2.02743473606268e-05	9.64428198324131e-06	5516	tags=57%, list=18%, signal=47%	ARRB2/HCK/GNA15/SYK/GNAI2/PLCB2/PIK3R5/FGR/PIK3R6/TGM2/GNA13/LYN/PRKCB/PRKCQ/GRK3/RHOA/SLC9A3R1/LCK/ROCK1/GNG2/PRKCZ/RAC1/NOS3/GNB5/PIK3CG/ARHGEF1/ICAM1/FYN/PRKCD/SRC/MAPK14/PRKCG
REACTOME_INTERLEUKIN_1_SIGNALING	REACTOME_INTERLEUKIN_1_SIGNALING	102	0.506047413743437	1.81351923266305	2.48249992148491e-06	2.02744765116703e-05	9.64434341895905e-06	9342	tags=57%, list=31%, signal=40%	MYD88/IL1RAP/SQSTM1/PSMA7/FBXW11/MAP2K6/MAP2K1/IL1R1/NFKBIB/IL1R2/PSMA5/CHUK/IL1RN/IRAK4/MAP3K8/NKIRAS2/PSMB3/MAP2K4/UBE2N/PSMB5/UBA52/PSMA4/IL1A/TNIP2/RPS27A/TOLLIP/PSMB8/IRAK3/PSMB2/PSMB10/PSMC5/PSMB9/PSMA8/PSMD1/RELA/RIPK2/NFKB2/IRAK2/TAB1/PSMC4/PSME1/AGER/IKBKB/PSMD8/PSMD14/PSMB1/IL1B/PSMD10/UBC/PSMD2/PSMD3/IKBKG/PSMA3/PSMD4/PSMD9/PSMB7/PSME2/NFKB1
RHODES_CANCER_META_SIGNATURE	RHODES_CANCER_META_SIGNATURE	62	0.569684791825302	1.91990810468199	2.5398324702885e-06	2.06769432273862e-05	9.83579236802712e-06	6707	tags=55%, list=22%, signal=43%	FAP/KPNA2/PAFAH1B3/TOP2A/PLK1/COL1A2/TPX2/CDKN3/MMP9/CDK1/AHCY/CKS2/PCLAF/UBE2S/LDHA/EIF4A3/PTMA/HNRNPA2B1/CCT4/NONO/SMARCA4/HDAC1/HSPD1/MCM3/G3BP1/TUBB/RFC4/CCT5/PAICS/SNRPE/MRPS12/PSMC4/SDHC/CBX3
REACTOME_CLASS_I_MHC_MEDIATED_ANTIGEN_PROCESSING_PRESENTATION	REACTOME_CLASS_I_MHC_MEDIATED_ANTIGEN_PROCESSING_PRESENTATION	363	0.394661938797537	1.53530677885043	2.54067884287443e-06	2.06769432273862e-05	9.83579236802712e-06	8362	tags=43%, list=27%, signal=32%	NCF2/CYBB/CYBA/FCGR1A/UBE2D1/NCF4/BTK/NCF1/MRC1/TRAF7/FBXO41/UBE2C/MYD88/KLHL5/TPP2/CTSV/CDC20/CTSS/UBE2F/PSMA7/FBXW11/CALR/UBE2S/RNF7/HERC4/TLR1/TLR4/KEAP1/UBE2R2/NPEPPS/VHL/PSMA5/VAMP3/HLA-G/LMO7/FZR1/RLIM/CHUK/UBE2L3/TRIP12/TLR6/MKRN1/FBXO2/UBE2A/DCAF1/RNF19A/TRIM11/HLA-A/UBE4A/RNF19B/UBA6/MYLIP/MGRN1/UBE2E1/MIB2/STX4/SKP2/SPSB2/PSMB3/ASB14/FBXO7/UBE2N/UBAC1/RBCK1/ELOC/RNF123/PSMB5/TRIM69/UBA5…
WESTON_VEGFA_TARGETS	WESTON_VEGFA_TARGETS	99	0.509521262524242	1.81847329354017	2.60493081773617e-06	2.11627858566783e-05	1.00669023136657e-05	6360	tags=53%, list=21%, signal=42%	MMP10/POSTN/MMP2/IGFBP3/FAP/ADGRE1/HCLS1/RANGAP1/MMP1/SLC6A8/CCL7/ELN/COL1A2/PIM1/MMP3/HEXA/COL5A1/SEMA5A/DYNLL1/ACKR3/OXTR/NNMT/PGF/MALSU1/COL6A1/SLC49A4/PRR29/CXCL1/ISL1/C1S/FGFBP1/THY1/EFEMP1/BGN/CFHR1/IL32/COL6A3/ADORA2B/PNP/DLEU2/RALA/SAT1/PIR/ROR2/SP3/CD9/NID2/TNFSF10/IFI27/KDR/VCAN/BDNF
CHUNG_BLISTER_CYTOTOXICITY_UP	CHUNG_BLISTER_CYTOTOXICITY_UP	133	0.48078339797183	1.76803210168411	2.84816421073259e-06	2.30984626304962e-05	1.0987682267913e-05	7799	tags=55%, list=26%, signal=41%	C1QB/SLAMF8/HAVCR2/C1QC/CD86/GNA15/GPR137B/ACP5/ADAP2/MT1E/CTSC/MYO7A/CLTA/GMEB1/GNLY/SKA2/CKS2/RAB13/GALNT2/CNDP2/MIF4GD/CTSB/MT1F/WDR54/RACGAP1/TPI1/SOD1/CCR5/CD96/GZMB/TUBB4B/SYT11/COX5A/CPSF3/CD3D/PGAP1/SMIM12/CD81/MCM5/EHD4/CTSL/FABP5/TIGIT/RALA/SERPING1/IGFLR1/TCF12/RTL6/BORA/HCFC1R1/PSMB2/CHTOP/ZWILCH/RBBP8/PAIP1/NUP37/CUEDC2/AMBRA1/ATF5/COPS8/PBDC1/PSMD14/MRPS24/CYB5A/AKR1A1/THYN1/SNX5/SN…
COLINA_TARGETS_OF_4EBP1_AND_4EBP2	COLINA_TARGETS_OF_4EBP1_AND_4EBP2	343	0.397728918115955	1.5417414145748	2.8892452697912e-06	2.33908062172817e-05	1.11267468669751e-05	5821	tags=38%, list=19%, signal=31%	POSTN/CR1/CP/SLC16A3/PDPN/IFITM3/TPP1/CDC42SE1/SHISA5/PLOD2/BID/ENO2/C3/TGM2/GPX7/UBE2T/MELK/TOP2A/OSBPL3/BIRC5/TACC3/CDC25B/ANLN/BST2/HMMR/XPO1/ASF1B/CDH11/ISLR/AURKB/IFI27L2/EGFL6/IL13RA1/MGST1/PLK1/CCNA2/MFAP2/CDC20/TPX2/LY6E/MMP3/CCNB1/CXCL6/LTBP2/NDC80/C4A/MT2A/PLSCR1/NUSAP1/SKAP2/CENPK/DLGAP5/C1R/KIF20A/VAMP5/ADA/CDK8/NUF2/SVEP1/EMB/NNMT/LCN2/NIT1/VAMP3/RFX5/NEK2/IGFBP2/ENO3/KIF2C/TTK/PBK/R…
ADDYA_ERYTHROID_DIFFERENTIATION_BY_HEMIN	ADDYA_ERYTHROID_DIFFERENTIATION_BY_HEMIN	72	0.550264853652877	1.88727462439051	2.90921152964939e-06	2.35114886578795e-05	1.11841541643272e-05	5213	tags=51%, list=17%, signal=43%	FCGR2A/NPL/AKR1C1/AAK1/BIRC5/IER3/PIM1/APOC1/ICAM3/PTPN7/MT2A/UCP2/AKR1C2/TXNIP/SLC27A2/PTP4A3/DHX9/CREM/ADAM10/IER5/NFYA/NLRP1/CEBPG/FTH1/MYB/CXCL8/FDXR/DDIT4/NEFH/MCL1/CTSL/NQO1/RPP25/NPRL3/CTSH/TXNRD1/GTF2I
KEGG_COLORECTAL_CANCER	KEGG_COLORECTAL_CANCER	62	0.568222819066521	1.91498107593085	2.99135060821204e-06	2.4133344229794e-05	1.14799639569541e-05	5080	tags=40%, list=17%, signal=34%	RAC2/PIK3CD/BAX/PIK3R5/TGFB1/BIRC5/TP53/DCC/CASP3/MAP2K1/TGFB2/CTNNB1/RHOA/TGFB3/SMAD3/MSH3/MSH6/RAC1/LEF1/PIK3CG/TCF7/AKT2/MAPK10/KRAS/AXIN1
VILIMAS_NOTCH1_TARGETS_DN	VILIMAS_NOTCH1_TARGETS_DN	26	0.711659857690944	2.06239364842001	3.11302115109477e-06	2.50714199118499e-05	1.19261961457612e-05	2017	tags=62%, list=7%, signal=58%	NCF2/ITGB2/CSF1R/ITGAM/TREM2/CLEC10A/NCF4/LILRB3/LRRC25/BTK/CSF3R/FCGR2B/TPSAB1/STOM/CTSG/MATK
KEGG_AUTOIMMUNE_THYROID_DISEASE	KEGG_AUTOIMMUNE_THYROID_DISEASE	45	0.622908982715177	2.00480227397344	3.21672788941463e-06	2.58171580347319e-05	1.22809354927201e-05	6171	tags=56%, list=20%, signal=44%	CD86/CD28/IL10/TG/FAS/PRF1/HLA-DMB/HLA-DPA1/HLA-DRA/HLA-G/CD40LG/CTLA4/HLA-DPB1/TPO/HLA-DQA2/GZMB/HLA-A/HLA-DQA1/HLA-DQB1/HLA-DOA/FASLG/HLA-DRB1/HLA-DMA/HLA-DOB/IL4
REACTOME_METABOLISM_OF_CARBOHYDRATES	REACTOME_METABOLISM_OF_CARBOHYDRATES	289	0.408998030187059	1.5701778915915	3.21357628640983e-06	2.58171580347319e-05	1.22809354927201e-05	6174	tags=39%, list=20%, signal=31%	CHST15/PKM/TKT/GAPDH/HS3ST1/DSE/GNPDA1/CHST11/GPI/PFKFB4/SLC2A1/PGM2/LUM/AKR1B1/HK3/LYVE1/CEMIP/PGK1/ENO2/PYGL/ENO1/G6PD/PFKFB3/HMMR/PGD/GNS/PFKP/SORD/NUP62/AGRN/HEXA/ALDOA/PGAM1/UST/ABCC5/NUP50/CHST13/HS6ST2/GPC1/PAPSS2/B4GALT4/ALDOC/PGM2L1/NUP210/ENO3/HS6ST1/HAS3/TPI1/TKFC/GYS2/ADPGK/HYAL2/HS3ST4/BGN/DCN/SDC1/GALNS/RAE1/POM121C/B4GALT5/GCKR/IDS/G6PC3/HK2/ST3GAL2/B3GNT2/PFKM/GLCE/FUT1/PPP2CA/UBA…
PID_FOXO_PATHWAY	PID_FOXO_PATHWAY	48	0.605488272547882	1.97039393836106	3.24103612563951e-06	2.59674049583566e-05	1.23524062864664e-05	6966	tags=62%, list=23%, signal=48%	GADD45A/BCL2L11/YWHAB/XPO1/PLK1/SFN/BCL6/CSNK1G1/CCNB1/CTNNB1/RAN/CSNK1A1/SGK1/CHUK/YWHAG/CSNK1D/SKP2/CDKN1B/RALA/MST1/FASLG/YWHAZ/CSNK1G2/MAPK10/CREBBP/CDK2/FBXO32/IKBKB/ZFAND5/YWHAH
SANA_TNF_SIGNALING_UP	SANA_TNF_SIGNALING_UP	81	0.543121313815353	1.89649577448664	3.25876010638403e-06	2.60644719696499e-05	1.23985799862423e-05	4631	tags=46%, list=15%, signal=39%	MMP10/TNIP1/LAMB3/CCL11/BST2/HSD17B11/CCL7/SLC15A3/MMP3/CXCL6/TNFAIP2/ATP13A3/ACKR3/SAMHD1/DRAM1/CCL8/IL7R/CX3CL1/APOL1/LGALS9/C1S/CASP1/OAS3/IL32/FTH1/HLA-A/OAS2/CXCL8/PLA1A/SMAD3/SERPINE1/ANO9/MX2/SAT1/CTHRC1/ICAM1/PARP14
TIMOFEEVA_GROWTH_STRESS_VIA_STAT1_DN	TIMOFEEVA_GROWTH_STRESS_VIA_STAT1_DN	15	0.801948785725525	2.04967100032969	3.28212208495841e-06	2.6206222214436e-05	1.24660090041828e-05	4253	tags=80%, list=14%, signal=69%	TMSB10/KPNB1/GSTP1/SMARCD3/TNPO2/HSPB1/HRAS/CCND2/RAC1/MCL1/CUX1/ISG15
GREENBAUM_E2A_TARGETS_UP	GREENBAUM_E2A_TARGETS_UP	31	0.677995879710764	2.01617575681404	3.31520826279164e-06	2.64249962215999e-05	1.2570077370881e-05	2186	tags=68%, list=7%, signal=63%	HS3ST1/BUB1/PGK1/TOP2A/ANLN/MKI67/PFKP/CCNA2/KIF4A/CCNB1/NUSAP1/PTGS1/KIF11/AURKA/CDKN2C/CCNB2/KIF2C/TTK/PLK4/RACGAP1/MAD2L1
KEGG_ECM_RECEPTOR_INTERACTION	KEGG_ECM_RECEPTOR_INTERACTION	83	0.534353387702678	1.87173317252989	3.41334844569362e-06	2.71606681971545e-05	1.2920028363296e-05	5240	tags=46%, list=17%, signal=38%	SPP1/LAMB3/TNC/THBS2/ITGB6/ITGA11/ITGA3/HMMR/COL1A1/COL1A2/LAMA5/AGRN/COL5A2/COL5A1/ITGA4/ITGB1/LAMC1/LAMC2/ITGB4/ITGB7/COL6A1/COL4A1/ITGB8/COL4A6/COL6A3/SDC1/THBS1/ITGA2/LAMA3/FN1/COL11A1/COL3A1/LAMB2/COL6A2/SV2A/CD44/HSPG2/CD36
BOYLAN_MULTIPLE_MYELOMA_PCA1_UP	BOYLAN_MULTIPLE_MYELOMA_PCA1_UP	113	0.488064034067542	1.7697810801542	3.52518119241975e-06	2.79548071692399e-05	1.32977914569453e-05	3920	tags=42%, list=13%, signal=36%	MS4A4A/TMEM176A/RNASE2/FPR1/IFITM1/TGFBI/CP/CD177/IFITM3/IGSF6/IL2RB/LILRA5/FYB1/S100A9/C3/F2R/OSBPL3/SPON1/HDC/BASP1/NKG7/CTSW/MNDA/MMP9/TFEC/PLSCR1/S100A8/CTSG/SLC25A24/VAV3/LCN2/ITGAL/LTB/TRBC2/IL18R1/PLIN3/SLFN12/F2RL1/CCR2/GBP6/SPAG6/CD3D/STAT4/CSTA/GIMAP4/ISG20/ALCAM
WANG_SMARCE1_TARGETS_UP	WANG_SMARCE1_TARGETS_UP	284	0.407741009424936	1.56478511054279	3.52269098046722e-06	2.79548071692399e-05	1.32977914569453e-05	7719	tags=48%, list=25%, signal=36%	CCN4/PRR5L/IRS1/POSTN/TGFBI/SERPINB4/MMP2/CFI/SULF1/SULF2/COL8A1/FAP/LUM/TRIB2/TGFB1/KLHDC7B/TDO2/FHL2/RBMS1/F2R/CLEC2B/SERPINB3/SPOCD1/STOM/EDIL3/ANTXR1/IL13RA1/COL1A1/COL12A1/DPYD/BCAM/SLFN5/COL5A1/BICD1/GJB2/AKIRIN2/GSN/ABCA1/HEG1/UNC5B/HS6ST2/PTPN13/PLXDC2/TXNIP/CD109/IL1R1/SIPA1L1/OXTR/TBX18/PGM2L1/TGFB2/NID1/MKX/RARRES1/DIP2B/C1S/ITGB8/CHI3L1/GABBR2/DCN/PCDH10/COL6A3/TPBG/CEMIP2/MAP3K8/CFH/…
LU_TUMOR_VASCULATURE_UP	LU_TUMOR_VASCULATURE_UP	29	0.693435521870345	2.03989592597948	3.67266870522847e-06	2.90747725267405e-05	1.38305465452879e-05	4674	tags=66%, list=15%, signal=56%	POSTN/PLXDC1/SPP1/ADAP2/LCP2/CHN1/TNFRSF21/EGFL6/ADAM12/MMP9/HSPA6/MXRA5/STC1/MUC1/RPS11/PAMR1/ISG15/TNFAIP6/FJX1
PAL_PRMT5_TARGETS_UP	PAL_PRMT5_TARGETS_UP	191	0.439292511043695	1.6506142395581	3.70326343629098e-06	2.92671176674221e-05	1.39220429935751e-05	7636	tags=47%, list=25%, signal=35%	POSTN/TGFBI/MET/KPNA2/CALM3/YWHAB/TACC3/MKI67/NDE1/AURKB/STMN1/EMP3/CDC20/MCM4/UHRF1/ANP32B/HSPA4/AHCY/CKS2/PCLAF/KIF11/C1R/WLS/SFRP2/LOXL1/GSDME/U2AF2/PRIM2/CCNB2/LSM2/TTK/CAPG/NAA38/RACGAP1/NONO/MCM2/CPT1A/PBRM1/DNAJC13/RCBTB1/TSEN34/HNRNPA1/GJA1/CARM1/APEX1/CPNE1/TOPBP1/ECT2/EIF4G2/EVL/PNP/HMGB2/FSTL1/MRPS21/TYMS/PSMB5/CETN2/HELLS/ILF3/COL6A2/CDK4/LAGE3/TIA1/FIGNL1/MAP4/GTF2I/CSTF3/ECH1/TRIP13…
BIOCARTA_IL12_PATHWAY	BIOCARTA_IL12_PATHWAY	19	0.752956430075445	2.0499051997458	3.74131158743068e-06	2.95176145106798e-05	1.40412015612625e-05	5436	tags=79%, list=18%, signal=65%	IL12RB2/CD3E/CD247/MAP2K6/IL18/CXCR3/IL12RB1/IL18R1/CCR5/CD3D/STAT4/TYK2/CD3G/JAK2/MAPK14
PID_MYC_ACTIV_PATHWAY	PID_MYC_ACTIV_PATHWAY	78	0.538579343200012	1.86671253869043	3.75350102322608e-06	2.95635919575112e-05	1.40630725223457e-05	6652	tags=51%, list=22%, signal=40%	GAPDH/BAX/SLC2A1/ENO1/BIRC5/TP53/HMGA1/PIM1/RCC1/CCNB1/TK1/MMP9/HSPA4/SUPT7L/IREB2/TFRC/LDHA/E2F3/PTMA/NPM1/RUVBL1/HSPD1/RPL11/CCND2/SMAD3/PFKM/CAD/TAF12/SUPT3H/NCL/CDK4/HUWE1/CREBBP/HSP90AA1/RUVBL2/MAX/MTDH/PMAIP1/BCAT1/MTA1
REACTOME_CHOLESTEROL_BIOSYNTHESIS	REACTOME_CHOLESTEROL_BIOSYNTHESIS	25	-0.679528	-2.47729	3.77438707662329e-06	2.9677794830911e-05	1.41173975615084e-05	2740	tags=60%, list=9%, signal=55%	MVD/FDPS/HMGCS1/PLPP6/ARV1/MSMO1/GGPS1/CYP51A1/EBP/IDI1/ACAT2/DHCR7/SC5D/FDFT1/TM7SF2
OKUMURA_INFLAMMATORY_RESPONSE_LPS	OKUMURA_INFLAMMATORY_RESPONSE_LPS	172	0.444779089944192	1.65924	3.86007530087772e-06	3.03002870323966e-05	1.44135101917554e-05	5794	tags=40%, list=19%, signal=32%	FCGR2A/TNIP1/DSE/RGL1/NFAT5/BCL2L11/PPIF/RAB31/VDR/HEATR3/NAP1L1/PDZD2/NCOA3/PELP1/ORAI2/PRSS22/RPS21/SGPL1/TLR1/ORC6/RUNX1/SLC27A2/RASGRP1/RAB38/CCL8/TRAF3/PDXK/CCNB2/SCD5/CCR7/PKMYT1/MED15/OPTN/TNFRSF8/ADAP1/IL1RL1/FZD6/TCF20/RELB/THBS1/GCKR/CEP135/IL27RA/CXCL8/DOCK10/SMAD3/LETM1/TNFSF4/MSL3/DHRS2/CCDC33/ALCAM/TSFM/TNIP2/JAK2/SLC7A11/NCKIPSD/REL/STAT5A/SCN9A/FKBP1A/SOX17/APOL2/NUP58/ADIPOR2/HAM…
REACTOME_EPH_EPHRIN_SIGNALING	REACTOME_EPH_EPHRIN_SIGNALING	92	0.513664879927705	1.81869874906995	3.88130494765113e-06	3.04155549607669e-05	1.44683418657449e-05	5030	tags=47%, list=16%, signal=39%	ACTG1/ARPC4/EPHA4/MMP2/TIAM1/PAK2/AP2A1/ACTB/CLTA/LYN/ARPC2/ARPC3/ARPC1B/ACTR3/AP2B1/ARPC5/EPHB2/ARPC1A/MMP9/MYL12A/EFNB3/CDC42/VAV3/RHOA/LIMK1/CFL1/APH1A/EFNB1/ADAM10/MYL12B/HRAS/AP2S1/ROCK1/PSENEN/PAK1/RAC1/EPHA2/AP2M1/MYH10/AP2A2/FYN/SRC/EPHB6
BIOCARTA_EFP_PATHWAY	BIOCARTA_EFP_PATHWAY	16	0.792264270425359	2.05975298136975	3.91134877980625e-06	3.05964999242479e-05	1.45544153762859e-05	5330	tags=75%, list=17%, signal=62%	TP53/SFN/CDK6/CCNB1/CDK1/CDK5/CDK8/CCNB2/TRIM25/CDK7/CDK4/CDK2
GROSS_HYPOXIA_VIA_ELK3_AND_HIF1A_DN	GROSS_HYPOXIA_VIA_ELK3_AND_HIF1A_DN	99	0.505237717792083	1.80318539042396	3.91756347211695e-06	3.05964999242479e-05	1.45544153762859e-05	9449	tags=61%, list=31%, signal=42%	TMEM176A/ARL4C/LILRA5/KPNA2/CHN2/RRM2/F2R/UBE2C/FAS/AGRN/CCNB1/CDS2/CASP3/TXNIP/IL1R1/IL18/ATP1B3/MGAT4B/SLC9A3R1/LSM2/ETS2/ZMAT3/EXO1/RCC2/TEX30/PRPF19/CD276/SGO1/TOPBP1/PYCR2/G3BP1/SSH1/TBC1D1/PLXNA1/LPCAT1/RXRA/GART/TNS1/SAC3D1/GATA2/NOTCH1/MAT2A/HOXB7/TK2/NRARP/COL4A2/LZTR1/GNA11/MYH9/RAD23B/GADD45G/PLEC/SEPHS2/USP46/STXBP5/IRGM/FRRS1/NSL1/IFIT1B/BCL6B
PID_INTEGRIN3_PATHWAY	PID_INTEGRIN3_PATHWAY	42	0.626821509531517	1.99256505630322	3.92850078676894e-06	3.06304415371061e-05	1.45705610247523e-05	3640	tags=45%, list=12%, signal=40%	PLAU/TGFBI/SPP1/TNC/EDIL3/COL1A1/COL1A2/PDGFRB/LAMC1/COL4A1/PLAUR/COL4A6/THY1/SDC1/THBS1/FBN1/COL4A5/FN1/PECAM1
VILIMAS_NOTCH1_TARGETS_UP	VILIMAS_NOTCH1_TARGETS_UP	53	0.589922897923572	1.94929310477207	3.95967268967055e-06	3.08217738507522e-05	1.46615756824617e-05	6179	tags=64%, list=20%, signal=51%	CD86/CD28/BCL2A1/TNFRSF18/IL2RA/IL10RA/GZMA/CD7/CARD11/IRF7/IL7R/ZAP70/P2RY10/NFATC1/CX3CL1/CCR7/RRAS2/CTLA4/BIRC2/LCK/THY1/TRAT1/GZMB/RELB/CD3D/DDR1/CD3G/ICAM1/CD2/IL12B/LAT/TRAF1/CCL5/NFKB2
CHAUHAN_RESPONSE_TO_METHOXYESTRADIOL_DN	CHAUHAN_RESPONSE_TO_METHOXYESTRADIOL_DN	101	0.511066797903616	1.82920990785168	4.04688060314787e-06	3.14479166602477e-05	1.49594248664153e-05	4440	tags=40%, list=15%, signal=34%	PTPN6/LSP1/PKM/PIM2/TPP1/HCLS1/PGK1/ENO2/TMSB10/YWHAB/MKI67/CD48/LTA4H/PDLIM1/CAPNS1/NAP1L1/S100A10/TMSB4X/CYFIP2/ARPC5/IL2RG/ADM/NRDC/RPL12/UBE2S/NPC2/LGALS1/PHB2/EIF3F/HLA-G/TRBC2/BTF3/CTDNEP1/ATP6V1F/EIF3K/ARHGDIB/MCL1/UBE2I/VIM/PCBP2
RHEIN_ALL_GLUCOCORTICOID_THERAPY_UP	RHEIN_ALL_GLUCOCORTICOID_THERAPY_UP	74	0.539989188590852	1.85993484113101	4.06389393206631e-06	3.14748585038535e-05	1.49722408023496e-05	4079	tags=51%, list=13%, signal=45%	ITGAM/ADAM28/G0S2/PTPRC/LY86/GPR65/C15orf39/IL13RA1/MNDA/VNN2/DDX39B/GLIPR1/S100A8/ABCA1/RGS13/GPR183/TXNIP/IQSEC1/IL1R2/ITPR3/P2RY10/RGS2/CRYBG1/AHNAK/CREM/CH25H/MAP3K8/MS4A1/SEL1L3/IDS/CXCL8/IFNGR1/GRK5/CSTA/CD55/LY96/ANKRD11/CYTIP
MALONEY_RESPONSE_TO_17AAG_DN	MALONEY_RESPONSE_TO_17AAG_DN	74	0.539851334604201	1.85946001786014	4.06389393206631e-06	3.14748585038535e-05	1.49722408023496e-05	5987	tags=47%, list=20%, signal=38%	SYK/KPNA2/GM2A/RRM2/UBE2C/CLTA/PLK1/TMSB4X/PSMA7/DYNLL1/LDHA/RPS16/RPS8/PSMA5/NACA/SYNPO/PTMA/RPL30/TPI1/MAD2L1/POLR2L/CCT6A/HNRNPA1/SSB/GJA1/PA2G4/SNRPB/RPL35/PTGES3/BABAM2/HNRNPAB/RPL27A/SNRPE/XRCC5/HNRNPM
REACTOME_INTERLEUKIN_RECEPTOR_SHC_SIGNALING	REACTOME_INTERLEUKIN_RECEPTOR_SHC_SIGNALING	25	0.71862390771195	2.06212721953551	4.10063398682926e-06	3.17065659514069e-05	1.50824614630729e-05	2246	tags=48%, list=7%, signal=45%	PTPN6/PIK3CD/IL2RB/IL2RA/JAK3/IL2RG/GRB2/CSF2RB/IL5RA/INPP5D/SHC1/JAK1
REACTOME_TP53_REGULATES_TRANSCRIPTION_OF_CELL_CYCLE_GENES	REACTOME_TP53_REGULATES_TRANSCRIPTION_OF_CELL_CYCLE_GENES	48	0.602129086175716	1.95946239638802	4.1737288400795e-06	3.22181360794841e-05	1.53258096942944e-05	8447	tags=75%, list=28%, signal=54%	BAX/GADD45A/ZNF385A/TP53/CCNA2/SFN/CCNA1/CCNB1/CDK1/AURKA/CNOT1/E2F7/E2F8/NPM1/E2F4/CARM1/CENPJ/CDKN1B/ARID3A/CCNE2/CNOT3/PCNA/PRMT1/CDK2/CNOT6/PLK3/CNOT11/CNOT8/TNKS1BP1/RBL1/CDC25C/E2F1/CCNE1/CNOT10/TFDP1/EP300
REACTOME_DAP12_INTERACTIONS	REACTOME_DAP12_INTERACTIONS	39	0.636580677560277	1.9883008478211	4.23909151808805e-06	3.26684216990964e-05	1.55400055651303e-05	5074	tags=56%, list=17%, signal=47%	TYROBP/TREM2/SYK/BTK/LCP2/SIRPB1/NRAS/TREM1/CD300LB/GRB2/PLCG2/VAV3/CLEC5A/SHC1/LCK/HRAS/CD300E/RAC1/FYN/SIGLEC14/KRAS/LAT
BLALOCK_ALZHEIMERS_DISEASE_INCIPIENT_UP	BLALOCK_ALZHEIMERS_DISEASE_INCIPIENT_UP	375	0.389756888637403	1.51817324045781	4.26419547470048e-06	3.28074774353198e-05	1.5606152835258e-05	7421	tags=39%, list=24%, signal=30%	GPSM3/CR1/ADCY7/WAS/TNC/NCAPG/MET/PLOD2/CNPY3/HMGB3/CPM/JAK3/IL10RA/HNRNPUL1/MR1/F2R/OSBPL11/ISLR/IL13RA1/ARPC1B/NAP1L1/FADS1/SFN/CTSS/NCOA3/APOC1/EPS8/TCN2/ANP32B/ST6GALNAC4/NT5C/MBP/RNASEH2A/IL2RG/IL10RB/HLA-DPA1/PTGS1/FGFR3/NCAPD2/LAMC1/TLR1/IL18/TNFRSF9/TAX1BP3/SPIB/CYP4F3/CRYBG1/GTF2H3/MT1F/FZR1/NONO/SGK1/CD58/PXN/TRIM38/PBRM1/COL8A2/EFEMP1/PML/BGN/CDC14A/DCN/IL6R/CLIC1/GJA1/PLXNB2/ADD3/PLD2…
SUNG_METASTASIS_STROMA_UP	SUNG_METASTASIS_STROMA_UP	108	0.50251063111621	1.81687530827377	4.28882761085311e-06	3.29424494341064e-05	1.56703575168187e-05	5500	tags=47%, list=18%, signal=39%	P4HA1/TKT/ALOX5/SLC16A1/TNC/AKR1C1/THBS2/MGAT3/PLOD2/RDH10/ANXA4/COL12A1/AGRN/COL5A2/EPS8/COL5A1/TRIO/CALR/SVEP1/U2AF2/RFX5/CRABP2/ADAM10/BNIP3L/THY1/KCNK1/ASS1/CLDN11/MAP3K8/CD276/SEL1L3/PSD3/CD81/CKB/PTGFRN/CD55/CLIP2/ALCAM/TUSC3/FABP5/SPSB1/COL3A1/PRRG2/SPARC/SNX1/CDC42EP3/FZD8/HSPG2/VMP1/PTPRS/PLAAT4
REACTOME_MET_PROMOTES_CELL_MOTILITY	REACTOME_MET_PROMOTES_CELL_MOTILITY	41	0.626689418667116	1.98095915571907	4.33980847981304e-06	3.32790264120317e-05	1.58304634490314e-05	4992	tags=59%, list=16%, signal=49%	LAMB3/MET/ITGA3/COL1A1/COL1A2/LAMA5/COL5A2/COL5A1/ITGB1/GRB2/LAMC1/LAMC2/ITGA2/LAMA3/COL24A1/FN1/COL27A1/RAC1/COL11A1/COL3A1/LAMB2/CRK/RAPGEF1/SRC
REACTOME_CYCLIN_A_B1_B2_ASSOCIATED_EVENTS_DURING_G2_M_TRANSITION	REACTOME_CYCLIN_A_B1_B2_ASSOCIATED_EVENTS_DURING_G2_M_TRANSITION	24	0.714137045959324	2.02850083631549	4.3887997791915e-06	3.35992628894611e-05	1.59827963865467e-05	5330	tags=67%, list=17%, signal=55%	CDC25B/XPO1/PLK1/CCNA2/PPP2R2A/CCNA1/CCNB1/CDK1/CCNB2/PKMYT1/PPP2CA/FOXM1/CDK7/PPME1/PPP2R1A/CDK2
REACTOME_SIGNALING_BY_NTRKS	REACTOME_SIGNALING_BY_NTRKS	99	0.504321356774921	1.7999149125077	4.50335141137681e-06	3.44195296195198e-05	1.63729881646317e-05	7647	tags=57%, list=25%, signal=43%	IRS1/PCSK5/NTRK1/BAX/TIAM1/AP2A1/YWHAB/RPS6KA1/CLTA/RIT1/NRAS/AP2B1/MAPKAPK2/PTPRO/CDK5/GRB2/NTF4/RHOA/DNM2/SHC1/HRAS/AP2S1/CDK5R1/STAT3/PCSK6/PPP2CA/RAC1/MAP2K5/ELK1/AP2M1/RALA/PPP2R1A/AP2A2/CRK/FYN/RAPGEF1/NELFB/KRAS/SRC/ATF1/MAPK7/MAPK14/PTPRS/CLTC/MAPK12/MAPKAPK3/VRK3/BDNF/CRKL/KIDINS220/DNAL4/CREB1/DUSP3/SOS1/DNM1/FRS3
BOHN_PRIMARY_IMMUNODEFICIENCY_SYNDROM_UP	BOHN_PRIMARY_IMMUNODEFICIENCY_SYNDROM_UP	45	0.618803334305741	1.99158844419129	4.66282503558209e-06	3.55798816754515e-05	1.69249547571038e-05	4225	tags=56%, list=14%, signal=48%	CD86/SELPLG/SHMT2/TIAM1/TAGLN2/TOP2A/ASPM/UBE2C/MKI67/NT5DC2/DENND2D/NUSAP1/CENPE/DLGAP5/APOBEC3G/HILPDA/RPSA/BLM/NLRP1/IL32/HOMER3/CDKN1B/RPS5/RPL14/DLG1
BROWN_MYELOID_CELL_DEVELOPMENT_DN	BROWN_MYELOID_CELL_DEVELOPMENT_DN	118	0.481317278083893	1.75214639317185	4.92727840842449e-06	3.75361684654895e-05	1.78555386672846e-05	6045	tags=43%, list=20%, signal=35%	NPL/ST6GAL1/CPA3/IFITM3/SHMT2/MBOAT2/CLEC10A/SLC16A1/F2R/OSBPL3/CD48/CBFA2T3/LAMA5/TMTC2/GNAL/TESPA1/CALR/AHCY/PAPSS2/NOP56/MFNG/P2RY10/SF3B3/AQP9/SOD1/RPL23/HSPH1/CCT6A/STC2/MAT1A/PARP8/APEX1/PPP1R14B/FCER1A/IKZF2/TNFSF11/RIPOR1/CSGALNACT2/TXK/IKZF4/NCL/PPAN/CDK4/GART/GATA2/RUVBL2/SMARCC1/PTPN9/MGAT5/HMGN1/TRIM28
PID_HIF1_TFPATHWAY	PID_HIF1_TFPATHWAY	66	0.560726076109185	1.90595286095458	5.00179232791266e-06	3.79991742998541e-05	1.80757854030769e-05	5482	tags=50%, list=18%, signal=41%	HMOX1/EGLN3/ITGB2/PKM/CP/NDRG1/SLC2A1/PGK1/ENO1/PFKFB3/CXCR4/ALDOA/ADM/TFRC/LDHA/NOS2/CA9/HIF1A/NPM1/COPS5/ARNT/HK2/SMAD3/SERPINE1/ETS1/LEP/MCL1/HK1/NT5E/CREBBP/GATA2/PFKL/BHLHE40
ELVIDGE_HYPOXIA_BY_DMOG_UP	ELVIDGE_HYPOXIA_BY_DMOG_UP	133	0.475825387452229	1.74979952169877	5.00441030159473e-06	3.79991742998541e-05	1.80757854030769e-05	3999	tags=38%, list=13%, signal=33%	EGLN3/P4HA1/TGFBI/IGFBP3/NDRG1/SLC2A1/MET/LOX/TNFAIP8/LOXL2/CEMIP/PGK1/ENO2/S100A6/AHNAK2/PFKFB3/PLAC8/PFKP/S100A2/NAP1L1/PIM1/CXCR4/SRD5A3/SCNN1B/ERO1A/GPR87/ADM/CCNG2/YEATS2/ALDOC/TXNIP/CA9/HILPDA/SPAG4/PLAUR/STC1/SFXN3/GDF15/BNIP3L/STC2/GJA1/PPFIA4/ADORA2B/HK2/SERPINE1/RBCK1/DDIT4/ISG20/S100A4/OPN3
PID_CD8_TCR_DOWNSTREAM_PATHWAY	PID_CD8_TCR_DOWNSTREAM_PATHWAY	60	0.573471546571199	1.93047258855943	5.01815587969427e-06	3.80413872315486e-05	1.80958656260976e-05	5086	tags=43%, list=17%, signal=36%	TNFRSF18/IL2RB/IL2RA/NRAS/CD3E/PRKCB/CD247/PRF1/PTPN7/PRKCQ/IL2RG/MAP2K1/TNFRSF9/NFATC1/TNFRSF4/IFNAR2/HRAS/GZMB/HLA-A/CD3D/STAT4/CD3G/ELK1/FASLG/KRAS/NFATC3
GARGALOVIC_RESPONSE_TO_OXIDIZED_PHOSPHOLIPIDS_TURQUOISE_DN	GARGALOVIC_RESPONSE_TO_OXIDIZED_PHOSPHOLIPIDS_TURQUOISE_DN	53	0.585466448444991	1.93456757662095	5.03605836339002e-06	3.81149238023997e-05	1.81308461565559e-05	5187	tags=51%, list=17%, signal=42%	TACC3/MKI67/PLK1/CCNA2/CDC20/BUB1B/NDC80/KIFC1/AURKA/CDKN2C/NEIL3/E2F8/FAM111B/KIF15/PML/SGO2/DDX28/RARA-AS1/CCDC51/GEMIN6/SKP2/ESPL1/PIK3CG/SPC24/DHRS3/POLR3B/TTLL12
CHICAS_RB1_TARGETS_LOW_SERUM	CHICAS_RB1_TARGETS_LOW_SERUM	96	0.506274419916449	1.80506681763452	5.15690780965979e-06	3.89660985227464e-05	1.85357405225256e-05	6084	tags=46%, list=20%, signal=37%	SULF1/AAK1/MT1E/MCM4/LMNB1/DEPDC1/CYTOR/C4A/MT2A/RNASEH2A/FMO2/ZFAS1/PCLAF/RPS21/SYT1/NNMT/RNF145/DTL/MT1F/CDT1/POLR2L/CKLF/MCM3/MT1X/SYNE2/SNRPB/TYMS/MCM5/CCNE2/ZYX/TMEM171/NSD2/HELLS/COX7C/SERPINB8/RAB27A/RPL38/RPA3/WDR76/ATP5MC2/C4orf48/SNRPE/MCM6/CENPW
REACTOME_DISEASES_OF_SIGNAL_TRANSDUCTION	REACTOME_DISEASES_OF_SIGNAL_TRANSDUCTION	381	0.384500956234794	1.50056635631189	5.22964710935106e-06	3.94515748655103e-05	1.87666762297287e-05	9337	tags=47%, list=31%, signal=33%	ARRB2/RHOG/IRS1/RAC2/ACTG1/STRA6/PIK3CD/CD86/CD28/MET/VAV1/CBL/PDGFRA/TGFB1/CSK/BCL2L11/KSR1/YWHAB/ADAM17/ACTB/AGTRAP/NRAS/KITLG/APBB1IP/PSMA7/POLR2A/PDGFRB/CD19/RASA3/FGFR3/GRB2/TNKS2/MAP2K1/CDK8/ABCA4/FXR1/NRG1/GTF2F1/PSMA5/CTNNB1/CNTRL/PPP2R5E/WNT3A/PRR5/SHC1/CSNK1A1/APH1A/ADAM10/CHUK/LCK/POLR2L/HDAC9/HDAC1/POLR2H/TRAT1/HRAS/FZD6/POLR2G/HDAC2/SYNGAP1/MIB2/PSENEN/JAG2/FN1/SMAD3/STAT3/CDKN1B/TBL…
BRUECKNER_TARGETS_OF_MIRLET7A3_DN	BRUECKNER_TARGETS_OF_MIRLET7A3_DN	75	0.544455383792455	1.88364540255044	5.23999440165216e-06	3.94655656150366e-05	1.87733314739734e-05	4955	tags=52%, list=16%, signal=44%	SULF2/BCL2A1/LASP1/AKR1B1/LOXL2/PTGES/RAB34/ACTR3/COL5A1/MT2A/PCED1B/GPC1/PRSS23/CORO1C/TGFB2/NNMT/GSDME/CXCL1/RNF149/RPL7A/COL4A6/AKR1B10/MT1X/ADGRE3/PMEPA1/EIF4G2/FN1/BZW1/TM2D2/CTSL/LACTB/COL11A1/LBH/FLNB/DPYSL3/VIM/SPARC/CD70/HSP90AA1
ZHOU_INFLAMMATORY_RESPONSE_FIMA_DN	ZHOU_INFLAMMATORY_RESPONSE_FIMA_DN	270	0.408733645537294	1.5617986843056	5.3416892427646e-06	4.01663914419532e-05	1.91067065402924e-05	8033	tags=43%, list=26%, signal=32%	MS4A6A/CYBC1/RIN3/DOK1/ORAI3/DOK3/FGD3/PSTPIP1/MUC16/CLEC2B/CYTH4/NDE1/NLRC4/HEATR3/CXCR4/DGKZ/MAP4K1/BICD1/MBP/PTPRO/CD300LB/DNTTIP1/EHD3/AURKA/WIPF1/PIMREG/TLR1/AP4B1/VIPAS39/SUSD3/DHRS9/LPAR5/RNF166/GEMIN2/CEP19/FAM78A/SLAMF6/TLR6/TIGAR/SMAD1/TMEM107/FAM161A/SDC1/CSMD2/DNAI1/MAF/FANCE/PPFIA4/KIAA1217/VGLL4/GEMIN6/AKAP14/SPSB2/AJUBA/TNFAIP8L1/CCDC96/FASTKD1/TTC23L/WDR91/ZMYM3/C11orf21/NCKIPSD/A…
REACTOME_TNF_SIGNALING	REACTOME_TNF_SIGNALING	43	0.620046152860846	1.97450253145633	5.36262385294716e-06	4.01937307171701e-05	1.91197115300323e-05	8994	tags=72%, list=29%, signal=51%	TNFRSF1A/ADAM17/OTULIN/XIAP/CHUK/BIRC2/RACK1/CASP8/RIPK1/FADD/RBCK1/RNF31/CLIP3/TRADD/UBA52/RPS27A/SMPD3/TRAF1/CYLD/OTUD7B/MADD/TAB1/IKBKB/USP2/SPPL2B/UBC/SMPD2/BIRC3/USP21/IKBKG/USP4
BIOCARTA_TCR_PATHWAY	BIOCARTA_TCR_PATHWAY	44	0.601937951200466	1.93111401722721	5.36203826799135e-06	4.01937307171701e-05	1.91197115300323e-05	5086	tags=52%, list=17%, signal=44%	VAV1/CALM3/CD3E/NFATC4/PRKCB/CD247/PTPN7/GRB2/MAP2K1/ZAP70/NFATC1/SHC1/LCK/HRAS/CD3D/CD3G/MAP2K4/RAC1/PIK3CG/ELK1/FYN/LAT/NFATC3
BENPORATH_MYC_TARGETS_WITH_EBOX	BENPORATH_MYC_TARGETS_WITH_EBOX	216	0.425622936687235	1.61367038541231	5.37968906461354e-06	4.02567070583882e-05	1.91496686764784e-05	5230	tags=38%, list=17%, signal=32%	RHOG/ACTG1/CSTB/PIM2/GAPDH/BAX/IMPA2/MET/AMPD3/TGFB1/ENO1/ACTB/STMN1/MGST1/PLK1/SQSTM1/MCM4/RCC1/CCNB1/BRCA2/ITGB1/AMPD2/CLNS1A/GSTP1/TFRC/CEACAM5/STAT6/VHL/NIT1/PTGER2/RGS2/PTMA/HNRNPA2B1/MTHFR/HIF1A/GPR4/ETS2/TNFRSF8/TGFB3/IRF2/MUC1/TIMM17B/CASP8/HSPD1/MYCL/SLC4A2/CD79B/HNRNPA1/BCL2L12/RPL19/GALNS/RPL23A/APEX1/LMNB2/CCND2/SERPINE1/IRF3/MSN/PDCD1/ISG20/UBA52/NR1D1/FOXM1/BCL3/RPL13A/LBR/HSPA8/ELK…
KARAKAS_TGFB1_SIGNALING	KARAKAS_TGFB1_SIGNALING	19	0.748813857588184	2.03862714892802	5.43324549023636e-06	4.05921089921678e-05	1.93092156532347e-05	7199	tags=84%, list=24%, signal=64%	MMP2/FAP/LOX/BUB1/BIRC5/PLK1/FOLR3/MT2A/CST6/BRCA1/KIF3C/FN1/HSP90AA1/LY6D/IL15/IGFBP7
CHEN_ETV5_TARGETS_SERTOLI	CHEN_ETV5_TARGETS_SERTOLI	25	0.715218877625339	2.05235631552079	5.4805955587074e-06	4.08801405478544e-05	1.94462290669689e-05	965	tags=48%, list=3%, signal=47%	FCGR2A/C1QB/MS4A6A/CD53/GPNMB/PLEK/CEMIP/FCGR2B/CLEC7A/MMP12/CCL7/CXCL6
KEGG_CELL_ADHESION_MOLECULES_CAMS	KEGG_CELL_ADHESION_MOLECULES_CAMS	130	0.483831527379986	1.77509638952209	5.72445769711955e-06	4.2630696984799e-05	2.02789493319012e-05	6174	tags=45%, list=20%, signal=36%	ITGB2/CD4/ITGAM/SIGLEC1/CD86/SELPLG/CDH3/CD28/PTPRC/NECTIN1/SPN/CLDN1/ICAM3/NECTIN2/CD22/HLA-DMB/ITGA4/ITGB1/HLA-DPA1/CLDN15/PDCD1LG2/ITGB7/SELL/ITGAL/HLA-DRA/CLDN9/HLA-G/CD40LG/CTLA4/HLA-DPB1/CD58/CNTNAP2/ITGB8/CLDN11/HLA-DQA2/CLDN16/SDC1/CD276/HLA-A/ICAM2/HLA-DQA1/HLA-DQB1/PDCD1/PECAM1/ALCAM/HLA-DOA/CD6/NLGN2/HLA-DRB1/ICAM1/ICOS/CD2/CLDN19/CLDN14/HLA-DMA/CLDN18/CLDN7/HLA-DOB/VCAN
KEGG_PROTEIN_EXPORT	KEGG_PROTEIN_EXPORT	23	-0.691755	-2.51026	5.78026148599983e-06	4.29774002007059e-05	2.04438722031152e-05	1364	tags=48%, list=4%, signal=46%	SEC61B/IMMP2L/SPCS2/SRP54/SEC61A1/SEC62/SPCS3/SRPRB/SEC63/SEC11C/SRPRA
CONCANNON_APOPTOSIS_BY_EPOXOMICIN_DN	CONCANNON_APOPTOSIS_BY_EPOXOMICIN_DN	165	0.448195461833394	1.66708764022935	5.79609158272722e-06	4.30262581228968e-05	2.0467113374352e-05	4034	tags=38%, list=13%, signal=33%	FZD2/LUM/SORL1/PDGFRA/BUB1/TMSB10/PTTG1/GM2A/TOP2A/UBE2C/BIRC5/NREP/HMMR/MKI67/CDH11/AURKB/STMN1/IGSF3/PLK1/PFKP/CCNA2/CXCR4/CDC20/DHFR/TMSB4X/MYOF/TENM4/CDK1/KIFC1/ADM/MAP2K6/PCLAF/RGS13/AURKA/DLGAP5/ALDOC/TFRC/LDHA/LINC00847/LSM2/MFSD10/ABCA12/MAD2L1/PCOLCE/POLR2L/HDAC9/EMILIN1/ACYP1/RPH3A/MYB/PPFIA4/HK2/DPY19L1/VSNL1/RGS4/NUDT1/HMGB2/MAB21L1/ESPL1/DOK4/S100A4/POLD1/FABP5
REACTOME_GLUCOSE_METABOLISM	REACTOME_GLUCOSE_METABOLISM	89	0.508343939891857	1.79079177855038	5.8962527834211e-06	4.36999787632502e-05	2.07875948043051e-05	5875	tags=47%, list=19%, signal=38%	PKM/GAPDH/GNPDA1/GPI/PFKFB4/HK3/PGK1/ENO2/ENO1/PFKFB3/PFKP/NUP62/ALDOA/PGAM1/NUP50/ALDOC/PGM2L1/NUP210/ENO3/TPI1/ADPGK/RAE1/POM121C/GCKR/G6PC3/HK2/PFKM/PPP2CA/NUP153/HK1/PPP2R1A/NUP98/NUP93/NUP188/TPR/POM121/PFKL/NUP58/NUP37/NDC1/PGP/NUP85
SHEPARD_BMYB_MORPHOLINO_UP	SHEPARD_BMYB_MORPHOLINO_UP	204	0.433326017008948	1.63647	6.09529577156581e-06	4.51032475325897e-05	2.14551141808384e-05	8219	tags=46%, list=27%, signal=34%	MS4A4A/MMP2/BAX/EFHD2/TP53INP1/RDH10/TP53/SLC16A6/GNS/HMGA1/SQSTM1/IFI30/C4A/PGAM1/PARP4/MBP/S100A8/ABCC5/CCNG2/FXR1/PLAA/CNDP2/ANXA2/ITM2B/PTP4A3/OLA1/PLD4/TBX6/CIC/DNAJA2/CRABP2/PLEKHB2/PRDX1/REXO2/HTRA2/HSPB1/BNIP3L/PHLDA2/BGN/STARD3/RAB36/CASP8/SSB/NELFA/TPPP3/ENKUR/CAMK1G/PRC1/TRIM16/HPGD/IGF2/MPP1/SESN3/FOXI1/PTPRN/MSI1/TYW5/RIOK3/PNPO/GNAI3/HSP90AA1/GPC4/NSUN5/SIAE/FBXO32/FNTB/RPAP3/MTDH/O…
REACTOME_DOWNSTREAM_SIGNALING_EVENTS_OF_B_CELL_RECEPTOR_BCR	REACTOME_DOWNSTREAM_SIGNALING_EVENTS_OF_B_CELL_RECEPTOR_BCR	81	0.535553585162108	1.87007043442307	6.10566177294508e-06	4.51081244179265e-05	2.14574340610571e-05	9342	tags=60%, list=31%, signal=42%	NRAS/PRKCB/NFKBIE/CARD11/PSMA7/FBXW11/PPIA/RASGRP1/NFKBIB/PSMA5/NFATC1/CHUK/BCL10/HRAS/PSMB3/PSMB5/UBA52/PSMA4/RPS27A/REL/PSMB8/KRAS/FKBP1A/NFATC3/PSMB2/PSMB10/PSMC5/PSMB9/PSMA8/PSMD1/RELA/PSMC4/PSME1/IKBKB/PSMD8/PSMD14/MALT1/PSMB1/PSMD10/UBC/PSMD2/PSMD3/IKBKG/PSMA3/PSMD4/PSMD9/PSMB7/PSME2/NFKB1
REACTOME_CHROMOSOME_MAINTENANCE	REACTOME_CHROMOSOME_MAINTENANCE	62	0.559962480113532	1.88714271350511	6.39036839734181e-06	4.70618731259071e-05	2.23868106337773e-05	9063	tags=66%, list=30%, signal=47%	KNL1/CENPI/CENPK/PRIM2/POLD4/NPM1/CENPM/RUVBL1/CENPL/HJURP/CENPU/SMARCA5/CENPO/POLE4/POLD1/RFC4/WRAP53/OIP5/CENPQ/ITGB3BP/CENPN/RPA3/TERF2IP/PCNA/RUVBL2/POLA2/CENPA/LIG1/CENPW/DNA2/FEN1/POLD3/RSF1/POLE2/TERT/RFC2/CENPH/CENPS/POLE3/RFC5/CENPP
HOWLIN_PUBERTAL_MAMMARY_GLAND	HOWLIN_PUBERTAL_MAMMARY_GLAND	62	0.559846389805604	1.88675147483021	6.39036839734181e-06	4.70618731259071e-05	2.23868106337773e-05	4213	tags=42%, list=14%, signal=36%	RNASE2/MARCO/LSP1/MSR1/THBS2/PDGFRA/S100A9/SLC6A6/LIMD2/FCGR2B/CCL7/CPXM1/EPS8/APBB1IP/COL18A1/CCL8/IL1R2/CTSB/EVI2A/MYCL/COMT/SLC30A1/VPREB3/SMS/TDRP/PI4KA
KAN_RESPONSE_TO_ARSENIC_TRIOXIDE	KAN_RESPONSE_TO_ARSENIC_TRIOXIDE	121	0.483992951707537	1.76781496898069	6.40451971038784e-06	4.70914605920448e-05	2.24008850629821e-05	4910	tags=44%, list=16%, signal=37%	HMOX1/PTHLH/SCG2/ARL4C/GPNMB/NDRG1/AKR1C1/MT1E/PDGFRA/GPR65/ENO2/RRM2/TOP2A/CLEC2B/RIT1/NAP1L1/LMNB1/MT2A/ADM/DLGAP5/KIF20A/HSPA6/PIMREG/MT1G/IGF2BP3/AKR1C3/IL7R/STC1/MT1F/GDF15/BNIP3L/STC2/AKR1B10/SEL1L3/THBS1/MT1X/CXCL8/FBXO5/NDP/HSPA1A/SLC30A1/RGS4/SERPINE1/SOX2/DDIT4/LGALS8/TRIM16/IL11/SLC7A11/DPYSL3/PIR/NOX1/CAV2
NADERI_BREAST_CANCER_PROGNOSIS_UP	NADERI_BREAST_CANCER_PROGNOSIS_UP	47	0.604786384860262	1.96634423648774	6.48483772803954e-06	4.76066997191149e-05	2.26459785962967e-05	5536	tags=57%, list=18%, signal=47%	SHMT2/BUB1/PTTG1/UBE2T/MELK/ASPM/UHRF1/IL20RB/NDC80/TIMELESS/KIF20A/MTFR2/CEP55/CDCA5/SCLT1/MYBL2/RACGAP1/SMARCA4/SPAG5/RASIP1/EXO1/FADD/POLD1/CENPN/ATP2C2/SEMA4C/SOX11
MORI_PLASMA_CELL_UP	MORI_PLASMA_CELL_UP	50	-0.518204	-2.22408	6.55323985746209e-06	4.80329741602939e-05	2.2848752616089e-05	3566	tags=54%, list=12%, signal=48%	SLC30A7/LMAN1/SURF4/TMEM248/CCDC47/STT3A/GPR89A/HDLBP/DDOST/TMEM39A/SSR2/EBP/PRRC1/CRELD2/TENT5C/ARMCX3/TESC/MAGT1/DNAJB9/QPCTL/BHLHA15/TMED2/GPR160/LARP1B/RRBP1/SEC11C/NANS
REACTOME_MET_ACTIVATES_PTK2_SIGNALING	REACTOME_MET_ACTIVATES_PTK2_SIGNALING	30	0.66818306244658	1.97596928102101	6.89497662969359e-06	5.04581990522616e-05	2.40024051758915e-05	4992	tags=67%, list=16%, signal=56%	LAMB3/MET/ITGA3/COL1A1/COL1A2/LAMA5/COL5A2/COL5A1/ITGB1/LAMC1/LAMC2/ITGA2/LAMA3/COL24A1/FN1/COL27A1/COL11A1/COL3A1/LAMB2/SRC
NAKAYAMA_FRA2_TARGETS	NAKAYAMA_FRA2_TARGETS	43	0.61715078325857	1.9652823877899	6.95152370063747e-06	5.07122929935044e-05	2.41232748431607e-05	3589	tags=49%, list=12%, signal=43%	KLHDC7B/F2R/CLEC2B/CHN1/LGMN/SQSTM1/BCL6/MT2A/WIPF1/EIF4G3/CKAP2/RGS2/MT1F/SGK1/DUSP10/ZMAT3/MKRN1/GPRIN3/MYB/SLC30A1/TAGAP
HAN_SATB1_TARGETS_UP	HAN_SATB1_TARGETS_UP	411	0.379649954990644	1.48532471999792	6.94738748805398e-06	5.07122929935044e-05	2.41232748431607e-05	6788	tags=38%, list=22%, signal=30%	OSMR/P4HA1/HRH1/MMP10/SRGN/PIK3CD/TGFBI/PXDN/CHST15/CDH3/GPNMB/NDRG1/SLC16A1/LIF/ADGRE1/SORL1/CEMIP/EVI2B/PLOD2/ENO2/RANGAP1/MMP1/JAK3/SLC2A6/BST2/SERPINH1/MLLT11/ANTXR1/LIPA/BASP1/RASGRF1/CLDN1/TP53I3/SFN/PTPRE/NCOA3/APOC1/LAMA5/CDS2/KIAA0930/GPR35/NAGA/MBP/NINJ2/UCP2/ADM/NUP50/ARL8B/CCNG2/PAPSS2/ATP13A3/ALDOC/SAMHD1/SGPL1/IL18/CELSR1/SPAG4/TGFB2/NNMT/IL7R/ZAP70/CTNNB1/PDXK/ARNT2/PHTF1/CXCL1/IL1…
REACTOME_TRAFFICKING_AND_PROCESSING_OF_ENDOSOMAL_TLR	REACTOME_TRAFFICKING_AND_PROCESSING_OF_ENDOSOMAL_TLR	13	0.82972077333561	2.03174157821203	7.03938037178154e-06	5.1263117797979e-05	2.43852960881963e-05	1666	tags=69%, list=5%, signal=65%	TLR8/CNPY3/UNC93B1/CTSV/TLR7/LGMN/CTSS/CTSK/CTSB
QI_HYPOXIA_TARGETS_OF_HIF1A_AND_FOXA2	QI_HYPOXIA_TARGETS_OF_HIF1A_AND_FOXA2	33	0.657844324557343	1.99457835015066	7.0584675090538e-06	5.1263117797979e-05	2.43852960881963e-05	4544	tags=58%, list=15%, signal=49%	SLC16A3/PLOD2/PPM1G/LSM2/MED15/TLE5/DUSP10/F2RL1/CARM1/ABCF2/ACTN4/MARK2/CNOT3/LBH/SELENOW/HK1/COL6A2/IP6K2/ATN1
WESTON_VEGFA_TARGETS_12HR	WESTON_VEGFA_TARGETS_12HR	30	0.667348277904773	1.97350063327522	7.06012381982065e-06	5.1263117797979e-05	2.43852960881963e-05	7531	tags=73%, list=25%, signal=55%	MMP2/IGFBP3/SLC6A8/ELN/COL1A2/MMP3/COL5A1/OXTR/NNMT/SLC49A4/FGFBP1/THY1/BGN/CFHR1/COL6A3/DLEU2/SAT1/SP3/BDNF/SULT1E1/MGP/UBD
KEGG_FC_EPSILON_RI_SIGNALING_PATHWAY	KEGG_FC_EPSILON_RI_SIGNALING_PATHWAY	78	0.532269186073169	1.84484157468391	7.09812136953937e-06	5.14586115510912e-05	2.44782902964655e-05	7390	tags=50%, list=24%, signal=38%	FCER1G/RAC2/PIK3CD/SYK/BTK/VAV1/PIK3R5/LCP2/LYN/MS4A2/NRAS/PRKCB/MAP2K6/GRB2/PLCG2/MAP2K1/VAV3/INPP5D/MAP2K7/HRAS/PLA2G2D/MAP2K4/FCER1A/RAC1/PIK3CG/AKT2/MAPK10/FYN/PRKCD/KRAS/LAT/MAPK14/MAPK12/IL4/PLA2G4A/PIK3R3/PLA2G12B/VAV2/SOS1
LEE_AGING_CEREBELLUM_UP	LEE_AGING_CEREBELLUM_UP	74	0.532526668488355	1.83423099106413	7.27019884564315e-06	5.26240094014076e-05	2.50326571173153e-05	6763	tags=51%, list=22%, signal=40%	HMOX1/C1QB/RHOG/MPEG1/C1QC/SELPLG/SPP1/C1QA/BCL2A1/THBS2/SLC11A1/IFI27L2/CST7/CTSS/LMNB1/C4A/PTPRO/IRF7/DNAJB2/TBX6/NFYA/CTSD/APOE/GNB2/HLA-DQB1/TYMS/TBC1D1/NOS3/UBE2H/CDK4/CTSH/HNRNPH3/NOTCH1/LGALS3/AXL/BDNF/PGLYRP1/CTSZ
BIOCARTA_THELPER_PATHWAY	BIOCARTA_THELPER_PATHWAY	12	0.840257996922372	2.0241027966786	7.39761018982163e-06	5.34629775304839e-05	2.54317449433174e-05	4891	tags=100%, list=16%, signal=84%	ITGB2/CD4/CD28/PTPRC/CD3E/CD247/ITGAL/THY1/CD3D/CD3G/ICAM1/CD2
REACTOME_SEMAPHORIN_INTERACTIONS	REACTOME_SEMAPHORIN_INTERACTIONS	64	0.550200067215756	1.8584467481413	7.44911618037667e-06	5.37516193947366e-05	2.55690486740618e-05	4955	tags=50%, list=16%, signal=42%	TYROBP/TREM2/PAK2/MET/PTPRC/RHOC/PLXNC1/SEMA4D/SEMA5A/ITGB1/CDK5/SEMA6A/PLXNB1/SEMA3A/RRAS/RHOA/SEMA7A/LIMK1/CFL1/MYL12B/ROCK1/CDK5R1/PAK1/CD72/RAC1/PLXNA1/ARHGEF11/MYH10/DPYSL3/ARHGAP35/FYN/HSP90AA1
PID_RAC1_REG_PATHWAY	PID_RAC1_REG_PATHWAY	38	0.640019115926734	1.98925859506427	7.59384681668633e-06	5.47110172978936e-05	2.60254236067585e-05	5317	tags=61%, list=17%, signal=50%	TIAM1/VAV1/DOCK2/CHN2/ARHGAP9/ARHGEF2/CHN1/RASGRF1/PREX1/EPS8/TRIO/ARHGDIA/VAV3/ARHGEF6/RACGAP1/ABR/RALBP1/RAC1/TIAM2/ARHGAP1/RASGRF2/DOCK6/ABI1
REACTOME_SWITCHING_OF_ORIGINS_TO_A_POST_REPLICATIVE_STATE	REACTOME_SWITCHING_OF_ORIGINS_TO_A_POST_REPLICATIVE_STATE	90	0.5057800663448	1.78594158318819	7.65235791081063e-06	5.5047224785661e-05	2.61853537766047e-05	9282	tags=54%, list=30%, signal=38%	UBE2D1/UBE2C/CCNA2/MCM4/CCNA1/PSMA7/ORC6/PSMA5/FZR1/MCM2/CDT1/MCM3/UBE2E1/SKP2/PSMB3/MCM5/CCNE2/PSMB5/UBA52/PSMA4/CDC6/RPS27A/PSMB8/PSMB2/CDC27/CDK2/PSMB10/PSMC5/PSMB9/PSMA8/PSMD1/MCM6/ORC1/PSMC4/PSME1/PSMD8/PSMD14/PSMB1/CCNE1/PSMD10/UBC/PSMD2/PSMD3/MCM7/PSMA3/PSMD4/PSMD9/PSMB7/PSME2
REACTOME_THE_ROLE_OF_GTSE1_IN_G2_M_PROGRESSION_AFTER_G2_CHECKPOINT	REACTOME_THE_ROLE_OF_GTSE1_IN_G2_M_PROGRESSION_AFTER_G2_CHECKPOINT	78	0.531019406110089	1.84050984537208	7.69345542912862e-06	5.52573220698002e-05	2.62852947224764e-05	10262	tags=63%, list=34%, signal=42%	TUBA1C/TP53/PLK1/TUBB3/CCNB1/PSMA7/CDK1/PSMA5/GTSE1/CCNB2/TUBA1B/TUBB4B/PSMB3/PSMB5/UBA52/PSMA4/TUBA1A/TUBA4B/RPS27A/PSMB8/HSP90AA1/PSMB2/PSMB10/PSMC5/PSMB9/PSMA8/PSMD1/MAPRE1/PSMC4/PSME1/PSMD8/PSMD14/PSMB1/PSMD10/UBC/TUBB2A/PSMD2/PSMD3/TUBB8/PSMA3/PSMD4/FKBPL/PSMD9/PSMB7/PSME2/CDKN1A/PSMF1/TUBB2B/HSP90AB1
SONG_TARGETS_OF_IE86_CMV_PROTEIN	SONG_TARGETS_OF_IE86_CMV_PROTEIN	54	0.58643479643296	1.94038920507563	7.7866204760515e-06	5.5840162580573e-05	2.65625454836065e-05	7964	tags=63%, list=26%, signal=47%	PTTG1/DHFR/TPX2/TK1/CASP3/CDK1/PCLAF/EZH2/KIF11/BLM/MYBL2/BTG3/DDX23/MCM2/MAD2L1/CDT1/PPIH/ZWINT/MCM3/TOPBP1/PNP/HMGB2/TYMS/MCM5/FOXM1/RAB27A/PCNA/MCM6/POLD3/UNG/DCK/E2F1/CCNE1/RFC2
MORI_PRE_BI_LYMPHOCYTE_DN	MORI_PRE_BI_LYMPHOCYTE_DN	77	0.532629009391673	1.84704368641306	7.8176471354303e-06	5.5976280798682e-05	2.66272954089752e-05	5028	tags=48%, list=16%, signal=40%	IL4R/LSP1/ADCY7/PTK2B/PTPRC/LY86/IL10RA/FCGR2B/LYN/GNS/RGS14/FAM3C/RALGPS2/CD22/PDE7A/SAMHD1/GUCD1/JARID2/CNR2/TRAF3/CRYBG1/IAH1/DIP2B/MYL12B/CD79B/MS4A1/NBR1/CD72/MCL1/UBLCP1/CYTIP/UBE2H/SAT1/RIOK3/CAPN1/CD2/TUT7
PARK_TRETINOIN_RESPONSE_AND_RARA_PLZF_FUSION	PARK_TRETINOIN_RESPONSE_AND_RARA_PLZF_FUSION	22	0.715323096956658	2.00371402594946	7.89471821548707e-06	5.64411623805668e-05	2.6848434417041e-05	1135	tags=59%, list=4%, signal=57%	PTPN6/SPI1/ALOX5AP/NDRG1/PLCB2/PLEK/NCF1/SLC2A5/FGR/IER3/PIM1/UPP1/CEBPE
BIOCARTA_PML_PATHWAY	BIOCARTA_PML_PATHWAY	17	0.763820821412234	2.02153803249998	8.0146379858489e-06	5.70352568456965e-05	2.71310385593337e-05	4947	tags=71%, list=16%, signal=59%	TNFRSF1A/TP53/FAS/RB1/PRAM1/RARA/PML/HRAS/TNFRSF1B/DAXX/FASLG/CREBBP
BURTON_ADIPOGENESIS_PEAK_AT_16HR	BURTON_ADIPOGENESIS_PEAK_AT_16HR	41	0.618802386947162	1.95602832518052	8.002686853328e-06	5.70352568456965e-05	2.71310385593337e-05	8943	tags=78%, list=29%, signal=55%	RNASE2/RRM2/ECM1/ASF1B/HMGA1/MNDA/MCM4/DNMT1/EMB/NAP1L4/ASS1/ABCF2/MCM3/HMGB2/ABCF1/MSH6/MCM5/POLD1/HELLS/RAD51/CDC6/POLA2/PGP/MCM6/FEN1/VCAN/SNX5/FAM111A/GRWD1/MCM7/SMC2/MRPL18
STEIN_ESRRA_TARGETS_DN	STEIN_ESRRA_TARGETS_DN	100	0.503167023154496	1.79955607813865	8.00404804679788e-06	5.70352568456965e-05	2.71310385593337e-05	7070	tags=48%, list=23%, signal=37%	RGS19/CYBC1/PLAU/GNPDA1/FZD2/TNFAIP8/TFE3/RABIF/VDR/NAP1L1/SEC14L1/CLDN1/TRIO/PLS1/RFXANK/CCNG2/FGFR3/TRAM2/CST6/TRMT112/TIGAR/SSB/PHIP/DAXX/BMP7/MSH6/DCAF15/PRPS2/PPL/CSNK1G2/GTF2B/CAV2/BRD3OS/SMARCC1/TNFRSF11B/ASB6/PRKD2/DGUOK/TRIM8/BPTF/LAMB1/MBD4/UTP25/MORC2/KIDINS220/RBFOX2/DHX40/ADRA2C
LINDSTEDT_DENDRITIC_CELL_MATURATION_A	LINDSTEDT_DENDRITIC_CELL_MATURATION_A	61	0.561945020862872	1.89255781965507	8.12309817091794e-06	5.77187113153757e-05	2.74561502638463e-05	6768	tags=56%, list=22%, signal=43%	PLA2G7/GPR137B/TNC/PLEK/CD48/KYNU/NFKBIE/TFEC/ATP13A3/CCL8/IL7R/TNFRSF4/CREM/CXCL1/CD58/IL1RN/ENTPD1/CXCL8/STAT4/TRIM16/SLC7A11/ISG15/SLC3A2/ICAM1/IL12B/TXNRD1/CCL5/ATF5/CCL20/PLA2G4A/HCAR3/TLR2/MALT1/PTGER4
HELLER_HDAC_TARGETS_SILENCED_BY_METHYLATION_UP	HELLER_HDAC_TARGETS_SILENCED_BY_METHYLATION_UP	421	0.37308318530111	1.46047388186102	8.13613648260895e-06	5.77230934880668e-05	2.7458234814751e-05	5353	tags=33%, list=18%, signal=28%	PIK3CD/SERPINF1/SLC16A3/DSE/IGFBP3/SPP1/JPT1/MET/MICAL2/CCK/MT1E/FTL/KDM5B/C3/GM2A/SLC6A8/ACOT7/TOP2A/AHNAK2/G6PD/PFKFB3/ARMC9/HSD17B11/TLE4/IL13RA1/NABP1/GNS/IER3/CTSV/TUBB3/SQSTM1/PRKCB/BCL6/CCNA1/MYOF/AGRN/WASF1/KIF4A/TFEC/MT2A/BRCA2/GSN/SELENOP/HLA-DPA1/PLS1/UBE2S/TMEM127/TADA3/MYO9B/FGFR3/DLGAP5/ALDOC/TFRC/TXNIP/CEP55/POR/NAB2/RAB13/TROAP/SMARCD3/AKR1C3/SYT1/RRAS/MICALL2/PGF/SPIB/FGD6/CRISPL…
KOKKINAKIS_METHIONINE_DEPRIVATION_96HR_UP	KOKKINAKIS_METHIONINE_DEPRIVATION_96HR_UP	117	0.482670764945648	1.75707934153444	8.31295285055412e-06	5.88876400861661e-05	2.80121967043704e-05	5683	tags=43%, list=19%, signal=35%	MMP2/IGFBP3/BAX/LUM/PDGFRA/GADD45A/BID/MYD88/CDC25B/TP53/FAS/FGF11/DPYD/GSTO1/CASP3/RNASEL/PDGFRB/GSTP1/IL1R1/TGFB2/IGFBP2/PLAUR/BTG3/SHC1/TNFRSF10B/APAF1/HSPB1/BRCA1/CASP1/BGN/DCN/PDGFD/MGMT/SMAD1/GJA1/POLG/CXCL8/IFNGR1/CDKN1B/IRF6/TYMS/IL1A/FGF7/CREBBP/IGF2R/EREG/TNFRSF10A/BHMT/FANCG/TANK
DIRMEIER_LMP1_RESPONSE_LATE_UP	DIRMEIER_LMP1_RESPONSE_LATE_UP	54	0.585230101738683	1.93640312410908	8.403363082392e-06	5.94374859115307e-05	2.82737522599106e-05	9520	tags=72%, list=31%, signal=50%	HMOX1/RHOG/IL4R/TNIP1/IRF5/PLEK/LYN/VOPP1/SQSTM1/ANP32A/ATP13A3/SERPINB9/CCL22/SPIB/CD58/ADGRE5/BATF/TNFRSF1B/CSNK1D/OTUD4/BZW1/AHDC1/STAT5A/TRIP10/POM121/TRAF1/NFKB2/SWAP70/SLC20A1/CRIP1/RPS28/STIP1/TUBB2A/RFTN1/LITAF/PIEZO1/NFKB1/MARCKS/CFLAR
REACTOME_INTRACELLULAR_SIGNALING_BY_SECOND_MESSENGERS	REACTOME_INTRACELLULAR_SIGNALING_BY_SECOND_MESSENGERS	300	0.394351644560705	1.51530968181946	8.48214549815141e-06	5.99035412308657e-05	2.84954496018525e-05	9516	tags=48%, list=31%, signal=33%	RHOG/IRS1/RAC2/PIK3CD/CD86/ADCY7/CD28/MET/VAV1/KPNA2/PDGFRA/MYD88/IL1RAP/TP53/IER3/KITLG/PSMA7/NR2E1/ADCY3/PDGFRB/CD19/MTA2/EZH2/XIAP/FGFR3/GRB2/LAMTOR5/TNKS2/PRKX/NRG1/PSMA5/ITPR3/PIP5K1A/PPP2R5E/PRR5/CSNK2B/PRKAR1B/CHUK/SLC38A9/LCK/IL1RL1/AHCYL1/PML/MKRN1/HDAC1/TRAT1/RCOR1/IRAK4/REST/CAMK4/CHD4/HDAC2/RRAGA/CDKN1B/PSMB3/PPP2CA/RAC1/PSMB5/UBA52/PSMA4/FRK/FGF1/FGF7/ADCY9/AKT1S1/AKT2/RPS27A/PPP2R1A…
SENESE_HDAC1_AND_HDAC2_TARGETS_UP	SENESE_HDAC1_AND_HDAC2_TARGETS_UP	234	0.420696208774589	1.59709509624844	8.68361861908007e-06	6.12333470756678e-05	2.91280234806615e-05	5688	tags=38%, list=19%, signal=31%	OSMR/LAPTM5/RAC2/TMEM200A/PLAU/SRGN/UBASH3B/SLC16A3/EPHA4/SLC16A1/CHST11/STK10/BCL2A1/G0S2/MICAL2/POU2F2/SCG5/C3/MMP1/TGM2/PPIF/GNA13/KYNU/NAP1L1/HMGA1/TNFRSF12A/MCM4/SH2B3/SERPINA1/MMP9/RAB35/ANTXR2/RAB3B/CAPN5/TFRC/LAMC2/PTBP1/DHX9/IL7R/PRIM2/PGF/NRIP3/CTNNA1/RGS2/PLAUR/LTB/CREM/PLEKHB2/TNFRSF10B/PXN/TRIM38/SCYL2/ULBP2/IL6R/SLC39A4/COL6A3/PSTPIP2/HOMER3/FKBP1B/CXCL8/BICD2/DPY19L1/CEP170/CCND2/C…
YAGI_AML_RELAPSE_PROGNOSIS	YAGI_AML_RELAPSE_PROGNOSIS	35	0.64827774790675	1.98314857304184	8.77447868462363e-06	6.17803067385545e-05	2.9388206120749e-05	4876	tags=49%, list=16%, signal=41%	TKT/BST1/RAB32/XPO1/PGD/CDK6/NPC2/TYMP/APLP2/POLR2H/HOMER3/ZYX/CLIP2/TSPO/LBR/AZU1/LUZP1
FERNANDEZ_BOUND_BY_MYC	FERNANDEZ_BOUND_BY_MYC	174	0.447703654230232	1.67181534607154	8.86983713800806e-06	6.23572362788555e-05	2.96626450988406e-05	5230	tags=41%, list=17%, signal=34%	HMOX1/ACTG1/CSTB/BAX/IMPA2/MET/AMPD3/TGFB1/ENO1/STMN1/NRAS/BRCA2/RNASEH2A/ITGB1/AEBP1/CLNS1A/GSTP1/RARA/TFRC/CEACAM5/NAB2/STAT6/VHL/TGFB2/NIT1/COL4A1/MYBL2/PTMA/HNRNPA2B1/PRKDC/LTB/MEN1/HIF1A/GPR4/ETS2/PKP1/CLDND1/TGFB3/IRF2/MUC1/CASP8/HSPD1/THRA/SLC4A2/CD79B/HNRNPA1/RPL19/SERPINE1/IRF3/MSN/FUT1/ISG20/UBA52/NR1D1/FOXM1/BCL3/RPL13A/MCL1/LBR/HSPA8/ELK1/AHSG/TOP1/CHRNB1/ICAM1/TCF12/PPID/UCP3/RPL27A/…
WANG_CISPLATIN_RESPONSE_AND_XPC_DN	WANG_CISPLATIN_RESPONSE_AND_XPC_DN	217	0.423601023692547	1.60619947581923	8.96600659713161e-06	6.29381157958771e-05	2.99389630370113e-05	7039	tags=40%, list=23%, signal=31%	CYBA/RAC2/UBE2D1/FZD2/G0S2/PDGFRA/CDC42EP2/GADD45A/CNPY3/ITGA11/STOM/ARHGEF2/TWF2/MLLT11/PDLIM1/BCL6/MYO1B/KIAA0930/CASP3/CDA/PARP4/ADM/PTGS1/RFXANK/CCNG2/GPC1/LPCAT4/IL1R1/SLC12A4/RUNX1/FNTA/NRG1/RRAS/DELE1/CDC7/GEMIN2/ATP6V1C1/DNAJA2/HIF1A/TNFRSF10B/CDIPT/MKRN1/NUAK1/RNH1/CSRNP2/GALNS/SYNJ1/ADD3/BNC1/IFNGR1/ELF1/PNP/ATG16L2/SSNA1/MMP19/TMEM115/SUSD6/HLX/STX6/EFTUD2/MAP2K5/SERPING1/INPP5E/CASP4/…
KEGG_PANCREATIC_CANCER	KEGG_PANCREATIC_CANCER	70	0.537339828199101	1.8372771317958	9.06712104974806e-06	6.35519027423518e-05	3.02309346740826e-05	4996	tags=44%, list=16%, signal=37%	RAC2/PIK3CD/PIK3R5/TGFB1/TP53/CDK6/RB1/BRCA2/MAP2K1/CDC42/ARHGEF6/E2F3/TGFB2/PGF/CHUK/JAK1/TGFB3/E2F2/CDKN2A/SMAD3/STAT3/RALBP1/RAC1/PIK3CG/RAD51/RALA/AKT2/CDK4/MAPK10/KRAS/PLD1
RIGGI_EWING_SARCOMA_PROGENITOR_UP	RIGGI_EWING_SARCOMA_PROGENITOR_UP	418	0.3734181115959	1.46198609491993	9.10056826948078e-06	6.36902722112609e-05	3.02967554944668e-05	5254	tags=34%, list=17%, signal=29%	LAPTM5/PRR5L/ITGB2/C3AR1/ST6GAL1/LINC01503/ITGAM/IFITM1/EPHA4/GPR137B/NTRK1/SPP1/LAMB3/TNC/EFHD2/G0S2/TRIB2/KMO/TGFB1/SH3TC1/MMP1/PSTPIP1/JAK3/TDO2/ITGB2-AS1/F2R/ADGRE2/IL1RAP/BST2/RAMP1/CDH11/PDLIM1/MAP3K5/C15orf48/IL13RA1/APELA/IGSF3/SEC14L1/SORD/CLDN1/ENPEP/UPP1/PRKCB/ISYNA1/SH2B3/PREX1/PTPN22/HVCN1/MMP9/ITGA4/CDK14/ZSWIM6/DCLRE1B/EZH2/TNNT1/PLCG2/PTPN13/PLXDC2/PAG1/UTS2/SERPINB9/CLIC3/MMP13/J…
MONTERO_THYROID_CANCER_POOR_SURVIVAL_UP	MONTERO_THYROID_CANCER_POOR_SURVIVAL_UP	12	0.837224247089427	2.01679477754188	9.23550448279154e-06	6.4537427566214e-05	3.06997378929359e-05	3492	tags=92%, list=11%, signal=81%	PXDN/RRM2/ASPM/UBE2C/BIRC5/ANLN/NUSAP1/CEP55/CCNB2/DIAPH3/PRC1
DASU_IL6_SIGNALING_UP	DASU_IL6_SIGNALING_UP	57	0.571746951087676	1.90194175756677	9.28729396707086e-06	6.48018844819494e-05	3.08255371121366e-05	3845	tags=39%, list=13%, signal=34%	PDPN/RGL1/TGFB1/MMP1/CDC25B/FCHO1/IER3/PTGES/IFI30/AGRN/LY6E/MMP3/CKS2/COL6A1/DNM2/EMILIN1/COL16A1/CXCL8/MGRN1/HSPA1A/KHSRP/TRIM16
ZHANG_BREAST_CANCER_PROGENITORS_UP	ZHANG_BREAST_CANCER_PROGENITORS_UP	412	0.37657511155811	1.47261334285344	9.38782134241686e-06	6.54051061142596e-05	3.11124829465405e-05	8432	tags=43%, list=28%, signal=31%	ST6GAL1/RELL1/NCAPG/MET/BUB1/ZC3HAV1L/MELK/RRM2/SMC4/TOP2A/YWHAB/ANLN/XPO1/CD38/STMN1/CCNA2/ESCO2/CENPF/NRAS/BUB1B/RAD21/EPS8/UHRF1/ARAP2/KITLG/DEPDC1/CAPRIN1/STK26/SEMA5A/AHCY/SKA2/EZH2/AURKA/RNF7/LAMTOR5/NCAPD2/TFRC/AP1S3/TP63/CEP55/RPRD2/SHCBP1/E2F7/C21orf91/PHB2/GSDME/ARNT2/KIF2C/HNRNPA2B1/PBK/UBA2/EDARADD/SMNDC1/MCM2/BRCA1/PIN1/SGO2/RPS3/ACYP1/RFX3/HNRNPA1/SSB/DPY30/LCORL/SGO1/SMARCA5/MYB/IT…
LOCKWOOD_AMPLIFIED_IN_LUNG_CANCER	LOCKWOOD_AMPLIFIED_IN_LUNG_CANCER	208	0.42526062454552	1.60797301364297	9.40869284880776e-06	6.54523887251642e-05	3.11349747596853e-05	7962	tags=45%, list=26%, signal=33%	P2RY6/CD84/MET/S100A6/ARHGAP9/OTULIN/GNS/RIT1/AIP/S100A11/LY6E/BAZ1A/SLC12A7/ABCC5/CDK5/DENND4B/TFRC/ZNF277/CTSK/PIP5K1A/SNX6/POLD4/TPM3/GEMIN2/ATP6V1C1/SHC1/MED15/BCL11B/POLR2H/CCT6A/MBD6/SLC4A2/ABCF2/FADD/ARNT/ADAR/GNB2/SMIM12/MAGEF1/SNAPIN/TTC8/NUDT1/TECPR2/MRPS17/MAFB/LPCAT1/FAM131A/TSFM/ARHGEF11/SETDB1/PI4KA/AP2M1/SEC23A/MRPL36/MRPL23/CDK4/AGO2/PRCC/FJX1/CD44/CAV2/FIGNL1/PLD1/SLC39A1/CCT5/SR…
BILANGES_RAPAMYCIN_SENSITIVE_VIA_TSC1_AND_TSC2	BILANGES_RAPAMYCIN_SENSITIVE_VIA_TSC1_AND_TSC2	64	0.547408659414033	1.84901802746138	9.49993485819443e-06	6.59883367504178e-05	3.13899192859858e-05	7938	tags=59%, list=26%, signal=44%	NSA2/NAP1L1/SERPINB6/AHCY/PPM1G/RPS21/FXR1/IMPDH2/OLA1/IGBP1/CCT4/BTF3/BGN/BLVRB/HNRNPA1/EIF3K/BRI3BP/RPL10A/TUBB/KDELR1/CCT2/ZNF496/VIM/RPL35A/RPH3AL/SLC25A5/RTRAF/UQCRFS1/ACBD6/PAICS/MRPL30/CNIH1/SLC25A3/RPL3/CS/RPS28/NAA10/TUBB2A
NAKAJIMA_EOSINOPHIL	NAKAJIMA_EOSINOPHIL	25	0.704608318188804	2.02190878490879	9.83813359444855e-06	6.8235532557317e-05	3.24588853862403e-05	4223	tags=56%, list=14%, signal=48%	RNASE2/PNPLA6/ADGRE1/CLC/CCR3/ALOX15/IDO1/CNR2/IL5RA/P2RY10/CREM/CAMK1/S100P/CFD
GAVIN_PDE3B_TARGETS	GAVIN_PDE3B_TARGETS	22	0.712283851199111	1.99520069906457	9.97139730951753e-06	6.90567560317854e-05	3.28495322770207e-05	2611	tags=64%, list=9%, signal=58%	CYBB/F13A1/NCF4/IL2RA/IL10/NCF1/TGFB1/LAMC1/IL18/CTLA4/ENTPD1/EBI3/GZMB/SYT11
KEGG_APOPTOSIS	KEGG_APOPTOSIS	86	0.521322691476062	1.83213766487236	1.03268952969272e-05	7.14123250666976e-05	3.39700503188395e-05	9897	tags=67%, list=32%, signal=46%	PIK3CD/NTRK1/BAX/TNFRSF10C/TNFRSF1A/PIK3R5/BID/MYD88/IL1RAP/TP53/FAS/CASP3/XIAP/IL1R1/PRKX/CSF2RB/CASP10/TNFRSF10B/APAF1/PRKAR1B/CHUK/BIRC2/CASP8/RIPK1/IRAK4/FADD/DFFA/TRADD/PIK3CG/IL1A/TNFRSF10D/AKT2/FASLG/CAPN1/IRAK3/TNFRSF10A/TNFSF10/RELA/DFFB/IRAK2/IKBKB/PIK3R3/CHP2/PPP3CC/IL1B/EXOG/AIFM1/CASP9/BIRC3/CYCS/PRKAR1A/IKBKG/PIK3CB/NFKB1/CFLAR/TRAF2/AKT3/BCL2L1
REACTOME_CENTROSOME_MATURATION	REACTOME_CENTROSOME_MATURATION	80	0.522622786206024	1.82129740867031	1.03712167359698e-05	7.15060002552697e-05	3.40146105661981e-05	7163	tags=54%, list=23%, signal=41%	NDE1/PLK1/CEP72/CDK1/DYNLL1/ACTR1A/CNTRL/MZT2B/NEK2/PLK4/HAUS8/TUBB4B/HAUS1/CEP135/YWHAG/CENPJ/CSNK1D/SSNA1/CEP290/TUBB/CEP164/CETN2/TUBA1A/TUBG1/PPP2R1A/MZT2A/CCP110/CEP250/HSP90AA1/ODF2/CEP131/ALMS1/SDCCAG8/PCNT/MAPRE1/CDK11B/PCM1/DYNC1H1/PAFAH1B1/CLASP1/NME7/NINL/CKAP5
KEGG_UBIQUITIN_MEDIATED_PROTEOLYSIS	KEGG_UBIQUITIN_MEDIATED_PROTEOLYSIS	134	0.464775813300332	1.70774053106155	1.036926672744e-05	7.15060002552697e-05	3.40146105661981e-05	8545	tags=49%, list=28%, signal=36%	UBE2D1/CBL/UBE2C/CDC20/UBE2F/MID1/FBXW11/CUL4B/UBE2S/XIAP/RNF7/HERC4/KEAP1/UBE2R2/VHL/CBLC/UBA2/FZR1/UBR5/BIRC2/UBE2L3/TRIP12/BRCA1/PML/FBXO2/UBE2A/PRPF19/UBE4A/UBA6/MGRN1/UBE2E1/SKP2/UBE2N/ELOC/CUL7/UBE2I/UBE2H/UBE3B/UBE3A/UBE2Q2/HUWE1/UBA1/BIRC6/CDC27/UBE3C/RHOBTB2/PIAS4/COP1/SAE1/STUB1/SIAH1/KLHL13/SOCS1/SOCS3/TRIM32/KLHL9/CBLB/UBE2G1/DDB1/WWP1/TRIM37/BIRC3/UBE2L6/UBE2D2/UBE2O/UBE2J2
THEILGAARD_NEUTROPHIL_AT_SKIN_WOUND_UP	THEILGAARD_NEUTROPHIL_AT_SKIN_WOUND_UP	75	0.537740523315739	1.86041408471935	1.05317404707103e-05	7.22909866578891e-05	3.4388019884151e-05	3583	tags=40%, list=12%, signal=35%	PLAU/TPP1/LAMB3/BCL2A1/PLEK/LCP2/GPR65/VDR/IER3/HMGA1/LGMN/UPP1/PPP2R2A/PTPRE/TFEC/IL1R1/NFE2L2/RPS16/TRAF3/AQP9/ATP6V1C1/KLRG1/M6PR/ETS2/GNL1/OXSR1/CXCL8/AHR/HNRNPC/NCOR2
KAUFFMANN_DNA_REPLICATION_GENES	KAUFFMANN_DNA_REPLICATION_GENES	144	0.459986956279519	1.70116619153614	1.05167486751142e-05	7.22909866578891e-05	3.4388019884151e-05	9578	tags=57%, list=31%, signal=39%	CD209/TNIP1/CD28/PTTG1/CDC45/RRM2/RBMS1/SMC4/NAP1L1/CENPF/MCM4/S100A11/PPIA/CENPE/LAMTOR5/TYMP/ORC6/PRIM2/POLD4/BLM/CDC7/PNKP/MCM2/BRCA1/UBE2A/POLN/POLG/TEP1/ABCF2/MCM3/CXCL8/REPIN1/TOPBP1/GINS2/PPP2CA/MCM5/POLE4/EIF5A/POLQ/POLD1/CTBP2/RFC4/CDC6/REV1/PPP2R1A/UBA1/RPA3/PCNA/POLA2/CDK2/LIG1/LIG4/MCM6/ORC1/FEN1/CHAF1A/POLD3/NCOA6/MCM9/TOM1L2/CLEC4M/POLE2/CTBP1/CXCR6/MCM3AP/IGF1/TERT/RFC2/WRNIP1/PPP2…
BROCKE_APOPTOSIS_REVERSED_BY_IL6	BROCKE_APOPTOSIS_REVERSED_BY_IL6	142	0.457902552738224	1.69160288658567	1.052757951824e-05	7.22909866578891e-05	3.4388019884151e-05	5601	tags=42%, list=18%, signal=34%	HCK/CHST15/PIM2/SLA/SPP1/POU2F2/SH2D2A/PDGFRA/GADD45A/EVI2B/BCL2L11/ATP2B4/FLOT1/SBNO2/CD180/GNA13/SLC16A6/PIM1/CXCR4/BCL6/VWA5A/RB1/MAPKAPK2/FAM3C/PLSCR1/HEG1/LPCAT4/GRB2/TMEM184B/PTP4A3/EVI2A/DNAJA2/SGK1/PLEKHB2/MUC1/SF1/TPM4/MAP3K8/POU2AF1/MT1X/IFNGR1/HSPA1A/STAT3/SOX2/BCL3/MCL1/RALA/NMI/MAZ/PRDM1/ICAM1/DEPP1/CD44/CAV2/PHTF2/ZNF101/TWF1/BHLHE40/ADIPOR2
WIERENGA_STAT5A_TARGETS_UP	WIERENGA_STAT5A_TARGETS_UP	196	0.436979535356794	1.64466428834544	1.05728124662295e-05	7.2465869514113e-05	3.44712097175625e-05	5794	tags=43%, list=19%, signal=35%	FCGR2A/FPR3/IL4R/PLAU/SAMSN1/NDRG1/SPP1/PFKFB4/A4GALT/IL4I1/GPR65/TGM2/CTNS/SMAP2/TLE4/EGFL6/FGF11/PIM1/SQSTM1/CST7/CPXM1/ANTXR2/ADM/ABCA1/CTXN1/HSPA6/RHEBL1/OSM/HILPDA/SPAG4/HES6/PGM2L1/CCL22/CLEC4A/IL7R/COL6A1/TNFRSF4/PTGER2/STAP1/LTB/CCR7/CD40LG/IL18R1/CH25H/F2RL1/MUC1/CFH/ITGA2/CXCL8/GNG2/CCND2/ADGRG5/GALC/LAMP3/UBAC1/CDHR1/DDIT4/NAALADL1/FAM131A/RABGAP1/RASGEF1A/PLEKHA4/MAP1A/CALB2/FBXO6/CD1…
REACTOME_INTERACTIONS_OF_REV_WITH_HOST_CELLULAR_PROTEINS	REACTOME_INTERACTIONS_OF_REV_WITH_HOST_CELLULAR_PROTEINS	36	0.638038309638384	1.96210105756776	1.07679300682627e-05	7.3694508140231e-05	3.50556594734543e-05	5875	tags=61%, list=19%, signal=49%	RANGAP1/XPO1/NUP62/KPNB1/RCC1/NUP50/NUP210/RAN/NPM1/RANBP1/RAE1/POM121C/NUP153/NUP98/NUP93/NUP188/TPR/POM121/NUP58/NUP37/NDC1/NUP85
BOQUEST_STEM_CELL_CULTURED_VS_FRESH_UP	BOQUEST_STEM_CELL_CULTURED_VS_FRESH_UP	419	0.377879393170822	1.47977792484231	1.09067557495137e-05	7.45348440705739e-05	3.54553979473356e-05	5482	tags=34%, list=18%, signal=29%	TMEM176A/SLC5A3/SRGN/IFITM1/SERPINF1/SLC16A3/CFI/PLXDC1/SULF1/BAX/GPNMB/SHMT2/AKR1C1/MET/LOX/MICAL2/ATP8B4/NOX4/LOXL2/PAPPA/CEMIP/PGK1/SCG5/MMP1/TGM2/MELK/RRM2/FHL2/TOP2A/CLEC2B/ASPM/G6PD/PFKFB3/BST2/RAI14/IGSF3/NAP1L1/TPGS2/ENPEP/MOCOS/TPX2/CTSS/APOC1/ADAM12/SRPX2/CDK1/ITGA4/PLBD1/NINJ2/GSN/FMO2/GLIPR1/MTSS1/SELENOP/HLA-DPA1/PCLAF/C6/AEBP1/PAPSS2/DLGAP5/GREM1/HSPA6/CLIC3/ACKR3/SAMHD1/TXNIP/COL18…
GAZDA_DIAMOND_BLACKFAN_ANEMIA_ERYTHROID_DN	GAZDA_DIAMOND_BLACKFAN_ANEMIA_ERYTHROID_DN	434	0.375687324757915	1.4725496487283	1.11958157971282e-05	7.63978796024302e-05	3.63416232691387e-05	9105	tags=46%, list=30%, signal=33%	RNASE2/F13A1/AIF1/ALOX5AP/RPL28/BAX/ACP5/SLC11A1/AOAH/RBMS1/MR1/OSTF1/NDE1/TWF2/AURKB/CAPZB/MS4A2/HEATR3/PLK1/WNK1/CST7/SNHG3/CYFIP2/MAPKAPK2/NCKAP1L/BICD1/DDX39B/NAGA/AP5S1/ADAMTS12/ITGA4/BRCA2/MID1/GSN/ORAI2/IL10RB/ADM/EFNB3/CTSG/SKAP2/SUPT7L/TADA3/UNC5B/MYO9B/PAM16/ELOVL5/CDC42/TRAF3IP3/TAF1A/LPIN2/CTSK/PLEKHM1/C1orf54/ZFYVE26/CTSB/LGALS1/LCN2/GPR153/PDXK/RECQL/IKBKE/EML3/UPF1/TMPRSS6/CDKN2B-A…
IWANAGA_CARCINOGENESIS_BY_KRAS_PTEN_UP	IWANAGA_CARCINOGENESIS_BY_KRAS_PTEN_UP	182	0.436301989172852	1.63797465416412	1.12479543638479e-05	7.66411201302073e-05	3.64573300881011e-05	8564	tags=50%, list=28%, signal=36%	HMOX1/EGLN3/C3AR1/CR1/SIGLEC1/SERPINF1/CP/ADAMDEC1/CCR1/LAMB3/PGK1/GABRP/RAMP1/CHL1/WNK1/GMEB1/ENPEP/COL5A1/LMNB1/AKIRIN2/CUL4B/BICDL1/DPYS/TP63/RPRD2/IPO13/KIF2A/NTF4/CTSB/RECQL/IGBP1/ATP6V1C1/UBA2/PLCH2/CALB1/ISL1/FREM2/DCAF12/FOXJ1/CHAC2/HES2/TMEM107/RAB39A/MYB/POLG/PGAP1/SERPINE1/ARL8A/FER/ERCC6L/CDHR1/ZNF414/EFCAB12/BZW1/NME8/F3/RPGR/GSDMA/TDRP/INAVA/TOP1/RAB7A/SFTPA2/MAP6/TBCA/BHLHE40/AXIN2…
PETROVA_PROX1_TARGETS_DN	PETROVA_PROX1_TARGETS_DN	57	0.569479621360013	1.8943993840062	1.12828694395265e-05	7.67664630826937e-05	3.65169543392243e-05	6665	tags=58%, list=22%, signal=45%	PLAU/SRGN/FAP/PRNP/MLLT11/TNFRSF21/EMP3/TCN2/TFEC/LTBP2/SLC38A6/MMP14/LDHB/IGF2BP3/NNMT/TRAM2/IL32/NUAK1/ICAM2/ARHGDIB/RGS4/SERPINE1/PFKM/GLCE/TRIM22/ARHGAP22/TANK/PDLIM4/MAPKAPK3/AXL/VCAN/PLA2G4A/LYL1
WANG_METHYLATED_IN_BREAST_CANCER	WANG_METHYLATED_IN_BREAST_CANCER	35	0.645537660374069	1.97476636233356	1.15625594082917e-05	7.85544058045779e-05	3.73674588448945e-05	4725	tags=51%, list=15%, signal=44%	GADD45A/CLC/UPP1/GJB3/MYO1B/CTNNA1/GDF15/TNFRSF10B/STK17A/THBS1/KRT17/EPHA2/ZYX/TUBB/F3/SLC3A2/SERPINB8/FYN
BIOCARTA_IL2_PATHWAY	BIOCARTA_IL2_PATHWAY	22	0.70980893694703	1.98826813890957	1.20523366557654e-05	8.17623480866306e-05	3.88934413785746e-05	4675	tags=59%, list=15%, signal=50%	SYK/IL2RB/IL2RA/JAK3/IL2RG/GRB2/MAP2K1/SHC1/JAK1/LCK/HRAS/ELK1/STAT5A
FERRANDO_TAL1_NEIGHBORS	FERRANDO_TAL1_NEIGHBORS	20	0.733689604390164	2.01928151655793	1.2414640189282e-05	8.38529548831303e-05	3.98879198248046e-05	5640	tags=90%, list=18%, signal=73%	ITGB2/CSF1R/BCL2A1/CD3E/CXCR1/CDA/RUNX1/MYBL2/TRBC2/LCK/TRAC/TNFRSF1B/DTYMK/FCGR3B/CD6/TCF7/CD2/LGALS3
SHIN_B_CELL_LYMPHOMA_CLUSTER_8	SHIN_B_CELL_LYMPHOMA_CLUSTER_8	36	0.635686147498586	1.95486766773466	1.24118590421137e-05	8.38529548831303e-05	3.98879198248046e-05	6973	tags=67%, list=23%, signal=52%	TYROBP/SPI1/ITGAM/IL2RA/LYN/SPN/CD38/FAS/CCNB1/MFNG/NFKBIB/IL1R2/CCNB2/WNT3A/HDAC1/IL21R/MAFB/FASLG/ICAM1/CDK2/FANCG/TNFRSF13C/PSEN1/IL15
PID_KIT_PATHWAY	PID_KIT_PATHWAY	52	0.581682072338368	1.91246485163228	1.23954474659894e-05	8.38529548831303e-05	3.98879198248046e-05	7614	tags=52%, list=25%, signal=39%	PTPN6/DOK1/VAV1/CBL/LYN/SH2B3/MAP4K1/KITLG/PTPRO/GRB2/MAP2K1/STAP1/SHC1/MATK/HRAS/EPOR/STAT3/FER/JAK2/STAT5A/CREBBP/SPRED1/SNAI2/CRKL/GRAP2/SOS1/SOCS1
LASTOWSKA_NEUROBLASTOMA_COPY_NUMBER_UP	LASTOWSKA_NEUROBLASTOMA_COPY_NUMBER_UP	179	0.430571022911937	1.6159013586182	1.24831945166554e-05	8.41936210724206e-05	4.00499709494713e-05	9064	tags=50%, list=30%, signal=36%	CD300LF/JPT1/KPNA2/KSR1/TOP2A/BIRC5/SEC14L1/KPNB1/PHF23/TK1/TRPV2/SLC25A19/KIF18B/NTN1/TNFAIP1/FLOT2/ABCC3/ALDOC/SCPEP1/SYNRG/PRR11/EIF4A3/CCDC144NL-AS1/CCR7/SUMO2/TRAPPC1/ARHGAP23/CTDNEP1/RPL23/MINK1/BRCA1/TMEM106A/MRPL10/RFFL/GJC1/ICAM2/STAT3/DCAF7/MAP2K4/BRIP1/MRPL12/ANKFY1/ARMC7/ALDH3A2/LBH/ANKFN1/CDC6/ULK2/CHRNB1/CRK/SLC30A6/MRPL58/RPL38/BIRC6/MSI2/MCRIP1/PSMC5/AXIN2/NUP85/BPTF/FTSJ3/PTRH2/R…
REACTOME_ACTIVATION_OF_MATRIX_METALLOPROTEINASES	REACTOME_ACTIVATION_OF_MATRIX_METALLOPROTEINASES	33	0.649304385683716	1.96868532872738	1.25465911666058e-05	8.44985639872711e-05	4.01950289090345e-05	1740	tags=42%, list=6%, signal=40%	MMP10/MMP2/MMP1/MMP11/TPSAB1/CTSV/MMP3/MMP9/MMP14/CTSG/MMP13/COL18A1/CTSK/MMP7
REACTOME_ASSEMBLY_OF_THE_PRE_REPLICATIVE_COMPLEX	REACTOME_ASSEMBLY_OF_THE_PRE_REPLICATIVE_COMPLEX	68	0.544078757413173	1.84983165816314	1.28158371224404e-05	8.61869683183507e-05	4.09981841071289e-05	9509	tags=62%, list=31%, signal=43%	MCM4/PSMA7/ORC6/E2F3/PSMA5/MCM2/CDT1/E2F2/MCM3/PSMB3/MCM5/PSMB5/UBA52/PSMA4/CDC6/RPS27A/PSMB8/PSMB2/PSMB10/PSMC5/PSMB9/PSMA8/PSMD1/MCM6/ORC1/PSMC4/PSME1/PSMD8/PSMD14/PSMB1/E2F1/PSMD10/UBC/PSMD2/PSMD3/MCM7/PSMA3/PSMD4/PSMD9/PSMB7/PSME2/GMNN
WANG_BARRETTS_ESOPHAGUS_DN	WANG_BARRETTS_ESOPHAGUS_DN	25	0.699582529370866	2.00748703271005	1.30333565838249e-05	8.7523133013055e-05	4.16337828202498e-05	2694	tags=60%, list=9%, signal=55%	GPNMB/SERPINB1/PLP2/LTA4H/ACTR3/FMO2/S100A8/SPRR3/FGFR3/NFE2L2/CTSB/JUP/ARF5/AQP3/STK24
MCBRYAN_PUBERTAL_BREAST_4_5WK_UP	MCBRYAN_PUBERTAL_BREAST_4_5WK_UP	255	-0.278042	-1.51627	1.30984349023958e-05	8.78332279818665e-05	4.17812915546917e-05	1858	tags=23%, list=6%, signal=22%	PRLR/PREB/CITED1/PLPP2/VWF/SFRP1/PDZK1IP1/HTRA1/TTPA/PLAT/BSPRY/EPCAM/CSN2/IRX5/MUC15/BEX2/IRX1/CXCL14/SHROOM3/FXYD2/AQP5/GATA3/CLDN3/TMPRSS2/CLDN10/GALNT3/FGFR2/SOX9/ACTA2/KRT14/COL9A1/GIPC2/DUSP6/PLEKHB1/FIGN/CYB561/CSN3/CNN1/ZNF704/SLPI/ELF5/CLDN8/WWC1/ACTG2/CEACAM1/CRACR2B/PADI2/EHF/TSPAN8/LTF/IRX2/FOLR1/ID2/ANO1/MANSC1/TMED3/ID4/RNF128
KEGG_PROPANOATE_METABOLISM	KEGG_PROPANOATE_METABOLISM	32	-0.59034	-2.34954	1.31514138606647e-05	8.80614124070731e-05	4.18898363527921e-05	4194	tags=53%, list=14%, signal=46%	ACACA/ACSS1/SUCLG1/MMUT/HIBCH/ACACB/SUCLG2/PCCA/ACSS3/ABAT/ALDH1B1/ACAT2/ECHS1/ALDH9A1/MCEE/ALDH6A1/ACAT1
KEGG_TYPE_I_DIABETES_MELLITUS	KEGG_TYPE_I_DIABETES_MELLITUS	40	0.620539582329477	1.94360202698719	1.32262455972127e-05	8.84350550938814e-05	4.20675740312711e-05	6133	tags=62%, list=20%, signal=50%	CD86/CD28/FAS/PRF1/HLA-DMB/HLA-DPA1/HLA-DRA/HLA-G/HLA-DPB1/GAD1/HSPD1/HLA-DQA2/GZMB/HLA-A/HLA-DQA1/HLA-DQB1/IL1A/HLA-DOA/PTPRN/FASLG/HLA-DRB1/IL12B/LTA/HLA-DMA/HLA-DOB
MARTORIATI_MDM4_TARGETS_NEUROEPITHELIUM_UP	MARTORIATI_MDM4_TARGETS_NEUROEPITHELIUM_UP	162	0.439473365011191	1.62989658396139	1.32763025940233e-05	8.8642209991992e-05	4.2166115316771e-05	6756	tags=44%, list=22%, signal=34%	EGLN3/P4HA1/SLC16A3/BAX/GPI/SLC2A1/PGK1/TP53INP1/NAV1/ENO1/COX6B2/PFKP/S100A10/CDK6/C12orf75/ERO1A/ARAP2/KIFC1/MT2A/ADM/PLXDC2/PHLDA3/LDHA/CPNE2/PTP4A3/SESN2/RBM38/GTSE1/CKAP2/WNT3A/CPPED1/TPI1/EDA2R/SF3B5/GRIA3/ZMAT3/DNAI1/LYPD1/PFDN2/CPT1C/HK2/CD81/SERPINE2/DDIT4/FBN2/CAD/PSRC1/CTHRC1/KRT19/SALL4/PFKL/ZNF688/IGF2R/DDIT4L/LNPEP/BHLHE40/CEP170B/FOXL2/MAB21L3/MAPKAPK3/NOMO1/LRRFIP1/FBXW9/VCAN/EI24…
COLLER_MYC_TARGETS_UP	COLLER_MYC_TARGETS_UP	23	0.71352452171951	2.01223759266334	1.33160316761974e-05	8.87799127679902e-05	4.22316189987382e-05	4420	tags=65%, list=14%, signal=56%	SLC16A1/GPI/G0S2/PPIF/AHCY/CKS2/TFRC/POLR2H/HSPD1/ASS1/CCND2/EIF5A/FABP5/NCL/FBL
KEGG_LYSOSOME	KEGG_LYSOSOME	120	0.480771120414738	1.75399642794527	1.34894337204416e-05	8.98071611731976e-05	4.27202696620831e-05	6763	tags=48%, list=22%, signal=37%	LAPTM5/CTSA/TPP1/ACP5/SLC11A1/CTSC/GM2A/CTNS/CLTA/PPT2/LIPA/GNS/CTSV/CTSW/LGMN/ABCA2/CTSS/HEXA/NAGA/CTSG/NPC2/AP1S3/AP4B1/MCOLN1/CTSK/PLA2G15/CTSB/AP1S1/AP1B1/M6PR/CTSD/GALNS/LAPTM4B/IDS/AP1M1/GALC/LAMP3/ATP6V1H/ATP6V0D2/CTSL/HYAL1/MAN2B1/ARSB/GLB1/GGA1/CTSH/AP3M2/ATP6V0D1/IGF2R/CLTC/MANBA/AP4S1/CD68/AP4E1/AP3S2/ATP6V0B/CTSZ
GENTILE_UV_HIGH_DOSE_DN	GENTILE_UV_HIGH_DOSE_DN	279	0.399848695542575	1.53044116192996	1.35840535106352e-05	9.03077205492443e-05	4.2958380200789e-05	8271	tags=46%, list=27%, signal=34%	IL4R/ARL4C/FZD2/MET/KPNA2/TNFAIP8/TRIB2/TNFRSF1A/PTPN1/PDGFRA/GADD45A/NCK1/RBMS1/XPO1/TPST1/TLE4/ZMYND8/NCOA3/RAD21/EPS8/MMP3/CCNB1/CASP3/CKS2/AURKA/ELF4/ATP13A3/GREM1/CDK8/FOXJ3/NFE2L2/IGF2BP3/RUNX1/ATP6V1B2/KIF2A/E2F3/LSM2/PLK4/RRAS2/MORC3/UGCG/HMGA2/NDUFV2/NFYA/E2F2/STX3/CASP8/RIPK1/THBS1/FADD/SERTAD2/TOPBP1/SMAD3/HMGB2/SSH1/PUDP/UBE2N/PHF3/TRAPPC8/DDIT4/ZNF217/NUP153/IL11/HTR6/RABGAP1/CDK7/MC…
REACTOME_CLEC7A_DECTIN_1_SIGNALING	REACTOME_CLEC7A_DECTIN_1_SIGNALING	100	0.497273455579234	1.77847797710275	1.37315882856448e-05	9.1158129661988e-05	4.33629103757206e-05	9342	tags=57%, list=31%, signal=40%	UBE2D1/CARD9/SYK/CLEC7A/CARD11/PSMA7/FBXW11/PLCG2/PSMA5/CCL22/ITPR3/NFATC1/PYCARD/CHUK/BCL10/AHCYL1/CASP8/RELB/PSMB3/UBE2N/PSMB5/UBA52/PSMA4/RPS27A/PSMB8/PRKCD/SRC/NFATC3/PSMB2/PSMB10/PSMC5/PSMB9/PSMA8/PSMD1/RELA/NFKB2/TAB1/PSMC4/PSME1/IKBKB/PSMD8/PSMD14/MALT1/PSMB1/IL1B/PSMD10/UBC/PSMD2/PSMD3/UBE2D2/IKBKG/PSMA3/PSMD4/PSMD9/PSMB7/PSME2/NFKB1
FAELT_B_CLL_WITH_VH3_21_UP	FAELT_B_CLL_WITH_VH3_21_UP	43	0.607750064734708	1.93534632184185	1.39717026163277e-05	9.2487894669622e-05	4.39954648287421e-05	10951	tags=88%, list=36%, signal=57%	KCNAB2/PTPN1/SASH3/SBNO2/PRRC2A/PPT2/HMGA1/PTPN7/TK1/SMARCD1/CALR/MYO9B/POR/SLC7A6/PKMYT1/PRKCSH/E2F4/ACTN4/TYMS/CLUH/ARHGEF1/CNOT3/SRC/DVL1/KDM5C/BCR/IGHV3-23/VCP/IGHV3-69-1/SMG5/ZBTB48/TOP3B/GNA12/PPP5C/SAFB/UBTF/TOMM40/EIF4G1
ROSS_AML_WITH_MLL_FUSIONS	ROSS_AML_WITH_MLL_FUSIONS	75	0.535541961095382	1.85280774682302	1.39675769135399e-05	9.2487894669622e-05	4.39954648287421e-05	6117	tags=45%, list=20%, signal=36%	RNASE2/ITGAX/SRGN/ALOX5AP/FCGR1A/TPP1/ACSL4/HK3/LY86/CPM/MVP/NKG7/PGAM1/SYT17/SCPEP1/LGALS1/CAPG/SNX10/PYCARD/RNASE3/RNH1/CFB/ALDH3B1/MAGEF1/SPG21/MRPL33/CTSL/ALDH3A2/ADCY9/AK2/CCL5/MRPL34/HOXA9/ELF3
QI_HYPOXIA	QI_HYPOXIA	126	0.47055146984869	1.72536047826912	1.43105230058786e-05	9.45960176505232e-05	4.49982755294528e-05	5835	tags=47%, list=19%, signal=38%	HMOX1/EGLN3/P4HA1/IGFBP3/MBOAT2/NDRG1/GPI/SLC2A1/LOX/AMPD3/CDC42EP2/PLOD2/BCL2L11/PAFAH1B3/GTF2E2/ITGA11/CTNS/ITPK1/OSTF1/ME2/CYP2S1/IL13RA1/IER3/PFKP/GPR35/PGAM1/MT2A/ADM/CCNG2/CAPN5/ALDOC/CA9/CD109/VHL/HES6/PGF/HOMER1/STC1/PLEKHA2/GALR2/RNF19A/ACAP1/HK2/SPG21/CDHR1/DDIT4/ATG9B/DYRK1B/HK1/KRT19/KDM4B/HPSE/PFKL/TRIOBP/ESPN/BHLHE40/ADIPOR2/GBE1/HDAC5
PID_AJDISS_2PATHWAY	PID_AJDISS_2PATHWAY	48	0.587507802081973	1.91188147557491	1.46604443139861e-05	9.67714271691668e-05	4.60330936892506e-05	7339	tags=62%, list=24%, signal=48%	PTPN6/TIAM1/MET/PTPN1/GNA13/ROBO1/MMP3/CASP3/CDC42/CTNNB1/MMP7/CTNNA1/DNM2/GDNF/ADAM10/JUP/HRAS/DSP/RAC1/IGF2/FYN/SNX1/RAB7A/CREBBP/SRC/BDNF/HGS/ABL1/CTNND1/SLIT1
SIG_PIP3_SIGNALING_IN_B_LYMPHOCYTES	SIG_PIP3_SIGNALING_IN_B_LYMPHOCYTES	36	0.632917176959636	1.94635250502299	1.47133648046616e-05	9.69829875847691e-05	4.61337306305178e-05	1649	tags=39%, list=5%, signal=37%	SYK/BTK/VAV1/PTPRC/PIK3R5/FLOT1/RPS6KA1/LYN/PREX1/DAPP1/CD19/FLOT2/PLCG2/ITPR3
MULLIGHAN_NPM1_MUTATED_SIGNATURE_1_UP	MULLIGHAN_NPM1_MUTATED_SIGNATURE_1_UP	251	0.406160833467158	1.54967060358344	1.48237154855286e-05	9.75719629762767e-05	4.64138996863129e-05	8010	tags=40%, list=26%, signal=30%	ITGAX/SH3BP2/ADCY7/CD84/GPR137B/SDS/CARD9/TNC/SMC4/OSTF1/MAP3K5/KYNU/EGFL6/VOPP1/WNK1/DHFR/FADS1/ADAM12/SELENOP/CENPI/NFE2/SPDL1/B4GALT4/TXNIP/TRAF3IP3/ORC6/NFE2L2/RAB38/SLC46A3/GTSE1/NFATC1/TGS1/SNX10/TRIM38/COMMD4/AQP3/GABBR2/SEL1L3/FKBP1B/CEP135/CDK5R1/CHGB/COL4A5/ST3GAL2/EML2/PLSCR2/MSH3/HOXB3/PDCD1/METAP2/DZIP3/FAM131A/CTBP2/AP5Z1/NIPBL/WRAP73/RAD51/TOP1/MAPK10/LIMS1/AK2/FEM1B/PLCB3/HSP90AA1…
REACTOME_INTERLEUKIN_2_SIGNALING	REACTOME_INTERLEUKIN_2_SIGNALING	12	0.830367805082766	2.00027825108003	1.50529780568543e-05	9.88235479794797e-05	4.70092647790668e-05	2350	tags=75%, list=8%, signal=69%	SYK/IL2RB/PTK2B/IL2RA/JAK3/IL2RG/SHC1/JAK1/LCK
CAIRO_HEPATOBLASTOMA_DN	CAIRO_HEPATOBLASTOMA_DN	263	-0.276071	-1.52152	1.50563959478097e-05	9.88235479794797e-05	4.70092647790668e-05	1516	tags=17%, list=5%, signal=16%	ETFDH/SHMT1/FXYD1/CXCL14/MYOM1/CTH/HSD17B6/ABAT/AASS/GCDH/GAREM1/DHTKD1/TMPRSS2/PON1/INSIG1/CYP39A1/FCN2/CPEB3/IL13RA2/DHODH/OSBPL1A/MFAP3L/ACSL1/DNASE1L3/CYP2J2/SLPI/ACADL/CRHBP/TENT5A/ANG/ID2/ST3GAL6/CBS/FBP1/MGLL/ANO1/HP/ACAT1/FAHD2A/GNMT/GPD1/CA2/AZGP1/NDRG2
EGUCHI_CELL_CYCLE_RB1_TARGETS	EGUCHI_CELL_CYCLE_RB1_TARGETS	23	0.711888953569239	2.00762506482841	1.52307296355712e-05	9.97063834427642e-05	4.74292198090007e-05	6158	tags=83%, list=20%, signal=66%	NCAPG/BUB1/SMC4/CCNA2/MCM4/NDC80/KIF11/CENPE/KIF20A/NEK2/MCM2/MCM3/ECT2/HMGB2/MCM5/CCNE2/KIF18A/MCM6/FEN1
REACTOME_CELLULAR_RESPONSE_TO_HEAT_STRESS	REACTOME_CELLULAR_RESPONSE_TO_HEAT_STRESS	99	0.493179190413778	1.76014869772887	1.52338136957957e-05	9.97063834427642e-05	4.74292198090007e-05	10262	tags=59%, list=34%, signal=39%	SERPINH1/TNFRSF21/NUP62/MAPKAPK2/HSPA4/NUP50/HSPA6/NUP210/HSPA1L/HSPB1/HSPH1/COL4A6/RAE1/POM121C/BAG1/HSPA1A/BAG3/NUP153/BAG2/HSPA8/PTGES3/AKT1S1/DNAJC2/NUP98/NUP93/NUP188/CREBBP/HSP90AA1/TPR/RPA3/POM121/NUP58/NUP37/NDC1/NUP85/CCAR2/DEDD2/HSPA4L/HSPA9/HIKESHI/AAAS/DNAJC7/VCP/EP300/HSPA1B/HDAC6/EEF1A1/MRPL18/NUP160/MTOR/NUP88/NUP133/NUP54/RPA2/ST13/HSPA2/RPS19BP1/HSP90AB1
DER_IFN_BETA_RESPONSE_UP	DER_IFN_BETA_RESPONSE_UP	101	0.500679298013341	1.7920309758705	1.54641499796347e-05	0.000101071596280397	4.80786364012626e-05	9951	tags=61%, list=33%, signal=42%	IFITM1/PLOD2/SP110/BST2/LIPA/NAP1L1/RHOC/IFI30/PARP4/PLSCR1/IFI16/PDXK/GMFB/PLAUR/HIF1A/CTR9/C1S/ETS2/IRF2/PML/CASP8/HLA-A/OAS2/ADAM9/ITGA2/BAG1/ADAR/ELF1/ARID3A/TRIM22/TEAD1/ISG15/MX2/NMI/DNAJC2/TRAPPC10/POLR2B/PSMB8/AP3M2/PSMB10/PSMB9/PMAIP1/TRIM14/PSME1/TAP1/ATP6V0B/EIF3A/OASL/PARP1/CYCS/TRIM26/ELK4/BTG1/FUBP1/PTPN11/IFI44/CSRP3/EPS15/HADHB/DDX21/DDX17/PPP5C
REACTOME_MRNA_SPLICING	REACTOME_MRNA_SPLICING	187	0.431812987834602	1.62347985970702	1.55295897870076e-05	0.000101356746826158	4.82142793505558e-05	10773	tags=56%, list=35%, signal=36%	HNRNPUL1/PCBP1/POLR2A/PTBP1/GTF2F1/SF3A1/DHX9/U2AF2/SF3B3/SF3A2/SNRNP70/EIF4A3/HNRNPA2B1/LSM2/HNRNPF/DDX23/SMNDC1/SF3B5/PPIH/SF1/POLR2L/SF3B6/POLR2H/POLR2G/HNRNPA1/PRPF19/UPF3B/CPSF3/HNRNPA0/TXNL4A/PPIL6/SNRPB/HNRNPC/SNRPD2/CCAR1/EFTUD2/HSPA8/LSM4/SYF2/CPSF2/SF3B4/PCBP2/CD2BP2/PRCC/POLR2B/CSTF3/MAGOH/PPIL3/TFIP11/SNRPE/FUS/HNRNPM/GTF2F2/LSM8/YBX1/SNRPB2/CSTF2/SNU13/SRRM2/CSTF2T/HNRNPR/SYMPK/AQR/R…
TONKS_TARGETS_OF_RUNX1_RUNX1T1_FUSION_HSC_UP	TONKS_TARGETS_OF_RUNX1_RUNX1T1_FUSION_HSC_UP	180	0.435173121218903	1.63354927306849	1.57343330894609e-05	0.000102549012435799	4.878142686627e-05	5790	tags=41%, list=19%, signal=34%	HMOX1/SAMSN1/TMEM176B/TRIB2/LILRA2/ECM1/CLEC2B/IL13RA1/NAP1L1/MFAP2/RHOC/RB1/EPS8/GSN/IRF7/FBXW11/RGS13/CCNG2/SERPINB9/PRSS23/HPGDS/TXNIP/DRAM1/FXR1/RUNX1/IFI16/ANXA2/RRAS/UCHL1/EVI2A/NID1/RGS2/GDF15/CREM/MALL/HSPB1/JUP/OPTN/BNIP3L/NLRP1/CH25H/IL1RL1/F2RL1/KIF3C/ABI2/RIPOR2/HOMER3/ADD3/CXCL8/APOE/AHR/RNF17/DDR1/FSTL1/TNFSF4/ZNF217/STX6/TUSC3/TUBA1A/COL3A1/NQO1/SLC7A11/RPL35A/AMIGO2/SPARC/SLC35D2/…
REACTOME_ANTIVIRAL_MECHANISM_BY_IFN_STIMULATED_GENES	REACTOME_ANTIVIRAL_MECHANISM_BY_IFN_STIMULATED_GENES	78	0.523911573277467	1.81587414250101	1.57631346194128e-05	0.000102592838342313	4.88022743635071e-05	5875	tags=47%, list=19%, signal=38%	KPNA2/NUP62/KPNB1/RNASEL/NUP50/EIF4G3/KPNA3/NUP210/EIF4A3/JAK1/OAS3/PIN1/RAE1/POM121C/OAS2/EIF4E2/UBE2E1/TRIM25/EIF4G2/IRF3/UBE2N/UBA52/NUP153/FLNB/ISG15/MX2/RPS27A/NUP98/NUP93/NUP188/TPR/POM121/NUP58/EIF4A2/NUP37/NDC1/NUP85
ROSS_ACUTE_MYELOID_LEUKEMIA_CBF	ROSS_ACUTE_MYELOID_LEUKEMIA_CBF	82	0.513950337098075	1.8003533145881	1.62762046806137e-05	0.000105783948462674	5.03202500247167e-05	4846	tags=46%, list=16%, signal=39%	ADCY7/GALNT14/LAT2/ATP2B4/TPSAB1/C15orf39/HSD17B11/ROBO1/HLA-DMB/TRIO/HLA-DPA1/WIPF1/HPGDS/VAMP5/SIPA1L1/ITGB4/CD52/IL5RA/PTGER2/CLEC5A/HIF1A/CIITA/HLA-DPB1/CD58/SLC8B1/HYAL2/RCBTB1/PSD3/ABR/ISG20/CLIP2/BLVRA/C11orf21/OGG1/PI4KA/TMEM43/SPARC/KDM4B
WESTON_VEGFA_TARGETS_6HR	WESTON_VEGFA_TARGETS_6HR	53	0.571063882642279	1.88697691297818	1.63060870340814e-05	0.00010583014866952	5.03422269502662e-05	7289	tags=62%, list=24%, signal=47%	POSTN/MMP2/IGFBP3/FAP/SLC6A8/CCL7/ELN/COL1A2/COL5A1/SEMA5A/ACKR3/OXTR/NNMT/COL6A1/SLC49A4/ISL1/C1S/FGFBP1/THY1/BGN/CFHR1/COL6A3/ADORA2B/SAT1/ROR2/SP3/NID2/TNFSF10/VCAN/BDNF/UNG/SULT1E1/MGP
BOYAULT_LIVER_CANCER_SUBCLASS_G23_UP	BOYAULT_LIVER_CANCER_SUBCLASS_G23_UP	49	0.592069511113974	1.93000231465239	1.66200207595394e-05	0.000107717205675843	5.12398790208218e-05	6158	tags=55%, list=20%, signal=44%	PKM/NDUFA4L2/NARF/MKI67/SFN/BUB1B/ARPC1A/KIF4A/ABCG1/UBE2S/DLGAP5/TFRC/IGF2BP3/NEK2/MCM2/CENPU/MCM3/UPF3B/ECT2/TYMS/CCNE2/TUBG1/OIP5/TWF1/CENPA/MCM6/FEN1
REACTOME_NUCLEAR_ENVELOPE_BREAKDOWN	REACTOME_NUCLEAR_ENVELOPE_BREAKDOWN	52	0.578280387583903	1.90128073089241	1.67656982957425e-05	0.000108510027827737	5.16170157177236e-05	9507	tags=65%, list=31%, signal=45%	PLK1/NUP62/PRKCB/CCNB1/LMNB1/CDK1/NUP50/NEK9/LPIN2/NUP210/CCNB2/CTDNEP1/RAE1/POM121C/NUP153/BANF1/NUP98/NUP93/NUP188/TPR/POM121/NUP58/NUP37/NDC1/NUP85/TMPO/AAAS/NUP160/NUP88/VRK1/LEMD2/LPIN1/NUP133/NUP54
PURBEY_TARGETS_OF_CTBP1_NOT_SATB1_DN	PURBEY_TARGETS_OF_CTBP1_NOT_SATB1_DN	391	0.375309416149494	1.46696585177258	1.69116785608059e-05	0.000109302601212886	5.19940340790462e-05	7025	tags=37%, list=23%, signal=29%	SLAMF8/RNASE2/IFITM2/PIK3CD/ALOX5/PDPN/IFITM3/ACP5/PAK2/MYL6B/KPNA2/CALM3/BID/RDH10/MMP1/CPVL/JAK3/ASXL2/RRM2/SP110/CDKN2D/SERPINH1/VDR/TG/STMN1/ACTR3/AKNA/S100A10/ABHD4/PTPN22/MMP3/TBCB/DOC2B/APBB1IP/NDC80/AKIRIN2/SMARCD1/RAB5IF/ADRA2A/CIB1/PLS1/ARL8B/NEK9/GNG5/GRB2/CEACAM5/ARHGAP25/NUF2/BAK1/HAPLN1/ITM2B/PTP4A3/GTSE1/MALSU1/TNFSF8/HS6ST1/CAPG/MEN1/PARP11/PRDX1/PRR16/ETS2/BNIP3L/KIF14/LCK/NCAPH/…
MODY_HIPPOCAMPUS_PRENATAL	MODY_HIPPOCAMPUS_PRENATAL	35	0.638938913845888	1.95458011530675	1.69763607812818e-05	0.000109568261875856	5.2120405907444e-05	6277	tags=63%, list=21%, signal=50%	TOP2A/UBE2C/TP53/RPL12/CKS2/CCNG2/CCNB2/EIF4A3/RPL30/BTF3/RPL19/RPL23A/HNRNPA0/RBPJ/RPS18/EFTUD2/LSM4/CDK4/PCNA/RPL13/SNRPB2/RPL8
REACTOME_DEUBIQUITINATION	REACTOME_DEUBIQUITINATION	243	0.409376032129227	1.55826881717134	1.71344261001073e-05	0.000110435059760331	5.25327320391641e-05	12073	tags=60%, list=40%, signal=37%	ARRB2/TNIP1/UBE2D1/TGFB1/ASXL2/ACTB/TP53/CCNA2/CDC20/CCNA1/USP28/PSMA7/CDK1/JOSD2/TADA3/TNKS2/USP9X/KEAP1/KDM1B/TRAF3/PSMA5/UCHL1/RHOA/NLRP3/HIF1A/CLSPN/RUVBL1/BIRC2/BRCA1/USP22/RIPK1/CFTR/SMAD1/MBD6/SNX3/FKBP8/HCFC1/TNIP3/TRIM25/MBD5/STAMBPL1/SMAD3/SKP2/PSMB3/USP34/RNF123/PSMB5/UBA52/PSMA4/TNIP2/BABAM2/RPS27A/TFPT/ADRB2/CCP110/PSMB8/AXIN1/PSMB2/IL33/STAMBP/ABRAXAS1/USP5/CYLD/OTUD7B/PSMB10/PSMC5/…
BIOCARTA_IL4_PATHWAY	BIOCARTA_IL4_PATHWAY	11	0.840637444421838	1.98150468893441	1.75727217655482e-05	0.00011310309978463	5.38018890620371e-05	2246	tags=73%, list=7%, signal=67%	IL4R/IRS1/JAK3/IL2RG/GRB2/STAT6/SHC1/JAK1
REACTOME_COLLAGEN_BIOSYNTHESIS_AND_MODIFYING_ENZYMES	REACTOME_COLLAGEN_BIOSYNTHESIS_AND_MODIFYING_ENZYMES	67	0.545585590613468	1.85285255345457	1.78327456393679e-05	0.000114617937740169	5.45224806619677e-05	4520	tags=49%, list=15%, signal=42%	P4HA1/COL10A1/COL8A1/PLOD2/ADAMTS14/SERPINH1/BMP1/COL1A1/COL1A2/COL12A1/COL5A2/PLOD3/COL5A1/COL7A1/P4HA3/COL18A1/COL6A1/COL4A1/COL4A6/PCOLCE/COL8A2/COL6A3/COL16A1/ADAMTS2/COLGALT1/COL4A5/COL24A1/COL6A5/COL27A1/COL11A1/COL3A1/COL6A2/COL15A1
REACTOME_ORC1_REMOVAL_FROM_CHROMATIN	REACTOME_ORC1_REMOVAL_FROM_CHROMATIN	71	0.536811707506037	1.83520248341417	1.79612884457449e-05	0.00011528467873947	5.48396419541498e-05	9282	tags=59%, list=30%, signal=41%	CCNA2/MCM4/CCNA1/PSMA7/ORC6/PSMA5/MCM2/CDT1/MCM3/SKP2/PSMB3/MCM5/PSMB5/UBA52/PSMA4/CDC6/RPS27A/PSMB8/PSMB2/CDK2/PSMB10/PSMC5/PSMB9/PSMA8/PSMD1/MCM6/ORC1/PSMC4/PSME1/PSMD8/PSMD14/PSMB1/PSMD10/UBC/PSMD2/PSMD3/MCM7/PSMA3/PSMD4/PSMD9/PSMB7/PSME2
GENTLES_LEUKEMIC_STEM_CELL_DN	GENTLES_LEUKEMIC_STEM_CELL_DN	19	0.727098132008771	1.97950662481346	1.80853692745313e-05	0.000115920980715513	5.51423237408577e-05	3418	tags=63%, list=11%, signal=56%	RNASE2/CPA3/ANLN/CD38/CLC/CCNA1/PCLAF/DLGAP5/RNASE3/ZWINT/SKA3/CSTA
POMEROY_MEDULLOBLASTOMA_PROGNOSIS_DN	POMEROY_MEDULLOBLASTOMA_PROGNOSIS_DN	43	0.603112055525213	1.92057683914639	1.81326950719003e-05	0.000115925043608745	5.51442564140679e-05	5243	tags=53%, list=17%, signal=44%	TKT/ENO1/CDC25B/HMGA1/CENPF/FGFR3/NCAPD2/LDHB/RPS8/RPSA/UCHL1/MYBL2/RPL7A/RPL11/RPL29/RPL10A/SNRPD2/CAD/RPS18/RPL35A/CBX5/RPL27A/ATP5MC2
KEGG_VIRAL_MYOCARDITIS	KEGG_VIRAL_MYOCARDITIS	68	0.539075503263802	1.83282092618135	1.81375715384512e-05	0.000115925043608745	5.51442564140679e-05	8334	tags=60%, list=27%, signal=44%	ITGB2/RAC2/ACTG1/CD86/CD28/BID/ACTB/PRF1/CASP3/HLA-DMB/HLA-DPA1/EIF4G3/ITGAL/HLA-DRA/HLA-G/CD40LG/HLA-DPB1/CASP8/HLA-DQA2/HLA-A/HLA-DQA1/EIF4G2/HLA-DQB1/RAC1/CD55/HLA-DOA/MYH10/HLA-DRB1/ICAM1/FYN/HLA-DMA/HLA-DOB/MYH13/CXADR/MYH1/ABL1/MYH9/CASP9/ABL2/HLA-DRB5/CYCS
SENESE_HDAC2_TARGETS_UP	SENESE_HDAC2_TARGETS_UP	113	0.469412218340945	1.70214726926191	1.8160841779033e-05	0.000115925043608745	5.51442564140679e-05	5688	tags=42%, list=19%, signal=35%	OSMR/PLAU/SLC16A1/BCL2A1/G0S2/SCG5/TGM2/GNA13/KYNU/HMGA1/MCM4/MMP9/ANTXR2/ATP13A3/TFRC/PTBP1/TGFB2/DHX9/IL7R/PLK4/APH1A/TNFRSF10B/PXN/HMGA2/SF3B5/SCYL2/SLC6A15/CXCL8/DPY19L1/CCND2/CDC42SE2/SKP2/RAB8B/IL1A/MCL1/ADAMTS6/CREBL2/AGO2/TPR/RPL27A/TNFRSF11B/CDC27/TWF1/FBXO32/RAB5C/ELK3/NCEH1/PDLIM4
REACTOME_REGULATION_OF_HSF1_MEDIATED_HEAT_SHOCK_RESPONSE	REACTOME_REGULATION_OF_HSF1_MEDIATED_HEAT_SHOCK_RESPONSE	80	0.515703356124088	1.79718376416355	1.84454979893192e-05	0.000117580561257018	5.5931767782211e-05	10195	tags=60%, list=33%, signal=40%	SERPINH1/TNFRSF21/NUP62/MAPKAPK2/HSPA4/NUP50/HSPA6/NUP210/HSPA1L/HSPB1/HSPH1/COL4A6/RAE1/POM121C/BAG1/HSPA1A/BAG3/NUP153/BAG2/HSPA8/DNAJC2/NUP98/NUP93/NUP188/TPR/RPA3/POM121/NUP58/NUP37/NDC1/NUP85/CCAR2/DEDD2/HSPA4L/HSPA9/HIKESHI/AAAS/DNAJC7/HSPA1B/MRPL18/NUP160/NUP88/NUP133/NUP54/RPA2/ST13/HSPA2/RPS19BP1
BIOCARTA_MAPK_PATHWAY	BIOCARTA_MAPK_PATHWAY	81	0.520816349102285	1.8186102814073	1.8685272504203e-05	0.000118945837434289	5.65812145044358e-05	8021	tags=51%, list=26%, signal=37%	PAK2/TGFB1/RPS6KA1/MAP3K5/RPS6KA4/MAPKAPK2/MAP4K1/MAP2K6/GRB2/MAP2K1/TGFB2/MKNK1/SHC1/CHUK/MAP2K7/TGFB3/HRAS/RIPK1/MAP3K8/DAXX/PAK1/MAP2K4/RAC1/TRADD/MAP2K5/ELK1/MAPK10/MAPK7/MAPK14/MAX/MAPK12/MAPKAPK3/RELA/IKBKB/SP1/CREB1/MAP3K9/CEBPA/MAPKAPK5/MAP3K12/RPS6KA2
PID_SYNDECAN_2_PATHWAY	PID_SYNDECAN_2_PATHWAY	33	0.644266720766414	1.95341117190293	1.89541303280619e-05	0.000120492262153904	5.73168315774065e-05	4992	tags=55%, list=16%, signal=46%	MMP2/BAX/TGFB1/EPHB2/CASP3/ITGB1/RHOA/RACK1/HRAS/ITGA2/CXCL8/LAMA3/FN1/TRAPPC4/EZR/PRKCD/CAV2/SRC
BIOCARTA_CTL_PATHWAY	BIOCARTA_CTL_PATHWAY	13	0.808814916164872	1.98054929689648	1.91435557746369e-05	0.000121530196290625	5.78105653246152e-05	4581	tags=92%, list=15%, signal=79%	ITGB2/FAS/CD3E/CD247/PRF1/ITGAL/GZMB/HLA-A/CD3D/CD3G/FASLG/ICAM1
REACTOME_EPHB_MEDIATED_FORWARD_SIGNALING	REACTOME_EPHB_MEDIATED_FORWARD_SIGNALING	42	0.604427636611269	1.92137852556414	1.97146836307861e-05	0.000124985177124506	5.94540613551386e-05	5030	tags=60%, list=16%, signal=50%	ACTG1/ARPC4/TIAM1/ACTB/LYN/ARPC2/ARPC3/ARPC1B/ACTR3/ARPC5/EPHB2/ARPC1A/EFNB3/CDC42/RHOA/LIMK1/CFL1/EFNB1/HRAS/ROCK1/PAK1/RAC1/FYN/SRC/EPHB6
REACTOME_CONDENSATION_OF_PROMETAPHASE_CHROMOSOMES	REACTOME_CONDENSATION_OF_PROMETAPHASE_CHROMOSOMES	11	0.83830758173297	1.97601286380432	1.98317274738828e-05	0.000125555909497457	5.97255524095138e-05	2442	tags=73%, list=8%, signal=67%	NCAPG/SMC4/CCNB1/CDK1/NCAPD2/CCNB2/CSNK2B/NCAPH
PID_AP1_PATHWAY	PID_AP1_PATHWAY	70	0.527271129016564	1.80285014577281	2.00310704354226e-05	0.00012664542083457	6.02438208584138e-05	5353	tags=43%, list=18%, signal=35%	PLAU/IL10/TGFB1/BCL2L11/MMP1/TP53/COL1A2/MMP9/CDK1/MT2A/CTNNB1/NFATC1/HIF1A/GJA1/HLA-A/MYB/CDKN2A/MAF/COPS5/CXCL8/BAG1/ELF1/CDKN1B/ETS1/TH/DMTF1/NFATC3/GATA2/FOSL2/TRIP6
REACTOME_PCP_CE_PATHWAY	REACTOME_PCP_CE_PATHWAY	92	0.494068124198709	1.74931383193259	2.01585037016722e-05	0.000127277943888139	6.05447050536493e-05	9282	tags=57%, list=30%, signal=39%	ARRB2/RAC2/FZD2/AP2A1/CLTA/PRKCB/AP2B1/PFN1/PSMA7/PSMA5/RHOA/FZD6/AP2S1/PSMB3/WNT4/RAC1/PSMB5/UBA52/PSMA4/AP2M1/VANGL2/RPS27A/AP2A2/SCRIB/PSMB8/FZD8/ROR2/PSMB2/DVL1/PRKCG/CLTC/PSMB10/PSMC5/PSMB9/PSMA8/PSMD1/PSMC4/PSME1/PSMD8/PSMD14/PSMB1/PSMD10/UBC/PARD6A/PSMD2/PSMD3/PSMA3/PSMD4/PRICKLE1/PSMD9/PSMB7/PSME2
PID_E2F_PATHWAY	PID_E2F_PATHWAY	73	0.529003792320053	1.82290680842887	2.02667663423901e-05	0.000127787874074744	6.07872731829167e-05	8447	tags=63%, list=28%, signal=46%	PLAU/RRM2/TFE3/CCNA2/DHFR/RB1/WASF1/TK1/CDK1/CDKN2C/E2F3/E2F7/MYBL2/RANBP1/APAF1/E2F2/BRCA1/HDAC1/E2F4/XRCC1/CDKN2A/TP73/MCM3/TOPBP1/SERPINE1/CDKN1B/TYMS/CCNE2/MCL1/CDC6/CES2/CBX5/CREBBP/SULT2A1/RBBP8/CDK2/TRIM28/ORC1/SP1/RBL1/E2F1/CCNE1/CEBPA/YY1/TFDP1/EP300
PID_INTEGRIN5_PATHWAY	PID_INTEGRIN5_PATHWAY	17	0.749865530631768	1.98460378002027	2.06995287991143e-05	0.00013033971589361	6.20011560093284e-05	3238	tags=59%, list=11%, signal=53%	PLAU/ITGB6/EDIL3/ITGA4/ITGB7/PLAUR/ITGB8/SDC1/FBN1/FN1
LU_TUMOR_ENDOTHELIAL_MARKERS_UP	LU_TUMOR_ENDOTHELIAL_MARKERS_UP	22	0.70089499229479	1.96329900817379	2.07383455121693e-05	0.000130407431116442	6.20333673891538e-05	6272	tags=77%, list=21%, signal=61%	POSTN/PLXDC1/ADAP2/LCP2/CHN1/TNFRSF21/EGFL6/ADAM12/MMP9/HSPA6/MXRA5/STC1/RPS11/PAMR1/TNFAIP6/VCAN/PMAIP1
COATES_MACROPHAGE_M1_VS_M2_DN	COATES_MACROPHAGE_M1_VS_M2_DN	77	0.522578195973922	1.81218961136414	2.08002268630731e-05	0.000130619803017163	6.21343903448842e-05	4728	tags=42%, list=15%, signal=35%	ADAM8/EGLN3/C1QB/CD300LF/C1QC/MYO1F/EFHD2/SLC2A1/BST1/CD300C/AHNAK2/RIMBP2/ERO1A/ALDOC/TLR1/CTSK/HILPDA/UCHL1/PTGER2/HS6ST1/ATG4D/RRAS2/GDF15/IL18BP/THBS1/FBLIM1/MGST2/ATP6V0D2/CYTIP/C1QTNF12/CRIPT/LRRC27
TONKS_TARGETS_OF_RUNX1_RUNX1T1_FUSION_MONOCYTE_UP	TONKS_TARGETS_OF_RUNX1_RUNX1T1_FUSION_MONOCYTE_UP	200	0.416954192173432	1.57401565651589	2.09008316900608e-05	0.000131074446509733	6.23506592075114e-05	5353	tags=38%, list=18%, signal=31%	MMP10/SLC5A3/ST6GAL1/PXDN/SLC16A1/ADAP2/BCL2A1/G0S2/MMP1/CD180/PFKP/NAP1L1/COL1A2/SORD/TP53I3/MYOF/EPS8/LY6E/SFXN1/TREM1/MT2A/SELENOP/AMPD2/TNNT1/HPGDS/NOP56/ATP1B3/RAB13/AKR1C3/CCL8/UCHL1/HOMER1/APLP2/DHRS9/PLTP/LGALS9/TNPO2/GDF15/NPM1/SMARCA4/MRPL17/HSPB1/CH25H/HSPD1/HOMER3/LAPTM4B/MT1X/ICAM2/APOE/PLS3/CKB/CCND2/PFKM/PPP1R14B/PA2G4/DDR1/KHSRP/EHD2/NEFH/FASTKD1/PSMB5/PPME1/ARAP3/FLNB/ISG15/UXS1/…
WACKER_HYPOXIA_TARGETS_OF_VHL	WACKER_HYPOXIA_TARGETS_OF_VHL	13	0.806745762106434	1.97548254857902	2.10020976165228e-05	0.000131532004884072	6.25683146470391e-05	3074	tags=62%, list=10%, signal=55%	P4HA1/CP/IGFBP3/ENO2/PFKP/ADM/CA9/HK2
CHIANG_LIVER_CANCER_SUBCLASS_PROLIFERATION_DN	CHIANG_LIVER_CANCER_SUBCLASS_PROLIFERATION_DN	174	-0.313882	-1.66999	2.11134733004251e-05	0.000132051561813022	6.28154621107781e-05	2345	tags=29%, list=8%, signal=27%	SLC10A1/MASP2/ACBD4/CYP8B1/ALDH5A1/ITIH1/GPLD1/NUDT6/LONP2/BLOC1S1/GNE/SCP2/CYP1A2/ECHDC2/CYP3A43/HAO1/RWDD3/GAMT/CCL14/PDK4/TTPA/ETFDH/GPT2/CTH/HSD17B6/ABAT/AOX1/AASS/CYP27A1/GCDH/ABCA8/DHTKD1/DCXR/SMIM14/CCL16/KLF9/AR/CPED1/RGN/SORBS2/CYP2J2/MYRIP/ACADL/CDO1/ALDH6A1/RORC/LDHD/ALDH1L1/ST3GAL6/GPT/AZGP1
REACTOME_ACTIVATION_OF_APC_C_AND_APC_C:CDC20_MEDIATED_DEGRADATION_OF_MITOTIC_PROTEINS	REACTOME_ACTIVATION_OF_APC_C_AND_APC_C:CDC20_MEDIATED_DEGRADATION_OF_MITOTIC_PROTEINS	76	0.526013763412428	1.82188959046933	2.14447044991291e-05	0.000133763143365708	6.3629642455911e-05	9282	tags=57%, list=30%, signal=39%	UBE2D1/PTTG1/UBE2C/PLK1/CCNA2/CDC20/CCNA1/BUB1B/CCNB1/PSMA7/CDK1/PSMA5/NEK2/MAD2L1/UBE2E1/PSMB3/PSMB5/UBA52/PSMA4/RPS27A/PSMB8/PSMB2/CDC27/PSMB10/PSMC5/PSMB9/PSMA8/PSMD1/PSMC4/PSME1/PSMD8/PSMD14/PSMB1/PSMD10/UBC/PSMD2/PSMD3/BUB3/PSMA3/PSMD4/PSMD9/PSMB7/PSME2
SMIRNOV_RESPONSE_TO_IR_6HR_UP	SMIRNOV_RESPONSE_TO_IR_6HR_UP	166	0.440930105733949	1.64049164832721	2.14249425099081e-05	0.000133763143365708	6.3629642455911e-05	5630	tags=40%, list=18%, signal=33%	DSE/ORAI3/AAK1/GADD45A/FHL2/MR1/F2R/NABP1/IER3/FAS/TP53I3/DLG5/MAD1L1/PHLDA3/CDC42/DRAM1/APOBEC3G/ITM2B/TAX1BP3/SLC7A6/PGF/APOBEC3B/CYP4F3/MT1F/RAP2B/GDF15/TNFRSF10B/APAF1/ABCA12/ZMAT3/TIGAR/HRAS/FZD6/PSTPIP2/SDC1/PLXNB2/RNF19B/MT1X/PGAP1/GNB2/FDXR/SLC30A1/ZNF195/SLC35D1/DDR1/IGHV4-61/LAMP3/TNFSF4/STX6/APOBEC3C/WRAP73/RXRA/CROT/MYH10/CES2/INPP1/CCP110/SAC3D1/SPARC/TP53TG1/CD70/XPC/CDIP1/RRAD/LIG1…
MCDOWELL_ACUTE_LUNG_INJURY_UP	MCDOWELL_ACUTE_LUNG_INJURY_UP	46	0.593176775851194	1.91782689543747	2.16605041190055e-05	0.000134766882788249	6.41071101571639e-05	2139	tags=33%, list=7%, signal=30%	PLA2G7/OSMR/FCGR2A/CSTB/TGFBI/SPP1/TNC/LOX/LILRA5/PTGES/ELN/SFN/S100A8/LCN2/SLFN12
GRYDER_PAX3FOXO1_ENHANCERS_KO_DOWN	GRYDER_PAX3FOXO1_ENHANCERS_KO_DOWN	431	0.367595853205722	1.44014390448294	2.16636241538244e-05	0.000134766882788249	6.41071101571639e-05	5296	tags=32%, list=17%, signal=27%	IL4R/ACTG1/PXDN/CHST15/ARL4C/LAMB3/EFHD2/SULF2/MET/ATP8B4/GADD45A/LOXL2/NAV1/PAFAH1B3/ADAMTS14/MDFI/POLR1D/TSHZ3/ACTB/ANLN/BFAR/ARPC2/TPST1/TNFRSF21/PIPOX/WNK1/THEMIS2/SRD5A3/EPHB2/SDK1/SFXN1/LMNB1/HSPA4/DLG5/CAPRIN1/NAV2/PARP4/ABRACL/CDK14/ARL8B/SEMA6A/HS6ST2/JARID2/SIPA1L1/NFE2L2/RUNX1/GALNT2/NRG1/SLC46A3/PGF/HS1BP3/RNF145/COL4A1/TSPAN9/TRAM2/STC1/MFSD2A/SHC1/AP1B1/TNFRSF10B/UGCG/M6PR/SOD1/CAP1…
REACTOME_CHROMATIN_ORGANIZATION	REACTOME_CHROMATIN_ORGANIZATION	206	0.417439174120399	1.57749099044174	2.17318063242175e-05	0.000135010299450051	6.42229007611267e-05	8941	tags=45%, list=29%, signal=32%	PADI3/PADI1/KAT6A/KDM5B/ACTB/SMARCD1/SUPT7L/MTA2/EZH2/TADA3/RPS2/YEATS2/KDM1B/SMARCD3/PHF21A/KAT8/SMARCA4/RUVBL1/DOT1L/KMT2D/SMYD2/PBRM1/HDAC1/USP22/RCOR1/REST/CHD4/DPY30/CARM1/HCFC1/HDAC2/ARID1A/DNMT3A/PHF8/TBL1XR1/NCOR2/MSL3/KMT5C/NSD2/SETDB1/MORF4L1/EP400/JAK2/TAF12/SUPT3H/ATXN7L3/CDK4/KDM4B/KDM4A/CREBBP/HDAC8/EED/KANSL1/NSD3/PRMT1/RUVBL2/SMARCC1/COPRS/KDM5A/KDM2B/ELP1/NSD1/KDM2A/ATF7IP/SUPT20…
MILI_PSEUDOPODIA_CHEMOTAXIS_DN	MILI_PSEUDOPODIA_CHEMOTAXIS_DN	417	0.370932084850086	1.45132135635203	2.22226777636548e-05	0.000137875545484251	6.55858664938163e-05	7218	tags=38%, list=24%, signal=29%	PLA2G7/P4HA1/CYBC1/SERPINF1/SLC16A1/GPI/SLC2A1/FZD2/LOX/PDGFRA/PRNP/SLC6A6/MMP11/ECM1/SBNO2/ITGA3/ARMC9/BMP1/GNS/IGSF3/LGMN/LRP1/ABCA2/TENM4/ABCA7/LY6E/ERO1A/COL5A1/CDS2/NAGA/HLA-DMB/MMP14/ITGB1/ABCC5/PDGFRB/RPL12/PTGS1/PDE7A/C1R/RARA/SEMA3F/ACKR3/WLS/SCPEP1/TXNIP/SGPL1/LAMC1/POR/CD109/SLC12A4/NAGK/CTSB/CTNNB1/PHB2/SLC7A6/SF3B3/CTNNA1/COL4A1/SLC12A9/APLP2/CLDN9/RPL30/MFSD10/DIAPH1/NONO/SOD1/SLC8B…
REACTOME_SIGNALING_BY_ERYTHROPOIETIN	REACTOME_SIGNALING_BY_ERYTHROPOIETIN	25	0.693062981086178	1.98877886306435	2.24774284934367e-05	0.000139270146945334	6.6249262928024e-05	4873	tags=60%, list=16%, signal=50%	PIK3CD/VAV1/PIK3R5/LYN/NRAS/GRB2/PLCG2/SHC1/HRAS/EPOR/PIK3CG/JAK2/STAT5A/RAPGEF1/KRAS
BIOCARTA_RAC1_PATHWAY	BIOCARTA_RAC1_PATHWAY	21	0.71067305133704	1.97482150905931	2.28580616012366e-05	0.00014059771699861	6.68807732656226e-05	4996	tags=67%, list=16%, signal=56%	NCF2/VAV1/PDGFRA/CHN1/WASF1/TRIO/CDK5/LIMK1/CDK5R1/PAK1/RALBP1/RAC1/PIK3CG/PLD1
PID_IL2_STAT5_PATHWAY	PID_IL2_STAT5_PATHWAY	30	0.654070693773299	1.93423579726771	2.28495055384259e-05	0.00014059771699861	6.68807732656226e-05	6626	tags=63%, list=22%, signal=50%	IL2RB/IL2RA/JAK3/CCNA2/CDK6/PRF1/FOXP3/IL2RG/GRB2/SHC1/JAK1/LCK/CCND2/ELF1/FASLG/STAT5A/LTA/IL4/SP1
REACTOME_ANTIGEN_PROCESSING_CROSS_PRESENTATION	REACTOME_ANTIGEN_PROCESSING_CROSS_PRESENTATION	97	0.498117299619181	1.77913900723254	2.28278442084557e-05	0.00014059771699861	6.68807732656226e-05	9282	tags=59%, list=30%, signal=41%	NCF2/CYBB/CYBA/FCGR1A/NCF4/BTK/NCF1/MRC1/MYD88/CTSV/CTSS/PSMA7/CALR/TLR1/TLR4/PSMA5/VAMP3/HLA-G/CHUK/TLR6/HLA-A/STX4/PSMB3/PSMB5/UBA52/PSMA4/LY96/CTSL/RPS27A/PSMB8/PSMB2/CD36/LNPEP/PSMB10/PSMC5/PSMB9/PSMA8/PSMD1/PSMC4/PSME1/TAP1/IKBKB/PSMD8/TLR2/PSMD14/PSMB1/PSMD10/UBC/SEC61A2/PSMD2/PSMD3/IKBKG/PSMA3/PSMD4/PSMD9/PSMB7/PSME2
SCHLOSSER_SERUM_RESPONSE_AUGMENTED_BY_MYC	SCHLOSSER_SERUM_RESPONSE_AUGMENTED_BY_MYC	102	0.482852734709349	1.7303965935953	2.28038148987626e-05	0.00014059771699861	6.68807732656226e-05	5337	tags=39%, list=17%, signal=32%	PKM/KCNAB2/RGL1/BDKRB2/SORL1/SLC2A5/JAK3/TP53/AURKB/AIP/NUP62/NUP50/UBE2S/ARHGDIA/ADA/MTF1/OSM/SF3A2/IGFBP2/STK11/CSNK2B/LCK/MED24/AHCYL1/RNH1/PRPF19/MED6/NCOR2/LPCAT1/CABIN1/PDAP1/RALA/MAZ/PPP2R1A/RGP1/RNF8/OGFR/MRPL58/MAP4/ZKSCAN8
VERHAAK_AML_WITH_NPM1_MUTATED_DN	VERHAAK_AML_WITH_NPM1_MUTATED_DN	241	0.407822350940329	1.55195314831532	2.27985862603932e-05	0.00014059771699861	6.68807732656226e-05	4920	tags=37%, list=16%, signal=32%	IFITM1/TGFBI/PXDN/SERPINF1/DSE/CLEC10A/FZD2/ACSL4/TRIB2/SORL1/CSF3R/ANXA8/CEACAM4/TPSAB1/CD7/SPON1/LAMP5/RAMP1/CD48/CD38/TNFRSF21/ROBO1/CST7/EPS8/WASF1/ARAP2/MMP9/BLNK/GSN/ADCY3/CD19/HLA-DPA1/EHD3/ST18/HPGDS/SCRN1/CLDN15/LAMC1/MTMR11/IFI16/IL5RA/FCMR/ZAP70/LCN2/TM6SF1/SPIB/STAP1/CLEC5A/CD1C/TRBC2/CIITA/HLA-DPB1/SMAGP/UGCG/HSPB1/JUP/OPTN/CHI3L1/NBL1/F2RL1/AGTPBP1/CCR2/ASS1/FZD6/CYTL1/GJA1/HLA-DQA1…
YAGI_AML_WITH_11Q23_REARRANGED	YAGI_AML_WITH_11Q23_REARRANGED	330	0.384957451869427	1.48907532403656	2.28732244568429e-05	0.00014059771699861	6.68807732656226e-05	6696	tags=39%, list=22%, signal=31%	LAPTM5/RGS19/CYBB/RNASE2/PIK3CD/ALOX5AP/ADCY7/FCGR1A/NTRK1/TMC6/LUM/AKR1B1/HCLS1/CPM/JAK3/LRP10/GTF2E2/LCP1/OSTF1/CLTA/MICB/TWF2/PPT2/S100A10/PIM1/PRKCB/RB1/BLNK/CBX1/PRKCQ/IL2RG/IL10RB/ADCY3/PLS1/AEBP1/PLCG2/LAMTOR5/MRTFA/ADA/RGS10/IGF2BP3/SLC27A2/PTP4A3/LGALS1/PLAUR/CAPG/PRDX1/HMGA2/ADAM10/CLDND1/CEBPG/SF1/DDX39A/HDAC9/TEX30/ENTPD1/IL6R/FZD6/FOXJ1/POLR2G/SMAD1/CD79B/SPAG6/SEL1L3/DEPDC5/CAMK1/EI…
WANG_ADIPOGENIC_GENES_REPRESSED_BY_SIRT1	WANG_ADIPOGENIC_GENES_REPRESSED_BY_SIRT1	25	0.690935959219229	1.98267526750997	2.41674299796714e-05	0.000148356733309819	7.05716511955921e-05	2676	tags=44%, list=9%, signal=40%	EGLN3/GAPDH/NDRG1/GPI/SLC2A1/PGK1/ENO1/PFKP/ERO1A/TPI1/ELOVL3
REACTOME_INTRAFLAGELLAR_TRANSPORT	REACTOME_INTRAFLAGELLAR_TRANSPORT	49	0.584461046251494	1.90520057343807	2.48506805602062e-05	0.000152222830827493	7.24107108689783e-05	9091	tags=71%, list=30%, signal=50%	TUBA1C/TUBB3/DYNLL1/DYNLRB1/HSPB11/IFT80/TUBA1B/CLUAP1/KIF3C/TUBB4B/IFT43/IFT140/TTC26/IFT81/DYNLL2/TTC30A/TUBA1A/DYNLRB2/KIFAP3/IFT46/TRAF3IP1/IFT22/WDR35/WDR19/IFT88/IFT57/TTC30B/DYNC2H1/IFT172/KIF3B/IFT74/TUBB2A/IFT27/IFT52/KIF3A
YANG_BCL3_TARGETS_UP	YANG_BCL3_TARGETS_UP	317	0.387882717505078	1.49540147166071	2.4862734796227e-05	0.000152222830827493	7.24107108689783e-05	6557	tags=40%, list=21%, signal=32%	PCSK5/PTPN6/TGFBI/ABCC9/CP/MBOAT2/PFKFB4/PGM2/CTSC/BUB1/PTTG1/GPX7/ACOT7/UBE2T/RRM2/SERPINB1/ANXA8L1/SP110/TOP2A/MERTK/UBE2C/TACC3/CCL11/MKI67/AURKB/TNFRSF21/CCNA2/CDC20/MMP3/CCNB1/STAT2/BLNK/CDK1/NUSAP1/IRF7/UCP2/CENPI/ABCA1/TNNT1/CTXN1/AURKA/DLGAP5/C1R/DGAT2/KIF20A/MMP13/PIMREG/CDKN2C/S100A3/RASGRP1/SCLT1/TBC1D10C/ARHGAP11A/LSR/CKAP2/DNAJB2/ENO3/CPZ/KIF2C/PBK/PLK4/RACGAP1/RAD51AP1/CPT1A/NDUFV2/…
WEST_ADRENOCORTICAL_TUMOR_MARKERS_UP	WEST_ADRENOCORTICAL_TUMOR_MARKERS_UP	22	0.69823789548582	1.9558561307285	2.49207787944991e-05	0.000152377446128996	7.24842596515902e-05	4047	tags=64%, list=13%, signal=55%	RRM2/TOP2A/ASPM/SLC2A6/CDK1/UBE2S/KIF20A/NEK2/DTL/STC1/IL32/PRC1/PCSK6/IGF2
SCHMIDT_POR_TARGETS_IN_LIMB_BUD_UP	SCHMIDT_POR_TARGETS_IN_LIMB_BUD_UP	26	-0.624754	-2.30254	2.50686873177532e-05	0.00015287951439055	7.27230879503821e-05	2740	tags=50%, list=9%, signal=46%	FDPS/LDLR/HMGCS1/MSMO1/CYP51A1/IDI1/ACAT2/INSIG1/DHCR7/SC5D/FOXC1/FDFT1/TM7SF2
BHAT_ESR1_TARGETS_VIA_AKT1_UP	BHAT_ESR1_TARGETS_VIA_AKT1_UP	275	0.40229348560979	1.53740017122022	2.50388877755525e-05	0.00015287951439055	7.27230879503821e-05	5600	tags=36%, list=18%, signal=29%	HCK/TMEM51/TIAM1/PADI3/EFHD2/SLC2A1/A4GALT/SH2D2A/SLC6A6/TGM2/FHL2/PPIF/C1QTNF6/SBNO2/FCHO1/IER3/PTGES/AKNA/CBFA2T3/ACIN1/UHRF1/SCNN1B/C16orf74/UST/ADCY3/PAM16/RARA/UBALD1/MTFP1/FCMR/CARD19/SLC7A6/SUSD3/ADAMTSL5/SLC9A3R1/PRR5/MFSD2A/GDF15/RUVBL1/AP1B1/LRFN4/E2F2/ADAP1/MED24/TSKU/BCL11B/SLC10A3/STC2/TPBG/CTSD/STK24/HOMER3/MYB/OSGIN1/NADSYN1/ALDH3B1/HK2/GINS2/KAZN/CELSR2/PA2G4/MRPS17/LRIG1/WNT4/LET…
LEE_AGING_NEOCORTEX_UP	LEE_AGING_NEOCORTEX_UP	74	0.516445208193613	1.77884012596828	2.51517085415693e-05	0.000153184783214512	7.28683009412922e-05	5198	tags=50%, list=17%, signal=42%	P4HA1/RHOG/MPEG1/C1QC/SEMA4B/NDRG1/SPP1/C1QA/GADD45A/STOM/IFI27L2/S100A10/CTSS/C4A/MYL12A/PTGS1/ALDOC/ATP1B3/CTNNB1/DNAH8/M6PR/CTSD/RRAGA/ICAM2/DNAJB13/CSNK1D/TUBB/RAB14/DLG1/VIM/AKT2/SAT1/CSNK1G2/NUB1/EEF2/CD9/DNAJA4
BAKER_HEMATOPOIESIS_STAT3_TARGETS	BAKER_HEMATOPOIESIS_STAT3_TARGETS	17	0.747032576811393	1.97710604791915	2.52993222698586e-05	0.000153680981160827	7.3104336796289e-05	4398	tags=59%, list=14%, signal=50%	PIM2/MMP2/BIRC5/FAS/CCNA2/PIM1/MMP9/HIF1A/MCL1/NSG1
MARKS_HDAC_TARGETS_UP	MARKS_HDAC_TARGETS_UP	22	0.698003482484089	1.95519950909635	2.52693155133357e-05	0.000153680981160827	7.3104336796289e-05	5901	tags=73%, list=19%, signal=59%	BCL2L11/TP53/FAS/CASP3/GSN/TXNIP/BAK1/TNFRSF10B/APAF1/CASP8/MCM3/DFFA/FASLG/TXN/RARB/TNFSF10
HOFFMANN_PRE_BI_TO_LARGE_PRE_BII_LYMPHOCYTE_DN	HOFFMANN_PRE_BI_TO_LARGE_PRE_BII_LYMPHOCYTE_DN	68	0.534708938327287	1.81797489525855	2.60630748683252e-05	0.000158113719207712	7.52129410794047e-05	6023	tags=46%, list=20%, signal=37%	ADGRG3/NDRG1/PTPN22/TCN2/HEXA/EFNB3/WLS/ADA/ANXA2/CSF2RB/EMB/SEMA7A/AHNAK/LTB/LRFN4/THY1/UGT1A8/THRA/SSBP4/MGST2/STAT4/GIMAP4/ZYX/TNFAIP6/CHRNB1/GRB7/CD9/SIAE/ANXA1/CCL5/HSPBP1
LIM_MAMMARY_STEM_CELL_UP	LIM_MAMMARY_STEM_CELL_UP	462	0.363778794556855	1.42977341595577	2.61360575606529e-05	0.000158349751609327	7.53252190727662e-05	6786	tags=39%, list=22%, signal=31%	PLA2G7/PPP1R18/SRGN/POSTN/SERPINF1/CDH3/MMP2/PDPN/IGFBP3/LRRN1/SULF1/LAMB3/MICAL2/CDC42EP2/PRNP/BCL2L11/SH3TC1/SLC6A8/TSHZ3/SERPINH1/TPST1/ANTXR1/BMP1/FAS/RAB34/LRP1/COL12A1/UPP1/PTPRE/COL5A2/CPXM1/GPR87/COL5A1/GPR176/GSN/SEMA5A/RCSD1/MTSS1/ITGB1/HEG1/KRT5/AEBP1/PHLDA3/WIPF1/MFNG/COL18A1/TP63/LAMC1/ARHGAP25/SLC12A4/OXTR/ITGB4/SVEP1/NRG1/TCF4/NNMT/LGALS1/PGF/NETO2/MGARP/TRIM29/AQP9/IGFBP2/COL4A1/E…
HOLLEMAN_VINCRISTINE_RESISTANCE_B_ALL_DN	HOLLEMAN_VINCRISTINE_RESISTANCE_B_ALL_DN	16	0.767293943433435	1.99483435839591	2.63742202199355e-05	0.000158963685294475	7.56172605117954e-05	5270	tags=69%, list=17%, signal=57%	TMSB10/CDKN2D/PDLIM1/RPL12/RPS12/RPLP2/SCNM1/RPS11/VIM/CD44/S100A13
DAVIES_MULTIPLE_MYELOMA_VS_MGUS_DN	DAVIES_MULTIPLE_MYELOMA_VS_MGUS_DN	26	0.682861778837551	1.97893667909389	2.6279222676242e-05	0.000158963685294475	7.56172605117954e-05	5040	tags=69%, list=16%, signal=58%	FCER1G/SLC7A7/DOK1/LASP1/MERTK/RNASE6/TMSB4X/VNN2/CDK14/S100A8/CTSG/NPC2/TLR1/CAP1/LY96/ARHGAP1/SAT1/CD27
REACTOME_ACTIVATION_OF_NF_KAPPAB_IN_B_CELLS	REACTOME_ACTIVATION_OF_NF_KAPPAB_IN_B_CELLS	67	0.540985655425724	1.83723080353124	2.63679026986548e-05	0.000158963685294475	7.56172605117954e-05	9342	tags=61%, list=31%, signal=43%	PRKCB/NFKBIE/CARD11/PSMA7/FBXW11/NFKBIB/PSMA5/CHUK/BCL10/PSMB3/PSMB5/UBA52/PSMA4/RPS27A/REL/PSMB8/PSMB2/PSMB10/PSMC5/PSMB9/PSMA8/PSMD1/RELA/PSMC4/PSME1/IKBKB/PSMD8/PSMD14/MALT1/PSMB1/PSMD10/UBC/PSMD2/PSMD3/IKBKG/PSMA3/PSMD4/PSMD9/PSMB7/PSME2/NFKB1
POOLA_INVASIVE_BREAST_CANCER_DN	POOLA_INVASIVE_BREAST_CANCER_DN	129	-0.349865	-1.81843	2.63371637538233e-05	0.000158963685294475	7.56172605117954e-05	1721	tags=27%, list=6%, signal=26%	MATN2/ITGA7/CITED1/ITPR1/MPPED2/WIF1/PLAT/CD151/NPY2R/TESC/FRZB/MSX2/FABP7/TF/GATA3/PPP1R3C/HBA1/MYLK/HBB/DCT/IGSF1/ACADSB/SEZ6L2/SLC27A6/EDN3/SLC25A37/CNN1/MAPT/ERBB4/LTF/NPY1R/SYNM/HMGCS2/GRIA2/AZGP1
KINSEY_TARGETS_OF_EWSR1_FLII_FUSION_DN	KINSEY_TARGETS_OF_EWSR1_FLII_FUSION_DN	323	0.378079265647397	1.46018618616984	2.65216716241888e-05	0.000159645347198971	7.59415195129486e-05	4957	tags=32%, list=16%, signal=27%	PLAU/POSTN/ORAI3/GPNMB/TNC/SULF2/AKR1C1/LOX/KIF26B/TANC2/TP53INP1/LRP10/CLEC2B/TBC1D22A/MVP/IL13RA1/GNS/IER3/COL1A1/NAP1L1/S100A10/ECE1/TMSB4X/COL5A2/HEXA/SLFN5/COL5A1/STAT2/COL7A1/GSN/ORAI2/ADM/SELENOP/PAPSS2/PRSS23/NPC2/LAMC1/AKR1C3/PDP1/C1orf54/SLC38A7/NYNRIN/TGFB2/SNAPC4/LMO7/MFSD10/KLHDC8B/TRIM38/YPEL3/NLRP1/NBL1/RGS3/DISP1/NUAK1/COLEC12/CTSD/EYA1/CYTH2/MYLIP/MMP24OS/TENM2/G6PC3/FBN1/KIAA121…
TARTE_PLASMA_CELL_VS_B_LYMPHOCYTE_UP	TARTE_PLASMA_CELL_VS_B_LYMPHOCYTE_UP	79	-0.402053	-1.92561	2.67522317937368e-05	0.000160617081583327	7.64037627728101e-05	3127	tags=39%, list=10%, signal=35%	CAV1/HSD17B8/YIF1A/STT3A/NEU1/SLC35B1/RPN2/TM9SF2/SSR1/HDLBP/KDELR2/CKAP4/DDOST/TRAM1/ARF4/SEC61B/PDIA5/PRDX4/CANX/SPCS2/PDIA6/ELL2/AGA/PYGB/ITGA6/P4HB/SERPINI1/ANG/TMED10/NUCB2/PYCR1
REACTOME_MAPK6_MAPK4_SIGNALING	REACTOME_MAPK6_MAPK4_SIGNALING	92	0.490035526226987	1.73503588307282	2.6728577293833e-05	0.000160617081583327	7.64037627728101e-05	9469	tags=53%, list=31%, signal=37%	MMP10/MMP2/PAK2/CDC42EP2/XPO1/NCOA3/PSMA7/CDK1/CDC42/PSMA5/HSPB1/CDC14A/PAK1/PSMB3/RAC1/PSMB5/UBA52/PSMA4/RPS27A/AGO2/PSMB8/CDC42EP3/MOV10/PSMB2/MIR34B/PSMB10/PSMC5/PSMB9/PSMA8/MIR34C/PSMD1/PSMC4/PSME1/PSMD8/PSMD14/PSMB1/PSMD10/UBC/MAPKAPK5/PSMD2/PSMD3/CDC14B/PSMA3/PSMD4/PSMD9/PSMB7/FOXO1/PSME2/AGO4
REACTOME_SUMOYLATION	REACTOME_SUMOYLATION	171	0.439761433651536	1.63782522653513	2.69166401242563e-05	0.000161395647299896	7.67741178416819e-05	9507	tags=56%, list=31%, signal=38%	RANGAP1/TOP2A/BIRC5/TP53/VDR/AURKB/NUP62/RAD21/NUP50/DNMT1/AURKA/RARA/MRTFA/VHL/NUP210/IKBKE/BLM/UBA2/SUMO2/NPM1/SENP1/BRCA1/PML/HDAC1/THRA/RAE1/POM121C/CDKN2A/HDAC2/DAXX/NSMCE1/DNMT3A/PCGF2/HNRNPC/NCOR2/NUP153/UBE2I/RXRA/CETN2/SIN3A/TOP1/RNF2/PHC2/NUP98/NUP93/CBX5/HDAC4/NUP188/CREBBP/XPC/TPR/SP3/PCNA/POM121/NUP58/NUP37/TDG/FOXL2/NDC1/NUP85/TRIM28/RELA/NSMCE2/NFKB2/EID3/NR1H3/RING1/MTA1/PIAS4/MBD…
KLEIN_PRIMARY_EFFUSION_LYMPHOMA_DN	KLEIN_PRIMARY_EFFUSION_LYMPHOMA_DN	57	0.556693898493136	1.85186710609038	2.69965716678481e-05	0.000161666325438776	7.69028764276735e-05	3684	tags=49%, list=12%, signal=43%	ST6GAL1/PTPN6/NCF4/MMD/POU2F2/GPX7/VNN2/CD22/BLNK/HLA-DMB/CD19/GSTP1/SCRN1/IRF8/CD52/SPIB/CAPG/TLE5/SIT1/CD79B/RASSF2/RIPOR2/MS4A1/SEL1L3/CD72/HLA-DQB1/MSL3/ETS1
LI_WILMS_TUMOR_ANAPLASTIC_UP	LI_WILMS_TUMOR_ANAPLASTIC_UP	17	0.745762061811477	1.97374348654193	2.70684777506709e-05	0.000161888309018491	7.70084715524064e-05	5369	tags=71%, list=18%, signal=58%	KPNA2/MKI67/CENPF/CCNA1/NUSAP1/RAD54L/KIF2C/TTK/NCAPH/RFC4/HTT/CENPA
BIOCARTA_FAS_PATHWAY	BIOCARTA_FAS_PATHWAY	30	0.650434124509633	1.92348163488742	2.71858371825961e-05	0.000162381215151059	7.72429415281449e-05	4395	tags=57%, list=14%, signal=49%	PAK2/FAS/RB1/LMNB1/CASP3/PTPN13/CASP10/PRKDC/CASP8/DAXX/FADD/LMNB2/ARHGDIB/PAK1/MAP2K4/DFFA/FASLG
SCHAEFFER_PROSTATE_DEVELOPMENT_6HR_DN	SCHAEFFER_PROSTATE_DEVELOPMENT_6HR_DN	436	0.368808043917721	1.44576648965794	2.75336947134704e-05	0.000164247855370343	7.81308815597431e-05	7550	tags=40%, list=25%, signal=31%	CNN2/LSP1/PKM/ARPC4/ORAI3/MBOAT2/TIAM1/ADAMDEC1/GNAI2/NAV1/RANGAP1/ADAM17/MDFI/NREP/ARHGEF2/TP53/NECTIN1/NAT14/ME2/MED25/ZMYND8/CIAO2A/WNK1/LRP1/PDZD2/SMOC2/ENPEP/TRIM17/RFWD3/PFN1/MYO1B/UHRF1/SHKBP1/CDK14/ITGB1/CALR/DNMT1/STK25/GPC1/ELOVL5/ARHGDIA/GLMP/PRRC2C/KIF2A/PPP2R5E/SNRNP70/AHNAK/GTF2H3/PPP1R37/SCAND1/CSNK1A1/APH1A/PLIN3/PPP4C/NFYA/CLDND1/UBFD1/SMG6/TIMM17B/PRKCSH/TET2/KCNK1/RCOR1/MYCL/PL…
STEARMAN_LUNG_CANCER_EARLY_VS_LATE_DN	STEARMAN_LUNG_CANCER_EARLY_VS_LATE_DN	60	0.550410792244677	1.85284335941104	2.75872143994566e-05	0.000164356135018301	7.81823889863143e-05	8106	tags=63%, list=27%, signal=47%	LILRB4/MPEG1/ITGAX/CSTB/ACP5/SYK/SPP1/MYO7A/BCL2L11/SMAP2/BASP1/CTSS/APOC1/SEMA6A/USF1/CTSK/CSF2RB/LCN2/CFL1/RAP2B/TLE5/CTSD/PSMA4/SAT1/AGO2/IFITM10/GJA5/CCL15/AXIN2/ATG7/PTGDR2/CTSZ/CLEC4C/AGAP3/PLD3/SOCS3/COTL1/ADAM15
SMID_BREAST_CANCER_LUMINAL_A_UP	SMID_BREAST_CANCER_LUMINAL_A_UP	83	-0.390678	-1.88154	2.76928840725782e-05	0.000164654015923994	7.83240876265133e-05	2100	tags=30%, list=7%, signal=28%	ITGA7/ITIH5/MFAP4/COL14A1/LMOD1/CXCL14/CILP/ZBTB16/ATRNL1/ABCA8/PTGER3/FHL1/OGN/CHRDL1/HBB/ADH1B/PGR/FABP4/DPT/MYH11/PDCD4/RTN1/HMGCS2/GPD1/NKX3-1
REACTOME_PROTEIN_UBIQUITINATION	REACTOME_PROTEIN_UBIQUITINATION	63	0.538537170661686	1.81554299316025	2.77080784274937e-05	0.000164654015923994	7.83240876265133e-05	8545	tags=57%, list=28%, signal=41%	UBE2D1/UBE2T/UBE2C/OTULIN/UBE2S/USP9X/UBE2R2/PRKDC/CTR9/UBE2L3/BCL10/UBE2A/DERL1/HLA-A/UBA6/RRAGA/UBE2E1/UBE2N/WAC/UBA52/UBE2H/RPS27A/UBE2Q2/UBA1/PCNA/PEX13/RNF144A/USP5/PAF1/RNF20/UBC/UBE2G1/VCP/CDC73/UBE2D2/UBE2J2
ZHU_CMV_ALL_DN	ZHU_CMV_ALL_DN	117	0.470206227019154	1.7117043495461	2.77495970294532e-05	0.000164690137159475	7.83412700972667e-05	4459	tags=41%, list=15%, signal=35%	CNN2/ACTG1/POSTN/IGFBP3/GPX1/AKR1C1/LOX/THBS2/TNFRSF1A/PDGFRA/FTL/MMP1/RBMS1/CDC25B/CDH11/CHN1/COL1A1/COL1A2/ANP32A/COL5A2/SERPINB6/ADM/ADRA2A/PTPN13/C1R/ACKR3/RAB13/RUNX1/IGFBP2/TRAM2/MATK/HIVEP2/EFEMP1/CFHR1/TPM4/THBS1/TNNI3/APOE/AHR/SERPINE1/DDIT4/IGF2/COL3A1/CFD/LAMB2/FKBP10/FGF7/COL6A2
MALONEY_RESPONSE_TO_17AAG_UP	MALONEY_RESPONSE_TO_17AAG_UP	39	0.608009440724592	1.89906123306966	2.78877942290014e-05	0.000165101635018314	7.85370150608675e-05	5243	tags=54%, list=17%, signal=45%	IFITM2/KSR1/SERPINH1/ARPC3/MNDA/UCP2/SERPINB9/STAT6/IGFBP2/CPZ/PLTP/PCOLCE/PTPRU/CCNI/PDAP1/HSPA8/CAPN1/CTSH/EEF2/UBA1/ATP5MC2
BILANGES_SERUM_AND_RAPAMYCIN_SENSITIVE_GENES	BILANGES_SERUM_AND_RAPAMYCIN_SENSITIVE_GENES	48	0.578382228666519	1.88218482353867	2.78899899912581e-05	0.000165101635018314	7.85370150608675e-05	9207	tags=67%, list=30%, signal=47%	RPL28/LTA4H/RPS16/RPS9/RPL18/EIF3F/RPS7/RPL30/RACK1/RPL23/RPS17/RPS3/KCNK13/RPL29/RPS5/RPL14/RPL4/EEF2/RPS4X/RPS24/RPS6/RPL13/RPL8/RPS13/RPS23/SIN3B/CS/EIF3H/NOP53/RPS19/EEF1A1/TMEM121B
PHONG_TNF_RESPONSE_VIA_P38_PARTIAL	PHONG_TNF_RESPONSE_VIA_P38_PARTIAL	164	0.435589334506288	1.6199854304278	2.82977335184691e-05	0.000167302248931712	7.95838226714679e-05	6360	tags=45%, list=21%, signal=35%	PTHLH/IL4R/IRS1/SLC5A3/PLAU/CHST11/TNC/LIF/TRIB2/BID/NUAK2/PPIF/VDR/TPST1/PLAC8/KYNU/TNFRSF21/IER3/NAP1L1/SQSTM1/BCL6/AGRN/NFKBIE/COL7A1/GLIPR1/BAZ1A/ADM/SLC12A7/CCNG2/AURKA/LAMC1/TGFB2/FGD6/LGR5/RGS2/PLAUR/BTG3/CXCL1/TNFRSF10B/RIPK4/BIRC2/DUSP10/HIVEP2/THBS1/IL27RA/CXCL8/SMAD3/STAT3/SERPINE1/TRAPPC4/ALCAM/MCL1/RXRA/LBH/SEMA3C/ARL14/REL/FJX1/CD44/RNF44/FOSL2/IRGQ/EREG/TGIF2/CYLD/TANK/PCDH7/HOXA9/…
DEMAGALHAES_AGING_UP	DEMAGALHAES_AGING_UP	52	0.569790007626853	1.87336590590978	2.86737700594202e-05	0.000169310050147555	8.05389114221659e-05	4280	tags=56%, list=14%, signal=48%	LAPTM5/FCGR2A/C1QB/MPEG1/C1QC/GPNMB/NDRG1/SPP1/C1QA/C3/S100A6/FCGR2B/GNS/MGST1/CTSS/C4A/RASA3/NPC2/TXNIP/MT1F/HLA-G/SGK1/EFEMP1/DERL1/MSN/PCSK6/S100A4/PTGES3/SERPING1
LIANG_SILENCED_BY_METHYLATION_DN	LIANG_SILENCED_BY_METHYLATION_DN	11	0.831730334092362	1.96050933475428	2.88974289500405e-05	0.000170414152704109	8.10641207521842e-05	3818	tags=82%, list=12%, signal=72%	MKI67/CCNA2/CDKN3/PCLAF/EZH2/KIF11/MCM2/HMGB2/FOXM1
MOREAUX_B_LYMPHOCYTE_MATURATION_BY_TACI_DN	MOREAUX_B_LYMPHOCYTE_MATURATION_BY_TACI_DN	74	0.514542557452442	1.77228664956768	2.93687146886093e-05	0.000172973912747741	8.22817701902201e-05	9919	tags=59%, list=32%, signal=40%	SLC16A1/TBCB/CDK1/EZH2/RNF7/IREB2/KEAP1/MALSU1/RAN/PRKDC/RACGAP1/MCM2/FIBP/SGO2/HAUS1/G3BP1/TMEM165/TYMS/LAP3/EFTUD2/CCT2/LSM4/IP6K2/CHMP4A/CCT5/CHCHD1/MRPS12/KLF13/IK/PSMD8/CEP295/THYN1/EIF3G/FAM98B/RFX7/CHEK1/NOMO3/RPL26L1/EBNA1BP2/NCAPD3/MRPL43/TDP2/AIMP2/NUDT5
REACTOME_RHO_GTPASES_ACTIVATE_NADPH_OXIDASES	REACTOME_RHO_GTPASES_ACTIVATE_NADPH_OXIDASES	24	0.686431282915465	1.94980282754641	2.94333000668155e-05	0.000173134867608217	8.23583346306629e-05	5436	tags=62%, list=18%, signal=51%	NCF2/CYBB/CYBA/RAC2/NCF4/NCF1/S100A9/PRKCB/S100A8/PIN1/PRKCZ/RAC1/NOX1/PRKCD/MAPK14
KUNINGER_IGF1_VS_PDGFB_TARGETS_DN	KUNINGER_IGF1_VS_PDGFB_TARGETS_DN	45	0.596729897069953	1.92054615969601	2.95991591853374e-05	0.000173890382723467	8.27177247843615e-05	5679	tags=56%, list=19%, signal=45%	CD53/PLXDC1/MMD/THBS2/ANXA8L1/F2R/CDKN2D/ANLN/TPX2/EPS8/CKAP2L/PTGS1/GREM1/IL1R1/CSF2RB/SPAG5/B3GNT2/F3/LBH/PHEX/CLBA1/CAV2/IL33/FBXO32/NCEH1
ZHANG_PROLIFERATING_VS_QUIESCENT	ZHANG_PROLIFERATING_VS_QUIESCENT	48	0.576627029162412	1.87647301272365	2.97808172916483e-05	0.000174736689336224	8.31203034455894e-05	6128	tags=50%, list=20%, signal=40%	BAX/GPX1/GPI/GADD45A/TMSB10/CCNB1/CASP3/ITGB1/DYNLL1/CCNG2/GRB2/GSTP1/RHOA/IGFBP2/PLAUR/PTMA/HSPB1/CXCL8/CCND2/ELOC/CASP4/HSP90AA1/AXL/RELA
NAKAMURA_METASTASIS_MODEL_UP	NAKAMURA_METASTASIS_MODEL_UP	42	0.598003696474921	1.90095785006908	3.02931019927661e-05	0.00017751834169027	8.4443504592565e-05	4833	tags=55%, list=16%, signal=46%	LAPTM5/SLC16A3/HS3ST1/PADI3/HCLS1/PGK1/CMTM3/FRMD8/GJB3/ADCY3/TOR4A/MALL/HTRA2/GRK5/DPCD/STX4/NOB1/BLVRA/DYNLL2/FKBP10/TOLLIP/PDE10A/DDX24
REACTOME_RUNX1_AND_FOXP3_CONTROL_THE_DEVELOPMENT_OF_REGULATORY_T_LYMPHOCYTES_TREGS	REACTOME_RUNX1_AND_FOXP3_CONTROL_THE_DEVELOPMENT_OF_REGULATORY_T_LYMPHOCYTES_TREGS	10	0.854247230146057	1.96291210738637	3.04495326644223e-05	0.000178210300115328	8.47726615342527e-05	2007	tags=60%, list=7%, signal=56%	CR1/TNFRSF18/IL2RA/FOXP3/RUNX1/CTLA4
BASSO_CD40_SIGNALING_DN	BASSO_CD40_SIGNALING_DN	70	0.521415466373636	1.7828284118518	3.05735746812074e-05	0.000178711196910152	8.50109325793255e-05	4021	tags=43%, list=13%, signal=37%	IRS1/ST6GAL1/AIF1/ARL4C/SYK/NCF4/TRIB2/NCF1/SLC2A5/GCNT1/CD38/BCL6/VNN2/PTPN22/BLNK/ORAI2/ITGB7/CSF2RB/GSDME/TTC9/LTB/AQP3/HDAC9/TRAC/POU2AF1/NPAS1/BICD2/BMP7/ISG20/TSPO
PYEON_CANCER_HEAD_AND_NECK_VS_CERVICAL_UP	PYEON_CANCER_HEAD_AND_NECK_VS_CERVICAL_UP	189	0.434454704895431	1.63298662233714	3.06398629966101e-05	0.00017887367254428	8.5088220434913e-05	9025	tags=48%, list=30%, signal=34%	HMGB3/BCL2L11/SMC4/OSBPL11/CENPF/KNL1/UHRF1/LMNB1/CDK1/SHOC1/CENPI/EZH2/CENPK/B4GALT4/NUF2/PRKX/CCDC18/E2F7/NUP210/NEK2/WDHD1/CDC7/DTL/E2F8/KIF15/RAD51AP1/ODF2L/ETS2/EYA2/GAS2L3/CENPU/HNRNPA1/ERMP1/SYNJ1/CDKN2A/MCM3/UPF3B/CENPJ/HSPA1A/TOPBP1/HOXB3/CCNE2/ZNF532/BRIP1/PRPS2/HELLS/REV1/ABCA5/KRT19/FAM72C/GART/REL/ATAD2/CALML4/SLF2/INTS7/NSD3/WDR76/JPX/BHLHE40/ZNF236/KNTC1/GINS1/MECOM/HOXA9/ELF3/ATAD…
REACTOME_ELASTIC_FIBRE_FORMATION	REACTOME_ELASTIC_FIBRE_FORMATION	44	0.578682083235587	1.85650544250585	3.08305059174541e-05	0.000179760804264001	8.5510219146343e-05	4669	tags=55%, list=15%, signal=46%	LOX/LOXL2/ITGB6/TGFB1/ELN/MFAP2/LTBP2/ITGB1/LOXL1/TGFB2/ITGB8/TGFB3/EFEMP1/MFAP3/EMILIN1/LOXL4/FBN1/FN1/LOXL3/BMP7/EFEMP2/FBN2/EMILIN2/MFAP1
REACTOME_INTERLEUKIN_12_FAMILY_SIGNALING	REACTOME_INTERLEUKIN_12_FAMILY_SIGNALING	57	0.554585131249746	1.84485219771253	3.10074500560146e-05	0.000180565940363784	8.5893213451564e-05	4241	tags=49%, list=14%, signal=42%	CNN2/PAK2/IL10/IL12RB2/LCP1/AIP/GSTO1/LMNB1/PPIA/CDC42/ANXA2/IL12RB1/HNRNPA2B1/CFL1/HNRNPF/SOD1/JAK1/IL27/EBI3/IL27RA/STAT3/IL23A/STAT4/TYK2/MSN/TALDO1/JAK2/RALA
ZHONG_SECRETOME_OF_LUNG_CANCER_AND_MACROPHAGE	ZHONG_SECRETOME_OF_LUNG_CANCER_AND_MACROPHAGE	72	0.523731301959563	1.79627099500491	3.11454105485815e-05	0.000181142331438371	8.61673962874924e-05	4902	tags=46%, list=16%, signal=39%	CTSA/CP/PGK1/ENO1/ACTB/CDC25B/DHFR/AGRN/GSTO1/PSMA7/NPC2/LDHA/COL18A1/ANXA2/CTSB/CX3CL1/TPI1/PRDX1/RACK1/BGN/CTSD/SDC1/CFB/CD81/FN1/RPL10A/PSMB5/PSMA4/TALDO1/CYTIP/YWHAZ/ENPP2/CTSH
FIRESTEIN_PROLIFERATION	FIRESTEIN_PROLIFERATION	162	0.430134384793299	1.59526064657202	3.2178871025794e-05	0.000186919017071081	8.89153015186412e-05	6309	tags=38%, list=21%, signal=31%	HCK/PKM/EPHA4/NTRK1/AAK1/BTK/BCL2L11/NUAK2/MERTK/ARHGEF2/RPS6KA4/CDK6/EPHB2/SYT5/STK26/RCSD1/TRIO/CDK14/GMIP/MAP2K6/FGFR3/CDK8/PDXK/IKBKE/PKN1/LIMK1/PRKDC/INPP5D/PRKAR1B/NME6/GZMB/MAP3K8/CAMK4/STK24/GCKR/STK32C/CPNE1/MASTL/CCNB3/PIK3CG/TXK/SLC22A18/GRK6/FYN/STK33/TERF2IP/PRKD2/TBK1/PICK1/PRKCG/CDK9/CYLD/ELP1/LIMK2/AXL/NF1/CDK11B/KDR/NME5/IRAK2/VRK3/ITK
SHETH_LIVER_CANCER_VS_TXNIP_LOSS_PAM2	SHETH_LIVER_CANCER_VS_TXNIP_LOSS_PAM2	163	0.442093579030624	1.64273119223826	3.26575479985986e-05	0.000189462703557413	9.01253049438951e-05	3948	tags=35%, list=13%, signal=31%	ACSL4/AKR1B1/KCNJ8/LYVE1/TAGLN2/PTTG1/RRM2/TACC3/PFKFB3/HMMR/TWF2/IER3/RAB34/NAP1L1/RHOC/UPP1/PTPRE/S100A11/CCNB1/VNN1/PLSCR1/ABCC5/BICDL1/CTSG/DLG4/PLS1/SKA2/DYNLL1/MYO9B/TOR4A/VAMP5/SLC12A4/NUF2/ANXA2/TAX1BP3/LGALS1/GSDME/POLD4/COL4A1/BTG3/MCM2/DIP2B/GRIA3/IL1RN/SLC39A4/CKLF/CD276/SEL1L3/GJC1/ANXA9/TLE6/TMEM45B/BMP7/DDR1/AJUBA/POFUT2/PSRC1
[truncated: 1,427 more rows]
