# Supplementary material for: Discovering biomarkers for chronic sinusitis with nasal polyps: a study integrating bioinformatics analysis and experimental validation of macrophage polarization and metabolism-related genes
Source: Front Bioinform. 2025 Sep 15;5:1613136. doi: 10.3389/fbinf.2025.1613136 (PMC12477252; doi:10.3389/fbinf.2025.1613136)
Supplement: Supplementary file 2 [file Table3.xlsx]

## Sheet: Sheet1
ID	Description	setSize	enrichmentScore	NES	pvalue	p.adjust	qvalue	rank	leading_edge	core_enrichment
POOLA_INVASIVE_BREAST_CANCER_UP	POOLA_INVASIVE_BREAST_CANCER_UP	287	0.774054046064001	3.09303550154934	1e-10	1.8890243902439e-09	9.84595635430039e-10	2706	tags=71%, list=9%, signal=65%	PLA2G7/LAPTM5/LILRB4/FPR3/SLAMF8/ITGB2/SAMSN1/CD86/SLA/CD53/LAT2/CD163/SELPLG/FCGR2A/ADCY7/CCN4/NPL/HCLS1/LILRB1/SLC7A7/FYB1/PTPRC/FCER1G/ADAMDEC1/ITGAX/DOCK2/KMO/NCF2/EVI2B/LILRB2/SRGN/PLEK/LCP2/MMP12/TFEC/BTK/IL2RG/AIF1/CCR1/COL10A1/SLC16A3/GZMK/GPR65/CD48/PSTPIP1/FCGR3A/THEMIS2/CHST11/SP140/MMP9/CXCR4/MAP4K1/CCL11/CD19/GZMA/TRAF3IP3/IFI30/CTSS/CD38/TDO2/HLA-DMB/SULF1/PRKCB/CCR7/GPR183/CST7/AIM…
HOLLERN_MICROACINAR_BREAST_TUMOR_UP	HOLLERN_MICROACINAR_BREAST_TUMOR_UP	44	-0.733759	-3.05389	1e-10	1.8890243902439e-09	9.84595635430039e-10	2444	tags=55%, list=8%, signal=50%	LMTK2/NR4A1/PPARGC1A/CLDN2/ATP1B1/SPDEF/AASS/RASSF3/LRRC26/TESC/BHLHA15/CA6/TSPAN13/HOMER2/DHRS7/TSPAN8/GJB1/SLC31A2/CREB3L4/RAP1GAP/MANSC1/NCALD/TPD52L1/C6orf58
MCLACHLAN_DENTAL_CARIES_UP	MCLACHLAN_DENTAL_CARIES_UP	258	0.754106810530622	2.99422213381311	1e-10	1.8890243902439e-09	9.84595635430039e-10	3224	tags=68%, list=11%, signal=61%	PLA2G7/LAPTM5/HCK/RAC2/PIM2/SLAMF8/ITGB2/SAMSN1/CD4/CYBB/MS4A4A/SLA/CD53/CD163/MS4A6A/FCGR2A/LSP1/C1QB/ADA2/TYROBP/CD37/C3AR1/HCLS1/CSF1R/ALOX5/CD84/FYB1/PTPRC/FCER1G/ADAMDEC1/CORO1A/ACP5/KYNU/CD1D/FPR1/NCF2/NCF4/EVI2B/MSR1/CYBA/SRGN/PLEK/LCP2/CD209/CHST15/LCP1/SASH3/FCGR2B/IL10RA/ALOX5AP/CCR1/F13A1/CD48/TNFAIP8/GPNMB/MMP9/CXCR4/CPVL/IFI30/SKAP2/CTSS/PLAU/SEL1L3/HLA-DMB/C5AR1/C3/C1QA/SERPINA1/RNA…
NAKAYAMA_SOFT_TISSUE_TUMORS_PCA1_UP	NAKAYAMA_SOFT_TISSUE_TUMORS_PCA1_UP	82	0.824287159682806	2.97332786572827	1e-10	1.8890243902439e-09	9.84595635430039e-10	2593	tags=78%, list=8%, signal=72%	SLAMF8/MS4A4A/SLA/CD163/FCGR2A/C1QB/LILRB1/CSF1R/DOCK2/VSIG4/KYNU/NCF4/ITGAM/FCGR2B/AIF1/GZMK/IL4R/TMEM176B/F13A1/GPNMB/FCGR3A/SIGLEC1/GZMA/BIN2/LUM/IFI30/C3/C1QA/SERPINA1/FCGR1A/ARHGAP15/NCKAP1L/CTSC/MRC1/TRBC2/HLA-DPA1/TRAC/FAP/HLA-DRA/IGHG1/ECM1/THBS2/HLA-DQA1/SRPX2/CD52/SLC15A3/CCL13/APOL1/NNMT/CFB/FHL2/HLA-DQB1/C1S/ISG20/HSPA6/S100A6/TNFAIP6/LY96/CFH/SERPINE1/IGKC/IGKV1D-39/IGLC2/DCN
REACTOME_IMMUNOREGULATORY_INTERACTIONS_BETWEEN_A_LYMPHOID_AND_A_NON_LYMPHOID_CELL	REACTOME_IMMUNOREGULATORY_INTERACTIONS_BETWEEN_A_LYMPHOID_AND_A_NON_LYMPHOID_CELL	183	0.745200710411607	2.90387047189892	1e-10	1.8890243902439e-09	9.84595635430039e-10	4754	tags=75%, list=16%, signal=64%	LILRB4/SIGLEC10/CD300A/SIGLEC7/ITGB2/LAIR1/TYROBP/LILRB1/CD300LF/CD1D/LILRB2/SIGLEC9/LILRB5/FCGR2B/MICB/SIGLEC12/CD247/ICAM3/LILRB3/FCGR3A/IFITM1/CD3E/SIGLEC1/CD19/SIGLEC6/LILRA5/LILRA6/C3/PILRA/CD300C/FCGR1A/LILRA2/SLAMF6/TRAV19/CD22/CLEC2B/OSCAR/SH2D1A/ITGAL/ITGA4/LILRA1/JAML/CD300LB/CD96/IGHV4-34/SELL/LAIR2/TREML4/KLRB1/CD33/ITGB7/SH2D1B/CD3G/TREM1/KLRG1/CD1C/IGHV2-5/CD3D/CD40LG/SLAMF7/TREM2/T…
FLECHNER_BIOPSY_KIDNEY_TRANSPLANT_REJECTED_VS_OK_UP	FLECHNER_BIOPSY_KIDNEY_TRANSPLANT_REJECTED_VS_OK_UP	87	0.785724501457675	2.84901490032248	1e-10	1.8890243902439e-09	9.84595635430039e-10	3885	tags=78%, list=13%, signal=68%	LAPTM5/LILRB4/RAC2/PIM2/ITGB2/SLA/CD53/CD163/C1QB/TYROBP/HCLS1/PTPRC/FCER1G/CORO1A/DOCK2/VSIG4/LCP1/IL10RA/AIF1/AOAH/IL4R/LY86/CD48/FCGR3A/IFITM1/MMP9/CXCR4/GZMA/IFI30/PRKCB/FCGR1A/LCK/LST1/ARPC1B/TRBC1/APOC1/RAB31/TYMP/TNFRSF1B/RHOH/GLIPR1/CD52/RAB27A/CD3D/INPP5D/CD2/LGALS9/RASSF2/S100A8/FCN1/ISG20/RBMS1/LCN2/GMFG/ENTPD1/CD8A/USP9X/SFN/IL10RB/CD27/RGS10/POLR2A/TMEM131L/CCL5/COL6A3/CELF2/ALDOC/PS…
WIELAND_UP_BY_HBV_INFECTION	WIELAND_UP_BY_HBV_INFECTION	102	0.738716584197977	2.73026543378251	1e-10	1.8890243902439e-09	9.84595635430039e-10	4855	tags=75%, list=16%, signal=64%	LAPTM5/RAC2/CD53/C1QB/ADA2/TYROBP/C3AR1/SLC7A7/FCER1G/VSIG4/PIK3CD/SRGN/IL10RA/GZMK/IGSF6/DENND2D/CD48/TPP1/GPNMB/THEMIS2/CXCR4/GZMA/ADGRE1/IFI30/CD38/HLA-DMB/RGL1/RRM2/FCGR1A/SP110/GM2A/CTSC/KPNA2/RFX5/HLA-DPA1/DRAM1/PTTG1/TRBC1/HLA-DRA/RAB31/UBE2C/IGHG1/UCP2/AURKA/RAB27A/CD3D/PLAC8/IFI16/HLA-DQB1/HLA-DPB1/ISG20/CTSB/LAP3/TRIM22/HLA-DRB1/FGL2/S100A10/HLA-DMA/RAB20/PBK/ARHGDIB/HLA-A/IGLC2/TRGC2/P…
LIAN_LIPA_TARGETS_3M	LIAN_LIPA_TARGETS_3M	61	0.792573238809691	2.72895624164374	1e-10	1.8890243902439e-09	9.84595635430039e-10	3788	tags=77%, list=12%, signal=68%	PLA2G7/LILRB4/HMOX1/MPEG1/MS4A6A/MS4A7/FCGR2A/C1QC/C1QB/C3AR1/FCER1G/ACP5/MSR1/FCGR2B/MMP12/CCR1/IGSF6/MARCO/GPNMB/LILRA5/C1QA/SLC11A1/S100A9/CFP/TLR7/SEMA7A/KLRB1/SLC15A3/SNX6/TREM2/IL1R2/MMP19/CTSB/CLEC4D/CD244/CLEC6A/MYO5A/TNFAIP2/SLFN12/ATP6V0D2/LY9/GDF15/CLEC4E/SAA1/DNMT3A/APOBEC1/MAFB
WILENSKY_RESPONSE_TO_DARAPLADIB	WILENSKY_RESPONSE_TO_DARAPLADIB	30	0.90178409201201	2.71397215414548	1e-10	1.8890243902439e-09	9.84595635430039e-10	2064	tags=90%, list=7%, signal=84%	PLA2G7/HMOX1/PTAFR/ITGB2/CD4/CYBB/ARRB2/LAIR1/NPL/EVI2B/CCR1/DENND2D/CD48/MMP9/BIN2/CTSS/NCF1/GM2A/UCP2/CXCR3/EVI2A/CCR2/CHI3L1/IL1A/PLAUR/APOE/HLA-DMA
LIAN_LIPA_TARGETS_6M	LIAN_LIPA_TARGETS_6M	77	0.75833185816626	2.70457708659873	1e-10	1.8890243902439e-09	9.84595635430039e-10	3788	tags=71%, list=12%, signal=63%	PLA2G7/LILRB4/HMOX1/ADAM8/MPEG1/MS4A6A/MS4A7/FCGR2A/C1QC/C1QB/C3AR1/CD84/FCER1G/ACP5/MSR1/FCGR2B/MMP12/CCR1/LILRB3/IGSF6/MARCO/GPNMB/LILRA5/C1QA/SLC11A1/S100A9/CFP/TLR7/PAPPA/SEMA7A/KLRB1/SLC15A3/SNX6/TREM2/IL1R2/MMP19/CTSB/CLEC4D/CD244/CLEC6A/MMP13/MYO5A/TNFAIP2/SLFN12/ATP6V0D2/LY9/GDF15/CLEC4E/RP1/GALC/FCGR3B/SAA1/DNMT3A/APOBEC1/MAFB
REACTOME_FCGR_ACTIVATION	REACTOME_FCGR_ACTIVATION	68	0.773281565709632	2.70249492793042	1e-10	1.8890243902439e-09	9.84595635430039e-10	5991	tags=93%, list=20%, signal=75%	HCK/SYK/FCGR2A/CD247/FCGR3A/IGHG4/FCGR1A/FGR/IGHG2/IGHV4-34/LYN/IGHG1/CD3G/IGHV2-5/IGLV3-25/FYN/IGHV3-48/IGKV1D-16/IGKV5-2/IGHV4-59/IGHV3-11/IGHV2-70/IGHV3-7/IGKV1-39/IGHV4-39/IGLV3-19/IGHV3-30/IGKV3-20/IGLV1-44/IGKV2-28/IGKV3-15/IGKV1D-39/IGLC2/IGLV6-57/IGKV1-5/IGLV1-40/IGHV1-46/IGHV1-69/IGKV1-17/IGKV1-12/IGHV3-23/IGLV2-14/IGLV1-51/IGKV1-33/IGKV2D-28/IGLV3-21/IGLV1-47/IGLC3/IGKV1-16/IGKV3D-20/IG…
REACTOME_REGULATION_OF_ACTIN_DYNAMICS_FOR_PHAGOCYTIC_CUP_FORMATION	REACTOME_REGULATION_OF_ACTIN_DYNAMICS_FOR_PHAGOCYTIC_CUP_FORMATION	117	0.715451067968985	2.69289290283946	1e-10	1.8890243902439e-09	9.84595635430039e-10	5991	tags=78%, list=20%, signal=63%	SYK/FCGR2A/WAS/BTK/CD247/ACTG1/FCGR3A/ACTR3/IGHG4/VAV1/NCK1/FCGR1A/NCKAP1L/IGHG2/ACTB/ARPC1B/ARPC4/WIPF1/IGHV4-34/CYFIP2/VAV3/ARPC5/IGHG1/WASF1/CD3G/ARPC2/IGHV2-5/GRB2/IGLV3-25/IGHV3-48/IGKV1D-16/IGKV5-2/MYO5A/IGHV4-59/IGHV3-11/LIMK1/IGHV2-70/IGHV3-7/IGKV1-39/IGHV4-39/IGLV3-19/IGHV3-30/IGKV3-20/IGLV1-44/ARPC3/IGKV2-28/IGKV3-15/PAK1/IGKV1D-39/IGLC2/IGLV6-57/IGKV1-5/IGLV1-40/IGHV1-46/IGHV1-69/IGKV1…
SOTIRIOU_BREAST_CANCER_GRADE_1_VS_3_UP	SOTIRIOU_BREAST_CANCER_GRADE_1_VS_3_UP	150	0.702571085043738	2.69119414937107	1e-10	1.8890243902439e-09	9.84595635430039e-10	4940	tags=67%, list=16%, signal=57%	TACC3/RRM2/NCAPG/LMNB1/SHMT2/BUB1/MKI67/DLGAP5/KPNA2/TOP2A/HMGB3/PTTG1/MELK/BLM/MYBL2/AURKB/UBE2C/ASPM/BIRC5/CENPF/NUSAP1/CDC45/JPT1/CCNA2/BUB1B/NEK2/AURKA/PLK1/CDC20/HMMR/TIMELESS/CCNB1/CDK1/CEP55/APOBEC3B/KIF18B/TPX2/KIF20A/EZH2/KIFC1/ECT2/DDX39A/MCM4/TTK/STMN1/NCAPH/CENPE/E2F8/STIL/MCM10/CDKN3/CCNB2/NDC80/MAD2L1/TUBA1C/PKMYT1/CENPI/RNASEH2A/CKS2/HJURP/KIF4A/RACGAP1/TROAP/PIMREG/GTSE1/RAB5IF/ZW…
VERHAAK_GLIOBLASTOMA_MESENCHYMAL	VERHAAK_GLIOBLASTOMA_MESENCHYMAL	214	0.68053951575629	2.68253736158415	1e-10	1.8890243902439e-09	9.84595635430039e-10	5668	tags=67%, list=19%, signal=55%	LAPTM5/FPR3/RAC2/SLAMF8/SIGLEC7/ITGB2/PTPN6/CD4/MS4A4A/LAIR1/FCGR2A/MYO1F/ALOX5/PTPRC/KYNU/NCF2/NCF4/LILRB2/SIGLEC9/MSR1/LCP2/CYTH4/ITGAM/LCP1/TRPM2/FCGR2B/DOK3/CNN2/SLC16A3/ICAM3/LILRB3/IL4R/GNA15/TNFAIP8/THEMIS2/TGFBI/FOLR2/HK3/MCUB/IFI30/RHOG/PLAU/C5AR1/PDPN/SLC11A1/SERPINA1/PTPN22/AMPD3/CLEC2B/DSE/CTSC/GCNT1/ARPC1B/ITGA4/DRAM1/WIPF1/FXYD5/CYTIP/MVP/BDKRB2/LOX/ADAM12/CCR5/PLBD1/TYMP/ANXA4/PYGL…
ROSTY_CERVICAL_CANCER_PROLIFERATION_CLUSTER	ROSTY_CERVICAL_CANCER_PROLIFERATION_CLUSTER	137	0.702920727490687	2.67592662085782	1e-10	1.8890243902439e-09	9.84595635430039e-10	4548	tags=72%, list=15%, signal=61%	TACC3/MCUB/RRM2/NCAPG/LMNB1/BUB1/MKI67/DLGAP5/KPNA2/TOP2A/BID/ASF1B/PTTG1/SMC4/MELK/MYBL2/AURKB/UBE2C/ASPM/BIRC5/CENPF/NUSAP1/JPT1/TMSB10/CCNA2/BUB1B/NEK2/AURKA/PLK1/DHFR/CDC20/HMMR/CCNB1/TPGS2/CDK1/CEP55/APOBEC3B/KIF18B/TPX2/NETO2/BRCA1/KIF20A/PAFAH1B3/EZH2/KIFC1/TK1/ECT2/HMGA1/MCM4/TTK/NCAPH/CENPE/E2F8/RAD51AP1/PCLAF/STIL/SHCBP1/MCM10/CCNB2/NDC80/MAD2L1/DTL/CKS2/HJURP/SPDL1/KIF4A/RACGAP1/HSPB11…
REACTOME_ANTIGEN_ACTIVATES_B_CELL_RECEPTOR_BCR_LEADING_TO_GENERATION_OF_SECOND_MESSENGERS	REACTOME_ANTIGEN_ACTIVATES_B_CELL_RECEPTOR_BCR_LEADING_TO_GENERATION_OF_SECOND_MESSENGERS	85	0.736971735360311	2.66874112212242	1e-10	1.8890243902439e-09	9.84595635430039e-10	5991	tags=85%, list=20%, signal=68%	PTPN6/SYK/PIK3CD/BTK/CD19/VAV1/NCK1/BLNK/CD22/DAPP1/IGHV4-34/LYN/ORAI2/PLCG2/IGHV2-5/GRB2/CD79B/IGLV3-25/FYN/IGHV3-48/IGKV1D-16/IGKV5-2/IGHV4-59/IGHV3-11/IGHV2-70/IGHV3-7/IGKV1-39/IGHV4-39/IGLV3-19/IGHV3-30/IGKV3-20/IGLV1-44/BLK/IGKV2-28/IGKV3-15/IGKV1D-39/IGLC2/IGLV6-57/IGKV1-5/IGLV1-40/IGHV1-46/IGHM/IGHV1-69/IGKV1-17/IGKV1-12/IGHV3-23/IGLV2-14/IGLV1-51/IGKV1-33/IGKV2D-28/CD79A/IGLV3-21/IGLV1-47…
BOSCO_TH1_CYTOTOXIC_MODULE	BOSCO_TH1_CYTOTOXIC_MODULE	111	0.711305463067884	2.65534870492312	1e-10	1.8890243902439e-09	9.84595635430039e-10	4975	tags=67%, list=16%, signal=56%	IL4I1/RHBDF2/CD28/IL2RA/LILRB5/FCGR2B/SDS/SAMD3/GZMK/F13A1/PRF1/ADORA3/CD163L1/IL10/RNASE2/IDO1/CD38/IL12RB2/CMKLR1/RGL1/RRM2/SLA2/GNLY/SH2D1A/MKI67/NKG7/CCL7/CCR5/TRAT1/MERTK/KNL1/PRKCQ/TNFSF18/SLAMF1/TSHZ3/CEMIP/F2R/TXK/CCL8/GZMB/STAB1/CTLA4/GPR171/ARNT2/CDC7/CDK6/CALHM6/IRF4/GBP6/STAT4/CD300E/PTGER2/GIMAP4/ENPP2/ADAM19/TMEM229B/ANKRD22/SOCS1/DNA2/P2RX5/DPCD/CRABP1/FFAR3/CXCL9/HAPLN3/ISG15/TYMS…
REACTOME_ROLE_OF_LAT2_NTAL_LAB_ON_CALCIUM_MOBILIZATION	REACTOME_ROLE_OF_LAT2_NTAL_LAB_ON_CALCIUM_MOBILIZATION	70	0.754675084805862	2.64814581559989	1e-10	1.8890243902439e-09	9.84595635430039e-10	5991	tags=86%, list=20%, signal=69%	SYK/LAT2/FCER1G/MS4A2/IGHV4-34/LYN/IGHV2-5/GRB2/IGLV3-25/FYN/IGHV3-48/IGKV1D-16/IGKV5-2/IGHV4-59/IGHV3-11/IGHV2-70/IGHV3-7/IGKV1-39/IGHV4-39/IGLV3-19/IGHV3-30/IGKV3-20/IGLV1-44/IGKV2-28/IGKV3-15/IGKV1D-39/IGLC2/IGLV6-57/IGKV1-5/IGLV1-40/IGHV1-46/IGHV1-69/IGKV1-17/IGKV1-12/IGHV3-23/IGLV2-14/IGLV1-51/IGKV1-33/IGKV2D-28/IGLV3-21/IGLV1-47/IGLC3/FCER1A/IGKV1-16/IGKV3D-20/IGKV3-11/IGKV4-1/IGLV2-23/IGLV…
TURASHVILI_BREAST_LOBULAR_CARCINOMA_VS_LOBULAR_NORMAL_UP	TURASHVILI_BREAST_LOBULAR_CARCINOMA_VS_LOBULAR_NORMAL_UP	94	-0.541872	-2.64813	1e-10	1.8890243902439e-09	9.84595635430039e-10	3722	tags=51%, list=12%, signal=45%	BHLHE41/IL17RB/CYP4X1/FAM76B/ADAMTS5/RAB1A/PDK4/LINC00472/IL20RA/TRIM2/THRB/PTK2/SFRP1/SGK3/FHOD3/CRYZ/WIF1/ESD/RYR3/FMO5/MPPED2/TM4SF18/PI15/GPM6B/MYLK/PGR/CYP2J2/KRT14/FAM3B/ACTA2/MYH11/ANXA3/CNN1/MYBPC1/TOM1L1/EHF/CHPT1/SYNM/DMD/PIGR/ELF5/CGNL1/PIP/GRIA2/AZGP1/CA2/ID4/CYB5R2
REACTOME_INITIAL_TRIGGERING_OF_COMPLEMENT	REACTOME_INITIAL_TRIGGERING_OF_COMPLEMENT	77	0.74236465817221	2.64763035176753	1e-10	1.8890243902439e-09	9.84595635430039e-10	5991	tags=86%, list=20%, signal=69%	C1QC/C1QB/IGHG4/C3/C1QA/IGHG2/CFP/C4A/IGHV4-34/IGHG1/C4B/C1R/IGHV2-5/CFB/C1S/FCN1/IGLV3-25/IGHV3-48/IGKV1D-16/IGKV5-2/IGHV4-59/IGHV3-11/IGHV2-70/IGHV3-7/IGKV1-39/IGHV4-39/IGLV3-19/IGHV3-30/GZMM/IGKV3-20/IGLV1-44/IGKV2-28/IGKV3-15/IGKV1D-39/IGLC2/IGLV6-57/IGKV1-5/IGLV1-40/IGHV1-46/IGHV1-69/IGKV1-17/IGKV1-12/IGHV3-23/IGLV2-14/IGLV1-51/IGKV1-33/IGKV2D-28/IGLV3-21/IGLV1-47/IGLC3/IGKV1-16/IGKV3D-20/IG…
RODWELL_AGING_KIDNEY_NO_BLOOD_DN	RODWELL_AGING_KIDNEY_NO_BLOOD_DN	140	-0.514716	-2.6415	1e-10	1.8890243902439e-09	9.84595635430039e-10	3592	tags=39%, list=12%, signal=35%	LINC00667/AUTS2/FAM83F/MMUT/OAT/DBT/NEDD4L/PRKAA2/NEBL/ADCY1/C3orf14/UCHL5/ERLIN2/THRB/ISOC1/ENOSF1/TSPAN7/LPL/SLC25A36/ITPR1/PHYH/DHTKD1/AASS/ITPR1-DT/TMEM80/GABARAPL1/MPC1/KLF9/IMPACT/FMO5/MPPED2/PPM1K/OXCT1/FRMD3/GPRASP1/FAM171A1/GSTA4/PTGER3/TOX3/TMPRSS2/TPD52/CTH/CPEB3/GNAS/ALDH6A1/ESRRG/ARFGEF3/SHANK2/RTN4/BCKDHB/CLDN8/FOLH1/TBC1D24/EGF/PEBP1
REACTOME_CD22_MEDIATED_BCR_REGULATION	REACTOME_CD22_MEDIATED_BCR_REGULATION	60	0.766753823610772	2.63534526939211	1e-10	1.8890243902439e-09	9.84595635430039e-10	5991	tags=92%, list=20%, signal=74%	PTPN6/CD22/IGHV4-34/LYN/IGHV2-5/CD79B/IGLV3-25/IGHV3-48/IGKV1D-16/IGKV5-2/IGHV4-59/IGHV3-11/IGHV2-70/IGHV3-7/IGKV1-39/IGHV4-39/IGLV3-19/IGHV3-30/IGKV3-20/IGLV1-44/IGKV2-28/IGKV3-15/IGKV1D-39/IGLC2/IGLV6-57/IGKV1-5/IGLV1-40/IGHV1-46/IGHM/IGHV1-69/IGKV1-17/IGKV1-12/IGHV3-23/IGLV2-14/IGLV1-51/IGKV1-33/IGKV2D-28/CD79A/IGLV3-21/IGLV1-47/IGLC3/IGKV1-16/IGKV3D-20/IGKV3-11/IGKV4-1/IGLV2-23/IGLV2-8/IGKV1D…
REACTOME_FCERI_MEDIATED_MAPK_ACTIVATION	REACTOME_FCERI_MEDIATED_MAPK_ACTIVATION	86	0.719711010470648	2.61196700508165	1e-10	1.8890243902439e-09	9.84595635430039e-10	5991	tags=79%, list=20%, signal=64%	SYK/FCER1G/LCP2/VAV1/MS4A2/NRAS/IGHV4-34/LYN/VAV3/PAK2/PLCG2/IGHV2-5/GRB2/IGLV3-25/IGHV3-48/IGKV1D-16/IGKV5-2/IGHV4-59/IGHV3-11/IGHV2-70/IGHV3-7/GRAP2/IGKV1-39/IGHV4-39/IGLV3-19/IGHV3-30/IGKV3-20/IGLV1-44/IGKV2-28/IGKV3-15/PAK1/IGKV1D-39/IGLC2/IGLV6-57/IGKV1-5/IGLV1-40/IGHV1-46/IGHV1-69/IGKV1-17/IGKV1-12/IGHV3-23/IGLV2-14/IGLV1-51/IGKV1-33/IGKV2D-28/MAPK10/IGLV3-21/IGLV1-47/IGLC3/FCER1A/IGKV1-16/…
REACTOME_FCERI_MEDIATED_CAPLUS2_MOBILIZATION	REACTOME_FCERI_MEDIATED_CAPLUS2_MOBILIZATION	85	0.720914415897244	2.61059394129304	1e-10	1.8890243902439e-09	9.84595635430039e-10	5991	tags=82%, list=20%, signal=66%	SYK/FCER1G/LCP2/BTK/VAV1/MS4A2/IGHV4-34/LYN/VAV3/PLCG2/IGHV2-5/GRB2/ITK/TXK/NFATC1/IGLV3-25/IGHV3-48/IGKV1D-16/IGKV5-2/IGHV4-59/IGHV3-11/IGHV2-70/IGHV3-7/GRAP2/IGKV1-39/IGHV4-39/IGLV3-19/IGHV3-30/IGKV3-20/IGLV1-44/IGKV2-28/IGKV3-15/IGKV1D-39/IGLC2/NFATC3/IGLV6-57/IGKV1-5/IGLV1-40/IGHV1-46/IGHV1-69/IGKV1-17/IGKV1-12/IGHV3-23/IGLV2-14/IGLV1-51/IGKV1-33/IGKV2D-28/IGLV3-21/IGLV1-47/IGLC3/FCER1A/IGKV1…
REACTOME_CREATION_OF_C4_AND_C2_ACTIVATORS	REACTOME_CREATION_OF_C4_AND_C2_ACTIVATORS	69	0.744995445032983	2.61008454856471	1e-10	1.8890243902439e-09	9.84595635430039e-10	5991	tags=87%, list=20%, signal=70%	C1QC/C1QB/IGHG4/C1QA/IGHG2/IGHV4-34/IGHG1/C1R/IGHV2-5/C1S/FCN1/IGLV3-25/IGHV3-48/IGKV1D-16/IGKV5-2/IGHV4-59/IGHV3-11/IGHV2-70/IGHV3-7/IGKV1-39/IGHV4-39/IGLV3-19/IGHV3-30/IGKV3-20/IGLV1-44/IGKV2-28/IGKV3-15/IGKV1D-39/IGLC2/IGLV6-57/IGKV1-5/IGLV1-40/IGHV1-46/IGHV1-69/IGKV1-17/IGKV1-12/IGHV3-23/IGLV2-14/IGLV1-51/IGKV1-33/IGKV2D-28/IGLV3-21/IGLV1-47/IGLC3/IGKV1-16/IGKV3D-20/IGKV3-11/IGKV4-1/IGLV2-23/…
GAURNIER_PSMD4_TARGETS	GAURNIER_PSMD4_TARGETS	70	0.74346646765524	2.60881491253488	1e-10	1.8890243902439e-09	9.84595635430039e-10	2454	tags=60%, list=8%, signal=55%	CD86/C3AR1/CCR1/IL10/HLA-DMB/C5AR1/C3/IL21R/CCR7/CXCL16/IL12RB1/CCL18/IL16/CXCL6/CXCL13/CCL7/HLA-DPA1/HLA-DRA/CCR5/CXCL1/CCR3/HLA-DQA1/TGFB1/IL18R1/CCL13/HLA-DQB1/HLA-DPB1/IL1R2/CCL8/IFNGR1/HLA-DPB2/HLA-DOA/IL13RA1/HLA-DQB2/CCL20/IL1A/CXCL8/HLA-DRB1/HLA-DMA/HLA-G/RELB/HLA-A
WALLACE_PROSTATE_CANCER_RACE_UP	WALLACE_PROSTATE_CANCER_RACE_UP	297	0.652042424775995	2.60713251538109	1e-10	1.8890243902439e-09	9.84595635430039e-10	3325	tags=54%, list=11%, signal=49%	LAPTM5/RAC2/PIM2/ITGB2/SAMSN1/CD86/MS4A4A/SLA/CD53/LSP1/C1QB/ADCY7/ADA2/CCN4/CD37/HCLS1/FYB1/PTPRC/FCER1G/ADAMDEC1/CD28/CORO1A/VSIG4/EVI2B/LILRB2/SRGN/PLEK/LCP2/FCGR2B/TFEC/IL10RA/IL2RG/ALOX5AP/PTPN7/GZMK/GPR65/CD48/PRF1/THEMIS2/IFITM1/MMP9/CXCR4/MAP4K1/MCUB/GZMA/IDO1/CTSS/ARL4C/C5AR1/C1QA/CCR7/GPR183/PTPN22/RNASE6/FCMR/ARHGAP15/IL16/ADAM28/BCL2A1/IRF8/NCKAP1L/CTSC/MRC1/TRBC2/LCK/ITGAL/NKG7/ITGA4…
REACTOME_FCGAMMA_RECEPTOR_FCGR_DEPENDENT_PHAGOCYTOSIS	REACTOME_FCGAMMA_RECEPTOR_FCGR_DEPENDENT_PHAGOCYTOSIS	142	0.682250013101376	2.60474150919453	1e-10	1.8890243902439e-09	9.84595635430039e-10	5991	tags=72%, list=20%, signal=58%	HCK/SYK/FCGR2A/WAS/BTK/CD247/PLPP4/ACTG1/FCGR3A/ACTR3/IGHG4/VAV1/NCK1/FCGR1A/FGR/NCKAP1L/IGHG2/ACTB/ARPC1B/ARPC4/PLD4/WIPF1/IGHV4-34/LYN/CYFIP2/VAV3/ARPC5/IGHG1/WASF1/PLCG2/CD3G/ARPC2/IGHV2-5/GRB2/IGLV3-25/FYN/IGHV3-48/IGKV1D-16/IGKV5-2/MYO5A/IGHV4-59/IGHV3-11/LIMK1/IGHV2-70/IGHV3-7/IGKV1-39/IGHV4-39/IGLV3-19/IGHV3-30/IGKV3-20/IGLV1-44/ARPC3/IGKV2-28/IGKV3-15/PAK1/IGKV1D-39/IGLC2/IGLV6-57/IGKV1-5…
LEE_EARLY_T_LYMPHOCYTE_UP	LEE_EARLY_T_LYMPHOCYTE_UP	108	0.696859977028017	2.59796299508855	1e-10	1.8890243902439e-09	9.84595635430039e-10	4715	tags=66%, list=15%, signal=56%	SYK/GNA15/CPVL/RRM2/NCAPG/ADA/BUB1/MKI67/UHRF1/DLGAP5/TOP2A/HMGB3/UBE2T/PTTG1/MELK/TNFRSF21/UBE2C/ASPM/BIRC5/KNL1/NUSAP1/CD1E/BUB1B/NEK2/AURKA/NUF2/HMMR/CCNB1/CDK1/CEP55/KIF18B/KIF20A/SCRN1/E2F2/MCM4/TTK/E2F8/PRR11/RAD51AP1/PCLAF/E2F7/MCM10/CDKN3/CCNB2/NDC80/CDCA2/MYB/NEIL3/DTL/CKS2/FANCI/KIF15/PBK/KIF11/OIP5/CENPU/CD1B/KIF2C/AEBP1/MCM2/TUBB4B/CEP128/MZB1/KIF14/DIAPH3/GFI1/DNTT/TUBB/TYMS/ATAD2/CD…
REACTOME_GENERATION_OF_SECOND_MESSENGER_MOLECULES	REACTOME_GENERATION_OF_SECOND_MESSENGER_MOLECULES	35	0.835029978457444	2.59509095349815	1e-10	1.8890243902439e-09	9.84595635430039e-10	2776	tags=83%, list=9%, signal=75%	CD4/FYB1/WAS/LCP2/CD247/CD3E/NCK1/TRAV19/LCK/HLA-DPA1/HLA-DRA/ZAP70/PAK2/CD3G/HLA-DQA1/CD3D/ITK/HLA-DPB1/HLA-DQB2/TRBV7-9/EVL/HLA-DRB1/GRAP2/TRAV8-4/CD101/TRAV29DV5/HLA-DQA2/PAK1/TRBV12-3
LEE_DIFFERENTIATING_T_LYMPHOCYTE	LEE_DIFFERENTIATING_T_LYMPHOCYTE	194	0.6618197096364	2.58899765941619	1e-10	1.8890243902439e-09	9.84595635430039e-10	4873	tags=56%, list=16%, signal=48%	LAPTM5/RAC2/ITGB2/SLA/CD53/SELPLG/ADA2/HCLS1/FYB1/PTPRC/CORO1A/DOCK2/EVI2B/ARHGAP30/DOCK8/SASH3/CD247/AIF1/ARHGAP9/CD48/TNFAIP8/CXCR4/MAP4K1/ITGB2-AS1/TRAF3IP3/APBB1IP/VAV1/AKNA/PRKCB/IKZF1/ARHGAP15/PAG1/SEMA4D/TMC6/SP110/NCKAP1L/IFNAR2/TRBC2/SH2D1A/LCK/SORL1/ITGAL/IL7R/TBC1D10C/NUP210/MR1/RCSD1/CD96/SLFN5/TRBC1/ARHGAP25/SELL/CYFIP2/TRAT1/PIK3CG/RASGRP1/PRKCQ/RHOH/UCP2/TAGAP/ICOS/CD3G/GPR174/SNX2…
RODWELL_AGING_KIDNEY_DN	RODWELL_AGING_KIDNEY_DN	139	-0.50526	-2.58793	1e-10	1.8890243902439e-09	9.84595635430039e-10	3592	tags=40%, list=12%, signal=36%	LINC00667/AUTS2/FAM83F/MMUT/OAT/DBT/VSIG10/MORN4/NEDD4L/PRKAA2/NEBL/ADCY1/C3orf14/UCHL5/ERLIN2/CACNB2/ISOC1/ENOSF1/TSPAN7/LPL/SLC25A36/LARGE2/FAXDC2/PHYH/AASS/ITPR1-DT/TMEM80/GABARAPL1/MPC1/KLF9/IMPACT/FMO5/MPPED2/PPM1K/OXCT1/FRMD3/GPRASP1/KANK1/ABTB2/PTGER3/TOX3/TMPRSS2/TPD52/CTH/CPEB3/GNAS/ESRRG/ARFGEF3/GNG7/SHANK2/RTN4/BCKDHB/CLDN8/FOLH1/EGF/PEBP1
QI_PLASMACYTOMA_UP	QI_PLASMACYTOMA_UP	247	0.652327927838744	2.58248641177039	1e-10	1.8890243902439e-09	9.84595635430039e-10	4810	tags=60%, list=16%, signal=51%	HCK/RAC2/ITGB2/PTPN6/CD4/SLA/CD53/LSP1/ADCY7/CD37/HCLS1/CSF1R/GPSM3/NFAM1/PLEK/LCP1/IL2RG/ALOX5AP/DOK1/CCR1/CNN2/IL4R/LY86/GNA15/CARD11/STK10/MARCO/PSTPIP1/CD7/IL2RB/SP140/UBASH3B/PLXNC1/MOB1A/CD3E/CD19/UBE2D1/VAV1/IL21R/CST7/FAS/RGL1/ABI3/FGR/IRF8/CD22/DAPP1/TGM2/CDC42SE1/ARAP2/SH2D1A/LCK/PTPN1/LST1/SH3BP2/ARPC4/SNX10/RPS6KA1/BDKRB2/CIITA/CCR5/TRAT1/TLR1/IL27RA/ZAP70/TNFSF13B/CASP1/ITGB7/PLSCR1/…
SCHUETZ_BREAST_CANCER_DUCTAL_INVASIVE_UP	SCHUETZ_BREAST_CANCER_DUCTAL_INVASIVE_UP	347	0.636307574382863	2.57243787320584	1e-10	1.8890243902439e-09	9.84595635430039e-10	4273	tags=54%, list=14%, signal=47%	LAPTM5/HMOX1/SLAMF8/SAMSN1/MS4A4A/CD53/CD163/MS4A6A/FCGR2A/C1QB/ADCY7/CCN4/TYROBP/C3AR1/HCLS1/ALOX5/SLC7A7/PTPRC/FCER1G/EVI2B/MSR1/SRGN/LCP2/SPON2/TFEC/CCR1/COL10A1/SLC16A3/IGFBP3/GPR65/GPNMB/TGFBI/ADORA3/ACSL4/CPVL/PLXNC1/LUM/CPA3/IFI30/SKAP2/CTSS/PLAU/MMP2/ARL4C/TDO2/HLA-DMB/SULF1/C1QA/SPON1/FAS/RNASE6/FCGR1A/IRF8/CLEC2B/NOX4/DSE/SERPINF1/TGM2/PDGFRA/MNDA/FZD2/MICAL2/TLR7/HLA-DPA1/ROBO1/PLXDC1/…
KONG_E2F3_TARGETS	KONG_E2F3_TARGETS	92	0.703680451482133	2.56390989180962	1e-10	1.8890243902439e-09	9.84595635430039e-10	2891	tags=57%, list=9%, signal=51%	F13A1/TACC3/NCAPG/LMNB1/BUB1/MKI67/DLGAP5/TOP2A/ASF1B/UBE2T/MELK/NUP50/UBE2C/CENPF/NUSAP1/DEPDC1/CCNA2/CDCA5/BUB1B/AURKA/PLK1/NUF2/CDC20/HMMR/CCNB1/CENPK/TPX2/BRCA1/KIF20A/EZH2/TK1/NCAPH/RAD51AP1/SHCBP1/CDC7/MYB/E2F3/HJURP/SPDL1/RACGAP1/FIGNL1/NCAPD2/CDC6/RAD51/DCK/PBK/KIF11/KIF2C/HLX/MCM3/IQGAP3/RAD54L
RODWELL_AGING_KIDNEY_UP	RODWELL_AGING_KIDNEY_UP	482	0.622651179578091	2.55849262890377	1e-10	1.8890243902439e-09	9.84595635430039e-10	4689	tags=55%, list=15%, signal=48%	LAPTM5/RAC2/SLAMF8/ITGB2/PTPN6/IL4I1/CD53/ADAM8/MPEG1/MS4A6A/SELPLG/MS4A7/C1QC/C1QB/CYBC1/TYROBP/MYO1F/HCLS1/CSF1R/ALOX5/FYB1/PTPRC/FCER1G/CORO1A/DOCK2/RGS19/CD1D/TBXAS1/ARHGAP30/MSR1/PIK3CD/SRGN/LCP2/CHST15/SPON2/IL10RA/CLEC10A/DOK1/DOK3/CCR1/GZMK/PPP1R18/RIN3/STK10/OSMR/C15orf48/GPNMB/PARVG/THEMIS2/TGFBI/IFITM1/CXCR4/ITGB2-AS1/GZMA/APBB1IP/LUM/CD38/ARL4C/SEL1L3/AKNA/PXDN/NAPSB/C1QA/SPON1/FAS/RH…
ICHIBA_GRAFT_VERSUS_HOST_DISEASE_35D_UP	ICHIBA_GRAFT_VERSUS_HOST_DISEASE_35D_UP	137	0.670944631738065	2.55419783621806	1e-10	1.8890243902439e-09	9.84595635430039e-10	2410	tags=53%, list=8%, signal=49%	LAPTM5/LILRB4/HCK/ITGB2/CYBB/CD53/MPEG1/MS4A6A/SELPLG/C1QC/C1QB/TYROBP/CSF1R/PTPRC/FPR1/NCF4/MSR1/CYBA/LCP2/MMP12/AIF1/CCR1/LILRB3/CD7/RNASE2/APBB1IP/ADGRE1/LILRA5/CTSS/NABP1/HLA-DMB/C1QA/FCGR1A/S100A9/BCL2A1/CTSC/TRBC2/MNDA/LCK/PTPN1/CFP/PKM/SHISA5/PLD4/SNX10/NCOA3/CYTIP/LGMN/SAMHD1/BIRC5/CASP1/TMSB4X/TMSB10/PLK1/CD52/MS4A4E/NNMT/PLAC8/HLA-DQB1/S100A8/TLR6/MCM4/TAP1/SMOC2/COLGALT1/MT2A/S100A6/FG…
NAKAYAMA_SOFT_TISSUE_TUMORS_PCA2_UP	NAKAYAMA_SOFT_TISSUE_TUMORS_PCA2_UP	87	0.702375792893564	2.54679483186178	1e-10	1.8890243902439e-09	9.84595635430039e-10	3728	tags=61%, list=12%, signal=54%	CCN4/SLC16A3/RRM2/CDH3/BUB1/MKI67/MICAL2/DLGAP5/TOP2A/MELK/UBE2C/ASPM/BIRC5/CENPF/NUSAP1/TNC/CCNA2/NEK2/CDC20/SCG5/HMMR/CCNB1/CDK1/CEP55/ENO2/TPX2/KIF20A/CDH11/MLLT11/MCM4/AHNAK2/NCAPH/CENPE/PCLAF/CDKN3/CCNB2/GREM1/CKS2/HJURP/PLP2/FBN2/GTSE1/PBK/TPBG/KIF11/KIF2C/HMGA2/UBE2S/PSD3/FGFR3/CRABP1/CENPN/ROR2
KEGG_NATURAL_KILLER_CELL_MEDIATED_CYTOTOXICITY	KEGG_NATURAL_KILLER_CELL_MEDIATED_CYTOTOXICITY	127	0.670374497951607	2.54181079956489	1e-10	1.8890243902439e-09	9.84595635430039e-10	4912	tags=56%, list=16%, signal=47%	RAC2/ITGB2/PTPN6/SYK/TYROBP/FCER1G/PIK3CD/LCP2/PIK3R5/MICB/CD247/CD48/PRF1/FCGR3A/TNFRSF10C/VAV1/PRKCB/FAS/PTK2B/IFNAR2/SH2D1A/LCK/ITGAL/SH3BP2/NRAS/BID/VAV3/PIK3CG/ZAP70/PLCG2/SH2D1B/CASP3/RAET1L/GRB2/FASLG/IFNGR1/GZMB/NFATC1/FYN/CD244/KIR2DS4/TNFRSF10B/KIR2DL4/NFATC4/NCR3/NFAT5/KIR2DL3/HLA-G/PAK1/KIR3DL1/HLA-A/ICAM2/ICAM1/KIR2DL1/NFATC3/CHP2/MAP2K1/ULBP2/FCGR3B/TNFRSF10A/TNFSF10/NCR2/HCST/PPP3C…
GAL_LEUKEMIC_STEM_CELL_DN	GAL_LEUKEMIC_STEM_CELL_DN	230	0.642620671117312	2.54098725938582	1e-10	1.8890243902439e-09	9.84595635430039e-10	4761	tags=57%, list=16%, signal=49%	LILRB4/CD86/MS4A4A/CD163/MS4A6A/FCGR2A/C3AR1/LILRB1/VSIG4/CD1D/FPR1/NCF2/CHST15/CARD9/AOAH/CCR1/GPR65/LILRB3/IGSF6/IL2RB/MMP9/RNASE2/IFI30/CD38/C1QA/SLC11A1/PILRA/SERPINA1/ADAP2/NCF1/RRM2/NCAPG/FCGR1A/LILRA2/FGR/S100A9/LMNB1/GM2A/LRP2/MNDA/BUB1/TOP2A/TRAC/CLEC5A/ASF1B/MELK/SECTM1/CXCL1/SAMHD1/BIRC5/TYMP/CASP1/NUSAP1/CDC45/SLC16A6/CXCR3/CCNA2/PRDM1/BUB1B/PLK1/DHFR/CDC20/SLC15A3/HMMR/CCNB1/CDK1/KIF…
REACTOME_PHOSPHORYLATION_OF_CD3_AND_TCR_ZETA_CHAINS	REACTOME_PHOSPHORYLATION_OF_CD3_AND_TCR_ZETA_CHAINS	24	0.882940948372334	2.53807351279407	1e-10	1.8890243902439e-09	9.84595635430039e-10	2776	tags=92%, list=9%, signal=83%	CD4/PTPRC/CD247/CSK/CD3E/PTPN22/PAG1/TRAV19/LCK/HLA-DPA1/HLA-DRA/CD3G/HLA-DQA1/CD3D/HLA-DPB1/HLA-DQB2/TRBV7-9/HLA-DRB1/TRAV8-4/TRAV29DV5/HLA-DQA2/TRBV12-3
CHIANG_LIVER_CANCER_SUBCLASS_PROLIFERATION_UP	CHIANG_LIVER_CANCER_SUBCLASS_PROLIFERATION_UP	174	0.65554777599229	2.5343729931188	1e-10	1.8890243902439e-09	9.84595635430039e-10	3772	tags=59%, list=12%, signal=52%	SLAMF8/SLC7A7/TMEM51/CYBA/MMP12/SLC16A3/MMD/CHST11/MMP9/MCUB/SEL1L3/NCAPG/PAG1/LMNB1/MKI67/PKM/DLGAP5/SKA1/TOP2A/PTTG1/ANLN/SMC4/TNFRSF21/AURKB/UBE2C/ASPM/PLBD1/BIRC5/CENPF/WASF1/NUSAP1/JPT1/G6PD/DEPDC1/CCNA2/CDCA5/BUB1B/NEK2/AURKA/NUF2/CDC20/CCNB1/CENPK/CDK1/CEP55/KIF18B/TPX2/KIF20A/CKAP2L/PAFAH1B3/EZH2/UGCG/ECT2/CMTM3/TTK/CENPE/E2F8/PRR11/RAD51AP1/SHCBP1/ELF4/DEPDC1B/CDKN3/CCNB2/NDC80/CDC7/ZFAS…
REACTOME_COMPLEMENT_CASCADE	REACTOME_COMPLEMENT_CASCADE	110	0.677785854857814	2.53355092053775	1e-10	1.8890243902439e-09	9.84595635430039e-10	5991	tags=71%, list=20%, signal=57%	C1QC/C1QB/C3AR1/CR1/CD19/IGHG4/C5AR1/C3/C1QA/IGHG2/CFP/CFI/C4A/IGHV4-34/IGHG1/C4B/C1R/IGHV2-5/CFB/C1S/FCN1/C6/IGLV3-25/IGHV3-48/IGKV1D-16/IGKV5-2/IGHV4-59/IGHV3-11/IGHV2-70/IGHV3-7/IGKV1-39/IGHV4-39/CFH/IGLV3-19/IGHV3-30/GZMM/IGKV3-20/IGLV1-44/IGKV2-28/IGKV3-15/CD55/C5AR2/IGKV1D-39/IGLC2/IGLV6-57/IGKV1-5/IGLV1-40/IGHV1-46/IGHV1-69/IGKV1-17/IGKV1-12/IGHV3-23/IGLV2-14/IGLV1-51/IGKV1-33/IGKV2D-28/IG…
KEGG_SYSTEMIC_LUPUS_ERYTHEMATOSUS	KEGG_SYSTEMIC_LUPUS_ERYTHEMATOSUS	55	0.745689329751183	2.53281656547379	1e-10	1.8890243902439e-09	9.84595635430039e-10	2794	tags=56%, list=9%, signal=51%	CD86/FCGR2A/C1QC/C1QB/CD28/FCGR2B/FCGR3A/IL10/HLA-DMB/C3/C1QA/FCGR1A/HLA-DPA1/C4A/HLA-DRA/C4B/HLA-DQA1/C1R/CD40LG/HLA-DQB1/C1S/HLA-DPB1/HLA-DOA/C6/CTSG/HLA-DRB1/HLA-DOB/HLA-DMA/HLA-DQA2/CD80/SSB
REACTOME_ROLE_OF_PHOSPHOLIPIDS_IN_PHAGOCYTOSIS	REACTOME_ROLE_OF_PHOSPHOLIPIDS_IN_PHAGOCYTOSIS	81	0.700484393792891	2.5139865466406	1e-10	1.8890243902439e-09	9.84595635430039e-10	5991	tags=79%, list=20%, signal=64%	SYK/FCGR2A/CD247/PLPP4/FCGR3A/IGHG4/FCGR1A/IGHG2/PLD4/IGHV4-34/IGHG1/PLCG2/CD3G/IGHV2-5/IGLV3-25/IGHV3-48/IGKV1D-16/IGKV5-2/IGHV4-59/IGHV3-11/IGHV2-70/IGHV3-7/IGKV1-39/IGHV4-39/IGLV3-19/IGHV3-30/IGKV3-20/IGLV1-44/IGKV2-28/IGKV3-15/IGKV1D-39/IGLC2/IGLV6-57/IGKV1-5/IGLV1-40/IGHV1-46/IGHV1-69/IGKV1-17/IGKV1-12/IGHV3-23/IGLV2-14/IGLV1-51/PRKCD/IGKV1-33/IGKV2D-28/IGLV3-21/IGLV1-47/IGLC3/IGKV1-16/IGKV3…
ALTEMEIER_RESPONSE_TO_LPS_WITH_MECHANICAL_VENTILATION	ALTEMEIER_RESPONSE_TO_LPS_WITH_MECHANICAL_VENTILATION	120	0.666951932790375	2.51334053062976	1e-10	1.8890243902439e-09	9.84595635430039e-10	4988	tags=58%, list=16%, signal=49%	PLA2G7/CYBB/SLA/IL4I1/MS4A6A/FCGR2A/FCER1G/PLEK/LCP2/ITGAM/TFEC/CCR1/GPR65/LILRB3/F13A1/OSMR/GDA/C5AR1/IRF7/FCGR1A/CXCL6/BCL2A1/LST1/CSF3R/SELL/PFKFB3/CSF2RB/EBI3/FPR2/OAS2/STAT2/SLC15A3/CCR2/BST1/MEFV/IL1R2/CCL20/CCRL2/OAS3/CLEC4D/CLEC6A/IL1A/SLC26A4/MAP3K8/MT2A/TNFAIP2/PLAUR/FGL2/SLFN12/IL1RN/RAB20/SLFN12L/SERPINE1/MXD1/RELB/HCAR2/CLEC4E/ADM/UPP1/IL1B/TGM1/SAA1/GBP3/ISG15/F3/STAT1/SOCS3/ADAMTS4…
WU_APOPTOSIS_BY_CDKN1A_VIA_TP53	WU_APOPTOSIS_BY_CDKN1A_VIA_TP53	53	0.743387607284513	2.50975337517081	1e-10	1.8890243902439e-09	9.84595635430039e-10	4519	tags=70%, list=15%, signal=60%	P4HA1/NCAPG/BUB1/MKI67/DLGAP5/UBE2T/ANLN/TUBB3/AURKB/UBE2C/ASPM/AURKA/CDC25B/CCNB1/CDK1/CEP55/TCN2/TPX2/MCM4/TTK/BIRC2/SPDL1/RACGAP1/FANCI/PBK/WDHD1/SERPINI2/MCM3/HNRNPA2B1/MCM2/EXO1/NPM1/KNTC1/TUBA1A/MCM6/TYMS/ATAD2
KUROZUMI_RESPONSE_TO_ONCOCYTIC_VIRUS	KUROZUMI_RESPONSE_TO_ONCOCYTIC_VIRUS	43	0.768585020605335	2.50762500715146	1e-10	1.8890243902439e-09	9.84595635430039e-10	4137	tags=74%, list=14%, signal=64%	ITGAM/IL10RA/IL2RG/CCR1/IL2RB/CCL22/C3/CCR7/IL16/CCR4/SPP1/CCL7/CXCR2/CCR5/TNFRSF1B/CASP1/CXCR3/LTB/CCR6/CD40LG/IL6R/IL1R2/IL11/CCL8/IL13RA1/XCR1/IL1A/IL18/IL1B/CCL5/CXCL9/LTA
CROONQUIST_NRAS_SIGNALING_DN	CROONQUIST_NRAS_SIGNALING_DN	69	0.715083099888176	2.50528692813048	1e-10	1.8890243902439e-09	9.84595635430039e-10	2746	tags=58%, list=9%, signal=53%	CHEK2/MKI67/TOP2A/PTTG1/SMC4/MYBL2/AURKB/UBE2C/PLOD2/CCNA2/BUB1B/AURKA/PLK1/CDC20/CCNB1/CDK1/APOBEC3B/TPX2/PLK4/TK1/HMGA1/MCM4/STMN1/NCAPH/PCLAF/STIL/CDKN3/SBNO2/CCNB2/NDC80/PTP4A3/CDC6/ZWINT/SPAG5/KIF11/OIP5/POLD1/KIF2C/MCM3/MCM2
BURTON_ADIPOGENESIS_3	BURTON_ADIPOGENESIS_3	100	0.680523924719992	2.50465474929002	1e-10	1.8890243902439e-09	9.84595635430039e-10	4144	tags=60%, list=14%, signal=52%	CD4/ADAM8/OSMR/TACC3/RRM2/MNDA/BUB1/MKI67/DLGAP5/KPNA2/TOP2A/ASF1B/ABCA1/BIRC5/NUSAP1/CDC45/AURKA/PLK1/CDC20/CCNB1/CENPK/CDK1/BRCA1/KIF20A/EZH2/IL13RA1/TK1/DNMT1/MCM4/TTK/NCAPH/E2F8/RAD51AP1/MCM10/CCNB2/CDC7/MAD2L1/DTL/MCM5/CKS2/KIF4A/RACGAP1/FIGNL1/CDC6/RAD51/DCK/KIF11/KIF2C/MCM3/MCM2/ATF6B/SLCO3A1/IMPDH2/HELLS/PNP/NUP85/TOPBP1/MAN2A1/BZW1/CCNE2
REACTOME_TRANSLOCATION_OF_ZAP_70_TO_IMMUNOLOGICAL_SYNAPSE	REACTOME_TRANSLOCATION_OF_ZAP_70_TO_IMMUNOLOGICAL_SYNAPSE	21	0.89145377510099	2.50288596821551	1e-10	1.8890243902439e-09	9.84595635430039e-10	2776	tags=95%, list=9%, signal=87%	CD4/CD247/CD3E/PTPN22/TRAV19/LCK/HLA-DPA1/HLA-DRA/ZAP70/CD3G/HLA-DQA1/CD3D/HLA-DPB1/HLA-DQB2/TRBV7-9/HLA-DRB1/TRAV8-4/TRAV29DV5/HLA-DQA2/TRBV12-3
REACTOME_PD_1_SIGNALING	REACTOME_PD_1_SIGNALING	25	0.86186944339574	2.50125205915819	1e-10	1.8890243902439e-09	9.84595635430039e-10	2776	tags=88%, list=9%, signal=80%	PTPN6/CD4/CD247/CSK/CD3E/TRAV19/PDCD1/LCK/HLA-DPA1/HLA-DRA/PDCD1LG2/CD3G/HLA-DQA1/CD3D/HLA-DPB1/HLA-DQB2/TRBV7-9/HLA-DRB1/TRAV8-4/TRAV29DV5/HLA-DQA2/TRBV12-3
PID_TCR_PATHWAY	PID_TCR_PATHWAY	65	0.714918305375553	2.4838176308467	1e-10	1.8890243902439e-09	9.84595635430039e-10	1940	tags=55%, list=6%, signal=52%	PTPN6/CD4/CD86/FYB1/PTPRC/CD28/WAS/LCP2/CD247/CARD11/MAP4K1/CSK/CD3E/VAV1/NCK1/PRKCB/PAG1/SLA2/LCK/SH3BP2/NRAS/CBL/HLA-DRA/RASGRP1/ZAP70/PRKCQ/CD3G/GRB2/CD3D/ITK/FYN/MAP3K8/BCL10/HLA-DRB1/GRAP2/DBNL
ICHIBA_GRAFT_VERSUS_HOST_DISEASE_D7_UP	ICHIBA_GRAFT_VERSUS_HOST_DISEASE_D7_UP	108	0.66553818941972	2.48119226950689	1e-10	1.8890243902439e-09	9.84595635430039e-10	4585	tags=58%, list=15%, signal=50%	HCK/CD53/MPEG1/C1QC/C1QB/TYROBP/MSR1/CYBA/LCP2/LY86/MARCO/RNASE2/ADGRE1/LILRA5/CTSS/HLA-DMB/SLC11A1/FAS/IRF7/BCL2A1/IRF8/MNDA/PTPN1/PKM/CCL7/SHISA5/PLD4/SNX10/HLA-DRA/SAMHD1/TMSB4X/ITPK1/TMSB10/IL18R1/CDC42SE2/MS4A4E/IFI27L2/PLAC8/FLOT1/HLA-DQB1/NEK9/TAP1/PTGS1/FGL2/HLA-DMA/IL1RN/GIMAP4/RNF19B/ICAM1/PSMB9/SERPINA10/SOCS1/COL4A1/IL18BP/CCL15/CD74/PSMB8/GBP3/CXCL9/CRYBG1/ISG15/STAT1/VCAM1
ISHIDA_E2F_TARGETS	ISHIDA_E2F_TARGETS	53	0.734250667449812	2.47890612218439	1e-10	1.8890243902439e-09	9.84595635430039e-10	3644	tags=64%, list=12%, signal=57%	RRM2/BUB1/MKI67/KPNA2/TOP2A/HMGB3/ASF1B/UBE2T/PTTG1/ANLN/AURKB/NUSAP1/CCNA2/CDC20/CCNB1/CDK1/RB1/EZH2/KIFC1/TK1/ANXA8L1/STMN1/NCAPH/E2F8/CCNB2/CDT1/LBR/SGO1/RAD51/KIF2C/MCM3/CDK2/DNA2/TRIP13
WORSCHECH_TUMOR_REJECTION_UP	WORSCHECH_TUMOR_REJECTION_UP	60	0.718542461921718	2.46964204099491	1e-10	1.8890243902439e-09	9.84595635430039e-10	4177	tags=63%, list=14%, signal=55%	IL4I1/MSR1/CLEC10A/IL2RG/CCL11/LILRA5/CCL22/BCL2A1/MNDA/LCK/TNFRSF4/IL7R/IFITM2/TNFRSF1B/TAGAP/IFI27L2/STAT2/IL1RAP/ITK/FASLG/CCL8/GZMB/TLR4/TLR6/TNFSF11/CCRL2/IL1A/NFAT5/IRF4/STAT6/CKLF/IL1B/CCL5/ALCAM/NKIRAS2/CCL15/IRF6/IL17F
REACTOME_COSTIMULATION_BY_THE_CD28_FAMILY	REACTOME_COSTIMULATION_BY_THE_CD28_FAMILY	71	0.703301303262266	2.4650156427106	1e-10	1.8890243902439e-09	9.84595635430039e-10	3576	tags=58%, list=12%, signal=51%	PTPN6/CD4/CD86/CD28/CD247/CSK/CD3E/VAV1/TRAV19/PDCD1/LCK/HLA-DPA1/LYN/HLA-DRA/PAK2/PDCD1LG2/ICOS/CD3G/HLA-DQA1/GRB2/CD3D/HLA-DPB1/HLA-DQB2/CTLA4/TRBV7-9/FYN/MAP3K8/HLA-DRB1/GRAP2/TRAV8-4/TRAV29DV5/HLA-DQA2/PAK1/CD80/PPP2R5E/TRBV12-3/CDC42/PRR5/PPP2CA/BTLA/TNFRSF14
GAVIN_FOXP3_TARGETS_CLUSTER_P6	GAVIN_FOXP3_TARGETS_CLUSTER_P6	88	0.677993689083327	2.46194623491937	1e-10	1.8890243902439e-09	9.84595635430039e-10	2891	tags=55%, list=9%, signal=50%	MYO1F/TNFRSF9/CST7/IL12RB1/RRM2/NCAPG/IRF8/BUB1/ACOT7/AURKB/ASPM/BIRC5/CENPF/EBI3/KSR1/NUSAP1/PDCD1LG2/CCNA2/CDCA5/BUB1B/NEK2/AURKA/PLK1/NUF2/CDC20/HMMR/CCNB1/CENPK/CDK1/CEP55/TPX2/CLSPN/CCR2/KIF20A/GZMB/TK1/CENPE/ABHD4/MCM10/CCNB2/IGF2BP3/FIGNL1/RAD51/PBK/SPAG5/ICAM1/KIF2C/RAD54L
REACTOME_INTERLEUKIN_10_SIGNALING	REACTOME_INTERLEUKIN_10_SIGNALING	46	0.744262679122616	2.45565758629503	1e-10	1.8890243902439e-09	9.84595635430039e-10	3228	tags=65%, list=11%, signal=58%	PTAFR/CD86/FPR1/IL10RA/CCR1/IL10/LIF/CCL22/CCR5/CXCL1/JAK1/TNFRSF1B/TNFRSF1A/CCR2/IL1R2/CCL20/IL1A/CXCL8/IL10RB/IL1RN/CSF3/CD80/IL1R1/ICAM1/IL18/FCER2/IL1B/STAT3/CCL5/TYK2
BROWN_MYELOID_CELL_DEVELOPMENT_UP	BROWN_MYELOID_CELL_DEVELOPMENT_UP	158	0.639557325427628	2.45427544762671	1e-10	1.8890243902439e-09	9.84595635430039e-10	3227	tags=52%, list=11%, signal=47%	LILRB4/HCK/ITGB2/CYBB/IL4I1/MPEG1/FCGR2A/TYROBP/ITGAX/FPR1/NFAM1/ITGAM/TRPM2/AOAH/CCR1/CNN2/SP140/TGFBI/LILRA5/LILRA6/CTSS/C5AR1/C3/TP53INP1/FCGR1A/FGR/BCL2A1/CLEC5A/STOM/ANTXR2/ANXA4/PYGL/CD33/FPR2/LASP1/G6PD/MYO1B/TNFRSF1A/MSRB1/MCEMP1/CNDP2/CAP1/CD52/SLC15A3/EDIL3/TIFAB/CCR2/GNS/TREM2/IL1R2/SLC6A6/ATP6V1B2/GRINA/DGAT2/PGD/CLDN1/CLEC6A/CAPG/LCN2/PLAUR/S100A6/CLEC4C/SLFN12/S100A11/SAT1/IL1RN/APO…
KEGG_LEISHMANIA_INFECTION	KEGG_LEISHMANIA_INFECTION	69	0.700488879841753	2.45415621519057	1e-10	1.8890243902439e-09	9.84595635430039e-10	3425	tags=57%, list=11%, signal=50%	ITGB2/PTPN6/FCGR2A/CR1/NCF2/NCF4/CYBA/ITGAM/FCGR3A/IL10/HLA-DMB/C3/PRKCB/NCF1/FCGR1A/ITGA4/HLA-DPA1/MYD88/HLA-DRA/JAK1/HLA-DQA1/JAK2/TGFB1/HLA-DQB1/HLA-DPB1/IFNGR1/TLR4/HLA-DOA/ITGB1/IL1A/HLA-DRB1/HLA-DOB/IRAK4/HLA-DMA/HLA-DQA2/TGFB3/NOS2/IL1B/FCGR3B
MORI_LARGE_PRE_BII_LYMPHOCYTE_DN	MORI_LARGE_PRE_BII_LYMPHOCYTE_DN	56	0.717849854898113	2.44558688127837	1e-10	1.8890243902439e-09	9.84595635430039e-10	2064	tags=57%, list=7%, signal=53%	PTPN6/IL4I1/LAT2/ADCY7/PTPRC/DOCK2/LCP1/IL10RA/IL2RG/GPR65/IL4R/LY86/RGS14/GMIP/CTSS/HLA-DMB/SEMA4D/IRF8/CD22/WIPF1/SAMHD1/MS4A1/LTB/SERPINB1/CNR2/GNS/CD79B/RASA3/RIPOR2/CAPG/BIRC3/HLA-DMA
YU_MYC_TARGETS_DN	YU_MYC_TARGETS_DN	54	0.722219228443659	2.44324784721516	1e-10	1.8890243902439e-09	9.84595635430039e-10	4561	tags=67%, list=15%, signal=57%	IL4I1/CD37/PTPRC/ACP5/CD1D/IL10RA/HLA-DMB/PRKCB/MYO7A/MNDA/PLD4/ABCA1/MS4A1/LTB/SPIB/CD2/UNC93B1/GNS/HLA-DQB1/GUCD1/GDI1/RBMS1/EVL/HLA-DOB/IGLV4-3/HLA-DMA/BLK/SLFN12L/ARHGEF1/MGST1/IGKV4-1/GAD1/CD74/GBP3/CTSH/ARID3B
LENAOUR_DENDRITIC_CELL_MATURATION_DN	LENAOUR_DENDRITIC_CELL_MATURATION_DN	128	0.642695808735646	2.43968512852716	1e-10	1.8890243902439e-09	9.84595635430039e-10	3189	tags=48%, list=10%, signal=44%	PTAFR/CYBB/CD163/FCGR2A/CD37/C3AR1/CSF1R/FYB1/FCER1G/CORO1A/KYNU/CD180/MICB/IL2RG/DOK1/MMP9/C5AR1/C3/SLC11A1/SERPINA1/NCF1/IRF7/AMPD3/PTK2B/S100A9/CLEC2B/SERPINF1/SORL1/ITGAL/LST1/LTA4H/CYTIP/LGMN/TLR1/TNFRSF1B/PLSCR1/EVI2A/AKR1C1/PPIF/CCR2/BST1/IL6R/CHI3L1/IL1R2/S100A8/FCN1/IER3/STAB1/SLC1A3/EMP3/NCOA4/CXCL8/CTSK/PLAUR/FGL2/ADAM10/TXNIP/ARHGDIB/NAP1L4/IDS/PRRC2A/IL1B
MORI_MATURE_B_LYMPHOCYTE_UP	MORI_MATURE_B_LYMPHOCYTE_UP	83	0.674544876158245	2.43785574908486	1e-10	1.8890243902439e-09	9.84595635430039e-10	4092	tags=55%, list=13%, signal=48%	PTPN6/LAT2/ADCY7/PTPRC/NCF4/LCP1/IL10RA/IL2RG/GPR65/RGS14/CTSS/HLA-DMB/SMAP2/IRF8/SORL1/SH3BP2/SELL/ABCA1/SAMHD1/MS4A1/EBI3/JAK2/IFNGR1/HLA-DOA/RASA3/BARX1/RIPOR2/MAP3K8/IGKV5-2/HLA-DOB/TBC1D14/APOE/IL10RB/HLA-DMA/CMTM6/ADRB2/ETS1/FCER2/MCL1/PISD/MAP2K1/PHTF2/CD74/MORF4L1/ARHGEF3/CRYBG1
KANG_DOXORUBICIN_RESISTANCE_UP	KANG_DOXORUBICIN_RESISTANCE_UP	54	0.719628974382823	2.43448508874981	1e-10	1.8890243902439e-09	9.84595635430039e-10	7446	tags=89%, list=24%, signal=67%	RRM2/NCAPG/LMNB1/BUB1/MKI67/TOP2A/ASF1B/ASPM/BIRC5/NUSAP1/BUB1B/AURKA/PLK1/CDC20/HMMR/CDK1/TPX2/PLK4/TK1/MCM4/RAD51AP1/PCLAF/CDKN3/MAD2L1/HJURP/KIF4A/NEMP1/FANCI/CDC6/ZWINT/CENPM/PBK/OIP5/ABCC1/TYMS/ATAD2/POLQ/POLA2/FOXM1/RFC4/NQO1/BARD1/NSD2/HMGB2/GINS1/PRC1/DTYMK/CENPA
KEGG_HEMATOPOIETIC_CELL_LINEAGE	KEGG_HEMATOPOIETIC_CELL_LINEAGE	81	0.678331766210669	2.43448240892114	1e-10	1.8890243902439e-09	9.84595635430039e-10	4759	tags=60%, list=16%, signal=51%	CD4/CD37/CR1/CSF1R/CD1D/IL2RA/ITGAM/IL4R/CD7/CD3E/CD19/CD38/FCGR1A/CD22/ITGA4/CSF3R/IL7R/HLA-DRA/MS4A1/CD33/TFRC/CD1E/CD3G/CD1C/CD3D/CD2/IL6R/IL1R2/IL11/IL5RA/IL1A/HLA-DRB1/CD8A/ITGA3/KITLG/CSF3/CD55/IL1R1/CD1B/FCER2/FLT3/IL1B/TPO/ITGA2/DNTT/CD8B/CD36/CD1A/GP5
KEGG_AUTOIMMUNE_THYROID_DISEASE	KEGG_AUTOIMMUNE_THYROID_DISEASE	45	0.740800008486817	2.43332006979412	1e-10	1.8890243902439e-09	9.84595635430039e-10	2454	tags=53%, list=8%, signal=49%	CD86/CD28/PRF1/IL10/HLA-DMB/FAS/HLA-DPA1/HLA-DRA/HLA-DQA1/FASLG/CD40LG/TG/HLA-DQB1/HLA-DPB1/GZMB/HLA-DOA/CTLA4/HLA-DRB1/HLA-DOB/HLA-DMA/HLA-DQA2/HLA-G/CD80/HLA-A
RICKMAN_METASTASIS_DN	RICKMAN_METASTASIS_DN	252	0.613346617214711	2.43308268915674	1e-10	1.8890243902439e-09	9.84595635430039e-10	6689	tags=59%, list=22%, signal=47%	PTAFR/SLAMF8/ADCY7/FCER1G/CD300LF/LCP2/C1orf162/CD209/DOK2/DOCK8/MYO1G/SLC16A3/GNA15/TNFAIP8/PRF1/IFITM1/RGS14/ACTR3/RHOG/CD177/AMPD3/PTK2B/SPI1/GNLY/MOB3A/PKM/SECTM1/MYD88/R3HDM4/KRT6A/NUAK2/RHOF/ARPC5/TYMP/ZAP70/SLC2A1/CASP1/A4GALT/JPT1/TBC1D22A/BAK1/NAV1/ATP2B4/OSTF1/SGPL1/CAP1/AKIRIN2/ST6GALNAC4/TAGLN2/IFI16/SPRR1B/GJB3/NDUFA4L2/CCM2/TBC1D2/ATP6V1B2/ALDH16A1/ANXA8/SH3BGRL3/RHOV/COX6B2/AHNAK2/…
FINETTI_BREAST_CANCER_KINOME_GREEN	FINETTI_BREAST_CANCER_KINOME_GREEN	16	0.926740419165516	2.43034794730061	1e-10	1.8890243902439e-09	9.84595635430039e-10	1071	tags=88%, list=4%, signal=84%	HCK/PIM2/SYK/JAK3/BTK/STK10/MAP4K1/PRKCB/FGR/LCK/LYN/ZAP70/PRKCQ/ITK
FLORIO_NEOCORTEX_BASAL_RADIAL_GLIA_DN	FLORIO_NEOCORTEX_BASAL_RADIAL_GLIA_DN	188	0.621682585682079	2.42799139105108	1e-10	1.8890243902439e-09	9.84595635430039e-10	4585	tags=59%, list=15%, signal=50%	CHEK2/TACC3/LUM/RRM2/LMNB1/ESCO2/BUB1/MKI67/DLGAP5/KPNA2/SKA1/CCNA1/TOP2A/HSD17B11/UBE2T/PTTG1/ANLN/SMC4/MELK/BLM/MYBL2/AURKB/UBE2C/ASPM/BIRC5/CENPF/NUSAP1/CDC45/BRCA2/DEPDC1/CDCA5/BUB1B/NEK2/AURKA/PLK1/NUF2/CDC20/HMMR/TIMELESS/CCNB1/CENPK/DUSP10/CDK1/KIF18B/TPX2/CKAP2/BRCA1/KIF20A/CKAP2L/PLK4/SKA3/NDE1/KIFC1/FANCD2/TK1/ARHGAP11A/COL1A2/TTK/NCAPH/CENPE/E2F8/PRR11/RAD51AP1/SHCBP1/GAS2L3/DEPDC1B/CD…
MORI_IMMATURE_B_LYMPHOCYTE_DN	MORI_IMMATURE_B_LYMPHOCYTE_DN	86	0.668959502813873	2.42778021131431	1e-10	1.8890243902439e-09	9.84595635430039e-10	4464	tags=62%, list=15%, signal=53%	RRM2/SLC16A1/LMNB1/MKI67/DLGAP5/KPNA2/TOP2A/HMGB3/SMC4/MELK/ENPEP/UBE2C/NUSAP1/CDC45/RAMP1/CCNA2/CDCA5/NEK2/CDC20/CCNB1/CDK1/EZH2/KIFC1/DNMT1/TTK/STMN1/NCAPH/CBX1/E2F8/MCM10/CDKN3/CCNB2/NDC80/DTL/HJURP/GSN/RAD51/DCK/MCM3/IQGAP3/TUBA1B/MCM2/TMPO/RAD54L/SMARCA5/TUBB4B/CENPL/SMARCA4/TUBA1A/LGALS1/MCM6/CDKN2C/TUBB
TANG_SENESCENCE_TP53_TARGETS_DN	TANG_SENESCENCE_TP53_TARGETS_DN	55	0.71294959003211	2.42161240604531	1e-10	1.8890243902439e-09	9.84595635430039e-10	2388	tags=60%, list=8%, signal=55%	IL12RB2/NCAPG/LMNB1/BUB1/TOP2A/PTTG1/SMC4/AURKB/UBE2C/BIRC5/NUSAP1/NUP62/CCNA2/NEK2/TREM1/CDC20/CDK1/TPX2/PDP1/KIF20A/PLK4/EZH2/TCF4/TK1/TTK/CENPE/MAF/CCNB2/KIF4A/RACGAP1/PBK/SPAG5/KIF11
HOSHIDA_LIVER_CANCER_SUBCLASS_S1	HOSHIDA_LIVER_CANCER_SUBCLASS_S1	235	0.613055167234898	2.41928754283484	1e-10	1.8890243902439e-09	9.84595635430039e-10	4198	tags=51%, list=14%, signal=45%	LAPTM5/PIM2/ITGB2/CYBB/SLA/CD53/ADAM8/FCGR2A/LSP1/C1QB/CD37/C3AR1/HCLS1/FYB1/PTPRC/CORO1A/ACP5/CYBA/SRGN/LCP1/IL2RG/ALOX5AP/AIF1/F13A1/CD48/GPNMB/IL2RB/CXCR4/LUM/IFI30/CTSS/CCR7/RNASE6/SLC2A5/BCL2A1/CTSC/ARPC1B/IL7R/LOX/LGMN/LYN/POSTN/RAB31/CXCL1/ANXA4/TNFRSF1B/SLC2A1/PGK1/CHN1/TMSB4X/RCC1/IKBKE/GLIPR1/ARPC2/CDC20/TRAF3/CDC25B/CD3D/IFI16/GNS/HLA-DQB1/HLA-DPB1/LGALS9/CDH11/M6PR/TCF4/HLA-DOA/IER3/S…
GRUETZMANN_PANCREATIC_CANCER_UP	GRUETZMANN_PANCREATIC_CANCER_UP	338	0.59932310057775	2.41677390906664	1e-10	1.8890243902439e-09	9.84595635430039e-10	6583	tags=61%, list=22%, signal=48%	LAPTM5/ITGB2/CD86/CD53/ALOX5/FYB1/PTPRC/DOCK2/KYNU/SRGN/LCP2/LCP1/P4HA1/IRS1/IL4R/MMD/FCGR3A/MBOAT7/MMP9/CXCR4/CSK/LUM/IFI30/RHOG/PLAU/MMP2/PXDN/SERPINA1/CSTB/GNPDA1/AMPD3/GM2A/CTSC/SORL1/MKI67/BST2/PKM/TOP2A/IFITM2/MELK/LGMN/APOC1/FAP/HLA-DRA/POSTN/RAB31/STOM/PYGL/ECM1/CENPF/SLC2A1/CASP1/PGK1/PAK2/THBS2/PLCG2/TMSB10/XPO1/PLOD2/CCNA2/DPYD/PRNP/SERPINH1/CD1C/MMP11/LOXL2/PARP4/GRB2/NNMT/NREP/BST1/G…
PARK_TRETINOIN_RESPONSE_AND_PML_RARA_FUSION	PARK_TRETINOIN_RESPONSE_AND_PML_RARA_FUSION	29	0.810413140198314	2.41626282623599	1e-10	1.8890243902439e-09	9.84595635430039e-10	2947	tags=69%, list=10%, signal=62%	SLA/LSP1/ALOX5AP/CD38/NCF1/FGR/SLC2A5/SEMA4D/SPI1/TNFRSF1B/PIM1/HOXA1/IER3/CEBPE/ELF4/PKN1/TNFAIP2/NDRG1/UPP1/TOP1
SU_THYMUS	SU_THYMUS	20	0.87170632314132	2.41623260703785	1e-10	1.8890243902439e-09	9.84595635430039e-10	2544	tags=85%, list=8%, signal=78%	ADAMDEC1/PIK3CD/MMP12/TRAF3IP3/IRF8/GNA13/SH2D1A/CYTIP/RHOH/CD1E/SLAMF1/ITK/STK17A/MYB/IRF4/ETS1/CD1B
KEGG_ALLOGRAFT_REJECTION	KEGG_ALLOGRAFT_REJECTION	35	0.777229578636152	2.41545992400876	1e-10	1.8890243902439e-09	9.84595635430039e-10	2454	tags=63%, list=8%, signal=58%	CD86/CD28/PRF1/IL10/HLA-DMB/FAS/HLA-DPA1/HLA-DRA/HLA-DQA1/FASLG/CD40LG/HLA-DQB1/HLA-DPB1/GZMB/HLA-DOA/HLA-DRB1/HLA-DOB/HLA-DMA/HLA-DQA2/HLA-G/CD80/HLA-A
REACTOME_FCERI_MEDIATED_NF_KB_ACTIVATION	REACTOME_FCERI_MEDIATED_NF_KB_ACTIVATION	135	0.635683993929969	2.4151461183768	1e-10	1.8890243902439e-09	9.84595635430039e-10	7637	tags=65%, list=25%, signal=49%	FCER1G/CARD11/UBE2D1/RASGRP4/MS4A2/IGHV4-34/LYN/RASGRP1/PRKCQ/FBXW11/IGHV2-5/IGLV3-25/IGHV3-48/IGKV1D-16/IGKV5-2/IGHV4-59/BCL10/IGHV3-11/IGHV2-70/IGHV3-7/IGKV1-39/IGHV4-39/IGLV3-19/IGHV3-30/IGKV3-20/IGLV1-44/IGKV2-28/IGKV3-15/IGKV1D-39/IGLC2/IGLV6-57/IGKV1-5/IGLV1-40/PSMA5/IGHV1-46/IGHV1-69/IGKV1-17/IGKV1-12/IGHV3-23/PSMB9/IGLV2-14/IGLV1-51/IGKV1-33/IGKV2D-28/PSMA8/IGLV3-21/IGLV1-47/IGLC3/FCER1A/…
HESS_TARGETS_OF_HOXA9_AND_MEIS1_DN	HESS_TARGETS_OF_HOXA9_AND_MEIS1_DN	79	0.672918710158314	2.41119010078797	1e-10	1.8890243902439e-09	9.84595635430039e-10	2751	tags=54%, list=9%, signal=50%	HCK/CYBB/MPEG1/MS4A6A/LSP1/C3AR1/CSF1R/CD300LF/FPR1/MSR1/PLEK/TRPV2/TGFBI/MMP9/RNASE2/LILRA5/CTSS/C5AR1/SLC11A1/FCGR1A/FGR/GPR137B/MRC1/LIPA/CCR5/SAMHD1/ANXA4/MERTK/CSF2RB/FPR2/PLSCR1/CLEC7A/FFAR2/IL1R2/AQP9/LCN2/CLEC4C/NDRG1/SLFN12L/STX3/IL18/MCL1/UPP1
REACTOME_SIGNALING_BY_THE_B_CELL_RECEPTOR_BCR	REACTOME_SIGNALING_BY_THE_B_CELL_RECEPTOR_BCR	165	0.62389184316236	2.40673275237377	1e-10	1.8890243902439e-09	9.84595635430039e-10	7637	tags=66%, list=25%, signal=50%	PTPN6/SYK/PIK3CD/BTK/CARD11/CD19/VAV1/NCK1/PRKCB/BLNK/CD22/DAPP1/NRAS/IGHV4-34/LYN/ORAI2/RASGRP1/PLCG2/FBXW11/NFKBIE/IGHV2-5/GRB2/CD79B/NFATC1/IGLV3-25/FYN/IGHV3-48/IGKV1D-16/IGKV5-2/IGHV4-59/BCL10/IGHV3-11/IGHV2-70/IGHV3-7/IGKV1-39/IGHV4-39/IGLV3-19/IGHV3-30/IGKV3-20/IGLV1-44/BLK/IGKV2-28/IGKV3-15/IGKV1D-39/IGLC2/NFATC3/IGLV6-57/IGKV1-5/IGLV1-40/PSMA5/IGHV1-46/IGHM/IGHV1-69/IGKV1-17/IGKV1-12/IGH…
MARKEY_RB1_ACUTE_LOF_DN	MARKEY_RB1_ACUTE_LOF_DN	222	0.609606764358984	2.40427540445215	1e-10	1.8890243902439e-09	9.84595635430039e-10	4711	tags=55%, list=15%, signal=47%	PLA2G7/LILRB4/HCK/RAC2/ITGB2/PTPN6/ADAM8/MPEG1/LAT2/MS4A6A/SELPLG/C1QC/C1QB/TYROBP/C3AR1/HCLS1/CSF1R/PTPRC/ITGAX/FPR1/NCF2/NCF4/SRGN/ITGAM/LCP1/FCGR2B/FERMT3/CCR1/IGFBP3/SP140/TGFBI/IFITM1/PCSK5/ACSL4/ADGRE1/SKAP2/LILRA5/VAV1/C5AR1/NCF1/IRF7/CD300C/FCGR1A/BCL2A1/NCKAP1L/MNDA/LST1/CFP/SERPINB9/IL7R/CCL7/BID/LGMN/ABCA1/SEMA7A/STOM/ANXA4/TBC1D22A/EVI2A/MSRB1/PFKP/SGPL1/CD52/IFI27L2/PLAC8/CD72/CCL8/G…
TAKEDA_TARGETS_OF_NUP98_HOXA9_FUSION_8D_DN	TAKEDA_TARGETS_OF_NUP98_HOXA9_FUSION_8D_DN	194	0.614590589629899	2.40424027100251	1e-10	1.8890243902439e-09	9.84595635430039e-10	3709	tags=51%, list=12%, signal=45%	PLA2G7/FPR3/SLAMF8/CYBB/CD163/C1QC/C1QB/NPL/CR1/ALOX5/SLC7A7/FYB1/FPR1/NCF2/LCP2/ITGAM/SLCO2B1/FCGR2B/MMP12/ADGRG3/MARCO/GPNMB/TGFBI/ADORA3/MMP9/PCSK5/HK3/IL10/P2RY10/TDO2/C5AR1/C1QA/CST7/SLC11A1/SERPINA1/S100A9/MRC1/MS4A2/IL7R/CLEC5A/LGMN/TRAT1/CXCL1/PLBD1/ARPC5/KNL1/SLC16A6/CD1E/HLA-DQA1/HVCN1/PRNP/GPR34/CLEC7A/AOC1/UTS2/CHI3L1/IL1R2/FOLR3/FCN1/MMP1/IL5RA/MMP14/ANTXR1/CEBPE/UHMK1/CTSB/CEACAM6/M…
VERHAAK_AML_WITH_NPM1_MUTATED_UP	VERHAAK_AML_WITH_NPM1_MUTATED_UP	176	0.620792471034518	2.40419159824158	1e-10	1.8890243902439e-09	9.84595635430039e-10	3872	tags=53%, list=13%, signal=46%	HCK/HMOX1/PTAFR/CD86/CD163/FCGR2A/C1QB/C3AR1/LILRB1/FPR1/LILRB2/TBXAS1/PLEK/TMEM176A/CHST15/CARD9/CCR1/SLC16A3/LILRB3/TMEM176B/FCGR3A/CPVL/HK3/VNN1/ADGRE1/IFI30/LILRA5/MMP2/C5AR1/C1QA/PILRA/SERPINA1/AIM2/NCF1/VNN2/CD300C/FGR/BCL2A1/LILRA1/SNX10/SMC4/SECTM1/SLC2A6/MVP/TYMP/CASP1/BASP1/TREM1/AKR1C1/SELENOP/SLC15A3/CFB/GNS/PLS1/TLR4/FCN1/IER3/G0S2/CCL20/APOBEC3A/AQP9/SCPEP1/NAP1L1/CTSG/ARHGAP22/BCL6…
KEGG_GRAFT_VERSUS_HOST_DISEASE	KEGG_GRAFT_VERSUS_HOST_DISEASE	37	0.765130222890032	2.40098499359403	1e-10	1.8890243902439e-09	9.84595635430039e-10	3189	tags=68%, list=10%, signal=61%	CD86/CD28/PRF1/HLA-DMB/FAS/HLA-DPA1/HLA-DRA/HLA-DQA1/FASLG/HLA-DQB1/HLA-DPB1/GZMB/HLA-DOA/IL1A/HLA-DRB1/HLA-DOB/HLA-DMA/KIR2DL3/HLA-DQA2/HLA-G/CD80/KIR3DL1/HLA-A/KIR2DL1/IL1B
CROONQUIST_IL6_DEPRIVATION_DN	CROONQUIST_IL6_DEPRIVATION_DN	94	0.65839931074658	2.39810991578997	1e-10	1.8890243902439e-09	9.84595635430039e-10	2746	tags=54%, list=9%, signal=50%	PTPRC/RRM2/SPP1/BUB1/MKI67/KPNA2/TOP2A/PTTG1/SMC4/MYBL2/AURKB/UBE2C/CDC45/CCNA2/BUB1B/AURKA/PLK1/DHFR/CDC20/HMMR/CCNB1/CDK1/APOBEC3B/TPX2/BRCA1/PLK4/KIFC1/TK1/HMGA1/MCM4/STMN1/NCAPH/CENPE/PCLAF/STIL/CDKN3/SBNO2/CCNB2/MAD2L1/PTP4A3/CKS2/FANCI/CDC6/ZWINT/SPAG5/KIF11/OIP5/POLD1/KIF2C/MCM3/MCM2
REACTOME_FC_EPSILON_RECEPTOR_FCERI_SIGNALING	REACTOME_FC_EPSILON_RECEPTOR_FCERI_SIGNALING	185	0.61581552059716	2.39782036553422	1e-10	1.8890243902439e-09	9.84595635430039e-10	7637	tags=62%, list=25%, signal=47%	SYK/LAT2/FCER1G/LCP2/BTK/CARD11/UBE2D1/VAV1/RASGRP4/MS4A2/NRAS/IGHV4-34/LYN/VAV3/RASGRP1/PRKCQ/PAK2/PLCG2/FBXW11/IGHV2-5/GRB2/ITK/TXK/NFATC1/IGLV3-25/FYN/IGHV3-48/IGKV1D-16/IGKV5-2/IGHV4-59/BCL10/IGHV3-11/IGHV2-70/IGHV3-7/GRAP2/IGKV1-39/IGHV4-39/IGLV3-19/IGHV3-30/IGKV3-20/IGLV1-44/IGKV2-28/IGKV3-15/PAK1/IGKV1D-39/IGLC2/NFATC3/IGLV6-57/IGKV1-5/IGLV1-40/PSMA5/IGHV1-46/IGHV1-69/IGKV1-17/IGKV1-12/IGH…
BASSO_CD40_SIGNALING_UP	BASSO_CD40_SIGNALING_UP	102	0.648585325792561	2.39714409253795	1e-10	1.8890243902439e-09	9.84595635430039e-10	4579	tags=59%, list=15%, signal=50%	LAPTM5/RAC2/ADAM8/NCF2/PIK3CD/SRGN/PLEK/IRF5/STK10/TNFAIP8/PLXNC1/IFI30/CCL22/CCR7/GPR183/VOPP1/PTK2B/FCMR/TMC6/BCL2A1/NCKAP1L/LYN/IGHG1/TMSB4X/PTPRE/HLA-DQA1/NFKBIE/SLAMF1/RAB27A/HTR3A/HLA-DQB1/HLA-DPB1/IER3/SH2B3/PHACTR1/BATF/TAP1/ARHGEF2/MAP3K8/CAPG/MYB/TNFAIP2/HLA-DRB1/PTP4A3/TRAF1/IRF4/HLA-DMA/ICAM1/IL1B/CD58/MAPKAPK2/NFKB2/CD74/DTX2/LGALS1/LTA/RGS1/STAT5A/EHD1/STAT1
RASHI_RESPONSE_TO_IONIZING_RADIATION_6	RASHI_RESPONSE_TO_IONIZING_RADIATION_6	83	0.662986981146588	2.39608465008554	1e-10	1.8890243902439e-09	9.84595635430039e-10	3935	tags=57%, list=13%, signal=49%	LAPTM5/SELPLG/TYROBP/PTPRC/FCGR2B/FERMT3/CD48/IFITM1/CXCR4/FAS/IKZF1/S100A9/CXCL13/CFP/RHOH/MS4A1/EVI2A/IGHV2-5/IL18R1/PDE7A/CCR2/UNC93B1/IL1R2/S100A8/CCL8/CD79B/EMP3/IGHV1-18/RAD51AP1/IGKV5-2/PTP4A3/SLFN12/ACIN1/IGLV4-3/IGHV3-43/IGHV1-46/IGHM/UBD/PSMB9/CCL5/MAZ/BAG6/SAA1/IGKV4-1/NONO/ALDOC/CXCL9
JAATINEN_HEMATOPOIETIC_STEM_CELL_DN	JAATINEN_HEMATOPOIETIC_STEM_CELL_DN	231	0.6046998831613	2.38921931550916	1e-10	1.8890243902439e-09	9.84595635430039e-10	2828	tags=45%, list=9%, signal=42%	HCK/ITGB2/CYBB/CD86/MPEG1/CD163/MS4A6A/FCGR2A/TYROBP/NPL/FYB1/FCER1G/CD28/CD1D/FPR1/NCF2/DOK2/ITGAM/PIK3R5/SPON2/IL10RA/CLEC10A/CD247/CCR1/SAMD3/GZMK/GPR65/IGSF6/DENND2D/F13A1/PRF1/IL2RB/TGFBI/MMP9/PCSK5/CPVL/ITGB2-AS1/GZMA/IFI30/LILRA5/ARL4C/C5AR1/IL21R/CCR7/CST7/SERPINA1/CXCL16/FGR/S100A9/GNLY/EPHA4/MNDA/LCK/NKG7/IL7R/PLXDC1/SLFN5/SECTM1/TRBC1/PYHIN1/TRAT1/PLBD1/SAMHD1/KLRB1/RASGRP1/ZAP70/SH2D1…
ZHOU_CELL_CYCLE_GENES_IN_IR_RESPONSE_24HR	ZHOU_CELL_CYCLE_GENES_IN_IR_RESPONSE_24HR	120	0.633532501692367	2.38740280324692	1e-10	1.8890243902439e-09	9.84595635430039e-10	5600	tags=62%, list=18%, signal=51%	LMNB1/BUB1/UHRF1/DLGAP5/KPNA2/TOP2A/HMGB3/UBE2T/PTTG1/ANLN/MELK/MYBL2/UBE2C/ASPM/BIRC5/CENPF/NUSAP1/JPT1/DEPDC1/CCNA2/NEK2/SULF2/NUF2/CDC20/HMMR/TDP1/TIMELESS/CCNB1/CENPK/CDK1/CEP55/CKAP2/KIF20A/EZH2/KIFC1/TTK/E2F8/CDKN3/CCNB2/COLEC12/POC1A/MAD2L1/NEIL3/MTFR2/RACGAP1/PIMREG/LBR/SPAG5/KIF11/POLD1/DCN/MCM3/MCM2/MXRA5/PARPBP/CDK2/RAD54L/BORA/EXO1/ODF2/FBXO5/CENPN/TRIP13/KNTC1/TOPBP1/PLEK2/HAUS8/FABP…
HUMMERICH_SKIN_CANCER_PROGRESSION_UP	HUMMERICH_SKIN_CANCER_PROGRESSION_UP	81	0.665139524195254	2.38713643056579	1e-10	1.8890243902439e-09	9.84595635430039e-10	4724	tags=57%, list=15%, signal=48%	HMOX1/ADAM8/NCF2/CYBA/DOK2/IL4R/MMP9/CASP1/PGK1/THBS2/IFITM3/TNFRSF1A/SERPINB1/RGS2/HLA-DQB1/ITGB1/COL1A2/MMP14/CPXM1/RBMS1/SLC26A4/CASP8/COL1A1/MMP13/COL5A2/MT2A/LCN2/BCL10/TNFRSF12A/S100A6/ENO1/IL1RN/STAT3/SOCS1/RHOC/COL6A3/CCL15/IL17RA/PYCARD/RIN1/KRT16/COL18A1/BLMH/VCAM1/CTSD/LGALS7
HELLER_SILENCED_BY_METHYLATION_UP	HELLER_SILENCED_BY_METHYLATION_UP	265	0.599798258311278	2.38529850385752	1e-10	1.8890243902439e-09	9.84595635430039e-10	6030	tags=57%, list=20%, signal=46%	HCK/SAMSN1/CD86/LSP1/ADAMDEC1/KYNU/NCF2/NCF4/MSR1/PIK3CD/PLEK/LCP1/IGFBP3/PRF1/GPNMB/TNFRSF9/IFITM1/MMP9/CTSS/ARL4C/HLA-DMB/C5AR1/CCR7/GPR183/CST7/NCF1/DAPP1/SERPINF1/CXCL13/BUB1/CFP/TNFRSF4/TOP2A/HLA-DPA1/APOC1/CIITA/HLA-DRA/APOBEC3G/TNFRSF1B/CSF2RB/CENPF/EBI3/CD1E/HLA-DQA1/AURKA/PLK1/CDC20/RGS13/BTN2A2/SPIB/CCNB1/CLEC7A/CEP55/LAMP3/SLAMF7/CNTNAP2/IL6R/CFB/HLA-DQB1/HLA-DPB1/CHI3L1/IL1R2/RASSF2/C…
FISCHER_G2_M_CELL_CYCLE	FISCHER_G2_M_CELL_CYCLE	230	0.602494867617656	2.38232576583634	1e-10	1.8890243902439e-09	9.84595635430039e-10	5454	tags=54%, list=18%, signal=45%	CHEK2/ACSL4/TACC3/UBE2D1/PLAU/BUB1/MKI67/KPNA2/TOP2A/HMGB3/PTTG1/ANLN/MELK/TNFRSF21/NUP50/AURKB/UBE2C/ASPM/BIRC5/CENPF/NUSAP1/JPT1/ZNF267/DEPDC1/CCNA2/BUB1B/NEK2/AURKA/SLC25A24/PLK1/NUF2/CDC20/HMMR/CDC25B/TDP1/CCNB1/CDK1/CEP55/KIF18B/CEMIP/TPX2/CKAP2/ADGRE5/KIF20A/CKAP2L/PLK4/CDKN2D/NDE1/KIFC1/HSPA1L/ARHGAP11A/ECT2/TTK/DCP2/NCAPH/CENPE/STIL/FYN/SHCBP1/GAS2L3/DEPDC1B/CCNB2/NDC80/RAD21/CDCA2/MAD2L1…
ZHAN_MULTIPLE_MYELOMA_PR_UP	ZHAN_MULTIPLE_MYELOMA_PR_UP	44	0.727257095313989	2.37668996444076	1e-10	1.8890243902439e-09	9.84595635430039e-10	5600	tags=80%, list=18%, signal=65%	RRM2/DLGAP5/KPNA2/SKA1/TOP2A/UBE2T/UBE2C/ASPM/BIRC5/NUSAP1/BUB1B/NEK2/AURKA/NUF2/CCNB1/CDK1/TPX2/EZH2/TTK/E2F8/PRR11/PCLAF/MCM10/DEPDC1B/CCNB2/RACGAP1/FANCI/CENPL/TRIP13/KIF14/TYMS/FOXM1/RFC4/SPC24/SPC25
ZHANG_RESPONSE_TO_IKK_INHIBITOR_AND_TNF_UP	ZHANG_RESPONSE_TO_IKK_INHIBITOR_AND_TNF_UP	218	0.602193811498134	2.37566962899218	1e-10	1.8890243902439e-09	9.84595635430039e-10	6455	tags=57%, list=21%, signal=46%	PTAFR/IL4I1/KYNU/CHST15/TNFAIP8/C15orf48/MMP10/TNFRSF9/LIF/PLAU/NCK1/CXCL16/PAG1/BCL2A1/DSE/DAPP1/SGPP2/GPR132/RFX5/SERPINB9/IL7R/TNIP1/DRAM1/SLFN5/BID/SLC2A6/LYN/NUAK2/RHOF/CXCL1/SEMA7A/STARD5/NFKBIE/LAMB3/SERPINB1/IL1R2/IFNGR1/G0S2/CCL20/ISG20/CLDN1/TAP1/IL1A/TNFRSF10B/MMP13/SPRR3/CXCL8/BIRC2/TNFAIP2/TLE4/PLAUR/BAZ1A/BIRC3/TNFAIP6/IL32/HDAC9/TRAF1/NFAT5/SPRR2A/CLIP4/IL1RN/C15orf39/ARL14/RNF19B/…
DUNNE_TARGETS_OF_AML1_MTG8_FUSION_UP	DUNNE_TARGETS_OF_AML1_MTG8_FUSION_UP	52	0.70628325595247	2.37294175112786	1e-10	1.8890243902439e-09	9.84595635430039e-10	3053	tags=63%, list=10%, signal=57%	LAPTM5/SAMSN1/SLA/SELPLG/MYO1F/SRGN/LCP1/ALOX5AP/ICAM3/PSTPIP1/CXCR4/RNASE2/CST7/LST1/ACOT7/NKG7/CSF3R/ATP2B4/PLAC8/IL6R/NFE2/S100A8/PTGER4/CMTM3/ATG16L2/CTSG/CEACAM6/HSPA6/C11orf21/RNASE3/TRGC2/ALDH3B1/AZU1
SMID_BREAST_CANCER_NORMAL_LIKE_UP	SMID_BREAST_CANCER_NORMAL_LIKE_UP	473	0.576056307202753	2.36703387193013	1e-10	1.8890243902439e-09	9.84595635430039e-10	3676	tags=50%, list=12%, signal=44%	RAC2/CD4/SLA/MS4A6A/CD37/FYB1/PTPRC/CORO1A/DOCK2/ARHGAP4/CD1D/NCF4/ST6GAL1/EVI2B/PIK3CD/CD180/SRGN/LCP2/DOK2/BTK/CLEC10A/IL2RG/CD247/AIF1/AOAH/GZMK/LILRB3/F13A1/CD48/STK10/TNFAIP8/PRF1/CD7/THEMIS2/SP140/FOLR2/PCSK5/MAP4K1/CPVL/SIGLEC1/CD19/GZMA/TRAF3IP3/BIN2/GMIP/SKAP2/CD38/ARL4C/SEL1L3/C3/IL21R/PRKCB/CCR7/GPR183/TESPA1/NCF1/PTPN22/RNASE6/VNN2/FCMR/ARHGAP15/ADAM28/IRF8/CD22/SP110/CLEC2B/NCKAP1L/C…
GRAHAM_NORMAL_QUIESCENT_VS_NORMAL_DIVIDING_DN	GRAHAM_NORMAL_QUIESCENT_VS_NORMAL_DIVIDING_DN	89	0.651139594145954	2.3666305035719	1e-10	1.8890243902439e-09	9.84595635430039e-10	5117	tags=64%, list=17%, signal=53%	CPA3/RRM2/NCAPG/BUB1/DLGAP5/TOP2A/MELK/BIRC5/CSF2RB/NUSAP1/CDC45/CCNA2/BUB1B/PPIF/DHFR/CDC20/CDK1/CEP55/APOBEC3B/KIF18B/AMMECR1/GZMB/TK1/MCM4/RAD51AP1/PCLAF/MCM10/CDKN3/CCNB2/NDC80/MAD2L1/DTL/RNASEH2A/MCM5/RACGAP1/CDC6/ZWINT/CENPM/KIF15/KIF11/OIP5/CENPU/KIF2C/MCM2/TRIP13/NUP85/GINS2/CCNE2/MCM6/TYMS/FABP5/MINPP1/CD36/COTL1/VRK1/AQP3/RFC4
WHITFIELD_CELL_CYCLE_LITERATURE	WHITFIELD_CELL_CYCLE_LITERATURE	42	0.730817418969703	2.36583769031269	1e-10	1.8890243902439e-09	9.84595635430039e-10	4466	tags=69%, list=15%, signal=59%	RRM2/BUB1/TOP2A/BIRC5/CENPF/CDC45/BRCA2/CCNA2/BUB1B/AURKA/PLK1/DHFR/CDC20/CCNB1/CDK1/KIF20A/CDKN2D/CDKN3/CCNB2/CKS2/NPAT/RACGAP1/CDC6/MCM2/CCNG2/CCNE2/MCM6/CDKN2C/TYMS
SARRIO_EPITHELIAL_MESENCHYMAL_TRANSITION_UP	SARRIO_EPITHELIAL_MESENCHYMAL_TRANSITION_UP	172	0.610316528315331	2.3565231903781	1e-10	1.8890243902439e-09	9.84595635430039e-10	5812	tags=58%, list=19%, signal=47%	RELT/IGFBP3/MBOAT7/GDA/TACC3/RRM2/BUB1/MKI67/UHRF1/ARPC1B/TOP2A/ASF1B/UBE2T/ANLN/CALM3/BLM/TUBB3/ASPM/PGK1/CDC45/PLCG2/CCNA2/CDCA5/BUB1B/PLK1/DHFR/HMMR/CCNB1/CDK1/CEP55/BCL2L11/BRCA1/CCT4/KIF20A/FHL2/STAMBPL1/PLK4/SKA3/FBXO41/MMP14/ECT2/MCM4/STMN1/CENPE/STIL/NDC80/CDC7/MT2A/MAD2L1/PKMYT1/PLAUR/DTL/TNFRSF12A/MCM5/ENO1/ARPC5L/CDC6/ZWINT/RAD51/DCK/KIF11/ORC6/OIP5/CENPU/MCM3/MCM2/TMPO/CDK2/CRLF3/TNK1…
REACTOME_INTERLEUKIN_4_AND_INTERLEUKIN_13_SIGNALING	REACTOME_INTERLEUKIN_4_AND_INTERLEUKIN_13_SIGNALING	110	0.629178643181102	2.35185806724835	1e-10	1.8890243902439e-09	9.84595635430039e-10	4714	tags=55%, list=15%, signal=46%	HMOX1/ITGB2/ALOX5/ITGAX/JAK3/ITGAM/IL2RG/IL4R/F13A1/MMP9/CCL11/IL10/IGHG4/LIF/MMP2/CCL22/OSM/JAK1/IGHG1/BIRC5/TNFRSF1B/PIM1/JAK2/TGFB1/FASLG/IL6R/HSPA8/IL13RA1/ITGB1/MMP1/COL1A2/TP53/BATF/IL1A/BCL6/CXCL8/MMP3/LCN2/IRF4/STAT6/HIF1A/ICAM1/IL18/FCER2/MCL1/NOS2/IL1B/ALOX15/STAT3/TYK2/SOCS1/LAMA5/SAA1/IL23A/IL17F/IGHE/STAT1/VCAM1/SOCS3/CD36
PID_IL12_2PATHWAY	PID_IL12_2PATHWAY	63	0.679843688864743	2.34657845983691	1e-10	1.8890243902439e-09	9.84595635430039e-10	4668	tags=65%, list=15%, signal=55%	CD4/IL2RA/IL2RG/CD247/IL2RB/CD3E/GZMA/IL12RB2/IL12RB1/LCK/HLA-DRA/CCR5/MAP2K6/CD3G/JAK2/IL18R1/CD3D/FASLG/GZMB/HLA-DRB1/CD8A/STAT4/STAT6/EOMES/RELB/HLA-A/IL1R1/HLX/IL18/IL18RAP/NOS2/SPHK2/IL1B/STAT3/TYK2/SOCS1/NFKB2/STAT5A/CD8B/STAT1/RAB7A
PID_CD8_TCR_PATHWAY	PID_CD8_TCR_PATHWAY	53	0.694816259509444	2.34577148628734	1e-10	1.8890243902439e-09	9.84595635430039e-10	2454	tags=55%, list=8%, signal=50%	PTPN6/CD86/PTPRC/CD28/LCP2/CD247/CARD11/PRF1/CSK/CD3E/VAV1/PRKCB/PAG1/LCK/NRAS/CBL/RASGRP1/ZAP70/PRKCQ/CD3G/GRB2/CD3D/FYN/MAP3K8/BCL10/CD8A/GRAP2/CD80/HLA-A
DIAZ_CHRONIC_MEYLOGENOUS_LEUKEMIA_DN	DIAZ_CHRONIC_MEYLOGENOUS_LEUKEMIA_DN	114	0.625569825825531	2.34396081546219	1e-10	1.8890243902439e-09	9.84595635430039e-10	4573	tags=54%, list=15%, signal=46%	LILRB4/MS4A4A/CD53/MS4A6A/ADA2/CSF1R/IL10RA/LILRB3/LY86/F13A1/ACTG1/TGFBI/ACSL4/IFI30/HLA-DMB/CCR7/CST7/ADAP2/IRF7/FCGR1A/S100A9/BLNK/IL16/IRF8/GPR137B/ADA/MNDA/FZD2/SORL1/NKG7/IL7R/CLEC5A/MVP/SELL/PTPRE/GLIPR1/PRNP/OAS2/CCR2/S100A8/GAPDH/IL13RA1/SLC1A3/ISG20/BCL6/CLEC4A/FGL2/ADD3/MYOF/MCL1/VAMP5/FLT3/GSDME/RPLP1/MAFB/RPL23A/TCF7/RPS12/DNTT/SLC16A7/CSTA
GOLDRATH_ANTIGEN_RESPONSE	GOLDRATH_ANTIGEN_RESPONSE	345	0.578490853824462	2.33766884320678	1e-10	1.8890243902439e-09	9.84595635430039e-10	3706	tags=46%, list=12%, signal=41%	ADAM8/LAT2/TYROBP/MYO1F/ITGAX/NCF4/IL2RA/GZMK/CD48/PRF1/SP140/TNFRSF9/TACC3/GZMA/ADGRE1/SKAP2/LILRA5/C3/IL12RB1/GNPDA1/RRM2/BCL2A1/IRF8/LMNB1/PDCD1/BUB1/MKI67/PGM2/DLGAP5/ACOT7/KPNA2/ITGA4/SERPINB9/TOP2A/PLD4/SNX10/ASF1B/UBE2T/ANLN/RELL1/EFHD2/LYN/AURKB/CCR5/ASPM/PLBD1/KLRB1/BIRC5/ANXA4/MS4A1/CASP1/NUSAP1/CDC45/NUP62/IFITM3/PLSCR1/PLCG2/CXCR3/CCNA2/PRDM1/CDCA5/EVI2A/PIM1/NEK2/AURKA/KLRG1/CASP3/IG…
DELYS_THYROID_CANCER_DN	DELYS_THYROID_CANCER_DN	232	-0.445248	-2.3351	1e-10	1.8890243902439e-09	9.84595635430039e-10	2550	tags=34%, list=8%, signal=32%	TEK/ASPH/SPTBN1/HSPA12A/UCHL5/RPS6KA5/NRN1/ITM2A/FXYD1/TSPAN7/FXYD6/ZFPM2/EPHA3/SFRP1/ITPR1/FAXDC2/SLC14A1/APOD/PHYH/ARHGEF28/DIO2/CCL14/FGF13/HLF/FCGBP/ITIH5/MATN2/GDF10/GSTM3/MEOX2/STARD13/SH3BGR/PRPSAP1/ALDH1B1/RELN/CA4/ADH1B/KCNK2/AOX1/CASQ2/LIFR/MPPED2/CHRDL1/EMCN/OGN/SGCD/AOC3/HBA1/HBB/DLG2/ENPP1/TOB1/RYR2/NDRG4/DPT/SNTA1/MYCN/CTH/FHL1/FGFR2/ID3/DNASE1L3/TGFBR3/EDN3/GRB14/SORBS2/LTF/ALDH6A1…
KOBAYASHI_EGFR_SIGNALING_24HR_DN	KOBAYASHI_EGFR_SIGNALING_24HR_DN	246	0.590109533832617	2.3346984767422	1e-10	1.8890243902439e-09	9.84595635430039e-10	6937	tags=61%, list=23%, signal=48%	RRM2/NCAPG/LMNB1/BUB1/MKI67/DLGAP5/KPNA2/TOP2A/ASF1B/SMC4/MELK/MET/BLM/MYBL2/AURKB/UBE2C/ASPM/RANGAP1/BIRC5/NUSAP1/CDC45/DEPDC1/CCNA2/BUB1B/NEK2/AURKA/PLK1/PPIF/DHFR/CDC20/HMMR/TIMELESS/CCNB1/CDK1/CEP55/ENO2/KIF18B/TPX2/NETO2/BRCA1/GJB3/RFWD3/PLK4/IL11/EZH2/IER3/TK1/G0S2/ECT2/DDX39A/MCM4/TTK/NCAPH/E2F8/RAD51AP1/STIL/SHCBP1/NAP1L1/MCM10/CDKN3/CDCA4/NDC80/MAD2L1/STC1/PKMYT1/DTL/TNFRSF12A/RNASEH2A/M…
WHITEFORD_PEDIATRIC_CANCER_MARKERS	WHITEFORD_PEDIATRIC_CANCER_MARKERS	113	0.623771884808131	2.33344456312485	1e-10	1.8890243902439e-09	9.84595635430039e-10	4567	tags=57%, list=15%, signal=48%	RRM2/BUB1/MKI67/UHRF1/DLGAP5/KPNA2/TOP2A/HMGB3/ASF1B/UBE2T/PTTG1/SMC4/MELK/MYBL2/UBE2C/BIRC5/CENPF/NUSAP1/CDC45/JPT1/CCNA2/CDCA5/NEK2/AURKA/NUF2/DHFR/CCNB1/CDK1/TPX2/CKAP2/ADCY3/PAFAH1B3/PLK4/GAPDH/TK1/MLLT11/DNMT1/MCM4/TTK/STMN1/NCAPH/CENPE/CCNB2/CDCA2/CDK6/MAD2L1/GPX7/RNASEH2A/MCM5/CKS2/ENO1/ZWINT/PBK/KIF11/CENPU/TMPO/CENPN/KIF14/GINS2/TUBA1A/TYMS/ATAD2/POLQ/NUDT1
KEGG_B_CELL_RECEPTOR_SIGNALING_PATHWAY	KEGG_B_CELL_RECEPTOR_SIGNALING_PATHWAY	75	0.655385116383534	2.3267280103419	1e-10	1.8890243902439e-09	9.84595635430039e-10	3232	tags=45%, list=11%, signal=41%	RAC2/PTPN6/SYK/PIK3CD/PIK3R5/FCGR2B/BTK/LILRB3/CARD11/IFITM1/CD19/VAV1/PRKCB/BLNK/CD22/DAPP1/NRAS/LYN/VAV3/PIK3CG/PLCG2/NFKBIE/GRB2/INPP5D/CD72/CD79B/NFATC1/BCL10/NFATC4/NFAT5/NFATC3/CHP2/CD79A/MAP2K1
HADDAD_T_LYMPHOCYTE_AND_NK_PROGENITOR_DN	HADDAD_T_LYMPHOCYTE_AND_NK_PROGENITOR_DN	64	0.670230243556231	2.32175109876569	1e-10	1.8890243902439e-09	9.84595635430039e-10	4573	tags=62%, list=15%, signal=53%	HCK/MS4A6A/TYROBP/CSF1R/PLEK/LY86/F13A1/CD7/ACSL4/TRIB2/CCR7/GPR183/SPON1/CST7/RNASE6/RRM2/BLNK/SLC2A5/IRF8/SERPINF1/IL7R/LGMN/RAB31/ITGB7/LTB/CDC20/IL6R/S100A8/G0S2/MCM4/CTSG/ZWINT/KIF15/TRGC2/AZU1/LGALS1/LEF1/DNTT/MS4A3/CSTA
FULCHER_INFLAMMATORY_RESPONSE_LECTIN_VS_LPS_DN	FULCHER_INFLAMMATORY_RESPONSE_LECTIN_VS_LPS_DN	433	0.566048021928704	2.31407258591218	1e-10	1.8890243902439e-09	9.84595635430039e-10	6038	tags=52%, list=20%, signal=42%	HMOX1/CD300A/CD4/MS4A4A/CD163/MS4A6A/LAIR1/MS4A7/RHBDF2/CD37/C3AR1/NPL/CD84/FYB1/FPR1/LILRB2/NFAM1/LCP2/C1orf162/TLR8/SDS/MYO1G/AIF1/LILRB3/LY86/F13A1/MARCO/GPNMB/PARVG/FCGR3A/SPN/TGFBI/IFITM1/SIGLEC1/IL10/IDO1/ADGRE1/CD38/ARL4C/HLA-DMB/CMKLR1/RAB42/FAS/AIM2/NCF1/HRH1/FCGR1A/LILRA2/ADGRE2/SP110/DAPP1/CTSC/SAMD9/ADA/MNDA/ARAP2/LST1/JAML/CSF3R/DOCK11/LTA4H/SLFN5/IFITM2/SECTM1/MYD88/LGMN/APOC1/LYN/C…
GRAHAM_CML_DIVIDING_VS_NORMAL_QUIESCENT_UP	GRAHAM_CML_DIVIDING_VS_NORMAL_QUIESCENT_UP	181	0.59504494496406	2.31258853851402	1e-10	1.8890243902439e-09	9.84595635430039e-10	5117	tags=56%, list=17%, signal=47%	RNASE2/CPA3/CST7/RRM2/NCAPG/SHMT2/BUB1/MICAL2/DLGAP5/ACOT7/KPNA2/TOP2A/TFR2/HDC/MELK/TPSAB1/RAB31/AURKB/UBE2C/ASPM/BIRC5/CENPF/SORD/NUSAP1/CDC45/CCNA2/BUB1B/NEK2/AURKA/PPIF/HPGDS/DHFR/CDC20/HMMR/CCNB1/CDK1/CEP55/APOBEC3B/KIF18B/TPX2/CLC/BRCA1/KIF20A/AMMECR1/EZH2/TK1/ECT2/MCM4/TTK/PDLIM1/STMN1/E2F8/RAD51AP1/PCLAF/MCM10/CDKN3/SFXN1/CCNB2/NDC80/CDC7/MAD2L1/RNASEH2A/MCM5/KIF4A/RACGAP1/FANCI/CDC6/ZWIN…
HOFFMANN_LARGE_TO_SMALL_PRE_BII_LYMPHOCYTE_UP	HOFFMANN_LARGE_TO_SMALL_PRE_BII_LYMPHOCYTE_UP	147	0.60390859996778	2.31169931238538	1e-10	1.8890243902439e-09	9.84595635430039e-10	4464	tags=52%, list=15%, signal=45%	RRM2/BUB1/MKI67/DLGAP5/KPNA2/TOP2A/HMGB3/UBE2T/ANLN/SMC4/MELK/AURKB/UBE2C/ITGB7/NUSAP1/CDC45/BRCA2/RAMP1/XPO1/CCNA2/CDCA5/NEK2/AURKA/CASP3/CDC20/CCNB1/CDK1/ANP32A/KIF20A/HLA-DQB1/PLK4/KIFC1/TK1/MMP14/DNMT1/ECT2/TTK/STMN1/NCAPH/CBX1/CENPE/E2F8/PCLAF/MCM10/CDKN3/CCNB2/NDC80/CKS2/HJURP/SPDL1/KIF4A/ENO1/RACGAP1/GSN/SGO1/RAD51/NT5DC2/WDHD1/KIF2C/TUBA1B/TMPO/ANP32B/AZIN1/RAD54L/TUBB4B/CENPL/LDHA/PPP2CA…
KEGG_ANTIGEN_PROCESSING_AND_PRESENTATION	KEGG_ANTIGEN_PROCESSING_AND_PRESENTATION	76	0.649847101226759	2.31066169643742	1e-10	1.8890243902439e-09	9.84595635430039e-10	6059	tags=62%, list=20%, signal=50%	CD4/IFI30/CTSS/HLA-DMB/RFX5/HLA-DPA1/LGMN/CIITA/HLA-DRA/HLA-DQA1/HSPA4/HLA-DQB1/HLA-DPB1/HSPA8/HLA-DOA/HSPA1L/CTSB/TAP1/KIR2DS4/KIR2DL4/HSPA6/HLA-DRB1/HLA-DOB/CD8A/CALR/HLA-DMA/NFYA/KIR2DL3/HLA-DQA2/HLA-G/KIR3DL1/HLA-A/KIR2DL1/CD74/LTA/RFXANK/CD8B/IFNA1/KLRD1/HSP90AA1/CREB1/HSPA1A/TAP2/PSME2/HSP90AB1/TAPBP/HLA-F
VECCHI_GASTRIC_CANCER_EARLY_UP	VECCHI_GASTRIC_CANCER_EARLY_UP	421	0.566098419905007	2.31050901044119	1e-10	1.8890243902439e-09	9.84595635430039e-10	5995	tags=52%, list=20%, signal=42%	MUC3A/IFITM1/LIF/KIF26B/RRM2/NCAPG/SPP1/CDH3/ESCO2/BUB1/MKI67/UHRF1/DLGAP5/ARPC4/TOP2A/HMGB3/BID/UBE2T/IFITM2/PTTG1/ANLN/SMC4/MELK/MYBL2/SHKBP1/UBE2C/CXCL1/ASPM/BIRC5/KNL1/SEMA4B/CENPF/NUSAP1/ATP10B/IFITM3/JPT1/DEPDC1/CCNA2/CDCA5/BUB1B/NEK2/AURKA/MACC1/MSRB1/PFKP/NUF2/DHFR/CDC20/HMMR/CDC25B/TMPRSS4/CCNB1/CENPK/CDK1/CEP55/MTHFD1L/KIF18B/BOK/CEMIP/TPX2/KDM1B/PDP1/CKAP2/BRCA1/KIF20A/STAMBPL1/CHI3L1/…
REACTOME_BINDING_AND_UPTAKE_OF_LIGANDS_BY_SCAVENGER_RECEPTORS	REACTOME_BINDING_AND_UPTAKE_OF_LIGANDS_BY_SCAVENGER_RECEPTORS	97	0.629944385233157	2.30985705171956	1e-10	1.8890243902439e-09	9.84595635430039e-10	5991	tags=73%, list=20%, signal=59%	CD163/MSR1/MARCO/IGHV4-34/IGHV2-5/APOL1/STAB1/HSPH1/COL1A2/IGLV3-25/IGHV3-48/IGKV1D-16/COLEC12/COL1A1/IGKV5-2/IGHV4-59/IGHV3-11/IGHV2-70/IGHV3-7/CALR/IGKV1-39/APOE/IGHV4-39/IGLV3-19/LRP1/IGHV3-30/FTL/IGKV3-20/IGLV1-44/IGKV2-28/IGKV3-15/IGKV1D-39/IGLC2/IGLV6-57/IGKV1-5/IGLV1-40/IGHV1-46/IGHV1-69/IGKV1-17/IGKV1-12/IGHV3-23/IGLV2-14/IGLV1-51/IGKV1-33/IGKV2D-28/IGLV3-21/IGLV1-47/IGLC3/COL4A1/IGKV1-16…
KEGG_T_CELL_RECEPTOR_SIGNALING_PATHWAY	KEGG_T_CELL_RECEPTOR_SIGNALING_PATHWAY	108	0.619339725394304	2.30895982120381	1e-10	1.8890243902439e-09	9.84595635430039e-10	5648	tags=52%, list=18%, signal=42%	PTPN6/CD4/PTPRC/CD28/PIK3CD/LCP2/PIK3R5/CD247/CARD11/CD3E/IL10/VAV1/NCK1/PDCD1/LCK/NRAS/CBL/VAV3/PIK3CG/RASGRP1/ZAP70/PRKCQ/PAK2/ICOS/CD3G/NFKBIE/GRB2/CD3D/ITK/CD40LG/NFATC1/CTLA4/FYN/MAP3K8/BCL10/CD8A/NFATC4/GRAP2/NFAT5/PAK1/NFATC3/RHOA/CHP2/MAP2K1/CDC42/CBLC/PPP3CC/CHUK/CD8B/SOS1/MAPK12/MALT1/DLG1/CBLB/NFKBIB/PAK6
REACTOME_INTERFERON_ALPHA_BETA_SIGNALING	REACTOME_INTERFERON_ALPHA_BETA_SIGNALING	63	0.668607466224777	2.30779501821828	1e-10	1.8890243902439e-09	9.84595635430039e-10	4621	tags=56%, list=15%, signal=47%	PTPN6/IRF5/IFITM1/IRF7/IRF8/IFNAR2/PTPN1/BST2/IFITM2/SAMHD1/JAK1/IFITM3/OAS2/STAT2/RNASEL/IRF2/ISG20/OAS3/MX2/IRF4/HLA-G/ADAR/HLA-A/OASL/IFI27/TYK2/SOCS1/IP6K2/IRF3/PSMB8/IRF6/ISG15/IFNA1/STAT1/SOCS3
HECKER_IFNB1_TARGETS	HECKER_IFNB1_TARGETS	89	0.634764980619372	2.30711537009727	1e-10	1.8890243902439e-09	9.84595635430039e-10	5995	tags=64%, list=20%, signal=52%	MS4A4A/CD163/C1QC/C1QB/C3AR1/SPON2/MMP9/SIGLEC1/C1QA/IRF7/SAMD9/KCNJ15/TYMP/PLSCR1/STAP1/OAS2/FFAR2/APOBEC3B/EPSTI1/LAMP3/SAMD9L/CHI3L1/CCL8/ZBP1/GZMB/G0S2/APOBEC3A/LY6E/OAS3/LAP3/CXCL8/MX2/TNFAIP6/TMEM140/PARP9/TCL1A/DHX58/OASL/IFI27/FCER1A/SERPING1/CYP4F3/TRBV27/ISG15/STAT1/KLRD1/DDX60/RTP4/CMTM2/XAF1/IFIT5/MMP25/PNPT1/CCL2/GBP1/RPS23/JUP
KIM_GLIS2_TARGETS_UP	KIM_GLIS2_TARGETS_UP	79	0.643109402559534	2.30437793119231	1e-10	1.8890243902439e-09	9.84595635430039e-10	6354	tags=70%, list=21%, signal=55%	ADAM8/FCGR2A/LSP1/FCER1G/AIF1/LILRB3/OSMR/TGFBI/LUM/HLA-DMB/C3/SPON1/BCL2A1/PDGFRA/POSTN/TNFSF13B/IFITM3/LTB/BOK/CCR2/HLA-DQB1/CCL8/COL1A2/MMP14/CMTM3/COL1A1/LTBP2/S100A6/HLA-DMA/SERPINE1/ICAM1/DCN/MFAP2/IGFBP2/PSMB9/CCL5/COL4A1/CCL15/CD74/PYCARD/PSMB8/COL18A1/COL15A1/NID1/ISG15/VCAM1/SOCS3/EFEMP2/CCL2/FBN1/COL3A1/LAD1/ADAMTS2/CX3CL1/TLR2
MORI_LARGE_PRE_BII_LYMPHOCYTE_UP	MORI_LARGE_PRE_BII_LYMPHOCYTE_UP	79	0.642982646043115	2.30392373954481	1e-10	1.8890243902439e-09	9.84595635430039e-10	4464	tags=58%, list=15%, signal=50%	RRM2/LMNB1/MKI67/KPNA2/TOP2A/HMGB3/ASF1B/SMC4/MELK/ENPEP/MYBL2/RANGAP1/RAMP1/CCNA2/CDCA5/AURKA/CDC20/CCNB1/CDK1/HMGA1/TTK/STMN1/NCAPH/CBX1/CENPE/E2F8/CDKN3/CCNB2/NDC80/RAD21/DTL/HJURP/RACGAP1/MCM3/MCM2/TMPO/TUBB4B/CENPL/UBE2S/SMARCA4/TUBA1A/LGALS1/BUB3/MCM6/CDKN2C/TUBB
TURASHVILI_BREAST_LOBULAR_CARCINOMA_VS_DUCTAL_NORMAL_UP	TURASHVILI_BREAST_LOBULAR_CARCINOMA_VS_DUCTAL_NORMAL_UP	68	0.657793196724126	2.29888161906812	1e-10	1.8890243902439e-09	9.84595635430039e-10	5675	tags=65%, list=19%, signal=53%	CCN4/CXCR4/PLXNC1/SULF1/C5AR1/GNA13/MICAL2/PLXDC1/WIPF1/COL8A1/ENPEP/LOX/POSTN/ADAM12/THBS2/TAGAP/SULF2/GPX8/AGTPBP1/LRRC15/COL1A2/COL1A1/COL5A2/SFRP2/HSPA6/COL12A1/THY1/CTHRC1/AEBP1/RAP2C/COL5A1/MXRA5/SMCHD1/CD69/UXS1/COL6A3/FNDC1/RGS1/BGN/COL11A1/FBXO28/ASAP1/FBN1/COL3A1
KEGG_VIRAL_MYOCARDITIS	KEGG_VIRAL_MYOCARDITIS	68	0.65751084449949	2.29789484337242	1e-10	1.8890243902439e-09	9.84595635430039e-10	2656	tags=47%, list=9%, signal=43%	RAC2/ITGB2/CD86/CD28/PRF1/ACTG1/HLA-DMB/ACTB/ITGAL/HLA-DPA1/BID/HLA-DRA/HLA-DQA1/CASP3/CD40LG/HLA-DQB1/HLA-DPB1/HLA-DOA/EIF4G3/FYN/CASP8/HLA-DRB1/HLA-DOB/HLA-DMA/HLA-DQA2/HLA-G/MYH13/CD55/CD80/HLA-A/ICAM1/EIF4G2
LINDSTEDT_DENDRITIC_CELL_MATURATION_D	LINDSTEDT_DENDRITIC_CELL_MATURATION_D	62	0.664554417203926	2.29452140089667	1e-10	1.8890243902439e-09	9.84595635430039e-10	3196	tags=52%, list=10%, signal=46%	ITGB2/ADCY7/P2RY6/ITGAX/ACP5/NCF2/ITGAM/CLEC10A/CCR1/IGSF6/F13A1/TPP1/TGFBI/CCL22/HLA-DMB/CLEC2B/LST1/CIITA/RAB31/PTPRE/NAGA/IFI16/DNMT1/MAF/MKNK1/FGL2/HLA-DMA/ARHGDIB/FCER2/RBMS2/TOP1/ALOX15
ANDERSEN_CHOLANGIOCARCINOMA_CLASS2	ANDERSEN_CHOLANGIOCARCINOMA_CLASS2	175	0.592113758497801	2.29181619806066	1e-10	1.8890243902439e-09	9.84595635430039e-10	4288	tags=52%, list=14%, signal=45%	ADAM8/MMP12/SLC6A20/SLC16A3/C15orf48/BCL2L15/NOX4/CDH3/DAPP1/BUB1/DLGAP5/TOP2A/ANLN/ITGB6/UBE2C/PLBD1/AURKA/LAMB3/MISP/CDC20/TMPRSS4/CLIC3/CEP55/ADGRF1/EPHX3/AP1S3/CEMIP/PLAC8/TPX2/GJB4/UNC93B1/GJB3/CYP2S1/CEACAM5/ZBED2/GPR35/VDR/LAMC2/COL1A2/VILL/TTK/CENPE/LPAR5/CEACAM6/CCNB2/CAPG/MYB/KCNK1/LEMD1/COL12A1/PLAUR/GPR87/SPOCD1/SFN/CTHRC1/SLC6A14/CTSV/KIF15/CD55/KIF11/MTMR11/TRIM31/TSPAN1/CST6/BCL11B…
PID_IL4_2PATHWAY	PID_IL4_2PATHWAY	63	0.663682926319693	2.29079725909342	1e-10	1.8890243902439e-09	9.84595635430039e-10	4621	tags=56%, list=15%, signal=47%	PTPN6/JAK3/DOK2/IL2RG/IRS1/IL4R/CCL11/IL10/SPI1/CBL/JAK1/IGHG1/JAK2/GRB2/CD40LG/IL13RA1/COL1A2/HMGA1/IGHG3/COL1A1/BCL6/MYB/IRF4/THY1/STAT6/ETS1/PARP14/FCER2/ALOX15/SOCS1/LTA/SHC1/IGHE/STAT5A/SOCS3
TONKS_TARGETS_OF_RUNX1_RUNX1T1_FUSION_HSC_DN	TONKS_TARGETS_OF_RUNX1_RUNX1T1_FUSION_HSC_DN	189	0.586821336812609	2.29066082981628	1e-10	1.8890243902439e-09	9.84595635430039e-10	3441	tags=50%, list=11%, signal=44%	LAPTM5/CYBB/SLA/LAT2/SELPLG/FCGR2A/ADCY7/TYROBP/NCF4/LCP2/DOK2/SASH3/IL10RA/ALOX5AP/SLC16A3/CD48/STK10/TGFBI/CXCR4/PLXNC1/RGS14/BIN2/MMP2/CCR7/GPR183/CST7/PTPN22/S100A9/ADGRE2/SPI1/IRF8/TRBC2/ITGAL/LST1/MICAL2/NKG7/TMEM156/IL7R/CCNA1/TFR2/HDC/RPS6KA1/APOBR/RHOH/CSF2RB/CBFA2T3/CD33/FPR2/RAMP1/LTB/CD52/DUSP10/MBP/PLAC8/CLC/IL6R/FHL2/NFE2/RASSF2/GPR35/STAB1/EHD3/FADS1/CEBPE/NEFH/SH3BGRL3/PDLIM1/RBM3…
REACTOME_TCR_SIGNALING	REACTOME_TCR_SIGNALING	120	0.607270283969725	2.28843630659043	1e-10	1.8890243902439e-09	9.84595635430039e-10	9386	tags=65%, list=31%, signal=45%	CD4/FYB1/PTPRC/WAS/LCP2/CD247/CARD11/CSK/CD3E/UBE2D1/NCK1/PTPN22/PAG1/TRAV19/LCK/HLA-DPA1/HLA-DRA/TRAT1/ZAP70/PRKCQ/PAK2/FBXW11/CD3G/HLA-DQA1/CD3D/INPP5D/ITK/HLA-DPB1/HLA-DQB2/TRBV7-9/BCL10/EVL/HLA-DRB1/GRAP2/TRAV8-4/CD101/TRAV29DV5/HLA-DQA2/PAK1/PSMA5/TRBV12-3/PSMB9/PSMA8/UBE2N/PSMB8/CHUK/PSMA7/PSMD1/VASP/RIPK2/MALT1/PSMA4/UBC/PSME2/PSMD3/PIK3CB/PSMD14/UBE2D2/PSMB2/PSMB10/PSMD2/TRAF6/UBA52/CUL1/…
BROWNE_INTERFERON_RESPONSIVE_GENES	BROWNE_INTERFERON_RESPONSIVE_GENES	64	0.660240837596007	2.28714670052024	1e-10	1.8890243902439e-09	9.84595635430039e-10	7325	tags=77%, list=24%, signal=58%	THEMIS2/IDO1/IFI30/RGL1/IRF7/SP110/BST2/MELK/MYD88/APOBEC3G/SAMHD1/TYMP/CASP1/PLSCR1/OAS2/CCL8/ISG20/TAP1/NMI/TRIM22/MX2/PDZD2/BAZ1A/TRIM14/OASL/RBCK1/PML/PSMB9/IFI27/RABGAP1L/TNFSF10/PSMB8/ISG15/KIF5C/IL15RA/STAT1/UBE2L6/XAF1/CYTH1/IFIT5/PLAAT4/GBP1/HLA-F/IL15/STX11/TDRD7/TLR3/GBP2/TRIM21
REACTOME_CELL_SURFACE_INTERACTIONS_AT_THE_VASCULAR_WALL	REACTOME_CELL_SURFACE_INTERACTIONS_AT_THE_VASCULAR_WALL	193	0.584297219405336	2.28619263653125	1e-10	1.8890243902439e-09	9.84595635430039e-10	5991	tags=56%, list=20%, signal=46%	ITGB2/PTPN6/SELPLG/CD84/SLC7A7/FCER1G/ITGAX/DOK2/ITGAM/SLC16A3/CD48/SPN/CEACAM3/CD177/SLC16A1/LCK/ITGAL/ITGA4/JAML/NRAS/IGHV4-34/LYN/SELL/MERTK/TREM1/IGHV2-5/TGFB1/GRB2/INPP5D/CD2/CEACAM5/SIRPG/ITGB1/MMP1/COL1A2/VPREB3/IGLV3-25/SLC7A6/FYN/CD244/IGHV3-48/CEACAM6/IGKV1D-16/TNFRSF10B/COL1A1/IGKV5-2/IGHV4-59/IGHV3-11/IGHV2-70/IGHV3-7/ITGA3/IGKV1-39/IGHV4-39/IGLV3-19/IGHV3-30/IGKV3-20/IGLV1-44/IGKV2-2…
ZHOU_CELL_CYCLE_GENES_IN_IR_RESPONSE_6HR	ZHOU_CELL_CYCLE_GENES_IN_IR_RESPONSE_6HR	82	0.631348102858215	2.27736764445703	1e-10	1.8890243902439e-09	9.84595635430039e-10	5284	tags=62%, list=17%, signal=52%	LMNB1/UHRF1/DLGAP5/HMGB3/UBE2T/MYBL2/NUSAP1/CCNA2/CDCA5/NEK2/SULF2/TIMELESS/CENPK/CEP55/BRCA1/RTKN2/KIF20A/EZH2/KIFC1/TTK/E2F8/PCLAF/POC1A/MAD2L1/DTL/MTFR2/MCM5/RACGAP1/PIMREG/CDT1/LBR/RAD51/KIF11/WDHD1/MCM3/MCM2/PARPBP/CDK2/RAD54L/EXO1/FBXO5/TRIP13/KNTC1/TOPBP1/GINS2/MCM6/HAUS8/FABP5/RANBP1/RFC4/NUP88
REACTOME_INTERFERON_SIGNALING	REACTOME_INTERFERON_SIGNALING	188	0.583057564675806	2.27714074694062	1e-10	1.8890243902439e-09	9.84595635430039e-10	6059	tags=52%, list=20%, signal=42%	PTAFR/PTPN6/IRF5/IFITM1/IFI30/IRF7/FCGR1A/IRF8/IFNAR2/PTPN1/BST2/KPNA2/NUP210/HLA-DPA1/IFITM2/CIITA/HLA-DRA/NUP50/PTPN2/SAMHD1/JAK1/NUP62/IFITM3/HLA-DQA1/JAK2/OAS2/STAT2/HLA-DQB1/HLA-DPB1/RNASEL/IRF2/IFNGR1/HLA-DQB2/EIF4G3/ISG20/OAS3/TRIM22/KPNB1/MT2A/MX2/HLA-DRB1/IRF4/GBP5/GBP6/TRIM14/HLA-DQA2/HLA-G/TRIM38/ADAR/HLA-A/TRIM31/ICAM1/EIF4A2/EIF4A3/EIF4G2/OASL/MID1/PML/KPNA3/IFI27/PRKCD/TYK2/SOCS1/IP…
SENGUPTA_NASOPHARYNGEAL_CARCINOMA_DN	SENGUPTA_NASOPHARYNGEAL_CARCINOMA_DN	331	0.564523356166842	2.2736182166019	1e-10	1.8890243902439e-09	9.84595635430039e-10	5919	tags=63%, list=19%, signal=52%	CR1/SERPINB4/CD19/CSTB/CDH26/S100A9/VWA5A/TNFRSF21/PAX5/SERPINB3/CXCL1/TMEM154/RALGPS2/MS4A1/MUC16/ATP10B/PLCG2/BASP1/PRR15/TMPRSS4/IMPA2/CLIC3/ADGRF1/CFB/MUC4/TNFSF11/RIBC2/ABCA13/VPREB3/VILL/RHOV/AHNAK2/SLC27A2/MUC13/SERPINB6/CFAP47/BANK1/TNFRSF13C/CFAP161/CFAP300/TMEM40/LCN2/ZMYND12/PRSS23/DUOX1/CFAP45/POU2AF1/CFAP53/FAM216B/CC2D2A/ANXA11/AK7/FCRLA/PCP4L1/FOXJ1/TMEM190/C7orf57/IQCG/CCDC113/MUC…
SANA_TNF_SIGNALING_UP	SANA_TNF_SIGNALING_UP	81	0.633492474358482	2.27355751541007	1e-10	1.8890243902439e-09	9.84595635430039e-10	6358	tags=64%, list=21%, signal=51%	MMP10/CCL11/CXCL6/BST2/IL7R/CCL7/TNIP1/DRAM1/HSD17B11/SAMHD1/CASP1/LAMB3/OAS2/SLC15A3/APOL1/PLA1A/SAMD9L/C1S/LGALS9/CCL8/CCL20/OAS3/CXCL8/MMP3/MX2/TNFAIP2/BIRC3/IL32/SAT1/ACKR3/CTHRC1/NCEH1/SERPINE1/HLA-A/ICAM1/PARP14/UBD/ATP13A3/SMAD3/ANO9/DNAJA1/VCAM1/DDX60/RIPK2/CCL2/FTH1/ICOSLG/GBP1/TAPBP/CX3CL1/TLR2/TNFAIP3
RUTELLA_RESPONSE_TO_HGF_VS_CSF2RB_AND_IL4_UP	RUTELLA_RESPONSE_TO_HGF_VS_CSF2RB_AND_IL4_UP	403	0.55729152786821	2.27155422879016	1e-10	1.8890243902439e-09	9.84595635430039e-10	5672	tags=51%, list=19%, signal=42%	PLA2G7/LILRB4/CD300A/SLAMF8/CYBB/MS4A4A/CD163/LAIR1/C3AR1/NPL/ALOX5/SLC7A7/FYB1/ADAMDEC1/ACP5/VSIG4/KYNU/FPR1/KMO/ST6GAL1/LILRB2/TMEM51/CHST15/AIF1/AOAH/CCR1/LY86/CD48/PSTPIP1/GPNMB/MMP9/VNN1/IL10/IDO1/MMP2/C5AR1/C3/C1QA/PRKCB/CMKLR1/SLC5A3/RGL1/CCL18/FCGR1A/LILRA2/S100A9/ADAM28/SP110/SPP1/GM2A/TGM2/VWA5A/CNPY3/ITGAL/NKG7/LTA4H/CLEC5A/SNX10/IFITM2/MYD88/APOC1/SELL/CCDC69/CPM/CCR5/CXCL1/TLR1/STOM/…
SHEDDEN_LUNG_CANCER_POOR_SURVIVAL_A6	SHEDDEN_LUNG_CANCER_POOR_SURVIVAL_A6	444	0.555060697775958	2.27115204509248	1e-10	1.8890243902439e-09	9.84595635430039e-10	4548	tags=46%, list=15%, signal=40%	IL2RA/MMP12/SLC16A3/TACC3/MOB1A/EGLN3/ACTR3/UBE2D1/FCHO1/MYO7A/RRM2/NCAPG/SLC16A1/LMNB1/BUB1/MKI67/TEAD4/PKM/DLGAP5/ACOT7/KPNA2/SKA1/TOP2A/CCL7/NUP210/NRAS/PTTG1/MELK/CALM3/MYBL2/AURKB/UBE2C/ASPM/BIRC5/PYGL/CENPF/WASF1/SLC2A1/MUC16/PGK1/NUSAP1/CDC45/NUP62/BRCA2/JPT1/FANCA/DEPDC1/PLOD2/CCNA2/BUB1B/NEK2/AURKA/PFKP/PPIF/TNNT1/CDC20/HMMR/AP2B1/CCNB1/CDK1/CEP55/APOBEC3B/KIF18B/IL1RAP/SNX6/TPX2/NETO2/C…
SMIRNOV_RESPONSE_TO_IR_6HR_DN	SMIRNOV_RESPONSE_TO_IR_6HR_DN	108	0.607642416390473	2.26535109500939	1e-10	1.8890243902439e-09	9.84595635430039e-10	4380	tags=50%, list=14%, signal=43%	CD300A/CYBB/PTPRC/LCP2/P4HA1/CCR1/SLC16A3/EGLN3/TRAF3IP3/AIM2/RNASE6/IL16/CD22/BUB1/DLGAP5/ITGA4/UBE2C/SIT1/ASPM/CENPF/DEPDC1/EVI2A/NEK2/AURKA/CCR6/PLK1/CDC20/ACAP1/HMMR/CCNB1/RGS2/TPX2/KIF20A/ARHGAP11A/CENPE/RIPOR2/LPCAT4/ENTPD1/CDK5R1/ZBTB32/ACKR3/CD55/TCL1A/CCNG2/RAB33A/CD69/UBE2S/P2RX5/HK2/KIF14/LTA/RGS1/HILPDA/CLEC2D
RUTELLA_RESPONSE_TO_CSF2RB_AND_IL4_DN	RUTELLA_RESPONSE_TO_CSF2RB_AND_IL4_DN	314	0.563733279011776	2.26290341544506	1e-10	1.8890243902439e-09	9.84595635430039e-10	5672	tags=52%, list=19%, signal=42%	PLA2G7/LILRB4/CD300A/CYBB/MS4A4A/CD163/MS4A6A/LAIR1/C3AR1/NPL/ALOX5/SLC7A7/FYB1/VSIG4/FPR1/ST6GAL1/LILRB2/CHST15/AIF1/AOAH/CCR1/ICAM3/LY86/CD48/PSTPIP1/MAP4K1/VNN1/IDO1/C5AR1/C3/C1QA/PRKCB/CMKLR1/FCGR1A/LILRA2/S100A9/ADAM28/SP110/VWA5A/CNPY3/SORL1/ITGAL/CFP/NKG7/ITGA4/LTA4H/CLEC5A/SNX10/IFITM2/MYD88/SELL/CCDC69/CPM/CCR5/CXCL1/TLR1/RUBCNL/CASP1/SLC16A6/PLSCR1/ITPK1/HLA-DQA1/TREM1/PPIF/CD52/NLRP3/R…
BERTUCCI_MEDULLARY_VS_DUCTAL_BREAST_CANCER_UP	BERTUCCI_MEDULLARY_VS_DUCTAL_BREAST_CANCER_UP	200	0.575931533390554	2.26049189527876	1e-10	1.8890243902439e-09	9.84595635430039e-10	5444	tags=50%, list=18%, signal=41%	PIM2/PTPN6/ADAM8/CYBA/SRGN/MICB/GZMA/IFI30/CTSS/CD38/AIM2/NCF1/IL12RB1/ME2/MKI67/TEAD4/RFX5/CASP10/DRAM1/SLC2A6/GRK3/CCDC69/IL27RA/TYMP/TNFRSF1B/ITGB7/TAGAP/CGAS/HSPA4/NFKBIE/SGPL1/PPIF/TRAF3/CLEC7A/CEP55/STAMBPL1/PNKD/C1S/HCP5/PARP8/M6PR/CASS4/LAP3/TAP1/RAP2B/MCM10/TNFAIP2/HLA-DOB/BIRC3/IL32/APOE/CALHM6/GBP5/GTSE1/IQCG/TRAFD1/C9orf72/RELB/IGLC2/ICAM1/LAG3/PSMA5/PLCL2/INTS13/SKAP1/PSMB9/ANKRD22/M…
MARKEY_RB1_CHRONIC_LOF_DN	MARKEY_RB1_CHRONIC_LOF_DN	114	0.601578648533921	2.25406776569092	1e-10	1.8890243902439e-09	9.84595635430039e-10	2825	tags=45%, list=9%, signal=41%	PLA2G7/HMOX1/CD53/ADAM8/MS4A6A/C1QC/C1QB/CCN4/TYROBP/C3AR1/CSF1R/PTPRC/MSR1/SRGN/LCP2/MMP12/FERMT3/IRF5/IGFBP3/CP/TRPV2/PSTPIP1/SKAP2/LILRA5/CTSS/VAV1/C1QA/CD300C/SPI1/CFP/KDM5B/PLSCR1/MSRB1/RNF149/RENBP/RB1/PLAC8/GJB3/STAB1/MLLT11/CLEC4D/MMP13/COLGALT1/APOE/UBFD1/RNF19B/SLFN12L/SQSTM1/DCN/UBE2A/IGFBP2
PUJANA_XPRSS_INT_NETWORK	PUJANA_XPRSS_INT_NETWORK	167	0.584090017308812	2.25268611391906	1e-10	1.8890243902439e-09	9.84595635430039e-10	8311	tags=59%, list=27%, signal=43%	CHEK2/NCK1/LMNB1/SH2D1A/MKI67/TOP2A/SMC4/BLM/MYBL2/AURKB/UBE2C/RHOH/BRCA2/XPO1/CCNA2/AURKA/CD1C/DHFR/CDC20/HMMR/TIMELESS/CNTRL/CDK1/RB1/BRCA1/RECQL/PLK4/EZH2/KIFC1/DNMT1/DDX39A/MCM4/DCP2/STMN1/RAD51AP1/PCLAF/NDC80/RAD21/CDC7/MAD2L1/MCM5/NEMP1/NCAPD2/GTSE1/FANCI/LBR/ZWINT/ACYP1/MCM2/PRKDC/TMPO/RAD54L/TOP1/TMEM131L/HMGN4/UBE2S/DNA2/DDX39B/KNTC1/TOPBP1/MPHOSPH9/BUB3/MCM6/CDKN2C/STAT5A/PPP1CC/BLMH/FO…
CREIGHTON_ENDOCRINE_THERAPY_RESISTANCE_2	CREIGHTON_ENDOCRINE_THERAPY_RESISTANCE_2	425	0.551134896827003	2.25021256567857	1e-10	1.8890243902439e-09	9.84595635430039e-10	8874	tags=69%, list=29%, signal=50%	HMOX1/ARL4C/C5AR1/AKNA/PTPN22/GPR137B/NEK2/DHFR/HEATR3/TRAF3/CNTRL/CDC20B/PHTF1/NETO2/GPX8/PITPNM1/PLK4/CDKN2D/RIBC2/FCHSD2/FRMD8/MSL3/PAQR8/STIL/E2F7/WDR49/MYCL/SAMD15/PSMB8-AS1/POC1A/TRIM22/ZNF200/CFAP300/DNAAF3/CLUAP1/CFAP45/MTF1/CFAP53/DNAH11/ZMYND10/MUC12/FOXN4/TMEM232/CDK5R1/CC2D2A/C16orf54/AK7/RAB36/FOXJ1/C7orf57/IQCG/CCDC113/KCNE1/IQCH/BBS12/CFAP43/MAP3K19/RFX3/MKX/ARMC3/TTC26/PRR29/HES6/…
TURASHVILI_BREAST_DUCTAL_CARCINOMA_VS_LOBULAR_NORMAL_UP	TURASHVILI_BREAST_DUCTAL_CARCINOMA_VS_LOBULAR_NORMAL_UP	72	0.639503994787594	2.24887832237314	1e-10	1.8890243902439e-09	9.84595635430039e-10	7833	tags=72%, list=26%, signal=54%	COL10A1/UBE2D1/SULF1/VOPP1/STK4/TOP2A/ANLN/MELK/ASPM/RALGPS2/NUSAP1/HMMR/LRRC15/COL1A2/PRR11/COL1A1/COL5A2/DTL/TMEM107/TIGAR/RACGAP1/FANCI/INTS7/CTHRC1/CCT5/MRPL44/FAR2/TRIM59/PNP/GLCCI1/UNC5B/CCNE2/EIF2AK1/DDX60/COL11A1/MGAT2/HDGFL3/FUT8/FBN1/SGMS1/COL3A1/RAC1/MCM9/FN1/UBE2D2/CSTF2T/GDPD1/GLRX3/RET/NBAS/IFIT3/VCAN
PID_CXCR4_PATHWAY	PID_CXCR4_PATHWAY	101	0.610338570645848	2.24722984286452	1e-10	1.8890243902439e-09	9.84595635430039e-10	5304	tags=53%, list=17%, signal=44%	HCK/PTPN6/CD4/ARRB2/PTPRC/PIK3CD/PIK3R5/CD247/PIK3R6/MMP9/CXCR4/CSK/CD3E/VAV1/PTK2B/FGR/PAG1/GNA13/LCK/ITGA4/LYN/HLA-DRA/PIK3CG/CD3G/PLCB2/JAK2/STAT2/CD3D/ITGA11/GRK6/ITGB1/GNAI2/FYN/HLA-DRB1/LIMK1/ITGA3/BLK/PAK1/RHOA/STAT3/CDC42/GNG2/GNAI3/RHOC/SSH1/ITGA2/RGS1/STAT5A/STAT1/PXN/ITGA8/SRC/CFL1/VPS4B
BENPORATH_PROLIFERATION	BENPORATH_PROLIFERATION	143	0.588421819892624	2.24347800039389	1e-10	1.8890243902439e-09	9.84595635430039e-10	7591	tags=61%, list=25%, signal=46%	MARCO/CSTB/RRM2/NCAPG/S100A9/BUB1/KPNA2/TOP2A/UBE2T/PTTG1/ANLN/MYBL2/ASPM/BIRC5/CENPF/TFRC/TMSB10/FANCA/CDCA5/NEK2/AURKA/CSNK1G1/NUF2/CDK1/APOBEC3B/SRPK1/EZH2/RIT1/TTK/STMN1/CENPE/RAD51AP1/CDKN3/CCNB2/NDC80/NMI/MAD2L1/PKMYT1/DTL/MTFR2/CKS2/S100A11/FAM3C/RACGAP1/CNIH4/CDT1/LBR/CENPM/CTSV/RAD51/PBK/SPAG5/CENPU/MCM3/MCM2/RAD54L/LGALS8/EXO1/HDAC2/CENPN/GDI2/TYMS/PARP1/ATAD2/UTP25/GART/DESI2/RANBP1/C1…
LE_EGR2_TARGETS_UP	LE_EGR2_TARGETS_UP	101	0.608493731559653	2.2404372565048	1e-10	1.8890243902439e-09	9.84595635430039e-10	6957	tags=65%, list=23%, signal=51%	TNFAIP8/CXCR4/RRM2/LMNB1/BUB1/MKI67/UHRF1/KPNA2/TOP2A/UBE2T/TNFRSF21/BIRC5/NUSAP1/TNC/BASP1/CCNA2/AURKA/CHL1/PLK1/CDC20/CCNB1/CDK1/NAV2/KIF20A/PLK4/EZH2/ECT2/MCM4/NCAPH/PCLAF/CCNB2/CDC7/MAD2L1/MCM5/CKS2/TENM3/CORO1C/FIGNL1/RAD51/KIF11/NT5DC2/ETS1/KIF2C/HNRNPA2B1/IQGAP3/TRIM59/HDAC2/SLC22A23/SPECC1/COL18A1/EZR/PLEKHO1/COTL1/RPA3/CCL2/PSPC1/PPP1R14B/CDKN1C/KIF22/LSM2/HMGB2/CUEDC2/RBL1/PRC1/MCM7/SH3…
REACTOME_DOWNSTREAM_TCR_SIGNALING	REACTOME_DOWNSTREAM_TCR_SIGNALING	99	0.609094324549426	2.23951377251953	1e-10	1.8890243902439e-09	9.84595635430039e-10	9386	tags=63%, list=31%, signal=44%	CD4/CD247/CARD11/CD3E/UBE2D1/TRAV19/LCK/HLA-DPA1/HLA-DRA/TRAT1/PRKCQ/FBXW11/CD3G/HLA-DQA1/CD3D/INPP5D/HLA-DPB1/HLA-DQB2/TRBV7-9/BCL10/HLA-DRB1/TRAV8-4/TRAV29DV5/HLA-DQA2/PSMA5/TRBV12-3/PSMB9/PSMA8/UBE2N/PSMB8/CHUK/PSMA7/PSMD1/RIPK2/MALT1/PSMA4/UBC/PSME2/PSMD3/PIK3CB/PSMD14/UBE2D2/PSMB2/PSMB10/PSMD2/TRAF6/UBA52/CUL1/PSMC5/PSMC4/MAP3K7/HLA-DRB5/PSMB3/IKBKB/RELA/PSME1/PSMB5/RPS27A/PSMD10/NFKB1/IKBKG…
REACTOME_INTERFERON_GAMMA_SIGNALING	REACTOME_INTERFERON_GAMMA_SIGNALING	87	0.616386201154996	2.23499899543142	1e-10	1.8890243902439e-09	9.84595635430039e-10	6059	tags=60%, list=20%, signal=48%	PTAFR/PTPN6/IRF5/IFI30/IRF7/FCGR1A/IRF8/PTPN1/HLA-DPA1/CIITA/HLA-DRA/PTPN2/JAK1/HLA-DQA1/JAK2/OAS2/HLA-DQB1/HLA-DPB1/IRF2/IFNGR1/HLA-DQB2/OAS3/TRIM22/MT2A/HLA-DRB1/IRF4/GBP5/GBP6/TRIM14/HLA-DQA2/HLA-G/TRIM38/HLA-A/TRIM31/ICAM1/OASL/MID1/PML/PRKCD/SOCS1/IRF3/GBP3/IRF6/STAT1/VCAM1/SOCS3/TRIM25/TRIM29/TRIM68/TRIM17/GBP1/HLA-F
KEGG_CELL_CYCLE	KEGG_CELL_CYCLE	124	0.59037589478201	2.23368571463567	1e-10	1.8890243902439e-09	9.84595635430039e-10	8314	tags=61%, list=27%, signal=45%	CHEK2/BUB1/CCNA1/PTTG1/CDC45/CCNA2/BUB1B/PLK1/TGFB1/CDC20/CDC25B/CCNB1/CDK1/RB1/CDKN2D/E2F2/MAD1L1/MCM4/TTK/TP53/CCNB2/RAD21/CDC7/CDK6/MAD2L1/E2F3/PKMYT1/MCM5/YWHAB/SFN/CCND2/HDAC1/CDC6/GADD45A/CDC14A/ORC6/TGFB3/MCM3/MCM2/PRKDC/CCNB3/CDK2/E2F4/CDKN1B/HDAC2/FZR1/SMAD3/CCNE2/BUB3/MCM6/CDKN2C/CDKN2A/MAD2L2/YWHAZ/SKP2/YWHAG/TGFB2/CDK7/CCND3/CDKN1C/ESPL1/RBL1/MCM7/CDKN1A/CDK4/CUL1/CDC27/CDKN2B/E2F1/SM…
LINDGREN_BLADDER_CANCER_CLUSTER_2B	LINDGREN_BLADDER_CANCER_CLUSTER_2B	384	0.548116857423783	2.23131340851045	1e-10	1.8890243902439e-09	9.84595635430039e-10	5731	tags=48%, list=19%, signal=39%	LAPTM5/RAC2/PIM2/SAMSN1/CYBB/MS4A4A/LAT2/C3AR1/MYO1F/FYB1/DOCK2/ST6GAL1/EVI2B/ARHGAP30/JAK3/PIK3CD/SRGN/LCP2/CYTH4/LCP1/FCGR2B/IL10RA/FERMT3/CLEC10A/IL2RG/ALOX5AP/PTPN7/AIF1/MIAT/PPP1R18/PARVG/IFITM1/FOLR2/CXCR4/LUM/IFI30/MMP2/ARL4C/PDPN/PXDN/CST7/RGL1/RNASE6/ARHGAP15/IL16/BCL2A1/SERPINF1/PDGFRA/LCK/PREX1/ITGAL/MICAL2/ITGA4/IL7R/PAPPA/C4A/IFITM2/RELL1/SELL/HLA-DRA/POSTN/AURKB/SAMHD1/MFNG/STOM/IL2…
TARTE_PLASMA_CELL_VS_PLASMABLAST_DN	TARTE_PLASMA_CELL_VS_PLASMABLAST_DN	298	0.554385013625279	2.2176790258831	1e-10	1.8890243902439e-09	9.84595635430039e-10	7914	tags=57%, list=26%, signal=43%	LILRB4/SLA/LSP1/CORO1A/KYNU/CD180/IL2RB/IFI30/PRKCB/FAS/RNASE6/RRM2/SLC16A1/CLEC2B/LMNB1/PTPN1/MKI67/DLGAP5/ACOT7/KPNA2/TOP2A/CYTIP/MVP/SELL/UBE2C/TKT/CASP1/TFRC/PGK1/PAK2/ITGB7/TMSB10/CCNA2/BAK1/GLIPR1/HSPA4/NEK2/PFKP/OSTF1/PPIF/CD52/DHFR/CDC20/HMMR/CDC25B/CCNB1/CDK1/ANP32A/RB1/RAB27A/CCT4/GPI/CD70/RECQL/PLK4/EZH2/AHCY/GZMB/KIFC1/ITGB1/KIF2A/DDX39A/TTK/PDLIM1/CENPE/HNRNPC/PCLAF/STIL/RIPOR2/CAPRI…
MULLIGHAN_MLL_SIGNATURE_1_UP	MULLIGHAN_MLL_SIGNATURE_1_UP	374	0.544975562445937	2.21383733254928	1e-10	1.8890243902439e-09	9.84595635430039e-10	6689	tags=51%, list=22%, signal=40%	LAPTM5/LILRB4/PTAFR/RAC2/ITGB2/SLA/SYK/LAT2/SELPLG/FCGR2A/ADCY7/MYO1F/HCLS1/ITGAX/EVI2B/LILRB2/CYBA/CYTH4/LCP1/FCGR2B/CCR1/SLC16A3/CTSA/DENND2D/TPP1/CXCR4/PLXNC1/RGS14/TRAF3IP3/RNASE2/SEL1L3/PILRA/IKZF1/PTPN22/RNASE6/CD300C/FCGR1A/PTK2B/ATP8B4/LILRA2/SPI1/IRF8/SIRPB1/CNPY3/FZD2/LST1/PKM/NKG7/ARPC1B/LILRA1/ARPC4/NUP210/MR1/BID/SNX10/CXCR2/RPS6KA1/EFHD2/NUP50/PTPN2/APOBR/CASP1/ITGB7/NUP62/EVI2A/ARP…
VECCHI_GASTRIC_CANCER_ADVANCED_VS_EARLY_UP	VECCHI_GASTRIC_CANCER_ADVANCED_VS_EARLY_UP	171	0.573616182246723	2.21355082113755	1e-10	1.8890243902439e-09	9.84595635430039e-10	6354	tags=53%, list=21%, signal=42%	PLA2G7/HAVCR2/CD163/CCN4/C3AR1/ALOX5/MSR1/PIK3R5/COL10A1/IGFBP3/GPNMB/CHST11/PLAU/PCED1B/ARL4C/SULF1/SLC5A3/TIAM1/NOX4/SPP1/DSE/EPHA4/SNX10/COL8A1/LOX/APOC1/FAP/ADAM12/RAB31/THBS2/PLOD2/BICD1/MMP11/CDK14/IL1RAP/CEMIP/NREP/HLA-DQB1/CDH11/SLC1A3/ESM1/COL1A2/ANTXR1/CMTM3/RBMS1/NTM/HES2/FMO2/EGFL6/COL5A2/BCL6/SFRP2/RARRES1/IGF2BP3/COL12A1/LTBP2/TNFAIP6/BMPR1B/PLXDC2/STC2/CTHRC1/CEP170/IL24/ADAMTS12/Z…
PID_PDGFRB_PATHWAY	PID_PDGFRB_PATHWAY	129	0.582750668703172	2.2115757888063	1e-10	1.8890243902439e-09	9.84595635430039e-10	5379	tags=47%, list=18%, signal=39%	HCK/SLA/PIK3CD/PIK3R5/DOK1/PIK3R6/CSK/ACTR3/NCK1/FGR/PAG1/LCK/PTPN1/ARPC1B/ARPC4/NRAS/CBL/LYN/CYFIP2/PTPN2/ARPC5/PIK3CG/KSR1/JAK2/ARPC2/GRB2/EPS8/ARAP1/FYN/YWHAB/SFN/LRP1/ARPC3/BLK/PAK1/SLC9A3R1/RHOA/PRKCD/ACTR2/MAPK10/STAT3/MAP2K1/DOCK4/ARHGDIA/PPP2CA/ABI1/PDGFRB/PLA2G4A/RAPGEF1/DNM2/PIN1/SHC1/ELK1/STAT5A/STAT1/PPP2R1A/SOS1/YWHAZ/YWHAG/SRC/ACTN4
PETROVA_ENDOTHELIUM_LYMPHATIC_VS_BLOOD_DN	PETROVA_ENDOTHELIUM_LYMPHATIC_VS_BLOOD_DN	162	0.574272481051174	2.21011301956578	1e-10	1.8890243902439e-09	9.84595635430039e-10	4378	tags=50%, list=14%, signal=43%	HMOX1/RAC2/SLC7A7/SRGN/TFEC/IL4R/MBOAT7/TGFBI/CXCR4/PLAU/ARL4C/CTSC/TGM2/COL8A1/MVP/TNFRSF21/FAP/CYFIP2/CXCL1/SORD/SLC38A6/PLOD2/BASP1/PRNP/SRPX2/LOXL2/ENO2/TCN2/NNMT/FHL2/EPS8/IER3/MLLT11/MMP1/LAMC2/COL1A2/EMP3/MMP14/CCRL2/AHNAK2/TRAM2/TP53I3/ARHGAP22/TRIM22/CAPG/CXCL8/IGF2BP3/LTBP2/IL32/GLCE/STAT6/ECE1/GADD45A/SERPINE1/RGS4/ARHGDIB/ICAM2/ICAM1/MT1E/RGS10/LDHB/AGRN/UPP1/TANK/PGF/GSDME/IFI27/PLTP…
LI_WILMS_TUMOR_VS_FETAL_KIDNEY_1_DN	LI_WILMS_TUMOR_VS_FETAL_KIDNEY_1_DN	155	0.574651021753473	2.20822902648857	1e-10	1.8890243902439e-09	9.84595635430039e-10	6391	tags=54%, list=21%, signal=43%	ST6GAL1/CXCR4/SLC16A1/LMNB1/SHMT2/MKI67/DLGAP5/KPNA2/TOP2A/PTTG1/SMC4/MELK/BLM/AURKB/CENPF/CHN1/BUB1B/AURKA/PFKP/CDC20/TIMELESS/CDK1/APOBEC3B/TPX2/BRCA1/SRPK1/SCRN1/PLK4/EZH2/KIFC1/FADS1/TTK/PPP2R2A/STMN1/PCLAF/NAP1L1/CDKN3/CCNB2/MAD2L1/BAZ1A/RNASEH2A/CKS2/CCND2/MYL6B/FANCI/ABCA2/SPAG5/KIF11/KIF2C/CCT3/MCM2/CDK2/HMGA2/SSRP1/DDX23/XRCC5/TRIP13/KIF14/GPC1/ESYT1/ROR2/FAM216A/EYA1/TOPBP1/MSH6/MPHOSPH…
DELYS_THYROID_CANCER_UP	DELYS_THYROID_CANCER_UP	436	0.538832576106078	2.20409767360179	1e-10	1.8890243902439e-09	9.84595635430039e-10	4790	tags=49%, list=16%, signal=42%	HMOX1/MS4A6A/FCGR2A/C1QB/C3AR1/CSF1R/ALOX5/NCF2/MSR1/CYBA/IL10RA/SPOCK2/ALOX5AP/CCR1/COL10A1/IGFBP3/CTSA/IGSF6/MARCO/ADORA3/MAP4K1/PLXNC1/TNFRSF10C/CPA3/IFI30/LIF/CTSS/PLAU/TDO2/SEL1L3/C3/PXDN/C1QA/FAS/SERPINA1/RNASE6/CCL18/TIAM1/TMC6/BCL2A1/SPP1/NCKAP1L/CDH3/CTSC/MRC1/TGM2/EPHA4/MNDA/SH2D1A/LST1/PKM/ACOT7/MBOAT2/CFI/C4A/BID/COL8A1/FXYD5/MET/MVP/TNFRSF21/APOC1/FAP/LYN/CYFIP2/ADAM12/KRT6A/ECM1/UCP…
PUJANA_BRCA_CENTERED_NETWORK	PUJANA_BRCA_CENTERED_NETWORK	117	0.584782392655725	2.20106786528181	1e-10	1.8890243902439e-09	9.84595635430039e-10	7862	tags=57%, list=26%, signal=43%	CHEK2/NCK1/LMNB1/TOP2A/SMC4/BLM/MYBL2/UBE2C/BRCA2/XPO1/CCNA2/AURKA/DHFR/CDC20/HMMR/TIMELESS/CDK1/RB1/BRCA1/RECQL/EZH2/KIFC1/DNMT1/DDX39A/MCM4/DCP2/RAD51AP1/NDC80/RAD21/CDC7/MAD2L1/MCM5/NEMP1/NCAPD2/FANCI/LBR/MCM2/PRKDC/TMPO/RAD54L/TOP1/DNA2/DDX39B/TOPBP1/BUB3/MCM6/STAT5A/PPP1CC/CNOT3/SKP2/RFC4/MED20/AATF/HMGB2/ESPL1/POLR2B/TCF3/UNG/GINS1/CAD/ABCB7/RBBP8/PRPF4/SMC1A/PAICS/TTF2/MAT2A
SENGUPTA_NASOPHARYNGEAL_CARCINOMA_UP	SENGUPTA_NASOPHARYNGEAL_CARCINOMA_UP	299	0.549431145775962	2.1986061469798	1e-10	1.8890243902439e-09	9.84595635430039e-10	5891	tags=54%, list=19%, signal=44%	PLA2G7/HAVCR2/FCGR2A/TFEC/IGSF6/TNFRSF9/GZMA/PLAU/SULF1/FAS/RRM2/NCAPG/FCGR1A/CTSC/GNLY/ESCO2/BST2/UHRF1/DLGAP5/TOP2A/ROBO1/DRAM1/COL8A1/ANLN/SMC4/MELK/APOC1/POSTN/KNL1/CENPF/TMEM200A/IKBIP/TFRC/CHN1/NUSAP1/ZNF267/XPO1/CCNA2/PAPSS2/BUB1B/PRNP/NUF2/CENPK/CDK1/CEP55/KIF18B/CHI3L1/EZH2/CDH11/GZMB/COL1A2/ECT2/MCM4/TTK/CEP135/CENPE/PRR11/ARNT2/RAD51AP1/PCLAF/CAPRIN1/NAP1L1/DEPDC1B/GZMH/SFXN1/MASTL/NDC…
RUTELLA_RESPONSE_TO_HGF_UP	RUTELLA_RESPONSE_TO_HGF_UP	412	0.539175540250576	2.19848376930298	1e-10	1.8890243902439e-09	9.84595635430039e-10	5642	tags=49%, list=18%, signal=41%	PLA2G7/LILRB4/SLAMF8/CYBB/LAIR1/C3AR1/NPL/CD84/ADAMDEC1/ACP5/VSIG4/KYNU/KMO/TMEM51/CD209/CHST15/MMP12/CCR1/TNFAIP8/PSTPIP1/GPNMB/MMP9/MOB1A/VNN1/IL10/IDO1/MMP2/CCL22/C3/IL21R/C1QA/CMKLR1/CCR7/SLC5A3/RGL1/CCL18/FCGR1A/ADAM28/GPR137B/SPP1/GM2A/SERPINF1/TGM2/VWA5A/NKG7/TNFRSF4/CLEC5A/ROBO1/SNX10/NCOA3/APOC1/ADAM12/GRK3/CPM/CCR5/CXCL1/TLR1/JAK1/STOM/EBI3/TFRC/SLC16A6/RAMP1/TPST1/CD1E/AKR1C1/CASP3/SGP…
CROONQUIST_NRAS_VS_STROMAL_STIMULATION_DN	CROONQUIST_NRAS_VS_STROMAL_STIMULATION_DN	93	0.603578606736084	2.1967147040122	1e-10	1.8890243902439e-09	9.84595635430039e-10	2746	tags=44%, list=9%, signal=40%	PIM2/IGFBP3/TGFBI/SULF1/MKI67/DLGAP5/PTTG1/POSTN/AURKB/UBE2C/THBS2/CDC45/BASP1/CCNA2/AURKA/CDC20/CCNB1/CDK1/APOBEC3B/TPX2/CLC/EZH2/IER3/TK1/ARHGAP11A/COL1A2/STMN1/CENPE/RAD51AP1/DEPP1/CDKN3/SBNO2/CCNB2/BCL6/PTP4A3/TROAP/CDC6/SFTPB/KIF2C/MCM3/MCM2
WINNEPENNINCKX_MELANOMA_METASTASIS_UP	WINNEPENNINCKX_MELANOMA_METASTASIS_UP	157	0.571530693253155	2.19507555671003	1e-10	1.8890243902439e-09	9.84595635430039e-10	5958	tags=56%, list=19%, signal=45%	RRM2/NCAPG/BUB1/UHRF1/DLGAP5/KPNA2/TOP2A/UBE2T/PTTG1/ANLN/MELK/ASPM/BIRC5/CENPF/CDC45/XPO1/PLOD2/CDCA5/HSPA4/NEK2/AURKA/NUF2/DHFR/TIMELESS/CCNB1/CDK1/CEP55/KIF18B/CCT4/TK1/ECT2/SUPT7L/MCM4/NCAPH/PCLAF/SHCBP1/CDKN3/TAF1A/CCNB2/GJC1/NDC80/HSPD1/NEIL3/CKS2/RACGAP1/UBFD1/CDC6/ZWINT/SPAG5/KIF11/KIF2C/CCT5/EEPD1/PARPBP/CCT7/RAD54L/CREM/SMARCA5/PLEKHG2/EXO1/IMMT/HTRA2/CENPN/OLA1/FAM216A/DPH3/KNTC1/MSH6/…
SMIRNOV_CIRCULATING_ENDOTHELIOCYTES_IN_CANCER_UP	SMIRNOV_CIRCULATING_ENDOTHELIOCYTES_IN_CANCER_UP	155	0.570645050932393	2.19283516010444	1e-10	1.8890243902439e-09	9.84595635430039e-10	5387	tags=50%, list=18%, signal=42%	HCK/HMOX1/SLA/FCGR2A/C3AR1/ALOX5/CD1D/FPR1/NCF2/HS3ST1/TLR8/CCR1/IGFBP3/GNA15/MARCO/TGFBI/RNASE2/PLAU/C5AR1/IL21R/ADAP2/ADGRE2/DSE/GM2A/EPHA4/KCNJ15/ABCA1/CXCR1/KDM5B/P2RY2/BIRC5/PFKFB3/TNFRSF1B/CHN1/SLC16A6/TNFRSF1A/PTGES/TGFB1/BST1/CHI3L1/IFNGR1/IER3/CCL20/ABCG1/AQP9/RARA/CTSB/ELF4/SYNGR3/CXCL8/HSPA6/SERPINB13/PRSS23/P2RX1/COL7A1/NRG1/CDA/B4GALT5/ADM/CREM/RAB33A/IRAK3/CD58/DHRS3/SMARCD3/SLC22A4…
ZHENG_BOUND_BY_FOXP3	ZHENG_BOUND_BY_FOXP3	470	0.532894096634938	2.1894431711789	1e-10	1.8890243902439e-09	9.84595635430039e-10	6761	tags=51%, list=22%, signal=41%	SAMSN1/MS4A4A/CD53/MS4A6A/MS4A7/CR1/FYB1/PTPRC/CD28/ST6GAL1/IL2RA/LCP1/TLR8/P4HA1/GPR65/STK10/C15orf48/SP140/UBASH3B/HK3/TRIB2/ACTR3/SSH2/TRAF3IP3/APBB1IP/P2RY10/CCR7/GPR183/TESPA1/FAS/SMAP2/AIM2/VOPP1/PTPN22/TP53INP1/RRM2/ASXL2/PTK2B/ARHGAP15/SLAMF6/PAG1/SPP1/IFNAR2/SH2D1A/ATP8A2/IL7R/GPRIN3/LTA4H/RCSD1/CD96/WIPF1/NCOA3/CYTIP/PYHIN1/ARHGAP25/SELL/TRAT1/UST/SAMHD1/JAK1/PIK3CG/ZAP70/KNL1/PRKCQ/RHO…
TAKEDA_TARGETS_OF_NUP98_HOXA9_FUSION_10D_DN	TAKEDA_TARGETS_OF_NUP98_HOXA9_FUSION_10D_DN	145	0.572438369308077	2.18675682531154	1e-10	1.8890243902439e-09	9.84595635430039e-10	2863	tags=43%, list=9%, signal=39%	PLA2G7/FPR3/SLAMF8/C1QC/C1QB/NPL/ACP5/HS3ST1/SLCO2B1/MMP12/F13A1/ADGRG3/GPNMB/TGFBI/MMP9/PCSK5/C5AR1/C1QA/CST7/RAB42/RGL1/CCL18/BLNK/SERPINF1/MS4A2/TLR7/KCNJ15/IL7R/CCL7/CLEC5A/LGMN/CXCL1/RASGRP1/SLC38A6/SELENOP/AOC1/RGL4/CCL13/TREM2/CHI3L1/IL1R2/FOLR3/STAB1/MMP1/RIT1/CEBPE/CTSB/HNRNPC/CEACAM6/MAF/RASSF4/RARRES1/LGALS12/APOE/ATP6V0D2/SGK1/VSTM1/IL1R1/CD1B/ADGRE3/ST14/GSDME
MATTIOLI_MGUS_VS_PCL	MATTIOLI_MGUS_VS_PCL	125	0.576873821729533	2.18384968921643	1e-10	1.8890243902439e-09	9.84595635430039e-10	5862	tags=54%, list=19%, signal=43%	LILRB1/CORO1A/MAP4K1/ACTR3/LST1/NUP210/IGHV4-34/IGHG1/NUSAP1/NUP62/XPO1/STAP1/SLAMF1/CCT4/S100A8/FADD/IGLV3-25/MCM4/HNRNPF/RUVBL1/CXCL8/IGHV4-61/LPCAT4/IGHV3-7/PFN1/MCM5/ENO1/G3BP1/IGLV3-19/KIF21B/IGHV3-20/RBM10/INTS7/LBR/IGKV1D-39/RNASE3/IGLC2/IGKV1D-8/CCT3/RAN/IGHV1-69/TUBA1B/MCM2/IGHV3-23/IGLV2-14/IGKV2D-28/RPLP1/TBCB/IGKV4-1/ESYT1/SMARCA4/JPT2/CD74/IGHV3-21/DDX39B/MSH6/TUBA1A/MCM6/TUBB/PARP1/…
CHEMNITZ_RESPONSE_TO_PROSTAGLANDIN_E2_UP	CHEMNITZ_RESPONSE_TO_PROSTAGLANDIN_E2_UP	143	0.572694484310826	2.18351433115229	1e-10	1.8890243902439e-09	9.84595635430039e-10	5582	tags=54%, list=18%, signal=44%	TNFRSF9/RRM2/NCAPG/SLC16A1/LMNB1/SHMT2/BUB1/MKI67/UHRF1/DLGAP5/TOP2A/NUP210/ASF1B/PTTG1/SMC4/PVT1/UBE2C/ASPM/BIRC5/KNL1/CENPF/KSR1/NUSAP1/CDC45/BUB1B/AURKA/PRAF2/ATP6V1C1/CCNB1/TPX2/KIF20A/STAMBPL1/SKA3/TGS1/TK1/MLLT11/GRINA/MCM4/TTK/NCAPH/CENPE/PRR11/PCLAF/CDKN3/CCNB2/GJC1/PTP4A3/RNASEH2A/CKS2/HJURP/SPDL1/PIMREG/GTSE1/CDC6/SPAG5/CENPU/CHMP7/ADAM19/IQGAP3/DYSF/URB1/UBE2S/DIPK1A/SLC16A1-AS1/TTLL6/…
PUJANA_BRCA2_PCC_NETWORK	PUJANA_BRCA2_PCC_NETWORK	416	0.535374680242492	2.1834122996168	1e-10	1.8890243902439e-09	9.84595635430039e-10	8314	tags=56%, list=27%, signal=41%	CHEK2/GNA15/CXCR4/CD3E/IL10/VAV1/NCK1/PTPN22/RRM2/LMNB1/TRBC2/ADA/BUB1/SH2D1A/LCK/FZD2/MKI67/DLGAP5/ITGA4/TOP2A/BAX/PTTG1/SMC4/MELK/BLM/MYBL2/AURKB/UBE2C/TRAT1/MAP2K6/ZAP70/PRKCQ/RHOH/CENPF/PAK2/CDC45/BRCA2/CD1E/FANCA/XPO1/CCNA2/BUB1B/AURKA/CD1C/DHFR/CDC20/HMMR/CDC25B/TIMELESS/CNTRL/CCNB1/CDK1/RB1/CD3D/TPX2/BRCA1/SRPK1/RECQL/PLK4/EZH2/KIFC1/DNMT1/FADS1/DDX39A/MCM4/TTK/DCP2/KIAA0930/STMN1/NCAPH/CB…
WINTER_HYPOXIA_UP	WINTER_HYPOXIA_UP	93	0.598883211426241	2.17962588773678	1e-10	1.8890243902439e-09	9.84595635430039e-10	5031	tags=49%, list=16%, signal=41%	P4HA1/PLAU/SLC16A1/PFKFB4/TEAD4/ANLN/PYGL/SLC2A1/PGK1/TANC2/GMFB/NDUFA4L2/GAPDH/PPP4R1/CA9/PGAM1/HES2/CDCA4/CXCL8/CORO1C/S100A10/NDRG1/C16orf74/CNIH4/TPBG/RAN/ALDOA/SLCO1B3/PGF/KCTD11/TUBB4B/ADORA2B/LDHA/SLC6A8/RHOC/MRPL14/KRT17/RUVBL2/PSMA7/HILPDA/PPARD/HOMER1/TPI1/MRPS17/GEMIN2/S100A3
VILLANUEVA_LIVER_CANCER_KRT19_UP	VILLANUEVA_LIVER_CANCER_KRT19_UP	172	0.561939439122567	2.16973202992826	1e-10	1.8890243902439e-09	9.84595635430039e-10	6819	tags=53%, list=22%, signal=41%	NCAPG/LMNB1/BUB1/MKI67/DLGAP5/STK4/TOP2A/PTTG1/ANLN/MELK/BLM/USP28/HENMT1/ADAM17/CDC20/CDC25B/CEP55/TPX2/DCLRE1B/KIF20A/CKAP2L/PLK4/EZH2/NDE1/ECT2/TTK/CEP135/STMN1/NCAPH/CENPE/PCLAF/STIL/NAP1L1/MCM10/DEPDC1B/NDC80/CDC7/RAB34/HJURP/KIF4A/NEMP1/TROAP/FANCI/ZWINT/CENPM/KIF15/RFX3/KIF2C/ZNF532/C18orf54/CYTH2/ANP32B/RAD54L/SALL4/TRMT6/METTL9/DNA2/PHTF2/ARID3A/DCLRE1C/SIPA1L3/RBPJ/HK2/RAE1/OLA1/CEP290/…
KEGG_CYTOKINE_CYTOKINE_RECEPTOR_INTERACTION	KEGG_CYTOKINE_CYTOKINE_RECEPTOR_INTERACTION	252	0.546634658750073	2.16844323938338	1e-10	1.8890243902439e-09	9.84595635430039e-10	3935	tags=43%, list=13%, signal=38%	CSF1R/RELT/CCL24/IL2RA/IL10RA/IL2RG/CCR1/TNFSF8/IL4R/OSMR/IL2RB/TNFRSF9/CXCR4/CCL11/IL10/TNFRSF10C/LIF/IL12RB2/CCL22/IL21R/CCR7/FAS/CXCL16/IL12RB1/CCL18/TNFRSF18/CXCL6/CCR4/IFNAR2/CXCL13/PDGFRA/TNFSF14/CSF3R/TNFRSF4/IL7R/CCL7/CXCR2/MET/OSM/TNFRSF21/CXCR1/CCR5/CXCL1/TNFRSF1B/TNFSF13B/CSF2RB/CCR3/CXCR3/TNFRSF1A/LTB/CCR6/TNFSF18/TGFB1/IL18R1/PLEKHO2/IL1RAP/CCL13/FASLG/CD40LG/CCR2/IL6R/CD70/IL1R2/IL1…
REACTOME_NEUTROPHIL_DEGRANULATION	REACTOME_NEUTROPHIL_DEGRANULATION	470	0.527533533979755	2.16741881892358	1e-10	1.8890243902439e-09	9.84595635430039e-10	4881	tags=44%, list=16%, signal=37%	PTAFR/CD300A/ITGB2/PTPN6/CYBB/CD53/ADAM8/LAIR1/FCGR2A/ADA2/TYROBP/C3AR1/CR1/ALOX5/PTPRC/FCER1G/ITGAX/DOCK2/KCNAB2/FPR1/LILRB2/SIGLEC9/CYBA/NFAM1/ITGAM/TRPM2/DOK3/ARHGAP9/CNN2/LILRB3/CTSA/STK10/ADGRG3/MMP9/HK3/VNN1/RNASE2/BIN2/CTSS/RHOG/PLAU/CEACAM3/CD177/C5AR1/C3/UNC13D/SLC11A1/SERPINA1/CSTB/AMPD3/ATP8B4/FGR/S100A9/SLC2A5/TMC6/CLEC12A/NCKAP1L/OSCAR/GM2A/GPR84/CTSC/SIRPB1/MNDA/ITGAL/PGM2/CFP/BST2/…
BASAKI_YBX1_TARGETS_UP	BASAKI_YBX1_TARGETS_UP	282	0.540567048550213	2.15737385815592	1e-10	1.8890243902439e-09	9.84595635430039e-10	7446	tags=56%, list=24%, signal=43%	OSMR/BUB1/MKI67/UHRF1/KPNA2/ASF1B/PTTG1/ANLN/MELK/TNFRSF21/NUP50/AURKB/UBE2C/ASPM/RANGAP1/BIRC5/JPT1/DEPDC1/CCNA2/BUB1B/NEK2/AURKA/PLK1/MISP/NUF2/DHFR/CDC20/CCNB1/CDK1/CEP55/PLAC8/TPX2/KIF20A/FOLR3/CCM2/TK1/LAMC2/ANXA8/DDX39A/MCM4/E2F7/SHCBP1/MCM10/DEPDC1B/CDKN3/CCNB2/NDC80/MT2A/MAD2L1/DTL/CENPI/TNFRSF12A/MCM5/PRSS23/HJURP/SPDL1/SFN/KIF4A/S100A2/ACTR1A/MT1G/NCAPD2/DHX9/GTSE1/FANCI/GALNT2/ARPC5L/C…
KEGG_CHEMOKINE_SIGNALING_PATHWAY	KEGG_CHEMOKINE_SIGNALING_PATHWAY	186	0.55107164506311	2.14818671348313	1e-10	1.8890243902439e-09	9.84595635430039e-10	3708	tags=41%, list=12%, signal=36%	HCK/RAC2/ARRB2/ADCY7/DOCK2/CCL24/WAS/JAK3/PIK3CD/PIK3R5/CCR1/CXCR4/CSK/CCL11/CCL22/VAV1/PRKCB/CCR7/NCF1/CXCL16/CCL18/PTK2B/FGR/TIAM1/CXCL6/CCR4/CXCL13/PREX1/CCL7/NRAS/CXCR2/LYN/GRK3/CXCR1/CCR5/CXCL1/VAV3/PIK3CG/CCR3/CXCR3/PLCB2/JAK2/GNG4/CCR6/STAT2/GRB2/ITK/CCL13/CCR2/ADCY3/CCL8/PRKX/GRK6/CCL20/GNAI2/CXCR6/XCR1/CXCL8/CCR8/GNG5/PAK1/GNGT2/RHOA/PRKCD/GNB5/CRKL/STAT3/CCL5/MAP2K1/CDC42/ROCK1/GNG2/GNA…
FUJII_YBX1_TARGETS_DN	FUJII_YBX1_TARGETS_DN	188	0.549714358816909	2.14691831729572	1e-10	1.8890243902439e-09	9.84595635430039e-10	5862	tags=52%, list=19%, signal=42%	MICB/CXCR4/CXCL16/RRM2/RDH10/TIAM1/LMNB1/UHRF1/SLC25A19/TOP2A/HMGB3/ASF1B/MELK/MYBL2/ASPM/NUSAP1/NUP62/DEPDC1/BUB1B/PTGES/DHFR/TIMELESS/CENPK/IL1RAP/PLK4/FANCD2/TK1/MLLT11/MCM4/NCAPH/CBX1/E2F7/SHCBP1/MCM10/DEPDC1B/CDKN3/MASTL/ITGAE/MAD2L1/NEIL3/DTL/RNASEH2A/MCM5/KIF4A/FIGNL1/NOP56/TRIO/FANCI/CDC6/CDT1/ZWINT/RAD51/TRGC1/IREB2/KIF11/HIPK1/OIP5/CENPU/MCM3/CCT5/MCM2/PRKDC/PARPBP/CDK2/TWSG1/BAG2/SSRP1…
TONKS_TARGETS_OF_RUNX1_RUNX1T1_FUSION_ERYTHROCYTE_UP	TONKS_TARGETS_OF_RUNX1_RUNX1T1_FUSION_ERYTHROCYTE_UP	155	0.555067733333172	2.13297572616057	1e-10	1.8890243902439e-09	9.84595635430039e-10	5196	tags=48%, list=17%, signal=40%	SLAMF8/CD163/LAIR1/C3AR1/LILRB1/VSIG4/CD1D/CD180/TMEM176A/TMEM176B/GPNMB/PXDN/SLC5A3/SERPINA1/FCGR1A/LILRA2/TIAM1/SLC2A5/BCL2A1/TLR7/LILRA1/CCL7/CLEC5A/TNFRSF21/CPM/RASGRP1/RUBCNL/ECM1/PAPSS2/TREM1/TNNT1/SCG5/SELENOP/SLC15A3/IL1RAP/NETO2/IFI16/DHRS9/TPK1/CD79B/SLC1A3/COL1A2/NAP1L1/MAF/PTP4A3/NDRG1/IL1RN/GDF15/SLC7A11/ENPP2/FCAR/ANXA2/MYOF/UPP1/CREM/IRAK3/PLTP/ZNF217/NRCAM/STIMATE/UCHL1/AMIGO2/MAL…
HUANG_GATA2_TARGETS_UP	HUANG_GATA2_TARGETS_UP	144	0.55603301542236	2.12257415250875	1e-10	1.8890243902439e-09	9.84595635430039e-10	4301	tags=47%, list=14%, signal=40%	SAMSN1/LAT2/SELPLG/FCGR2A/TYROBP/MYO1F/SRGN/FCGR2B/ALOX5AP/DOK3/RIN3/TNFAIP8/ADGRG3/CPA3/RHOG/TNFAIP8L2/TESPA1/TP53INP1/IL16/SPI1/MNDA/IFITM2/CYTIP/SLC2A6/RAB31/SLC12A6/PIK3CG/ST8SIA4/GLIPR1/EVI2A/FFAR2/PLAC8/EMP3/SH3BGRL3/GPX1/GPR171/CLEC4D/DEPP1/CD244/SIPA1L1/GMFG/NDRG1/SAT1/GSN/RAB38/DYNLT1/TXNIP/SQSTM1/HES6/CLEC4E/ANXA2/PSMB9/UBA6/IRAK3/GSTO1/CDKN1B/ARID3A/LPXN/ATP6V0D1/IL17RA/PSMB8/PAX6/C1or…
DUTERTRE_ESTRADIOL_RESPONSE_24HR_UP	DUTERTRE_ESTRADIOL_RESPONSE_24HR_UP	317	0.528527537798107	2.12255904983841	1e-10	1.8890243902439e-09	9.84595635430039e-10	4687	tags=47%, list=15%, signal=40%	MICB/TACC3/SULF1/RRM2/NCAPG/LMNB1/ESCO2/BUB1/MKI67/UHRF1/DLGAP5/TOP2A/ASF1B/UBE2T/PTTG1/ANLN/MELK/BLM/MYBL2/RAB31/AURKB/UBE2C/ASPM/BIRC5/KNL1/C1QTNF6/SLC2A1/NUSAP1/CDC45/BRCA2/FAM111B/FANCA/CCNA2/CDCA5/BUB1B/JAK2/AURKA/PLK1/PPIF/TIMELESS/IMPA2/CDK1/CEP55/IL1RAP/TPX2/BRCA1/CLSPN/DCLRE1B/PLK4/SKA3/E2F2/KIFC1/FANCD2/TK1/RERG/ARHGAP11A/DNMT1/MCM4/TTK/STMN1/NCAPH/E2F8/PRR11/PCLAF/STIL/E2F7/SLC27A2/SHC…
MULLIGHAN_MLL_SIGNATURE_2_UP	MULLIGHAN_MLL_SIGNATURE_2_UP	409	0.520032223013785	2.12048357094287	1e-10	1.8890243902439e-09	9.84595635430039e-10	6689	tags=49%, list=22%, signal=39%	LAPTM5/LILRB4/HCK/PTAFR/RAC2/ITGB2/SLA/SYK/LAT2/SELPLG/LAIR1/ADCY7/MYO1F/HCLS1/ITGAX/KYNU/EVI2B/LILRB2/CYBA/SRGN/CYTH4/LCP1/CCR1/SLC16A3/CTSA/DENND2D/TPP1/CXCR4/PLXNC1/RGS14/TRAF3IP3/RNASE2/APBB1IP/SEL1L3/PILRA/NCF1/IKZF1/PTPN22/RNASE6/CD300C/FCGR1A/PTK2B/ATP8B4/LILRA2/SPI1/SIRPB1/CNPY3/FZD2/ITGAL/LST1/PKM/NKG7/LILRA1/ARPC4/NUP210/MR1/BID/SNX10/CXCR2/RPS6KA1/EFHD2/NUP50/RANGAP1/APOBR/CASP1/ITGB7/…
RUTELLA_RESPONSE_TO_HGF_DN	RUTELLA_RESPONSE_TO_HGF_DN	234	0.532619303367775	2.10323194208616	1e-10	1.8890243902439e-09	9.84595635430039e-10	5672	tags=48%, list=19%, signal=39%	CD300A/CD86/MS4A4A/ADAM8/CD163/MS4A6A/ALOX5/SLC7A7/FYB1/FPR1/ST6GAL1/LILRB2/AIF1/AOAH/ICAM3/LY86/CD48/CXCR4/MAP4K1/EGLN3/C5AR1/PRKCB/LILRA2/S100A9/SP110/LMNB1/DAPP1/CNPY3/SORL1/ITGAL/CFP/ITGA4/LTA4H/IFITM2/MYD88/SELL/NARF/CCDC69/RUBCNL/CASP1/PLSCR1/ITPK1/HLA-DQA1/TREM1/CD52/NLRP3/RPL28/IMPA2/RGS2/ANP32A/PLAC8/NREP/ARHGEF6/AMPD2/NDE1/FCN1/IL13RA1/FCHSD2/PHACTR1/FYN/NINJ2/MX2/PTP4A3/TLE4/HDAC9/PTGE…
THUM_SYSTOLIC_HEART_FAILURE_UP	THUM_SYSTOLIC_HEART_FAILURE_UP	418	0.515162002805715	2.10197462664779	1e-10	1.8890243902439e-09	9.84595635430039e-10	4998	tags=43%, list=16%, signal=36%	LAPTM5/FPR3/RAC2/ITGB2/MS4A4A/CD53/MPEG1/MS4A6A/LAIR1/C1QC/C1QB/ADA2/TYROBP/C3AR1/LILRB1/PTPRC/FCER1G/DOCK2/VSIG4/ST6GAL1/EVI2B/MSR1/SRGN/LCP1/FCGR2B/IL2RG/ALOX5AP/AIF1/IGFBP3/F13A1/CP/ACTG1/TPP1/FCGR3A/IL2RB/FOLR2/CXCR4/SLC9A9/SKAP2/CTSS/C1QA/TNFAIP8L2/SLC11A1/FAS/HRH1/S100A9/SLC16A1/IRF8/CLEC2B/NOX4/CTSC/PDCD1/GNLY/MRC1/TGM2/EPHA4/MNDA/ACTB/LST1/TLR7/CFI/HLA-DPA1/TRAC/MR1/HSD17B11/LYN/HLA-DRA/P…
REACTOME_MITOTIC_G1_G1_S_PHASES	REACTOME_MITOTIC_G1_G1_S_PHASES	148	0.548638763408224	2.10089734323254	1e-10	1.8890243902439e-09	9.84595635430039e-10	9405	tags=61%, list=31%, signal=43%	RRM2/CCNA1/TOP2A/MYBL2/LYN/CDC45/CCNA2/JAK2/DHFR/CCNB1/CDK1/RB1/CDKN2D/E2F2/TK1/MCM4/PPP2R2A/MCM10/CDC7/CDK6/E2F3/MCM5/CCND2/HDAC1/CDC6/CDT1/ORC6/PSMA5/MCM3/MCM2/CDK2/PSMB9/E2F4/PPP2CA/CDKN1B/FBXO5/POLE4/PSMB8/CCNE2/MCM6/CDKN2C/PSMA7/TYMS/CDKN2A/POLA2/PSMD1/PPP2R1A/SKP2/SRC/MAX/RPA3/PSMA4/UBC/CDK7/POLE2/PSME2/PRIM2/CCND3/CDKN1C/PSMD3/AKT2/RBL1/PSMD14/PSMB2/PSMB10/RPA2/MCM7/CDKN1A/PSMD2/CDK4/E2F6/…
CHARAFE_BREAST_CANCER_LUMINAL_VS_BASAL_DN	CHARAFE_BREAST_CANCER_LUMINAL_VS_BASAL_DN	447	0.512691371924312	2.09836928480747	1e-10	1.8890243902439e-09	9.84595635430039e-10	6750	tags=52%, list=22%, signal=41%	RAC2/PIK3CD/GNA15/TNFAIP8/OSMR/TGFBI/UBASH3B/SKAP2/PLAU/NABP1/SEL1L3/C3/NCK1/FAS/RGL1/HRH1/MIR31HG/SLC16A1/CDH3/DSE/GM2A/CTSC/OSBPL3/SAMD9/ADA/PGM2/CFI/IL7R/CCNA1/COL8A1/HSD17B11/FXYD5/MET/LOX/FAP/LYN/NUP50/KRT6A/PTPN2/CXCL1/TMEM154/ANXA4/TKT/CASP1/PLSCR1/MYO1B/GLIPR1/DPYD/PRNP/ARPC2/AKR1C1/C1R/SRPX2/LAMB3/HOXA1/LOXL2/MBP/RGS2/PARP4/IL1RAP/NNMT/FAM83A/AKR1B1/PDP1/GPX8/ADGRE5/NAV2/CFB/IFI16/STAMBP…
REACTOME_INTERLEUKIN_1_FAMILY_SIGNALING	REACTOME_INTERLEUKIN_1_FAMILY_SIGNALING	139	0.549083408397196	2.08954572546181	1e-10	1.8890243902439e-09	9.84595635430039e-10	9488	tags=60%, list=31%, signal=42%	PTPN6/ALOX5/PTPN7/MYD88/PTPN2/MAP2K6/CASP1/FBXW11/IL18R1/IL1RAP/IL1R2/CTSG/IL1A/MAP3K8/PTPN13/IRAK4/IL1RN/SQSTM1/IL1R1/PSMA5/IL18/IL18RAP/PSMB9/TNIP2/IRAK3/PSMA8/IL1B/STAT3/MAP2K1/TBK1/IL18BP/IL33/UBE2N/NFKB2/NKIRAS2/SAA1/PSMB8/IL37/SMAD3/CHUK/PTPN23/PSMA7/PSMD1/IRAK2/RIPK2/IL1RL1/NFKBIB/PSMA4/UBC/PSME2/PSMD3/SIGIRR/PTPN12/TOLLIP/PSMD14/PSMB2/PSMB10/MAP2K4/PSMD2/TRAF6/TAB1/UBA52/NOD2/CUL1/PSMC5/I…
THEILGAARD_NEUTROPHIL_AT_SKIN_WOUND_DN	THEILGAARD_NEUTROPHIL_AT_SKIN_WOUND_DN	224	0.528593093859059	2.08640678823765	1e-10	1.8890243902439e-09	9.84595635430039e-10	5688	tags=46%, list=19%, signal=37%	ITGB2/SELPLG/LSP1/HCLS1/CORO1A/DOCK2/RGS19/ARHGAP4/NCF4/WAS/LILRB5/ICAM3/RGS14/PRKCB/LILRA2/ME2/S1PR4/LST1/ARPC1B/CSF3R/CXCR2/RPS6KA1/CXCR1/TLR1/JAK1/TKT/CBFA2T3/CAPZB/PLCG2/TWF2/LASP1/ST8SIA4/PLCB2/MAP3K5/RABIF/LTB/TGFB1/RGS2/INPP5D/ADGRE5/PITPNM1/NFE2/CDKN2D/FADD/TLR6/STK38/GNAI2/ABCG1/GPR19/SEC14L1/RARA/CBX1/NCOA4/CASP8/ENTPD1/TADA3/ADAM10/ANXA11/ADD3/ARPC3/DHX9/STAT6/FLOT2/LBR/HNRNPUL1/ARHGDI…
REACTOME_CELL_CYCLE_CHECKPOINTS	REACTOME_CELL_CYCLE_CHECKPOINTS	257	0.525219935112478	2.08565493514577	1e-10	1.8890243902439e-09	9.84595635430039e-10	9519	tags=61%, list=31%, signal=42%	CHEK2/UBE2D1/BUB1/SKA1/CCNA1/BLM/AURKB/UBE2C/RANGAP1/BIRC5/KNL1/CENPF/CDC45/XPO1/CCNA2/BUB1B/PLK1/NUF2/CDC20/ZNF385A/CCNB1/CENPK/CDK1/BRCA1/CLSPN/NDE1/MAD1L1/KIF2A/MCM4/CENPE/TP53/MCM10/CCNB2/NDC80/CDC7/DYNLL1/MAD2L1/PKMYT1/CENPI/MCM5/SPDL1/YWHAB/SFN/GTSE1/CDC6/ZWINT/B9D2/CENPM/SGO1/ORC6/CENPU/PSMA5/KIF2C/PPP2R5E/MCM3/MCM2/CDK2/PSMB9/DYNC1LI1/CENPL/PSMA8/EXO1/PPP2CA/CDKN1B/DNA2/UBE2N/CENPN/NUP85/…
PICCALUGA_ANGIOIMMUNOBLASTIC_LYMPHOMA_UP	PICCALUGA_ANGIOIMMUNOBLASTIC_LYMPHOMA_UP	206	0.53088814994543	2.08468345904739	1e-10	1.8890243902439e-09	9.84595635430039e-10	4306	tags=41%, list=14%, signal=36%	SLAMF8/C1QC/C1QB/CCN4/NPL/ADAMDEC1/TMEM176A/SLCO2B1/TMEM176B/OSMR/CP/GPNMB/MMP9/LUM/TDO2/SULF1/C3/PDPN/C1QA/CMKLR1/RGL1/CTSC/PDGFRA/PLA2G2D/C4A/APOC1/RAI14/ASPM/CTTNBP2NL/TNC/PAPSS2/SERPINH1/C1R/NNMT/CFB/SAMD9L/C1S/CHI3L1/CDH11/TLR4/SLC1A3/COL1A2/ANTXR1/DEPP1/NAGK/P2RY13/GJC1/COL1A1/ADRA2A/SMOC2/RASSF4/COL12A1/MIR34AHG/APOE/TMEM163/CFH/THY1/PTGDS/CTHRC1/ENPP2/LPAR1/WLS/ABCC3/RPE/IL18/MXRA5/PGF/IF…
ZHENG_FOXP3_TARGETS_IN_THYMUS_UP	ZHENG_FOXP3_TARGETS_IN_THYMUS_UP	193	0.531783422199854	2.08072	1e-10	1.8890243902439e-09	9.84595635430039e-10	5692	tags=48%, list=19%, signal=39%	SLA/CD84/CD28/CXCR4/P2RY10/GPR183/TESPA1/VOPP1/ASXL2/ARHGAP15/SLAMF6/IFNAR2/IL7R/GPRIN3/LTA4H/ARMT1/NCOA3/PYHIN1/DUSP22/TRAT1/TLR1/SAMHD1/C21orf91/MAP3K5/TPP2/SLAMF1/INPP4B/TTC39B/WNK1/TNFSF11/DOCK10/BTBD10/B3GNT2/ELF1/OTULIN/IRF4/GBP6/STAT4/FAM3C/ADD3/PTGER2/TRIO/JARID2/FAM91A1/RAB8B/HIF1A/RFX3/ETS1/HIVEP2/ZFAND6/F2RL1/CDK2/TOP1/TUBB4B/IDS/CD69/CDK19/DIPK1A/ZNF217/PHTF2/TCF12/DENND6A/CELF2/RABGA…
WANG_RESPONSE_TO_GSK3_INHIBITOR_SB216763_UP	WANG_RESPONSE_TO_GSK3_INHIBITOR_SB216763_UP	369	0.511936709362813	2.07773248100929	1e-10	1.8890243902439e-09	9.84595635430039e-10	5515	tags=42%, list=18%, signal=35%	SIGLEC10/CD4/MS4A7/ADA2/CD37/CD84/FYB1/PTPRC/CD300LF/NCF2/NCF4/EVI2B/IL10RA/ALOX5AP/LY86/CD48/CXCR4/MAP4K1/TRAF3IP3/SIGLEC6/IFI30/CTSS/NABP1/PRKCB/PTPN22/GNPDA1/AMPD3/ATP8B4/ARHGAP15/TMEM86A/GM2A/DAPP1/FGD2/RASGRP4/GCNT1/SORL1/NKG7/JAML/CSF3R/LTA4H/MR1/SCIMP/SIRPB2/DENND1C/NAIP/TLR1/TNFSF13B/GBGT1/SLC38A6/CASP1/ITGB7/PLSCR1/ACRBP/PRDM1/EVI2A/IGFLR1/RPL28/STAT2/BTN2A2/NLRC4/SLC46A3/AGTPBP1/GNS/GIM…
HORIUCHI_WTAP_TARGETS_DN	HORIUCHI_WTAP_TARGETS_DN	306	0.518609026817784	2.07707431814587	1e-10	1.8890243902439e-09	9.84595635430039e-10	5395	tags=45%, list=18%, signal=38%	CNN2/TPP1/CXCR4/CSK/SLC5A3/RRM2/NCAPG/LMNB1/TRBC2/BUB1/MKI67/UHRF1/DLGAP5/TOP2A/ASF1B/PTTG1/ANLN/MELK/TRBC1/MYBL2/AURKB/UBE2C/ASPM/USP28/BIRC5/KNL1/PGK1/NUSAP1/ST8SIA4/C21orf91/DEPDC1/CCNA2/BUB1B/NEK2/AURKA/PLK1/NUF2/DHFR/CDC20/HMMR/CDC25B/CCNB1/USP38/CDK1/CEP55/APOBEC3B/LEPROTL1/KIF18B/TPX2/AKR1B1/CKAP2/KIF20A/CKAP2L/GMFB/SKA3/RASSF2/CHRNA1/FANCD2/TK1/HMGA1/TTK/UHMK1/PRR11/RAD51AP1/PCLAF/DEPP1/N…
REACTOME_CELL_CYCLE_MITOTIC	REACTOME_CELL_CYCLE_MITOTIC	473	0.50442021289994	2.07267885915209	1e-10	1.8890243902439e-09	9.84595635430039e-10	8140	tags=52%, list=27%, signal=39%	UBE2D1/PRKCB/RRM2/NCAPG/LMNB1/ESCO2/BUB1/SKA1/CCNA1/TOP2A/NUP210/PTTG1/SMC4/TUBB3/MYBL2/LYN/NUP50/AURKB/UBE2C/RANGAP1/BIRC5/KNL1/CENPF/CDC45/NUP62/FBXW11/XPO1/CCNA2/CDCA5/BUB1B/JAK2/NEK2/AURKA/PLK1/LPIN2/NUF2/DHFR/CDC20/HMMR/CDC25B/CNTRL/CCNB1/CENPK/CDK1/RB1/TPX2/KIF20A/PLK4/CEP72/CDKN2D/NDE1/E2F2/TK1/MAD1L1/NEK9/KIF2A/MCM4/CEP135/PPP2R2A/NCAPH/CENPE/TP53/MCM10/MASTL/CCNB2/NDC80/RAD21/CDC7/CDK6/D…
REACTOME_RHO_GTPASE_EFFECTORS	REACTOME_RHO_GTPASE_EFFECTORS	263	0.519183306095461	2.06579183677959	1e-10	1.8890243902439e-09	9.84595635430039e-10	7446	tags=54%, list=24%, signal=41%	RAC2/CYBB/NCF2/NCF4/WAS/CYBA/BTK/ACTG1/ACTR3/RHOG/NCK1/PRKCB/NCF1/S100A9/NCKAP1L/BUB1/ACTB/ARPC1B/SKA1/ARPC4/WIPF1/TUBB3/CYFIP2/AURKB/ARPC5/RANGAP1/BIRC5/KNL1/CENPF/WASF1/PAK2/XPO1/BUB1B/ARPC2/PLK1/NUF2/CDC20/CENPK/GRB2/S100A8/NDE1/MAD1L1/ITGB1/KIF2A/CENPE/NDC80/PKN1/DYNLL1/MAD2L1/EVL/TUBA1C/LIMK1/CENPI/PFN1/SPDL1/YWHAB/SFN/SRGAP2/ARPC3/ZWINT/B9D2/CENPM/NOX1/SGO1/PAK1/CENPU/RHPN1/KIF2C/PPP2R5E/IQ…
BLUM_RESPONSE_TO_SALIRASIB_DN	BLUM_RESPONSE_TO_SALIRASIB_DN	336	0.512085327926105	2.06364880623949	1e-10	1.8890243902439e-09	9.84595635430039e-10	6011	tags=47%, list=20%, signal=38%	CD37/IRS1/TACC3/RRM2/NCAPG/BUB1/FZD2/MKI67/PKM/KPNA2/RFX5/TOP2A/HMGB3/PTTG1/SMC4/MYBL2/NARF/NUP50/AURKB/UBE2C/VAV3/PFKFB3/CENPF/CHN1/NUSAP1/CDC45/JPT1/FANCA/PLOD2/CCNA2/BUB1B/NEK2/AURKA/AKR1C1/PLK1/DHFR/CDC20/SCG5/HMMR/CDC25B/TIMELESS/CDK1/RGS2/ANP32A/TFE3/TPX2/F2R/BRCA1/KIF20A/PAFAH1B3/PLK4/EZH2/TCF4/TK1/DNMT1/DDX39A/TTK/PGAM1/STMN1/CBX1/RAD51AP1/STIL/SLC27A2/CDKN3/CCNB2/NDC80/COL1A1/CDC7/GREM1/…
MARTENS_BOUND_BY_PML_RARA_FUSION	MARTENS_BOUND_BY_PML_RARA_FUSION	433	0.503707774246288	2.0592181343953	1e-10	1.8890243902439e-09	9.84595635430039e-10	6577	tags=47%, list=22%, signal=37%	LAPTM5/HCK/HMOX1/RAC2/ITGB2/PTPN6/ADAM8/RHBDF2/TYROBP/MYO1F/ACP5/KCNAB2/TBXAS1/ARHGAP30/PLEK/LCP2/CYTH4/CHST15/FERMT3/ALOX5AP/DOK3/ADGRG3/SPN/ADORA3/UBASH3B/MMP9/CSK/APBB1IP/C5AR1/AKNA/ABI3/ATP8B4/FGR/ADGRE2/SPI1/IRF8/IFNAR2/PREX1/PKM/SH3BP2/GPR132/SHISAL2A/SLC25A19/ITGA4/TNFRSF4/NUP210/RCSD1/RPS6KA1/TMC8/EFHD2/BLM/LYN/NADK/RAB31/NUAK2/FAM78A/P2RY2/KSR1/IFITM3/PLCG2/LASP1/PLCB2/SNX20/ATP2B4/SULF2…
GAVIN_FOXP3_TARGETS_CLUSTER_P3	GAVIN_FOXP3_TARGETS_CLUSTER_P3	154	0.535009773586753	2.05476370171821	1e-10	1.8890243902439e-09	9.84595635430039e-10	4534	tags=43%, list=15%, signal=37%	SAMSN1/CYBB/MS4A4A/MYO1F/POU2F2/IL10RA/SPOCK2/IRF5/F13A1/FCMR/PLXDC1/LGMN/JAK1/C1QTNF6/IKBIP/PRDM1/EVI2A/KLRG1/BICD1/CASP3/GPR34/GJB2/IL18R1/THEMIS/PDE7A/MBP/RNF166/CFB/PNKD/CASS4/EHD3/DGAT2/CCRL2/CXCR6/CD244/ITGAE/MATK/ENTPD1/S100A6/FGL2/PTPN13/HDAC9/POU2AF1/SLFN12/ATP6V0D2/CC2D2A/CCR8/ST8SIA1/ABCA2/CD80/IL18/CD200R1/ST14/DHX37/CREM/FAM234A/CDCP1/DNAJB13/CD74/RABGAP1L/ALDOC/TCF7/LAMC1/SLC35D1/AC…
BOYLAN_MULTIPLE_MYELOMA_C_D_DN	BOYLAN_MULTIPLE_MYELOMA_C_D_DN	265	0.515122921727764	2.04855869031597	1e-10	1.8890243902439e-09	9.84595635430039e-10	2886	tags=39%, list=9%, signal=36%	MS4A4A/MYO1F/FYB1/CD28/FPR1/PLEK/TMEM176A/TFEC/LILRB3/IGSF6/TMEM176B/F13A1/CP/C15orf48/CD7/IL2RB/TGFBI/IFITM1/MMP9/GDA/CD3E/GZMA/RNASE2/LILRA5/ARL4C/CD177/C3/GPR183/SPON1/PTPN22/S100A9/TIAM1/OSBPL3/SIRPB1/TRBC2/MS4A2/ADA/MNDA/SH2D1A/ITGAL/CFP/NKG7/HDC/VAV3/TMEM154/PYGL/PRKCQ/MS4A1/IFITM3/PLSCR1/ICOS/PTPRE/CD3G/GPR174/BASP1/CTSW/PRDM1/SLC25A24/LAX1/LTB/MCEMP1/IL18R1/RGS13/SELENOP/INPP4B/CD3D/ITK/T…
RUTELLA_RESPONSE_TO_CSF2RB_AND_IL4_UP	RUTELLA_RESPONSE_TO_CSF2RB_AND_IL4_UP	332	0.50853777560601	2.04717762428947	1e-10	1.8890243902439e-09	9.84595635430039e-10	5703	tags=46%, list=19%, signal=38%	SLAMF8/CD86/ADAM8/CD84/ADAMDEC1/ACP5/KYNU/KMO/TMEM51/CD209/MMP12/TNFAIP8/GPNMB/MMP9/CXCR4/MOB1A/EGLN3/IL10/MMP2/CCL22/IL21R/CCR7/SLC5A3/RGL1/CCL18/GPR137B/LMNB1/SPP1/GM2A/DAPP1/SERPINF1/TGM2/TNFRSF4/ROBO1/NCOA3/APOC1/NARF/ADAM12/GRK3/JAK1/STOM/EBI3/TFRC/RAMP1/TPST1/CD1E/AKR1C1/CASP3/SGPL1/ATP6V1C1/TRAF3/SLAMF1/TNIP3/CCL13/LAMP3/NETO2/SLAMF7/C1S/CHI3L1/IL1R2/CCL8/NDE1/IL13RA1/VDR/SLC1A3/ABCG1/FADS…
BIDUS_METASTASIS_UP	BIDUS_METASTASIS_UP	210	0.520456230910342	2.04642767971891	1e-10	1.8890243902439e-09	9.84595635430039e-10	7925	tags=54%, list=26%, signal=40%	P4HA1/RRM2/LMNB1/BUB1/DLGAP5/NRAS/HMGB3/ASF1B/SMC4/UBE2C/BIRC5/KNL1/CENPF/TFRC/PAK2/NUSAP1/DEPDC1/PLOD2/CCNA2/AURKA/DHFR/CCNB1/CDK1/TPX2/PLK4/ECT2/NCAPH/PCBP1/NAP1L1/GAS2L3/MCM10/CCNB2/MAD2L1/USP9X/TRAV6/KIF4A/G3BP1/NEMP1/RACGAP1/PATL1/FANCI/CDC6/PBK/MXD1/KIF11/CAND1/CREB5/WDHD1/EIF4A3/MED14/HNRNPA2B1/PRKDC/RLIM/AZIN1/FSD1L/STK24/SSRP1/RABGGTB/CRKL/SEC23A/PPP2CA/CENPN/RAE1/RCOR1/NONO/RABGAP1L/PTG…
REACTOME_MITOTIC_PROMETAPHASE	REACTOME_MITOTIC_PROMETAPHASE	197	0.519234079257352	2.03464477115386	1e-10	1.8890243902439e-09	9.84595635430039e-10	8103	tags=55%, list=27%, signal=41%	NCAPG/BUB1/SKA1/SMC4/TUBB3/AURKB/RANGAP1/BIRC5/KNL1/CENPF/XPO1/CDCA5/BUB1B/NEK2/PLK1/NUF2/CDC20/CNTRL/CCNB1/CENPK/CDK1/PLK4/CEP72/NDE1/MAD1L1/KIF2A/CEP135/NCAPH/CENPE/CCNB2/NDC80/RAD21/DYNLL1/MAD2L1/TUBA1C/CENPI/SPDL1/ACTR1A/NCAPD2/ZWINT/B9D2/CENPM/SGO1/CCP110/CENPU/KIF2C/PPP2R5E/TUBA1B/DYNC1LI1/TUBB4B/CENPL/WAPL/PPP2CA/CENPJ/ODF2/CENPN/NUP85/CEP290/KNTC1/ITGB3BP/TUBA1A/TUBA4B/MAPRE1/SKA2/NUP98/N…
SASAKI_ADULT_T_CELL_LEUKEMIA	SASAKI_ADULT_T_CELL_LEUKEMIA	163	0.526884212057941	2.02993549643893	1e-10	1.8890243902439e-09	9.84595635430039e-10	6361	tags=51%, list=21%, signal=41%	CORO1A/IL2RA/JAK3/PTHLH/CNN2/TRIB2/FAS/AIM2/MKI67/DLGAP5/ARPC1B/TOP2A/PTTG1/SELL/UBE2C/UST/CENPF/TFRC/CCNA2/BUB1B/PLK1/HPGDS/RGS13/OAS2/CCNB1/CD3D/TPX2/FHL2/IFI16/RECQL/TK1/SYT11/ISG20/ARNT2/BATF/PCLAF/CDKN3/CCNB2/NMI/DYNLL1/MYB/LPCAT4/IRF4/HDAC1/MYL6B/ZWINT/MED24/TRAFD1/KIF11/ACYP1/ETS1/CCP110/KIF2C/MCM3/ANXA2/VAMP5/HMGN4/ATP2C1/KIF14/GLB1/FZD6/GALK2/NDUFAF1/ISG15/TUBB/TYMS/PPP1CC/PARP1/FOXM1/ST…
CHIANG_LIVER_CANCER_SUBCLASS_CTNNB1_DN	CHIANG_LIVER_CANCER_SUBCLASS_CTNNB1_DN	169	0.525414896591068	2.02541013502354	1e-10	1.8890243902439e-09	9.84595635430039e-10	4655	tags=47%, list=15%, signal=40%	ACP5/CYBA/TNFAIP8/CP/C15orf48/MMD/GPNMB/CHST11/MMP9/GDA/ACSL4/MCUB/VNN1/LUM/SEL1L3/SULF1/GPR183/AIM2/CXCL16/VNN2/PAG1/SERPINB9/IL7R/CYTIP/CYFIP2/PLBD1/KLRB1/GLIS3/RASGRP1/TNFSF13B/THBS2/TPST1/BASP1/EVI2A/MAP3K5/CD52/RAB27A/CD2/NAV2/UGCG/MAD1L1/CCL20/GLT1D1/COL1A2/IGLV3-25/CMTM3/ISLR/MUC13/COL1A1/CAPG/HABP2/POU2AF1/CYP2B7P/STAT4/ARRDC4/PTGDS/CTHRC1/SERPINE1/TNFSF4/CDA/ETS2/AEBP1/SLC17A9/COL5A1/DRA…
WHITFIELD_CELL_CYCLE_G2_M	WHITFIELD_CELL_CYCLE_G2_M	198	0.515570417805509	2.02243513291232	1e-10	1.8890243902439e-09	9.84595635430039e-10	4364	tags=39%, list=14%, signal=34%	PIK3CD/CNN2/IDO1/BUB1/MKI67/DLGAP5/HMGB3/ANLN/RANGAP1/BIRC5/CENPF/NUSAP1/JPT1/DEPDC1/CCNA2/BUB1B/NEK2/AURKA/PLK1/NUF2/AKIRIN2/CDC20/HMMR/CDC25B/CCNB1/CEP55/TPX2/CKAP2/ADGRE5/HSPA8/CDKN2D/NDE1/GRK6/C6/HSPA1L/ECT2/MCM4/TTK/CENPE/PRR11/FYN/SHCBP1/GAS2L3/DEPDC1B/CCNB2/POC1A/BIRC2/CKS2/SPDL1/PIMREG/GTSE1/OIT3/LBR/NCOA5/GADD45A/TNFAIP8L1/PBK/SPAG5/TSKU/ARHGDIB/KIF2C/ANP32B/INSM1/TUBB4B/PRR5/RASGEF1A/DZ…
RICKMAN_TUMOR_DIFFERENTIATED_WELL_VS_POORLY_DN	RICKMAN_TUMOR_DIFFERENTIATED_WELL_VS_POORLY_DN	371	0.493106130477681	2.00113485641015	1e-10	1.8890243902439e-09	9.84595635430039e-10	6171	tags=46%, list=20%, signal=37%	ADCY7/CCL24/PTHLH/GNA15/MMP10/EGLN3/MCUB/NABP1/PDPN/HRH1/GM2A/MRC1/ADAMTS14/GSDMC/MYD88/NUP50/R3HDM4/ADAM12/RAB31/KRT6A/CPM/TMEM154/STARD5/C1QTNF6/SEMA4B/SLC2A1/JPT1/TMSB10/BAK1/PRDM1/GLIPR1/TREM1/MSRB1/TICAM1/GJB2/INPP4B/TANC2/USB1/CEMIP/TTC39B/FAM83A/SPRR1B/S100A8/ZBED2/IL13RA1/IL20RB/MMP1/ARL8B/SH3BGRL3/RHOV/AHNAK2/LPAR5/IL1A/HES2/STK17A/ERO1A/MYO5A/DUOXA1/DYNLL1/TMEM40/TNFAIP1/MKNK1/PTGS1/PLA…
REACTOME_SIGNALING_BY_RHO_GTPASES	REACTOME_SIGNALING_BY_RHO_GTPASES	391	0.488355468888876	1.98854267338294	1e-10	1.8890243902439e-09	9.84595635430039e-10	7117	tags=49%, list=23%, signal=38%	RAC2/CYBB/ARHGAP4/NCF2/NCF4/ARHGAP30/WAS/CYBA/BTK/ARHGAP9/ACTG1/ACTR3/GMIP/RHOG/VAV1/NCK1/PRKCB/FGD3/NCF1/ARHGAP15/S100A9/TIAM1/GNA13/NCKAP1L/FGD2/BUB1/ACTB/ARAP2/PREX1/ARPC1B/SKA1/ARPC4/WIPF1/TUBB3/ARHGAP25/CYFIP2/CHN2/AURKB/RHOF/VAV3/ARPC5/RANGAP1/BIRC5/KNL1/RHOH/CENPF/WASF1/PAK2/CHN1/TAGAP/XPO1/BUB1B/ARPC2/PLK1/NUF2/CDC20/CENPK/GRB2/ARHGEF6/S100A8/NDE1/MAD1L1/ITGB1/ARHGAP11A/GDI1/KIF2A/PLEKHG5…
RUTELLA_RESPONSE_TO_HGF_VS_CSF2RB_AND_IL4_DN	RUTELLA_RESPONSE_TO_HGF_VS_CSF2RB_AND_IL4_DN	243	0.501841245583056	1.98648530385897	1e-10	1.8890243902439e-09	9.84595635430039e-10	5205	tags=44%, list=17%, signal=36%	CD86/ADAM8/MS4A6A/CD84/CD209/MMP12/ICAM3/TNFAIP8/CXCR4/MAP4K1/MOB1A/EGLN3/CCL22/IL21R/CCR7/GPR137B/LMNB1/DAPP1/SERPINF1/SORL1/CFP/ITGA4/TNFRSF4/ROBO1/NCOA3/NARF/ADAM12/GRK3/JAK1/EBI3/RAMP1/CD1E/CASP3/SGPL1/RPL28/SLAMF1/RGS2/ANP32A/CCL13/LAMP3/PLAC8/NETO2/NREP/ARHGEF6/IL1R2/NDE1/IL13RA1/VDR/ABCG1/FCHSD2/SYNGR3/ARHGAP22/TUBA1C/PTP4A3/BIRC3/MCM5/DUOX1/EED/NECTIN2/TRAF1/IRF4/ST8SIA1/RAB38/TRADD/RAB8B…
LINDGREN_BLADDER_CANCER_CLUSTER_1_DN	LINDGREN_BLADDER_CANCER_CLUSTER_1_DN	368	0.488226295014999	1.98216863114139	1e-10	1.8890243902439e-09	9.84595635430039e-10	5148	tags=42%, list=17%, signal=36%	HMOX1/ARRB2/HCLS1/SH2D2A/ARHGAP30/IL2RA/FERMT3/IL2RG/ICAM3/CTSA/TACC3/WFDC21P/IDO1/RGL1/RRM2/ARHGAP15/BUB1/PREX1/DLGAP5/ACOT7/KPNA2/PAPPA/TOP2A/BID/PTTG1/RELL1/MELK/MYBL2/SELL/RAI14/UBE2C/CXCL1/BIRC5/CENPF/TFRC/ITGB7/CDC45/NUP62/JPT1/TNC/DEPDC1/NEK2/AURKA/PLK1/TAGLN2/LOXL2/CDC25B/CCNB1/CDK1/APOBEC3B/ENO2/CCL13/PLAC8/BRCA1/NAV2/NFE2/SLC26A6/PAFAH1B3/PLK4/AMPD2/RASSF2/EZH2/KIFC1/TK1/SLC1A3/STMN1/CE…
JISON_SICKLE_CELL_DISEASE_UP	JISON_SICKLE_CELL_DISEASE_UP	179	0.509832811970848	1.97952299816639	1e-10	1.8890243902439e-09	9.84595635430039e-10	8316	tags=58%, list=27%, signal=43%	HMOX1/VSIG4/KYNU/PLEK/MICB/TFEC/DOK1/CTSA/F13A1/MARCO/RNASE2/IFI30/RGL1/GNPDA1/FCGR1A/LILRA2/LMNB1/GM2A/PTPRO/BST2/LIPA/TYMP/ZNF267/JAK2/NFKBIE/RENBP/TCN2/NREP/CCR2/NFE2/EPHB2/EMP3/CCRL2/RIT1/CEBPE/GPX1/LY6E/TAP1/CTSG/SLC36A1/IGF2BP3/MKNK1/CDS2/PLIN3/CALR/UBE2L3/GADD45A/GNG5/DYNLT1/HLA-A/EIF4A3/ANXA2/ADM/OASL/VAMP5/PSMB9/AZU1/CHP2/GSTO1/SERPING1/BNIP3L/PSMB8/SLC22A4/STAT1/UBE2L6/SLC2A3/PRDX1/CASP…
SHEPARD_BMYB_MORPHOLINO_DN	SHEPARD_BMYB_MORPHOLINO_DN	197	0.50294196671531	1.97080331135961	1e-10	1.8890243902439e-09	9.84595635430039e-10	4855	tags=42%, list=16%, signal=36%	STRA6/CPVL/TACC3/SULF1/C3/PRKCB/PTPN22/SLC2A5/PFKFB4/MKI67/UHRF1/DLGAP5/ANLN/MELK/AURKB/ASPM/BIRC5/PYGL/UCP2/SLC25A24/DHFR/CDC20/CCNB1/CDK1/RGS2/MTHFD1L/TCN2/TPX2/CKAP2/CFB/NDE1/TK1/PTPRN/COL1A2/DNMT1/HMGA1/MCM4/TTK/CLDN1/PRR11/MASTL/CDCA2/COL1A1/MT2A/MCM5/ACSF2/APOE/NR2E1/GTSE1/CDC6/CENPM/DCK/TXNIP/KIF11/EOMES/RGS4/AEBP1/HLX/MCM3/HNRNPA2B1/IQGAP3/MCM2/IGFBP2/CCNB3/PARPBP/CDK2/CCNG2/GALC/MDK/TGM1…
REACTOME_MITOTIC_METAPHASE_AND_ANAPHASE	REACTOME_MITOTIC_METAPHASE_AND_ANAPHASE	201	0.50203867635265	1.96878345396343	1e-10	1.8890243902439e-09	9.84595635430039e-10	7474	tags=48%, list=24%, signal=37%	UBE2D1/LMNB1/BUB1/SKA1/PTTG1/TUBB3/AURKB/UBE2C/RANGAP1/BIRC5/KNL1/CENPF/XPO1/CDCA5/BUB1B/PLK1/NUF2/CDC20/CENPK/NDE1/MAD1L1/KIF2A/PPP2R2A/CENPE/NDC80/RAD21/DYNLL1/MAD2L1/TUBA1C/CENPI/SPDL1/ZWINT/B9D2/CENPM/SGO1/CENPU/PSMA5/KIF2C/PPP2R5E/TUBA1B/TMPO/PSMB9/DYNC1LI1/TUBB4B/CENPL/PSMA8/WAPL/PPP2CA/FBXO5/CENPN/NUP85/UBE2E1/PSMB8/KNTC1/ITGB3BP/TUBA1A/TUBA4B/MAPRE1/SKA2/NUP98/BUB3/PSMA7/PPP1CC/PSMD1/PPP2…
PHONG_TNF_RESPONSE_NOT_VIA_P38	PHONG_TNF_RESPONSE_NOT_VIA_P38	334	0.488155850404561	1.96654536575754	1e-10	1.8890243902439e-09	9.84595635430039e-10	6271	tags=46%, list=21%, signal=37%	RAC2/RHBDF2/KCNAB2/PIK3CD/SRGN/STRA6/STK10/TNFAIP8/MMD/LIMD2/TNFRSF9/MMP9/PLAU/MMP2/AMPD3/BCL2A1/DSE/IFNAR2/RFX5/TMEM156/TNIP1/ROBO1/DRAM1/BID/NECAP2/EFHD2/SLC2A6/TNFRSF21/RAI14/ABCA1/RHOF/JAK1/TNFRSF1B/NUP62/ZNF267/IKBKE/LTB/PTGES/PPIF/TRAF3/LOXL2/INPP4B/TFE3/NETO2/ADGRE5/NAV2/SRPK1/FLOT1/CD70/IRF2/IFNGR1/VDR/G0S2/MDFI/MMP1/LAMC2/GRINA/OXTR/CLDN1/CUL4B/SBNO2/NMI/TNFRSF10B/CYLD/TNFAIP2/PLAUR/BIRC…
HELLER_HDAC_TARGETS_DN	HELLER_HDAC_TARGETS_DN	289	0.489217300020538	1.95643139251498	1e-10	1.8890243902439e-09	9.84595635430039e-10	4873	tags=40%, list=16%, signal=34%	LAPTM5/HMOX1/SLA/SELPLG/ADCY7/CCN4/PTPRC/CD28/ST6GAL1/CD180/CHST15/IL2RG/CCR1/CD48/TPP1/LIMD2/MAP4K1/TRAF3IP3/SULF1/GALNT14/IL21R/FAS/AIM2/BLNK/CLEC2B/CTSC/SHMT2/SH2D1A/NUP210/WIPF1/CYTIP/MYBL2/HLA-DRA/DCC/CCDC69/APOBEC3G/MFNG/RUBCNL/RHOH/SORD/ITGB7/SLC16A6/SERPINH1/PFKP/PLK1/PPIF/CD52/CLEC7A/MBP/MGAT3/APOBEC3B/INPP5D/CCR2/IL6R/TCF4/ZMYND8/EHD3/HSPH1/EMP3/DOCK10/ISG20/RIPOR2/MYCL/PSPH/MAF/ELF1/MY…
HIRSCH_CELLULAR_TRANSFORMATION_SIGNATURE_UP	HIRSCH_CELLULAR_TRANSFORMATION_SIGNATURE_UP	239	0.493927227117429	1.95171751388795	1e-10	1.8890243902439e-09	9.84595635430039e-10	6652	tags=50%, list=22%, signal=39%	CYBC1/EVI2B/P4HA1/TNFAIP8/OSMR/IFITM1/PLAU/SERPINA1/IRF7/BCL2A1/CLEC2B/TEAD4/PAPPA/MYD88/LOX/TNFRSF21/NARF/PTPN2/ABCA1/TOR4A/PYGL/PLSCR1/EVI2A/MAP3K5/C1R/SERPINB1/RGS2/IL1RAP/LAMP3/PDP1/ADGRE5/FHL2/C1S/PARP8/IRF2/IFNGR1/MOCOS/UGCG/CA9/ISG20/CTSB/FYN/TAP1/ARHGEF2/IL1A/SBNO2/SLC12A7/NMI/FGD6/ZNF200/MMP3/SNAPC1/TNFAIP1/EVL/STC1/PLAUR/LY96/APPL2/CFH/SAT1/HEXA/CASP4/GALNT2/ARPC5L/CSF3/RNF19B/CD55/HIF1…
HELLER_HDAC_TARGETS_SILENCED_BY_METHYLATION_DN	HELLER_HDAC_TARGETS_SILENCED_BY_METHYLATION_DN	275	0.489790397088139	1.94971907063111	1e-10	1.8890243902439e-09	9.84595635430039e-10	5388	tags=41%, list=18%, signal=34%	LAPTM5/HMOX1/PIM2/SLA/SELPLG/CCN4/PTPRC/CD28/ST6GAL1/CD180/CHST15/CCR1/CD48/TPP1/LIMD2/MAP4K1/TRAF3IP3/SULF1/GALNT14/PXDN/IL21R/FAS/BLNK/IRF8/CLEC2B/SHMT2/IFNAR2/SH2D1A/ITGA4/NUP210/WIPF1/FXYD5/CYTIP/MYBL2/CCDC69/MFNG/IL27RA/CASP1/ITGB7/SERPINH1/OAS2/CDK14/CLEC7A/CCR2/IL6R/IFI16/E2F2/TCF4/ZMYND8/CD79B/EHD3/HSPH1/DOCK10/ISG20/MYCL/ZNF804A/MAF/ELF1/MYB/KCNK1/HSPD1/HSPA6/IGF2BP3/POU2AF1/LY96/CCND2/S…
SANSOM_APC_TARGETS_DN	SANSOM_APC_TARGETS_DN	341	0.482172048711182	1.94762275840019	1e-10	1.8890243902439e-09	9.84595635430039e-10	4506	tags=39%, list=15%, signal=33%	LAPTM5/RAC2/ITGB2/IL4I1/CD53/LAT2/SELPLG/C1QC/LSP1/TYROBP/PTPRC/ITGAX/CD28/CORO1A/ACP5/ST6GAL1/GPSM3/PIK3CD/SRGN/CD48/STK10/CD7/IL2RB/TGFBI/PCSK5/GZMA/IDO1/IL12RB2/HLA-DMB/VAV1/CCK/FGD3/MYO7A/CST7/FAS/NCF1/IL12RB1/GNPDA1/SLC2A5/CD22/CXCL13/ITGAL/SERPINB9/CCNA1/PLD4/TFR2/CYFIP2/LIPA/KLRB1/ZAP70/MERTK/CASP1/KSR1/ITGB7/EDN2/PIPOX/ICOS/ST8SIA4/PTPRE/BASP1/CTSW/IKBKE/PAPSS2/EVI2A/JAK2/CD52/TGFB1/SPIB/…
REACTOME_M_PHASE	REACTOME_M_PHASE	330	0.481343755525119	1.93843169560669	1e-10	1.8890243902439e-09	9.84595635430039e-10	7887	tags=48%, list=26%, signal=36%	UBE2D1/PRKCB/NCAPG/LMNB1/BUB1/SKA1/NUP210/PTTG1/SMC4/TUBB3/NUP50/AURKB/UBE2C/RANGAP1/BIRC5/KNL1/CENPF/NUP62/XPO1/CDCA5/BUB1B/NEK2/PLK1/LPIN2/NUF2/CDC20/CNTRL/CCNB1/CENPK/CDK1/RB1/KIF20A/PLK4/CEP72/NDE1/MAD1L1/NEK9/KIF2A/CEP135/PPP2R2A/NCAPH/CENPE/MASTL/CCNB2/NDC80/RAD21/DYNLL1/MAD2L1/TUBA1C/CENPI/SPDL1/ACTR1A/NCAPD2/ZWINT/B9D2/CENPM/SGO1/CCP110/CENPU/PSMA5/KIF2C/PPP2R5E/TUBA1B/TMPO/PSMB9/DYNC1LI1…
NABA_ECM_REGULATORS	NABA_ECM_REGULATORS	231	0.490038912773818	1.93618432606511	1e-10	1.8890243902439e-09	9.84595635430039e-10	4179	tags=35%, list=14%, signal=31%	ADAM8/ADAMDEC1/MMP12/P4HA1/SERPINB4/CTSA/F13A1/MMP10/MMP9/PCSK5/EGLN3/CTSS/PLAU/MMP2/SULF1/CST7/SERPINA1/CSTB/ADAM28/CTSC/SERPINF1/TGM2/ADAMTS14/SERPINB9/PAPPA/LOX/ADAM12/SERPINB3/ADAM17/PLOD2/CTSW/SERPINH1/MMP11/SULF2/SERPINB1/LOXL2/P4HA3/MMP1/MMP19/MMP14/SERPINF2/CTSB/CTSG/SERPINB6/MMP13/MMP3/HABP2/CTSK/MMP7/SERPINB13/BMP1/MMP27/LOXL3/ADAM10/MEP1A/HTRA4/CTSV/ADAMTSL2/PLOD3/PAMR1/SERPINE1/PZP/SE…
MITSIADES_RESPONSE_TO_APLIDIN_DN	MITSIADES_RESPONSE_TO_APLIDIN_DN	244	0.488478820411411	1.93485235897188	1e-10	1.8890243902439e-09	9.84595635430039e-10	7493	tags=44%, list=25%, signal=34%	SYK/MMD/TACC3/SLC5A3/RRM2/NCAPG/BUB1/MKI67/DLGAP5/TOP2A/NUP210/PTTG1/MELK/CALM3/BLM/MYBL2/NUP50/ASPM/BIRC5/CENPF/NUSAP1/CCNA2/BUB1B/NEK2/AURKA/TRAF3/CCNB1/TPGS2/IMPA2/ENO2/KIF18B/TPX2/CKAP2/GPI/RASSF2/AHCY/ECT2/MCM4/PGAM1/TRAM2/DCP2/NCAPH/PCLAF/CNOT1/SHCBP1/CDC7/MYB/DERL1/MCM5/HDAC9/HJURP/KIF4A/ADD3/RACGAP1/NCAPD2/FANCI/CDT1/LBR/ZWINT/LPCAT1/MCM2/PRKDC/FERMT1/ATP13A3/HELLS/FBXO5/TRIP13/KIF14/CTNN…
CHARAFE_BREAST_CANCER_LUMINAL_VS_MESENCHYMAL_DN	CHARAFE_BREAST_CANCER_LUMINAL_VS_MESENCHYMAL_DN	456	0.471971823822617	1.93418495149177	1e-10	1.8890243902439e-09	9.84595635430039e-10	6573	tags=45%, list=22%, signal=36%	PIK3CD/SRGN/PPP1R18/STK10/OSMR/ACTG1/TGFBI/UBASH3B/PLAU/MMP2/PXDN/FAS/NCAPG/HRH1/ALPK2/DSE/CTSC/BUB1/FZD2/IL7R/PAPPA/WIPF1/HSD17B11/PTTG1/ANLN/FXYD5/MET/LYN/RAI14/RAB31/GLIS3/BIRC5/ANTXR2/PYGL/AAK1/IKBIP/CASP1/DEPDC1/BASP1/NAV1/GLIPR1/DPYD/LAYN/PRNP/PIM1/PFKP/PLK1/TGFB1/SERPINB1/CDC20/TRAF3/LOXL2/EDIL3/RGS2/KIF18B/GPR176/NNMT/AKR1B1/PDP1/GPX8/ADGRE5/IFI16/STAMBPL1/CKAP2L/HOTAIRM1/C1S/IL11/SEMA3A/…
CHYLA_CBFA2T3_TARGETS_UP	CHYLA_CBFA2T3_TARGETS_UP	362	0.476361866268983	1.93365790035009	1e-10	1.8890243902439e-09	9.84595635430039e-10	4279	tags=40%, list=14%, signal=34%	LAPTM5/SELPLG/FCGR2A/NPL/NCF2/NCF4/EVI2B/ARL11/CD209/CYTH4/LCP1/FCGR2B/TFEC/CLEC10A/ALOX5AP/GPR65/IGSF6/F13A1/CD48/RIN3/TNFAIP8/ADGRG3/TGFBI/UBASH3B/CXCR4/EGLN3/HK3/MCUB/GZMA/RNASE2/IL21R/MYO7A/CST7/ATP8B4/SPI1/CLEC12A/SLA2/CTSC/NKG7/CLEC5A/DRAM1/PLD4/SH3TC1/HDC/RAB31/KLHL5/KLRB1/MFNG/RALGPS2/PRKCQ/CD33/EBI3/CASP1/RAMP1/PLCG2/IKBKE/HVCN1/TNFRSF1A/TREM1/C1R/TMEM150B/MISP/B3GNT8/SERPINB1/SLAMF1/FFA…
WONG_EMBRYONIC_STEM_CELL_CORE	WONG_EMBRYONIC_STEM_CELL_CORE	329	0.478985436329197	1.92812972939413	1e-10	1.8890243902439e-09	9.84595635430039e-10	9566	tags=55%, list=31%, signal=38%	CHEK2/PDPN/GNPDA1/RRM2/SLC16A1/LMNB1/CTSC/BUB1/DLGAP5/KPNA2/TOP2A/BAX/SMC4/BLM/MYBL2/AURKB/BIRC5/SLC2A1/NUSAP1/PIPOX/JPT1/XPO1/RCC1/CCNA2/CDCA5/BUB1B/SERPINH1/NEK2/AURKA/PLK1/CDC20/CDK1/CKAP2/OTX2/KIF20A/PLK4/DNMT1/MCM4/TTK/NCAPH/TP53/NAP1L1/RUVBL1/CDKN3/CCNB2/NDC80/CDC7/MAD2L1/E2F3/PPM1G/DTL/RAB34/MCM5/CKS2/KIF4A/CCND2/ENO1/G3BP1/RACGAP1/HDAC1/NCAPD2/DHX9/GTSE1/CDC6/NOP10/CISD1/SPAG5/KIF11/NT5DC…
VANTVEER_BREAST_CANCER_ESR1_DN	VANTVEER_BREAST_CANCER_ESR1_DN	260	0.485125287886687	1.92697913764953	1e-10	1.8890243902439e-09	9.84595635430039e-10	5485	tags=45%, list=18%, signal=38%	SLAMF8/ITGB2/CYBB/P2RY6/CYBA/CD180/SRGN/LILRB3/MARCO/THEMIS2/UBASH3B/HK3/IDO1/NCK1/CSTB/CCL18/SLC2A5/BCL2A1/CDH3/CTSC/IFNAR2/BUB1/TTYH3/GABRP/GSDMC/ANLN/MELK/SLC2A6/BLM/TNFRSF21/MYBL2/LYN/PLSCR1/TMSB10/FANCA/C21orf91/PLEKHG1/GLIPR1/PIM1/NFKBIE/PFKP/CDC20/IMPA2/CEP55/APOBEC3B/USB1/TCN2/LAMP3/CHI3L1/SKA3/GAPDH/SH3BP1/CA9/TTK/RBMS1/RBM38/PRR11/STIL/EGFL6/CCNB2/NMI/COLGALT1/RARRES1/BIRC2/MMP7/MCM5/HJ…
DEURIG_T_CELL_PROLYMPHOCYTIC_LEUKEMIA_DN	DEURIG_T_CELL_PROLYMPHOCYTIC_LEUKEMIA_DN	316	0.479720555622631	1.92670186122237	1e-10	1.8890243902439e-09	9.84595635430039e-10	4726	tags=39%, list=15%, signal=34%	CD84/PTPRC/CD28/EVI2B/SRGN/LCP2/GZMK/GPR65/CD48/PRF1/IL2RB/IFITM1/GZMA/TRAF3IP3/P2RY10/SEL1L3/PRKCB/CST7/TESPA1/FAS/TIAM1/GPR137B/CLEC2B/DAPP1/GNLY/TRBC2/NKG7/HLA-DPA1/TRBC1/ARHGAP25/LAIR2/KLRB1/TNFRSF1B/CASP1/CHN1/SLC16A6/ICOS/CTSW/PRDM1/IKZF3/MAP3K5/PFKP/CD52/IL18R1/MBP/RAB27A/LEPROTL1/CD3D/RNF19A/F2R/CD2/HLA-DPB1/RECQL/GZMB/TRAV8-3/CTLA4/SYT11/FCHSD2/FYN/CD244/DYRK2/GZMH/HEG1/MAF/STK17A/B3GNT2…
CHICAS_RB1_TARGETS_GROWING	CHICAS_RB1_TARGETS_GROWING	242	0.48528374560314	1.92058575372176	1e-10	1.8890243902439e-09	9.84595635430039e-10	6935	tags=51%, list=23%, signal=40%	IGFBP3/TNFAIP8/LUM/SULF1/SHMT2/BUB1/UHRF1/TOP2A/SMC4/FAP/POSTN/ASPM/RALGPS2/PYGL/KNL1/STMN3/CENPF/NUSAP1/DEPDC1/CCNA2/BUB1B/NEK2/AKR1C1/C1R/CDC20/HMMR/CDC25B/TIMELESS/CCNB1/IMPA2/CENPK/APOBEC3B/TPX2/NREP/NAV2/KIF20A/IFI16/EZH2/LRRC15/DOCK10/OXTR/MCM4/TTK/TRAM2/RAD51AP1/PCLAF/GAS2L3/PSPH/CDKN3/CCNB2/NMI/CDC7/RARRES1/LTBP2/RNASEH2A/KIF4A/FIGNL1/GTSE1/RGS4/HERC4/TNFSF4/NLRP1/DCN/PTN/SLFN11/MCM3/IQGA…
KUMAR_TARGETS_OF_MLL_AF9_FUSION	KUMAR_TARGETS_OF_MLL_AF9_FUSION	387	0.467320078494153	1.90228169930603	1e-10	1.8890243902439e-09	9.84595635430039e-10	4748	tags=38%, list=16%, signal=32%	PLA2G7/PIM2/MS4A4A/C1QC/KCNAB2/ST6GAL1/TBXAS1/HS3ST1/FERMT3/ADGRG3/MMP9/CD3E/CD19/GZMA/RNASE2/CPA3/LILRA5/NABP1/FCGR1A/BLNK/SPP1/CTSC/MRC1/TRBC2/MS4A2/MNDA/LCK/IL7R/MR1/HDC/ENPEP/TRBC1/POSTN/PAX5/RAB31/SERPINB3/SIT1/PLBD1/RALGPS2/ZAP70/PRKCQ/MS4A1/RAMP1/ICOS/CXCR3/XPO1/BASP1/CTSW/NAV1/HSPA4/LTB/C1R/PFKP/PDE7A/ST6GALNAC4/IFI27L2/SPIB/RB1/ITK/TTC39B/F2R/CD2/CD72/GJB3/CYP2S1/GUCD1/PTGER4/GAPDH/MOCOS…
BORCZUK_MALIGNANT_MESOTHELIOMA_UP	BORCZUK_MALIGNANT_MESOTHELIOMA_UP	298	0.473951698810955	1.89592560387132	1e-10	1.8890243902439e-09	9.84595635430039e-10	7474	tags=45%, list=24%, signal=35%	P4HA1/OSMR/MOB1A/UBE2D1/LUM/NCK1/PKM/KPNA2/ARPC4/TOP2A/SMC4/UBE2C/KDM5B/PGK1/PAK2/THBS2/BUB1B/HSPA4/TGFB1/LOXL2/CCNB1/GRB2/TPX2/F2R/SRPK1/HSPA8/AHCY/TK1/KIF2A/HMGA1/FADS1/RIT1/HNRNPC/PCLAF/NAP1L1/RAB32/STK17A/RAD21/MAD2L1/USP9X/CKS2/S100A2/S100A11/G3BP1/SMNDC1/ZWINT/DCK/KIF11/PPP4C/HIPK1/PRPS2/LAMTOR5/CCT3/RAN/ANXA2/CCT5/UBE2A/PRKDC/AZIN1/STAT3/MAP2K1/UBE2S/TUSC3/FNTA/CCT2/MAPKAPK2/XRCC5/UBE2N/VA…
MUELLER_PLURINET	MUELLER_PLURINET	294	0.473931524198237	1.89440056444353	1e-10	1.8890243902439e-09	9.84595635430039e-10	8301	tags=48%, list=27%, signal=35%	PTPN6/SIGLEC12/CHEK2/LCK/KPNA2/BLM/MYBL2/NUP50/AURKB/BIRC5/CDC45/PLSCR1/CCNA2/BAK1/BUB1B/PRNP/AURKA/DHFR/HMMR/CCNB1/CDK1/ANP32A/TPX2/OTX2/HSPA8/TNFRSF8/TK1/HSPH1/HMGA1/MCM4/CENPE/TP53/MCM10/RUVBL1/CCNB2/MATK/CDC7/MYB/KPNB1/HSPD1/PFN1/MCM5/CKS2/APOE/POLR1D/HDAC1/NOP56/SMNDC1/MT1G/CDT1/GADD45A/RAD51/PAK1/SPAG5/ORC6/STX3/CDA/POLD1/MCM3/ANXA2/DAXX/MCM2/PELP1/TMPO/SSB/MSH3/RAD54L/SALL4/WRAP73/PTMA/NAC…
REACTOME_EXTRACELLULAR_MATRIX_ORGANIZATION	REACTOME_EXTRACELLULAR_MATRIX_ORGANIZATION	298	0.473387286411136	1.89366781278703	1e-10	1.8890243902439e-09	9.84595635430039e-10	6591	tags=47%, list=22%, signal=37%	ITGB2/ADAM8/ITGAX/ITGAM/MMP12/P4HA1/COL10A1/ICAM3/CAPN13/MMP10/MMP9/LUM/CTSS/MMP2/PXDN/SPP1/ITGAL/ADAMTS14/ITGA4/COL8A1/ITGB6/TPSAB1/LOX/ADAM12/ITGB7/TNC/ADAM17/PLOD2/SERPINH1/CASP3/MMP11/LAMB3/TGFB1/LOXL2/P4HA3/ITGA11/MATN3/ITGB1/MMP1/LAMC2/COL1A2/MMP19/MMP14/CTSB/CTSG/CEACAM6/ITGAE/COL1A1/MMP13/COL5A2/MMP3/CTSK/SCUBE1/COLGALT1/ITGAD/COL12A1/MMP7/LTBP2/BMP1/ITGA3/LOXL3/ADAM10/COL7A1/FBN2/CAPN5/S…
AFFAR_YY1_TARGETS_DN	AFFAR_YY1_TARGETS_DN	248	0.476798203882188	1.88828526237117	1e-10	1.8890243902439e-09	9.84595635430039e-10	7679	tags=52%, list=25%, signal=39%	FCGR2B/GPR65/TGFBI/GZMA/LUM/VAV1/SERPINA1/NCAPG/CXCL6/LMNB1/SPP1/PTPRO/PDGFRA/MNDA/BUB1/MKI67/UHRF1/ITGA4/TOP2A/CCL7/HMGB3/APOC1/AURKB/PTPN2/ASPM/BIRC5/TNFRSF1B/CENPF/THBS2/PLSCR1/MYO1B/CCNA2/MTNR1A/BUB1B/AURKA/PLK1/MS4A4E/HMMR/CCNB1/RAB27A/KIF20A/GJB3/PLK4/GZMB/TK1/TNFSF11/MCM4/TTK/STMN1/CENPE/RAD51AP1/SHCBP1/IFT80/SFXN1/CCNB2/MMP13/SLC4A4/GREM1/FGF7/MAD2L1/PTGS1/RPS6KA4/MCM5/RACGAP1/THY1/PTGDS/…
SENESE_HDAC1_TARGETS_UP	SENESE_HDAC1_TARGETS_UP	437	0.458103152673502	1.87389254151026	1e-10	1.8890243902439e-09	9.84595635430039e-10	5716	tags=41%, list=19%, signal=33%	RAC2/KYNU/SRGN/LCP1/PTHLH/GPR65/OSMR/TPP1/CHST11/MMP9/ABCC9/MOB1A/RESF1/PLAU/NABP1/C3/FAS/SLC16A1/BCL2A1/GNA13/GM2A/ESCO2/TGM2/BUB1/TMEM156/IL7R/ZC3HAV1L/MET/RAB35/TMEM154/ANTXR2/TFRC/FBXW11/GLIPR1/PRNP/AKR1C1/LTB/LAMB3/PPIF/NLRP3/AKIRIN2/SCG5/CDC42SE2/ST6GALNAC4/CPNE5/RB1/TFE3/AP1S3/STK26/SLAMF7/KDM1B/IL6R/IFI16/PLK4/ZBED2/SLC6A6/G0S2/CCL20/MMP1/ESM1/LAMC2/DOCK10/HMGA1/NFE2L2/MCM4/SLC7A6/UHMK1/D…
ONDER_CDH1_TARGETS_2_DN	ONDER_CDH1_TARGETS_2_DN	464	0.455988574019156	1.8711409047674	1e-10	1.8890243902439e-09	9.84595635430039e-10	5017	tags=42%, list=16%, signal=36%	PTAFR/SYK/ADAM8/RHBDF2/CORO1A/CD1D/NCF2/ST6GAL1/TMEM51/HS3ST1/PTHLH/IL4R/GNA15/MMP10/MMP9/IFI30/PLAU/ARL4C/SEL1L3/C3/PDPN/GALNT14/SERPINA1/AMPD3/S100A9/ADGRE2/CDH3/GM2A/DAPP1/CTSC/ARAP2/SORL1/KCNJ15/CCNA1/ROBO1/SNX10/ITGB6/RPS6KA1/BDKRB2/TNFRSF21/APOC1/ARHGAP25/LYN/KRT6A/SERPINB3/CXCL1/P2RY2/CASP1/TFRC/PTPRE/MYO1B/AKR1C1/ATP2B4/LTB/LAMB3/PTGES/MISP/SERPINB1/HOXA1/INPP4B/TMPRSS4/DUSP10/MBP/IL1RAP/…
WANG_RESPONSE_TO_GSK3_INHIBITOR_SB216763_DN	WANG_RESPONSE_TO_GSK3_INHIBITOR_SB216763_DN	348	0.46170442911293	1.86692085028904	1e-10	1.8890243902439e-09	9.84595635430039e-10	6431	tags=43%, list=21%, signal=34%	PIM2/CD180/PTPN7/SIGLEC12/CCR1/CHST11/CD38/ARL4C/SEL1L3/NCF1/RRM2/NCAPG/SLC16A1/SLC2A5/ESCO2/MOB3A/BUB1/UHRF1/SLC25A19/ITGA4/HMGB3/ASF1B/UBE2T/PTTG1/MELK/CYTIP/BLM/MYBL2/GMEB1/KNL1/SLC2A1/TFRC/CDC45/ST8SIA4/PTPRE/CCNA2/BUB1B/PIM1/PFKP/NUF2/NLRP3/DHFR/CENPK/IL1RAP/BICDL1/BRCA1/CLSPN/CCR2/RFWD3/PLK4/CCM2/E2F2/SLC6A6/TK1/HSPH1/MCM4/LY6E/STMN1/E2F8/RAD51AP1/E2F7/SLC27A2/SHCBP1/MCM10/RUVBL1/SFXN1/MAST…
FOSTER_TOLERANT_MACROPHAGE_DN	FOSTER_TOLERANT_MACROPHAGE_DN	396	0.458212797373273	1.86668615926978	1e-10	1.8890243902439e-09	9.84595635430039e-10	6038	tags=41%, list=20%, signal=33%	CD86/IL4I1/RHBDF2/LCP2/PRR5L/TNFSF8/IL4R/PIK3R6/GNA15/CP/CHST11/UBASH3B/GDA/IL10/CCL22/FAS/ADAP2/AIM2/IKZF1/SLC16A1/TIAM1/SP110/CTSC/MNDA/LCK/DRAM1/SLFN5/SNX10/HDC/SECTM1/SLC2A6/RAI14/GRK3/SAMHD1/PFKFB3/RHOH/TAGAP/CGAS/TPST1/TNC/PLOD2/PIM1/JAK2/KAT6A/GNG4/ST6GALNAC4/TMTC2/F2R/PARP8/IRF2/BFAR/PRKX/TCF4/IL13RA1/DCP2/PLEKHF2/MAP3K8/MMP13/MT2A/PLAUR/TNFRSF12A/MTFR2/SLFN12/NECTIN2/S100A10/TRAF1/GBP6/Z…
LI_INDUCED_T_TO_NATURAL_KILLER_UP	LI_INDUCED_T_TO_NATURAL_KILLER_UP	298	0.46541645592574	1.86178249274431	1e-10	1.8890243902439e-09	9.84595635430039e-10	4988	tags=40%, list=16%, signal=34%	HAVCR2/LAT2/FCGR2A/TYROBP/MYO1F/FCER1G/NCF4/DOK2/MYO1G/ADGRG3/C15orf48/CD7/TNFRSF9/IFITM1/CSTB/TNFRSF18/TIAM1/SPP1/CYB5R4/OSBPL3/CLNK/GCNT1/SH3BP2/NKG7/SCIMP/IFITM2/SLC2A6/MVP/OSM/RHOF/CCR5/TMEM154/APOBR/CASP1/CAPZB/ITGB7/IFITM3/PLSCR1/PLCG2/LASP1/CXCR3/SH2D1B/CTSW/GLIPR1/HVCN1/EVI2A/GPR34/OSTF1/CD52/IL18R1/B3GNT8/PLEKHO2/CLDND1/SLAMF7/F2R/FHL2/SAMD9L/ADGRG5/SUSD3/IER3/SH3BGRL3/RBMS1/AQP9/BATF/CD…
FOURNIER_ACINAR_DEVELOPMENT_LATE_2	FOURNIER_ACINAR_DEVELOPMENT_LATE_2	278	0.466540929551765	1.86047774678653	1e-10	1.8890243902439e-09	9.84595635430039e-10	8037	tags=48%, list=26%, signal=36%	ACTG1/ARL4C/RRM2/ME2/ACTB/TEAD4/SH3TC1/PTTG1/SMC4/MELK/BLM/RAI14/ASPM/BIRC5/PGK1/NUSAP1/CDC45/DEPDC1/RCC1/AURKA/PLK1/CAP1/DHFR/TIMELESS/CDK1/SF3B3/SRPK1/RFWD3/LAMC2/MCM4/TTK/PPP2R2A/NAP1L1/CDKN3/NDC80/STK17A/CDC7/COLGALT1/MT2A/PLAUR/DTL/TNFRSF12A/PFN1/RNASEH2A/CKS2/HJURP/KIF4A/FAM3C/RACGAP1/FANCI/CDC6/ZWINT/PLOD3/NOP10/NT5DC2/KIF2C/MCM3/MCM2/UPP1/PRKDC/TMPO/SSB/FERMT1/CDK2/FGFBP1/LDHA/ARHGDIA/FAS…
LEI_MYB_TARGETS	LEI_MYB_TARGETS	315	0.462543190237575	1.8567890933506	1e-10	1.8890243902439e-09	9.84595635430039e-10	6652	tags=49%, list=22%, signal=38%	HMOX1/SRGN/MICB/PTHLH/SERPINB4/SLC16A3/MBOAT7/TGFBI/IFITM1/LUM/S100A9/GM2A/TGM2/TNIP1/LTA4H/IFITM2/PTTG1/FAP/KRT6A/AURKB/UBE2C/SERPINB3/LASP1/NRDC/BASP1/HSPA4/AURKA/AKR1C1/CDC25B/RGS2/NNMT/TPX2/FHL2/GPI/FLOT1/S100A8/EZH2/MMP1/LAMC2/COL1A2/SH2B3/FADS1/ISG20/AHNAK2/LY6E/PCLAF/PCBP1/CEACAM6/CXCL8/CTSK/ELOVL5/HSPD1/HSPA6/LCN2/TNFAIP6/PRSS23/CKS2/SFN/S100A10/CCND2/SAT1/IL1RN/TRIO/STAT6/PTGDS/LPCAT1/SE…
REACTOME_CELLULAR_RESPONSES_TO_STRESS	REACTOME_CELLULAR_RESPONSES_TO_STRESS	370	0.447334104769655	1.81586469418049	1e-10	1.8890243902439e-09	9.84595635430039e-10	9566	tags=51%, list=31%, signal=36%	CYBB/NCF2/NCF4/CYBA/EGLN3/UBE2D1/NCF1/LMNB1/NOX4/CCNA1/NUP210/RPS6KA1/TUBB3/TNFRSF21/NUP50/UBE2C/MAP2K6/CAPZB/NUP62/CCNA2/HSPA4/MAP3K5/SERPINH1/RB1/GPX8/HSPA8/EZH2/CDKN2D/E2F2/HSPA1L/HSPH1/HMGA1/CA9/GPX1/TP53/IL1A/ERO1A/CXCL8/CDK6/DYNLL1/HSPA6/E2F3/TUBA1C/GPX7/VHL/EED/ACTR1A/GSTP1/HIF1A/ETS1/DNAJA2/ETS2/PSMA5/TUBA1B/CDK2/PSMB9/DYNC1LI1/BAG2/HMGA2/TUBB4B/MAPK10/PSMA8/STAT3/DNAJA4/CDKN1B/MAPKAPK2/F…
YAGI_AML_WITH_T_8_21_TRANSLOCATION	YAGI_AML_WITH_T_8_21_TRANSLOCATION	359	0.446446758394048	1.81109657671506	1e-10	1.8890243902439e-09	9.84595635430039e-10	6313	tags=41%, list=21%, signal=33%	LAPTM5/SLA/SELPLG/FCGR2A/ADCY7/POU2F2/JAK3/LCP1/SASH3/BTK/IL2RG/AIF1/STK10/CSK/CEACAM3/HLA-DMB/NCK1/PXDN/CSTB/VOPP1/NCF1/MS4A2/SORL1/LST1/MKI67/RFX5/CSF3R/NUP210/ASGR2/HLA-DPA1/CD96/ROBO1/RPS6KA1/TPSAB1/TNFRSF21/CIITA/HLA-DRA/NUP50/ORAI2/TRAT1/JAK1/IL27RA/SORD/HLA-DQA1/BASP1/IKBKE/TNFRSF1A/AURKA/CEACAM4/HPGDS/CDK14/TIMELESS/LEPROTL1/IL1RAP/CLDND1/ADCY3/HLA-DQB1/HLA-DPB1/SCRN1/ARHGEF6/CDKN2D/VDR/I…
BENPORATH_ES_1	BENPORATH_ES_1	373	0.439806025065495	1.78576934113823	1e-10	1.8890243902439e-09	9.84595635430039e-10	7862	tags=46%, list=26%, signal=35%	PIM2/ADA2/ST6GAL1/MICB/CHEK2/THEMIS2/IFITM1/EGLN3/IDO1/RRM2/LRRN1/SLC16A1/CTSC/BUB1/LCK/SORL1/TEAD4/DLGAP5/KPNA2/HMGB3/ROBO1/PTTG1/AURKB/PTPN2/BIRC5/PIPOX/ZNF267/CCNA2/CDCA5/BUB1B/HSPA4/CASP3/DHFR/TNNT1/CDC20/HMMR/CCNB1/CDK1/GPR176/CNTNAP2/HSPA8/CYP2S1/PRKX/M6PR/ECT2/HMGA1/GPR19/MCM4/NCAPH/HPS3/RAD51AP1/MCM10/RUVBL1/SYNGR3/TRIM22/HAS3/SFRP2/HSPD1/RAB3B/IGF2BP3/FXR1/USP9X/MCM5/KIF4A/G3BP1/NOP56/PI…
JOHNSTONE_PARVB_TARGETS_3_UP	JOHNSTONE_PARVB_TARGETS_3_UP	424	0.437559474370994	1.7848883507131	1e-10	1.8890243902439e-09	9.84595635430039e-10	6583	tags=41%, list=22%, signal=33%	HMOX1/SCG2/CTSA/OSMR/TPP1/TGFBI/IFITM1/RNASE2/LIF/CTSS/PLAU/ARL4C/C3/CSTB/ASXL2/TMC6/OSBPL3/TGM2/ACTB/MICAL2/ARPC1B/HLA-DPA1/TNIP1/CYTOR/CDK15/TMC8/FXYD5/EFHD2/MVP/LGMN/HLA-DRA/R3HDM4/LIPA/CCDC69/SAMHD1/JAK1/ANXA4/PYGL/TKT/SEMA4B/PAK2/IFITM3/PTPRE/PRAG1/NAV1/TBC1D9/PRNP/CDC42EP2/AKR1C1/ATP2B4/LOXL2/RNF149/CLIC3/ENO2/PDP1/UNC93B1/GNS/C1S/HLA-DPB1/SPAG4/TLR4/UGCG/GDI1/FADS1/CMTM3/AHNAK2/CTSB/ARNT2/…
REACTOME_INFECTIOUS_DISEASE	REACTOME_INFECTIOUS_DISEASE	376	0.437791803413672	1.77831277613174	1e-10	1.8890243902439e-09	9.84595635430039e-10	9415	tags=50%, list=31%, signal=35%	HCK/CD4/CD28/DOCK2/CD247/CXCR4/LCK/KPNA2/NUP210/CBL/GTF2E2/MET/NUP50/CCR5/APOBEC3G/RANGAP1/MAP2K6/ANTXR2/PAK2/NUP62/XPO1/RCC1/TGFB1/RPL28/AP2B1/GRB2/AP1S3/AP2A1/HMGA1/ANTXR1/FYN/KPNB1/GTF2F1/CALR/LIG4/SYT1/HLA-A/CHMP7/PSMA5/CLTA/RAN/CHMP5/POLR2A/PSMB9/GTF2H3/KPNA3/SSRP1/PSMA8/RPLP1/RPS16/MAP2K1/XRCC5/ATP6V1H/UBAP1/AP1M1/RPS21/RAE1/ELL/NUP85/NPM1/PSMB8/CTNNB1/VPS37A/AP1B1/AAAS/RPL23A/NUP153/NUP98/…
GARY_CD5_TARGETS_DN	GARY_CD5_TARGETS_DN	425	0.434399690579167	1.77359780317985	1e-10	1.8890243902439e-09	9.84595635430039e-10	9212	tags=46%, list=30%, signal=33%	SIGLEC10/CYBB/CD86/KMO/FCGR2B/TNFAIP8/CHST11/SP140/GPR183/AIM2/IKZF1/RRM2/BLNK/IRF8/SAMD9/PGM2/UHRF1/KPNA2/SLC25A19/HLA-DPA1/SH3TC1/MET/TLR1/RALGPS2/BIRC5/RHOH/MS4A1/CENPF/IKBIP/CASP1/TFRC/BASP1/TBC1D9/EMB/HSPA4/LTB/CNDP2/ATP6V1C1/CCNB1/ANP32A/TLR10/CLSPN/NAV2/GMFB/HSPH1/FRMD8/UBE2F/HNRNPC/PLEKHF2/AP4B1/DYRK2/STK17A/KPNB1/PLAA/DTL/CENPI/BRI3BP/UBE2L3/HLA-DMA/FIGNL1/NOP56/DHX9/ASCC3/ZWINT/TXNIP/OI…
MATSUDA_NATURAL_KILLER_DIFFERENTIATION	MATSUDA_NATURAL_KILLER_DIFFERENTIATION	457	0.4299769405418	1.76258550796083	1e-10	1.8890243902439e-09	9.84595635430039e-10	7167	tags=44%, list=23%, signal=34%	MS4A4A/MPEG1/MS4A6A/MYO1F/CORO1A/SPON2/CD247/CCR1/LY86/PRF1/CD7/LIMD2/IL2RB/IFITM1/TACC3/LILRA5/CD38/KCNJ8/CCR7/SPON1/PTPN22/RRM2/NCAPG/HRH1/PDCD1/SHMT2/CLNK/ACTB/SORL1/PKM/NKG7/SKA1/PLA2G2D/WIPF1/IFITM2/RELL1/CIITA/POSTN/CCR5/KLRB1/TKT/MERTK/TFRC/PLSCR1/CXCR3/CDCA5/BUB1B/CYP24A1/BICD1/GPR34/MISP/TNNT1/SERPINB1/PDE7A/TIMELESS/EDIL3/FASLG/TTC39B/SLAMF7/F2R/CAMK4/GPI/IFNGR1/DNAH8/GZMB/EPS8/TCF4/TK1…
GARY_CD5_TARGETS_UP	GARY_CD5_TARGETS_UP	455	0.42428584448432	1.73830505068687	1e-10	1.8890243902439e-09	9.84595635430039e-10	6484	tags=40%, list=21%, signal=32%	LILRB4/PIM2/PTPN6/LSP1/CD37/ALOX5/POU2F2/WAS/PLEK/P4HA1/IL2RG/DOK3/PPP1R18/CD48/TPP1/MAP4K1/IL10/IL21R/CCR7/FGR/TMC6/BCL2A1/SPI1/CD22/GNA13/CLEC2B/GM2A/SHMT2/LCK/SORL1/STK4/NUP210/WIPF1/TMC8/CALM3/FXYD5/NCOA3/SHKBP1/NADK/GRK3/AURKB/UST/TKT/UCP2/PGK1/TAGAP/TRIM69/EVI2A/CD52/TGFB1/ST6GALNAC4/SPIB/MBP/ENO2/BCL2L11/AP2A1/NAT14/CD72/GPI/FLOT1/CD70/GNS/WNK1/SUSD3/TCF4/GNAI2/GRINA/ALDH16A1/HMGA1/UHMK1/T…
REACTOME_SIGNALING_BY_RECEPTOR_TYROSINE_KINASES	REACTOME_SIGNALING_BY_RECEPTOR_TYROSINE_KINASES	466	0.420404811491245	1.72573818465144	1e-10	1.8890243902439e-09	9.84595635430039e-10	7243	tags=44%, list=24%, signal=34%	PTPN6/CYBB/SH2D2A/NCF2/NCF4/CYBA/IRS1/ACTG1/MMP9/PCSK5/CSK/VAV1/NCK1/PRKCB/NCF1/PTK2B/PAG1/TIAM1/SPP1/NCKAP1L/PTPRO/PDGFRA/ACTB/LCK/PTPN1/NRAS/BAX/CBL/RPS6KA1/MET/LYN/CYFIP2/ADAM12/PTPN2/VAV3/WASF1/PAK2/THBS2/ADAM17/NTRK1/JAK2/LAMB3/ATP6V1C1/AP2B1/GRB2/AP2A1/ITGB1/ATP6V1B2/LAMC2/COL1A2/SH2B3/RIT1/STMN1/FYN/HNRNPF/MATK/COL1A1/COL5A2/FGF7/GTF2F1/MKNK1/GRAP2/ITGA3/KITLG/ADAM10/APOE/YWHAB/CDK5R1/ATP6…
SENESE_HDAC3_TARGETS_UP	SENESE_HDAC3_TARGETS_UP	478	0.415849682834005	1.70859128004584	1e-10	1.8890243902439e-09	9.84595635430039e-10	6628	tags=40%, list=22%, signal=32%	KYNU/CD180/SERPINB4/STK10/TPP1/UBASH3B/MMP9/PLAU/ARL4C/FAS/SLC16A1/GNA13/SPP1/GM2A/MICAL2/STK4/IL7R/PAPPA/SLFN5/CALM3/MET/EFHD2/LOX/RAB35/ADAM12/TMEM154/JAK1/ANTXR2/ANXA4/TFRC/FBXW11/MYO1B/PRDM1/TBC1D9/HSPA4/KAT6A/AKR1C1/EDIL3/RB1/IL1RAP/AP1S3/GPR176/NNMT/KDM1B/PDP1/RNF19A/NREP/IFI16/FLOT1/PARP8/TLR4/SLC6A6/CCL20/MMP1/ESM1/MMP14/HMGA1/MCM4/PGM2L1/UBE2F/UHMK1/DCP2/CTSB/CUL4B/E2F7/DEPP1/NAP1L1/TNFR…
ALCALAY_AML_BY_NPM1_LOCALIZATION_DN	ALCALAY_AML_BY_NPM1_LOCALIZATION_DN	181	0.515981403277765	2.00531521090161	1.06816095542481e-10	2.00961293921421e-09	1.04744869313125e-09	4723	tags=45%, list=15%, signal=39%	KYNU/PRR5L/IL2RG/LY86/CD48/IFITM1/PLXNC1/TRIB2/CD38/RRM2/SERPINF1/SORL1/MKI67/DLGAP5/NUP210/HLA-DPA1/CD96/IFITM2/PTTG1/CIITA/HLA-DRA/CYFIP2/UBE2C/STOM/BIRC5/WASF1/CCNA2/STAP1/PBX2/DHFR/CDC20/HMMR/INPP4B/CCNB1/TPX2/AGTPBP1/IL1R2/EPS8/KIFC1/TK1/MCM4/KIAA0930/NCAPH/ACAA2/SHCBP1/MCM10/SERPINB6/CDKN3/CCNB2/BANK1/NINJ2/MAD2L1/EVL/HLA-DRB1/GPX7/HDAC9/KIF4A/HLA-DMA/GSN/CDC6/ALDH4A1/CENPM/POLD1/KIF2C/RGS1…
LENAOUR_DENDRITIC_CELL_MATURATION_UP	LENAOUR_DENDRITIC_CELL_MATURATION_UP	114	0.570558601631724	2.13783809566712	1.08379215662599e-10	2.03079925477458e-09	1.05849140594074e-09	3934	tags=48%, list=13%, signal=42%	CD86/SLA/FCGR2A/C1QB/CR1/KCNAB2/ST6GAL1/MMP12/F13A1/MMD/TRIB2/IDO1/CCL22/CCR7/RNASE6/SPP1/CTSC/MRC1/TGM2/PTPRO/ACOT7/CCNA1/HLA-DPA1/APOC1/LIPA/ECM1/TFRC/HLA-DQA1/CD1C/PFKP/CCL13/HLA-DQB1/HLA-DPB1/SCRN1/ABCG1/NCAPH/ACAA2/SERPINB6/RARRES1/STAC/BIRC3/TNFAIP6/APOE/CCND2/IRF4/GDF15/ENPP2/CD1B/FCER2/CCNG2/ALOX15/CD74/SEMA3C/PFKM/NR1H3
FARMER_BREAST_CANCER_CLUSTER_1	FARMER_BREAST_CANCER_CLUSTER_1	46	0.713610966490026	2.35452378935672	1.26801060071435e-10	2.36644388012835e-09	1.23343580310451e-09	3430	tags=63%, list=11%, signal=56%	LCP2/IL10RA/GZMK/CD48/GZMA/CD38/TRBC2/SH2D1A/LCK/CYTIP/CCR5/IGHG1/OAS2/CD3D/ITK/CD2/CCR2/GPR171/OAS3/GMFG/CD8A/POU2AF1/IGKV3-20/GIMAP4/IGLC2/IGHM/OASL/IGLV2-14/MZB1
REACTOME_TOLL_LIKE_RECEPTOR_CASCADES	REACTOME_TOLL_LIKE_RECEPTOR_CASCADES	152	0.528971420161437	2.02515032588237	1.58105209302976e-10	2.93885963052373e-09	1.53178983834168e-09	7459	tags=53%, list=24%, signal=40%	ITGB2/CD180/ITGAM/TLR8/BTK/LY86/UBE2D1/CTSS/IRF7/S100A9/CNPY3/TLR7/RPS6KA1/MYD88/LGMN/TLR1/MAP2K6/PLCG2/FBXW11/IKBKE/TICAM1/TRAF3/TLR10/UNC93B1/S100A8/TLR4/FADD/TLR6/CTSB/CASP8/MAP3K8/CTSK/BIRC2/BIRC3/IRAK4/LY96/CTSV/TANK/TNIP2/IRAK3/MAPK10/MAP2K1/PPP2CA/SOCS1/TBK1/MAPKAPK2/UBE2N/NFKB2/VRK3/NKIRAS2/IRF3/SAA1/DNM2/CHUK/ELK1/ATF1/MAPK7/PPP2R1A/IRAK2/CD36/RIPK2/MAPKAPK3/CREB1/RIPK1/NFKBIB/UBC/SIGIRR…
KEGG_PRIMARY_IMMUNODEFICIENCY	KEGG_PRIMARY_IMMUNODEFICIENCY	35	0.756585906635244	2.35130389627488	1.62224914177528e-10	3.00342301268117e-09	1.56544150774792e-09	4460	tags=69%, list=15%, signal=59%	CD4/PTPRC/JAK3/BTK/IL2RG/CD3E/CD19/BLNK/ADA/LCK/RFX5/IL7R/CIITA/ZAP70/ICOS/CD3D/CD40LG/TAP1/TNFRSF13C/CD8A/CD79A/DCLRE1C/RFXANK/CD8B
MARKEY_RB1_ACUTE_LOF_UP	MARKEY_RB1_ACUTE_LOF_UP	225	0.483458018660437	1.90936600339698	1.8664890542125e-10	3.441894696399e-09	1.79398133406139e-09	6011	tags=46%, list=20%, signal=37%	CCK/FAS/RRM2/BUB1/MKI67/DLGAP5/KPNA2/HMGB3/ASF1B/UBE2T/ANLN/BIRC5/NUSAP1/CDC45/BRCA2/XPO1/CCNA2/NEK2/AURKA/PLK1/IFI27L2/CCNB1/TPGS2/CENPK/CDK1/CKAP2/BRCA1/NAV2/KIF20A/PTGER4/AHCY/TK1/KIF2A/ECT2/MCM4/COX6B2/STMN1/E2F8/RAD51AP1/PCLAF/NAP1L1/CDKN3/CCNB2/RAD21/MAD2L1/DTL/KITLG/MCM5/CKS2/HJURP/SPDL1/KIF4A/RACGAP1/FIGNL1/PIMREG/CDC6/CDT1/RAD51/KIF11/ORC6/IL1R1/KIF2C/MCM3/IQGAP3/VAMP5/LMO7/TMPO/ANP32B/C…
PASQUALUCCI_LYMPHOMA_BY_GC_STAGE_DN	PASQUALUCCI_LYMPHOMA_BY_GC_STAGE_DN	159	0.524716328748081	2.01596570415995	1.88509903780359e-10	3.46247242240051e-09	1.80470683835493e-09	4855	tags=43%, list=16%, signal=37%	LSP1/CD37/CORO1A/WAS/LCP1/SASH3/MYO1G/RIN3/TNFAIP8/LIMD2/WDFY4/TRIB2/CD19/UBE2D1/FCHO1/PRKCB/CCR7/ARHGAP15/CD22/S1PR4/STK4/RCSD1/CYFIP2/PAX5/CPM/RASGRP1/TMSB10/EMB/SERPINB1/EZH2/CDKN2D/DNAH8/SUSD3/E2F2/VPREB3/PDLIM1/RBM38/PCLAF/RIPOR2/NAP1L1/CORO7/BANK1/GMFG/S100A10/FCRLA/CD55/ARHGDIB/ETS1/CKLF/ANKRD44/RABEP2/BAG2/PLEKHA2/TMEM229B/CD79A/FRYL/PPM1E/CDK19/TUSC3/CELF2/SESN3/SMS/SH3KBP1/CDKN2C/PTBP3/…
BOYLAN_MULTIPLE_MYELOMA_PCA1_UP	BOYLAN_MULTIPLE_MYELOMA_PCA1_UP	113	0.56825862792622	2.12577712794974	2.05181628103887e-10	3.7538544322786e-09	1.95658071391233e-09	2271	tags=42%, list=7%, signal=39%	MS4A4A/FYB1/FPR1/TMEM176A/TFEC/IGSF6/CP/IL2RB/TGFBI/IFITM1/MMP9/RNASE2/LILRA5/CD177/C3/SPON1/S100A9/OSBPL3/TRBC2/MNDA/ITGAL/NKG7/HDC/VAV3/IFITM3/PLSCR1/BASP1/CTSW/SLC25A24/LTB/IL18R1/CD3D/ITK/F2R/CCR2/S100A8/ZBP1/ISG20/CXCR6/CTSG/LCN2/PLIN3/FGL2/SLFN12/GBP6/STAT4/GIMAP4/SPAG6
REACTOME_CILIUM_ASSEMBLY	REACTOME_CILIUM_ASSEMBLY	194	0.498438748033684	1.94986147017367	2.21031168410166e-10	4.02796799843937e-09	2.0994539463851e-09	7984	tags=55%, list=26%, signal=41%	TUBB3/NEK2/PLK1/CNTRL/CDK1/CCT4/PLK4/KIF24/CEP72/NDE1/CEP135/IFT80/DYNLL1/C2CD3/TUBA1C/CLUAP1/CC2D2A/HSPB11/ACTR1A/B9D2/BBS12/TTC26/CEP97/CCP110/SSTR3/CCT3/CCT5/TUBA1B/TUBB4B/SCLT1/CNGA4/TTC30A/EXOC6/CCT2/DYNLRB2/CENPJ/TTC30B/ODF2/NPHP1/IFT140/CEP290/DYNLRB1/TUBA1A/TUBA4B/RPGRIP1L/MAPRE1/EXOC2/NEDD1/HAUS8/KIFAP3/RP2/TUBB/KIF3B/PPP2R1A/TCTN1/TTC8/IFT81/ARL3/EXOC5/TUBG1/CEP131/CKAP5/WDR35/ARL6/YWHA…
SHEDDEN_LUNG_CANCER_GOOD_SURVIVAL_A12	SHEDDEN_LUNG_CANCER_GOOD_SURVIVAL_A12	300	0.450008097096527	1.80140847198322	2.25659776474683e-10	4.0962538331166e-09	2.13504582922798e-09	6116	tags=41%, list=20%, signal=33%	PIM2/CD300A/ADAMDEC1/ST6GAL1/CYBA/CD180/SERPINB4/ICAM3/TPP1/THEMIS2/CHST11/ADORA3/CD19/CD38/SEL1L3/NCK1/SLC2A5/IFNAR2/SH3BP2/PLXDC1/IGHV4-34/CYTIP/PAX5/FCRL2/ORAI2/PTPN2/SERPINB3/IGHG1/RHOH/C21orf91/BASP1/PRDM1/CDC42EP2/LAX1/TNIP3/FFAR2/SLAMF7/CFB/SPAG4/ZBP1/GZMB/IL5RA/MMP14/ISG20/SEC14L1/CEP135/TRAM2/ZNF215/HES2/SLC26A4/IGHV4-61/IGHV3-7/DERL1/NCR3/IRAK4/APOBEC3F/POU2AF1/BBOX1/CCND2/IRF4/IGLV3-19…
KEGG_PATHWAYS_IN_CANCER	KEGG_PATHWAYS_IN_CANCER	322	0.444079297675164	1.78587780422057	2.41146640956743e-10	4.36034412656026e-09	2.27269474028862e-09	7329	tags=47%, list=24%, signal=36%	RAC2/CSF1R/PIK3CD/PIK3R5/MMP9/EGLN3/MMP2/PRKCB/FAS/SPI1/PDGFRA/FZD2/CSF3R/STK4/CCNA1/NRAS/BAX/BID/CBL/MET/DCC/JAK1/PIK3CG/BIRC5/SLC2A1/BRCA2/PLCG2/NTRK1/CASP3/LAMB3/TGFB1/TRAF3/RB1/GRB2/FASLG/E2F2/FADD/ITGB1/MMP1/LAMC2/RARA/TP53/ARNT2/TPM3/NCOA4/CASP8/CXCL8/CDK6/FGF7/BIRC2/E2F3/BIRC3/ITGA3/KITLG/VHL/TRAF1/HDAC1/XIAP/FGF11/RAD51/WNT9A/GSTP1/HIF1A/WNT7B/ETS1/TGFB3/TRAF2/WNT3A/FLT3/NOS2/PGF/CDK2/MSH…
TURASHVILI_BREAST_LOBULAR_CARCINOMA_VS_LOBULAR_NORMAL_DN	TURASHVILI_BREAST_LOBULAR_CARCINOMA_VS_LOBULAR_NORMAL_DN	74	0.630062741598689	2.22781259663848	2.62362492564546e-10	4.72557559281955e-09	2.46306036471244e-09	5675	tags=65%, list=19%, signal=53%	CCN4/LCP2/COL10A1/CXCR4/TACC3/MMP2/C5AR1/GNA13/SPP1/WIPF1/COL8A1/LOX/POSTN/ADAM12/THBS2/TAGAP/MMP11/SULF2/GMFB/LRRC15/UGCG/COL1A2/ECT2/COL1A1/COL5A2/SFRP2/COL12A1/CTHRC1/AEBP1/COL5A1/RABEP2/MXRA5/PABPC1L/COL4A1/BTN3A3/COL6A3/FNDC1/RGS1/BGN/TYMS/INVS/RFTN1/SLC25A43/COL11A1/CDK8/ASAP1/FBN1/COL3A1
PID_PI3KCI_PATHWAY	PID_PI3KCI_PATHWAY	48	0.696691200359681	2.32047725320016	2.66042434278895e-10	4.73677851377021e-09	2.46889954134195e-09	2966	tags=48%, list=10%, signal=43%	HCK/SYK/PIK3CD/PIK3R5/BTK/PIK3R6/FGR/BLNK/DAPP1/LCK/NRAS/LYN/PIK3CG/ZAP70/PLCG2/ITK/FYN/BLK/SGK1/ADAP1/CYTH2/RHOA/PLEKHA2
KEGG_LEUKOCYTE_TRANSENDOTHELIAL_MIGRATION	KEGG_LEUKOCYTE_TRANSENDOTHELIAL_MIGRATION	113	0.565832857744062	2.11670265636677	2.64354025099213e-10	4.73677851377021e-09	2.46889954134195e-09	5062	tags=46%, list=17%, signal=39%	RAC2/ITGB2/CYBB/NCF2/NCF4/CYBA/PIK3CD/ITGAM/PIK3R5/ACTG1/MMP9/CXCR4/MMP2/VAV1/PRKCB/NCF1/PTK2B/ACTB/ITGAL/ITGA4/VAV3/PIK3CG/RHOH/PLCG2/ITK/TXK/ITGB1/GNAI2/CLDN15/CLDN1/CLDN9/THY1/NOX1/ICAM1/PECAM1/RHOA/MSN/MYL12A/CDC42/RASSF5/ROCK1/GNAI3/CTNNA1/CTNNB1/CLDN11/EZR/CLDN16/VCAM1/PRKCG/VASP/PXN/MAPK12
WINTER_HYPOXIA_METAGENE	WINTER_HYPOXIA_METAGENE	236	0.475329936193185	1.87588972879763	2.65368804282788e-10	4.73677851377021e-09	2.46889954134195e-09	8413	tags=56%, list=28%, signal=41%	HMOX1/PIM2/P4HA1/IGFBP3/CP/TGFBI/CXCR4/PLAU/MMP2/SLC16A1/PFKFB4/SPP1/TGM2/SORL1/PKM/ENPEP/MET/LOX/PFKFB3/SLC2A1/TFRC/PGK1/THBS2/EDN2/PLOD2/PIM1/TGFB1/CDK1/GPI/HLA-DQB1/RNASEL/GAPDH/SLC6A6/HSPH1/CA9/PGAM1/TP53/MMP13/COL5A2/CXCL8/HSPD1/BIRC2/MMP7/PTGS1/PLAUR/HDAC9/ENO3/STC2/ENO1/NDRG1/HDAC1/LRP1/SAT1/FTL/TXNIP/SERPINE1/TPBG/HIF1A/ETS1/ICAM1/TGFB3/EIF4A3/LDHB/CCT6A/ANXA2/NOS3/ADM/COL5A1/ALDOA/IGFBP2…
REACTOME_MHC_CLASS_II_ANTIGEN_PRESENTATION	REACTOME_MHC_CLASS_II_ANTIGEN_PRESENTATION	121	0.555303081133585	2.09532706389559	2.7020391101499e-10	4.79250982628496e-09	2.49794776715746e-09	5246	tags=49%, list=17%, signal=41%	CTSA/IFI30/CTSS/HLA-DMB/CTSC/HLA-DPA1/LGMN/TUBB3/HLA-DRA/CAPZB/HLA-DQA1/AP2B1/AP1S3/AP2A1/KIF20A/HLA-DPB1/HLA-DOA/HLA-DQB2/KIF2A/CENPE/CTSB/CTSK/DYNLL1/HLA-DRB1/TUBA1C/HLA-DOB/KIF4A/RACGAP1/HLA-DMA/ACTR1A/HLA-DQA2/CTSV/KIF15/KIF11/LAG3/KIF2C/CLTA/TUBA1B/DYNC1LI1/TUBB4B/SEC23A/AP1M1/CD74/AP1B1/TUBA1A/DNM2/TUBA4B/KLC2/KIFAP3/CTSH/KIF3B/CTSD/AP1S1/RAB7A/CLTC/CAPZA1/SEC24B/SEC24D/KIF3C
FARMER_BREAST_CANCER_CLUSTER_2	FARMER_BREAST_CANCER_CLUSTER_2	33	0.764913184191112	2.35555990911286	2.71444474661025e-10	4.7962071245239e-09	2.4998748697019e-09	2779	tags=64%, list=9%, signal=58%	NCAPG/BUB1/PTTG1/MELK/ASPM/NUSAP1/CCNA2/BUB1B/NEK2/CEP55/TPX2/KIF20A/MCM4/CENPE/CCNB2/NDC80/MAD2L1/KIF4A/KIF15/KIF11/PRKDC
VILIMAS_NOTCH1_TARGETS_UP	VILIMAS_NOTCH1_TARGETS_UP	53	0.68101467034252	2.29917589516505	2.78614518582032e-10	4.90424874185872e-09	2.55618822670357e-09	3796	tags=62%, list=12%, signal=55%	CD86/CD28/IL2RA/IL10RA/CARD11/CD7/GZMA/P2RY10/CCR7/IRF7/TNFRSF18/BCL2A1/LCK/IL7R/TRAT1/ZAP70/CD3G/CD3D/CD2/GZMB/NFATC1/CTLA4/BIRC2/BIRC3/TRAF1/THY1/CD80/RELB/ICAM1/CCL5/CD69/NFKB2/CD74
PUIFFE_INVASION_INHIBITED_BY_ASCITES_UP	PUIFFE_INVASION_INHIBITED_BY_ASCITES_UP	75	0.624823734966665	2.21822993737718	2.88495917952126e-10	5.04000199520124e-09	2.62694541831358e-09	5854	tags=60%, list=19%, signal=49%	MICB/ALOX5AP/OSMR/KPNA2/HMGB3/LYN/TKT/PGK1/G6PD/AKR1C1/ATP2B4/LEPROTL1/TPX2/KIF20A/CEACAM6/KPNB1/PLIN3/CIB2/HJURP/ACIN1/ENO1/UBFD1/ABCC2/CKLF/ETS2/MCM3/BCAM/GCLM/PTBP1/DELE1/ELMO2/MAZ/CCT2/GAPVD1/AKR1C3/CHD4/TYMS/F3/GART/STIP1/SKP2/FKBP1A/AKR1B10/MPP1/EPOR
GHANDHI_DIRECT_IRRADIATION_UP	GHANDHI_DIRECT_IRRADIATION_UP	102	0.575535053123872	2.12715335635833	2.88285788327563e-10	5.04000199520124e-09	2.62694541831358e-09	4075	tags=44%, list=13%, signal=38%	KYNU/MMP10/TNFRSF10C/LIF/FAS/BCL2A1/OSBPL3/CXCL1/SLC16A6/PTPRE/PRDM1/LAMB3/PPP6R1/IL11/G0S2/MMP1/LAMC2/CLDN1/E2F7/GDNF/NAMPTP1/IL1A/TNFRSF10B/CXCL8/MMP3/MT2A/TSLP/BIRC3/TIGAR/MT1G/IFNE/ASCC3/GADD45A/GDF15/SLC7A11/RELB/CREB5/MT1E/PLCL2/IL1B/RRM2B/IL33/GPR68/BTG3/PLEK2
PAPASPYRIDONOS_UNSTABLE_ATEROSCLEROTIC_PLAQUE_UP	PAPASPYRIDONOS_UNSTABLE_ATEROSCLEROTIC_PLAQUE_UP	53	0.679930836289962	2.29551675941289	3.01640007671907e-10	5.24278089584768e-09	2.73263765900932e-09	2259	tags=51%, list=7%, signal=47%	PLA2G7/SAMSN1/MS4A4A/MPEG1/CD163/NPL/CD84/ACP5/SRGN/FCGR3A/IFI30/CTSS/SEL1L3/CCL18/NCKAP1L/GM2A/LGMN/CSF2RB/PAPSS2/RBMS1/CTSB/RARRES1/BAZ1A/PLEKHB2/SAT1/HLA-G/SGK1
PUJANA_BREAST_CANCER_WITH_BRCA1_MUTATED_UP	PUJANA_BREAST_CANCER_WITH_BRCA1_MUTATED_UP	57	0.673508833588681	2.29399899910704	3.023596471029e-10	5.24278089584768e-09	2.73263765900932e-09	5117	tags=56%, list=17%, signal=47%	NCK1/SH2D1A/SMC4/BLM/MYBL2/AURKB/AURKA/CDC20/HMMR/CDK1/EZH2/DNMT1/DDX39A/MCM4/STMN1/RAD51AP1/NDC80/CDC7/MCM5/NCAPD2/LBR/MCM2/RAD54L/HMGN4/UBE2S/DNA2/TOPBP1/MCM6/CDKN2C/FOXM1/SKP2/RFC4
REACTOME_G2_M_CHECKPOINTS	REACTOME_G2_M_CHECKPOINTS	134	0.542188975923888	2.06001070275165	3.09550870791115e-10	5.3475200615848e-09	2.7872297150865e-09	9519	tags=59%, list=31%, signal=41%	CHEK2/BLM/CDC45/CCNB1/CDK1/BRCA1/CLSPN/MCM4/TP53/MCM10/CCNB2/CDC7/PKMYT1/MCM5/YWHAB/SFN/GTSE1/CDC6/ORC6/PSMA5/MCM3/MCM2/CDK2/PSMB9/PSMA8/EXO1/DNA2/UBE2N/BABAM2/PSMB8/BRIP1/TOPBP1/MCM6/PSMA7/RHNO1/PSMD1/YWHAZ/YWHAG/RFC4/TOP3A/RPA3/BARD1/PSMA4/RAD9B/UBC/PSME2/NSD2/TP53BP1/PSMD3/RNF168/PSMD14/ABRAXAS1/PSMB2/PSMB10/RPA2/MCM7/PSMD2/UBA52/PSMC5/PSMC4/RFC2/RAD50/RBBP8/YWHAH/ORC1/CDC25C/ATR/PIAS4/PSMB3/P…
ZHENG_GLIOBLASTOMA_PLASTICITY_UP	ZHENG_GLIOBLASTOMA_PLASTICITY_UP	238	0.475347290370006	1.87903203739986	3.13020000444877e-10	5.38742200765684e-09	2.80802737241194e-09	4169	tags=38%, list=14%, signal=33%	PLA2G7/CP/TRIB2/CD38/PDPN/RRM2/GPR137B/LMNB1/SPP1/PDGFRA/BUB1/UHRF1/ACOT7/TOP2A/C4A/UBE2T/ANLN/MELK/EFHD2/LYN/AURKB/ASPM/BIRC5/SCG3/NUSAP1/CDC45/MYO1B/RCC1/AURKA/CHL1/PFKP/PLK1/CAP1/NUF2/CDC20/CCNB1/MBP/TPX2/CLSPN/OTX2/PLK4/SEMA3A/IER3/SLC6A6/IL13RA1/TK1/EPHB2/ECT2/DDX39A/MCM4/PAQR8/RAD51AP1/PCLAF/E2F7/SHCBP1/SERPINB6/CCNB2/CPPED1/NDC80/NCDN/MT2A/MAD2L1/PRXL2B/BMPR1B/MCM5/CKS2/KIF4A/RACGAP1/FIGNL…
MARTINEZ_RESPONSE_TO_TRABECTEDIN_DN	MARTINEZ_RESPONSE_TO_TRABECTEDIN_DN	265	0.461848313962779	1.8366943835519	3.3016996738782e-10	5.66162302011513e-09	2.9509461835672e-09	8301	tags=48%, list=27%, signal=35%	TP53INP1/BUB1/MICAL2/TOP2A/UBE2T/ANLN/UBE2C/SLC2A1/RCC1/CCNA2/AURKA/PLK1/LRRC42/CDK1/CEP55/NLRC4/CCT4/VPS35L/HSPA8/CDH11/EPS8/ZMYND8/FADD/HSPA1L/HSPH1/FYN/ARHGEF2/STK17A/NMI/BIRC2/DTL/CORO1C/CDK5R1/EMSY/ARPC5L/LBR/DCK/FKBP15/PAMR1/KIF11/HERC4/DNAJA2/PSMA5/PPP2R5E/MCM3/B4GALT5/C8orf76/TSPAN14/TMPO/USP22/CRLF3/TOP1/BAG2/SMARCA5/MID1IP1/RABGGTB/FRYL/FNTA/TBK1/XRCC5/HDAC2/GAPVD1/TBL1XR1/TIAM2/MFAP1/R…
REACTOME_RHO_GTPASES_ACTIVATE_FORMINS	REACTOME_RHO_GTPASES_ACTIVATE_FORMINS	139	0.533343235818113	2.0296462460245	3.32687343389381e-10	5.68381648797961e-09	2.96251384341705e-09	7446	tags=56%, list=24%, signal=43%	ACTG1/BUB1/ACTB/SKA1/TUBB3/AURKB/RANGAP1/BIRC5/KNL1/CENPF/XPO1/BUB1B/PLK1/NUF2/CDC20/CENPK/NDE1/MAD1L1/ITGB1/KIF2A/CENPE/NDC80/DYNLL1/MAD2L1/EVL/TUBA1C/CENPI/PFN1/SPDL1/SRGAP2/ZWINT/B9D2/CENPM/SGO1/CENPU/KIF2C/PPP2R5E/TUBA1B/RHOA/DYNC1LI1/MRTFA/TUBB4B/CENPL/CDC42/PPP2CA/RHOC/CENPN/NUP85/DIAPH1/KNTC1/ITGB3BP/DIAPH3/TUBA1A/TUBA4B/MAPRE1/SKA2/NUP98/BUB3/PPP1CC/PPP2R1A/CENPO/CKAP5/SGO2/SRC/SPC24/SPC2…
ACOSTA_PROLIFERATION_INDEPENDENT_MYC_TARGETS_DN	ACOSTA_PROLIFERATION_INDEPENDENT_MYC_TARGETS_DN	114	0.563501712930025	2.11139649008931	3.44716134257302e-10	5.84633531348058e-09	3.04722176306589e-09	5854	tags=57%, list=19%, signal=46%	RAC2/SAMSN1/ADAM8/PTPRC/KYNU/LCP2/SLCO2B1/CARD9/AIF1/TNFAIP8/TRPV2/RHOG/TESPA1/AMPD3/TOR4A/CBFA2T3/LASP1/SERPINH1/PIM1/AKR1C1/CAP1/TNNT1/NAGA/ADGRE5/NFE2/LRP10/FADS1/RIT1/SH3BP1/SEC14L1/GABRE/ARHGEF2/GTF2F1/S100A11/IRF4/CMTM6/C11orf21/FDXR/AKR1C2/BCAM/MCL1/CALB1/TWNK/CLEC11A/CREM/STAT3/ST3GAL2/RHOC/STIMATE/ESYT1/GATA1/SHC1/SLC10A3/STAT5A/CTSD/MINPP1/SLC2A3/AQP3/KCNH2/MINK1/SEC24D/CHPF2/RAB13/MPP1…
REACTOME_TRANSCRIPTIONAL_REGULATION_BY_TP53	REACTOME_TRANSCRIPTIONAL_REGULATION_BY_TP53	356	0.436096746338411	1.7676112031137	3.43735228348012e-10	5.84633531348058e-09	3.04722176306589e-09	10152	tags=53%, list=33%, signal=36%	CHEK2/IGFBP3/TNFRSF10C/FAS/TP53INP1/CCNA1/BAX/CASP10/BID/BLM/AURKB/BIRC5/MAP2K6/CASP1/G6PD/CCNA2/PRDM1/AURKA/KAT6A/ZNF385A/CCNB1/CDK1/TPX2/NLRC4/BRCA1/GPI/FANCD2/E2F8/TP53/TP53I3/E2F7/CNOT1/DYRK2/TNFRSF10B/BCL6/GTF2F1/TIGAR/YWHAB/SFN/CDK5R1/NDRG1/HDAC1/SESN2/FANCI/GADD45A/SGK1/SMYD2/RFFL/HIPK1/SLC38A9/LAMTOR5/DAXX/TP63/POLR2A/CDK2/PML/GTF2H3/MTA2/TP53RK/E2F4/SSRP1/RABGGTB/EXO1/CDK5/RRM2B/PRR5/PPP…
OSMAN_BLADDER_CANCER_UP	OSMAN_BLADDER_CANCER_UP	389	0.424822524484436	1.72946360848055	3.55298387113996e-10	6.00389674515906e-09	3.12934579425572e-09	7188	tags=37%, list=24%, signal=29%	HAVCR2/ITGB2/CYBB/MS4A4A/LAIR1/MS4A7/C3AR1/LILRB1/FYB1/PTPRC/FCER1G/KYNU/C1orf162/CD48/PRF1/TPP1/MOB1A/ACTR3/PTPN22/LILRA2/SPI1/NCKAP1L/CTSC/IFNAR2/PKM/NKG7/STK4/ARPC4/BAX/MR1/BLM/GRK3/FCRL2/SAMHD1/SLC16A6/PLSCR1/DPYD/EMB/PRNP/TGFB1/DHFR/RAB27A/PARP4/RECQL/UGCG/RBMS1/UHMK1/CTSB/PRR11/AGTRAP/GZMH/KLHL6/RAD21/ELF1/KPNB1/FXR1/CALR/TMEM107/ENO1/PTGER2/ACTR1A/CSNK1A1/ZFAND3/CENPU/MCTP2/TNKS2/APOBEC3C/…
PID_CD8_TCR_DOWNSTREAM_PATHWAY	PID_CD8_TCR_DOWNSTREAM_PATHWAY	60	0.653275710513275	2.24531916280846	3.60220089049192e-10	6.06500997757825e-09	3.16119917964222e-09	4506	tags=47%, list=15%, signal=40%	IL2RA/IL2RG/PTPN7/CD247/PRF1/IL2RB/TNFRSF9/CD3E/PRKCB/TNFRSF18/IFNAR2/TNFRSF4/NRAS/PRKCQ/CD3G/CD3D/FASLG/GZMB/NFATC1/CD8A/STAT4/EOMES/HLA-A/NFATC3/MAP2K1/ELK1/CD8B/IFNA1
PEDERSEN_METASTASIS_BY_ERBB2_ISOFORM_7	PEDERSEN_METASTASIS_BY_ERBB2_ISOFORM_7	379	0.427652292072974	1.73934527851474	3.74769846266107e-10	6.28720388302743e-09	3.27701089210834e-09	4579	tags=35%, list=15%, signal=30%	SYK/MICB/PPP1R18/PXDN/NCAPG/BCL2A1/LMNB1/PREX1/MBOAT2/TMEM156/DRAM1/ITGB6/FXYD5/MET/KLHL5/RHOF/SLC12A6/ASPM/GLIS3/CHN1/CDC45/SLC16A6/BRCA2/ITPK1/ST8SIA4/PLOD2/RCC1/TBC1D9/PTGES/DHFR/PRR15/LOXL2/CLIC3/AP1S3/BCL2L11/GPX8/LRP10/IL1R2/IL11/SKA3/EZH2/FANCD2/IL13RA1/VDR/RERG/ITGB1/MMP1/B4GALT4/RIT1/SH3BGRL3/MCM4/ISG20/E2F8/CLDN1/TP53/BATF/RAD51AP1/E2F7/NAP1L1/RAB39B/ERO1A/CDC7/GABBR2/RAB3B/STC1/PLAUR/R…
MORI_PRE_BI_LYMPHOCYTE_UP	MORI_PRE_BI_LYMPHOCYTE_UP	76	0.619113278238896	2.20138142507962	3.92885632966813e-10	6.56740840430497e-09	3.42305884686345e-09	4464	tags=55%, list=15%, signal=47%	MPEG1/FCER1G/ADGRG3/GZMA/RRM2/LMNB1/MKI67/KPNA2/TOP2A/HMGB3/SMC4/MELK/ENPEP/UBE2C/RAMP1/CDCA5/EMB/AURKA/CDC20/CDK1/TTK/STMN1/NCAPH/E2F8/CCNB2/NDC80/DTL/HJURP/KIF4A/RACGAP1/RAD51/TUBA1B/MCM2/TUBB4B/CCL5/SSBP4/TUBA1A/HSPBP1/LEF1/DNTT/MCM6/TUBB
FURUKAWA_DUSP6_TARGETS_PCI35_DN	FURUKAWA_DUSP6_TARGETS_PCI35_DN	70	0.627125721738931	2.2005766313396	4.09704780241844e-10	6.82400757628619e-09	3.55680324216745e-09	5450	tags=59%, list=18%, signal=48%	LAT2/NCAPG/DLGAP5/BLM/AURKB/CENPF/NUSAP1/CCNA2/AURKA/LAMB3/CCNB1/CEP55/TPX2/CKAP2/MMP1/ARHGAP11A/MCM4/STIL/SHCBP1/CCNB2/DTL/MTFR2/MCM5/HJURP/RACGAP1/NCAPD2/PBK/KIF11/ORC6/ETS1/KIF2C/DYSF/ADORA2B/SIPA1L3/PMEPA1/CCNE2/POLQ/PHLDA2/CALB2/RFC4/EPHA2
KEGG_CELL_ADHESION_MOLECULES_CAMS	KEGG_CELL_ADHESION_MOLECULES_CAMS	130	0.550272621696611	2.08994880623375	4.25202065416248e-10	7.05683570710465e-09	3.67815771625107e-09	3505	tags=41%, list=11%, signal=36%	ITGB2/CD4/CD86/SELPLG/PTPRC/CD28/ITGAM/ICAM3/SPN/SIGLEC1/HLA-DMB/CD22/CDH3/PDCD1/ITGAL/ITGA4/HLA-DPA1/SELL/HLA-DRA/ITGB7/PDCD1LG2/ICOS/HLA-DQA1/CD40LG/CNTNAP2/CD2/HLA-DQB1/HLA-DPB1/HLA-DOA/ITGB1/CTLA4/CLDN15/CLDN1/CLDN9/CD6/HLA-DRB1/HLA-DOB/CD8A/NECTIN2/HLA-DMA/CD226/HLA-DQA2/HLA-G/CD80/HLA-A/ICAM2/ICAM1/PECAM1/NECTIN1/CD58/NRCAM/ALCAM/SDC1
RHEIN_ALL_GLUCOCORTICOID_THERAPY_DN	RHEIN_ALL_GLUCOCORTICOID_THERAPY_DN	358	0.427159883611476	1.73196391650568	4.9119591160512e-10	8.12308683711385e-09	4.23390819480569e-09	7096	tags=42%, list=23%, signal=33%	LAT2/PXDN/SLC5A3/RRM2/NCAPG/BLNK/ME2/SHMT2/MRC1/ADA/TOP2A/LTA4H/HMGB3/PTTG1/MELK/APOBEC3G/BIRC5/TKT/WASF1/SORD/PGK1/PAK2/NUSAP1/BUB1B/DHFR/HMMR/TPGS2/CDK1/ANP32A/CEP55/NREP/GPI/HSPA8/AHCY/GAPDH/MLLT11/ECT2/HMGA1/MCM4/TTK/PDLIM1/STMN1/E2F8/PGD/HNRNPC/RAD51AP1/PCLAF/ACAA2/SHCBP1/NAP1L1/DYRK2/CCNB2/DYNLL1/MYB/MAD2L1/TUBA1C/FXR1/GPX7/DTL/MCM5/CKS2/ENO1/HNRNPA0/RACGAP1/ARPC5L/ZWINT/RAD51/KIF15/SERPINE…
PID_INTEGRIN2_PATHWAY	PID_INTEGRIN2_PATHWAY	27	0.79247014391979	2.33389102415777	5.65931865648719e-10	9.32583467967942e-09	4.86080337012953e-09	2495	tags=59%, list=8%, signal=54%	ITGB2/FCGR2A/ITGAX/ITGAM/SPON2/ICAM3/TGFBI/PLAU/C3/ITGAL/CD40LG/ITGAD/PLAUR/THY1/ICAM2/ICAM1
REACTOME_MITOTIC_G2_G2_M_PHASES	REACTOME_MITOTIC_G2_G2_M_PHASES	197	0.485381344541157	1.90199113297572	6.32371080932883e-10	1.03838459826682e-08	5.41225909327343e-09	9386	tags=53%, list=31%, signal=37%	CCNA1/TUBB3/MYBL2/CENPF/FBXW11/XPO1/CCNA2/NEK2/AURKA/PLK1/HMMR/CDC25B/CNTRL/CCNB1/CDK1/TPX2/PLK4/CEP72/NDE1/CEP135/PPP2R2A/TP53/CCNB2/DYNLL1/E2F3/TUBA1C/PKMYT1/ACTR1A/GTSE1/OPTN/CCP110/PSMA5/TUBA1B/CDK2/BORA/PSMB9/TUBB4B/PSMA8/PPP2CA/PPME1/CENPJ/ODF2/CEP290/PSMB8/TUBA1A/TUBA4B/MAPRE1/NEDD1/HAUS8/PSMA7/AJUBA/TUBB/FOXM1/PSMD1/PPP2R1A/TUBG1/CEP131/NME7/CKAP5/YWHAG/CETN2/HSP90AA1/PSMA4/UBC/CDK7/PSME2…
TAKEDA_TARGETS_OF_NUP98_HOXA9_FUSION_16D_UP	TAKEDA_TARGETS_OF_NUP98_HOXA9_FUSION_16D_UP	171	0.509016132422416	1.96426306085499	7.34993878393581e-10	1.20264667355457e-08	6.26842444100678e-09	3352	tags=40%, list=11%, signal=36%	LSP1/CD1D/C15orf48/IFITM1/MAP4K1/IDO1/SIGLEC6/LUM/CPA3/LIF/CD38/NAPSB/TESPA1/SLC5A3/IKZF1/CLNK/GAPT/CFP/CFI/LILRA1/CCNA1/TFR2/TPSAB1/SAMHD1/TMEM200A/ITGB7/CD1E/CD1C/LAMP5/CCR6/OAS2/EPSTI1/LAMP3/AP1S3/TIFAB/SLAMF7/BCL2L11/CCR2/FHL2/LBH/HLA-DPB2/GPR82/METTL7B/PDLIM1/LY6E/OAS3/C12orf75/CLEC4D/SIGLEC17P/MX2/HOXB2/TSLP/GPX7/AHR/FGL2/HDAC9/IRF4/SMPDL3A/FCAR/NRG1/OPN3/ADAM19/FCER2/OASL/IFI27/RAB33A/ANKR…
OISHI_CHOLANGIOMA_STEM_CELL_LIKE_DN	OISHI_CHOLANGIOMA_STEM_CELL_LIKE_DN	268	0.458452292863848	1.82280275941173	7.45550121599088e-10	1.21563909300736e-08	6.3361434156953e-09	5784	tags=45%, list=19%, signal=37%	SYK/ADAM8/LSP1/CR1/ALOX5/IL2RG/CNN2/GNA15/TRPV2/CCL18/PTK2B/SLC2A5/TMC6/CLEC2B/LCK/ITGB6/RPS6KA1/TPSAB1/EFHD2/MYD88/FAP/RAB31/CCDC69/RHOF/SEMA7A/ECM1/SORD/KSR1/THBS2/TWF2/PAPSS2/MAP3K5/CDC42EP2/MISP/SERPINB1/CLIC3/MGAT3/PLAC8/BST1/SPAG4/SEMA3A/IRF2/TPK1/IFNGR1/KCNE4/VDR/EMP3/MMP14/VILL/RBMS1/AQP9/TRAM2/DEPP1/FMO2/COL5A2/MYB/MT2A/RARRES1/IGF2BP3/MX2/AHR/BMP1/SULT1B1/NDRG1/LRP1/MT1G/ECE1/RNF19B/CIB…
ODONNELL_TFRC_TARGETS_DN	ODONNELL_TFRC_TARGETS_DN	129	0.542966944240406	2.06059402844866	7.51969311794286e-10	1.22181866849932e-08	6.3683525448607e-09	4027	tags=44%, list=13%, signal=39%	TACC3/PRKCQ-AS1/RRM2/BUB1/MKI67/DLGAP5/TOP2A/ANLN/MYBL2/FAP/NUP50/AURKB/ASPM/BIRC5/CENPF/TFRC/BRCA2/DEPDC1/CCNA2/BUB1B/AURKA/PLK1/CDC20/HMMR/CCNB1/CDK1/CEP55/KIF20A/CKAP2L/PLK4/FANCD2/ARHGAP11A/HSPH1/ECT2/TTK/DCP2/NCAPH/CENPE/SHCBP1/DEPDC1B/CDKN3/NDC80/TMEM107/KIF4A/G3BP1/GTSE1/CDC6/TSBP1/KIF11/TP63/DNA2/HELLS/FBXO5/KIF14/DLEU2/SAMM50/DIAPH3
KEGG_TOLL_LIKE_RECEPTOR_SIGNALING_PATHWAY	KEGG_TOLL_LIKE_RECEPTOR_SIGNALING_PATHWAY	97	0.578453705428364	2.12105290863491	7.63503590204262e-10	1.23623734622969e-08	6.44350545043098e-09	9774	tags=66%, list=32%, signal=45%	CD86/PIK3CD/PIK3R5/TLR8/IRF5/IRF7/SPP1/IFNAR2/TLR7/MYD88/TLR1/PIK3CG/MAP2K6/IKBKE/TICAM1/TRAF3/TLR4/FADD/TLR6/CASP8/MAP3K8/CXCL8/CTSK/IRAK4/LY96/CD80/MAPK10/IL1B/CCL5/MAP2K1/TBK1/IRF3/CXCL9/CHUK/IFNA1/STAT1/MAPK12/RIPK1/RAC1/CCL4/IL12A/TLR2/PIK3CB/TOLLIP/AKT2/MAP2K4/TRAF6/TLR3/TAB1/MAPK14/IL12B/MAP3K7/CCL3/MAP2K7/IKBKB/CXCL11/RELA/TNF/NFKB1/IKBKG/PIK3R3/IFNA10/IFNA17/IFNA2
REACTOME_GPVI_MEDIATED_ACTIVATION_CASCADE	REACTOME_GPVI_MEDIATED_ACTIVATION_CASCADE	35	0.74314157596317	2.30952185035674	8.12993501238359e-10	1.31179888897731e-08	6.83734666063401e-09	1656	tags=51%, list=5%, signal=49%	RAC2/PTPN6/SYK/FCER1G/LCP2/PIK3R5/PIK3R6/RHOG/VAV1/PDPN/LCK/LYN/VAV3/PIK3CG/PLCG2/COL1A2/FYN/COL1A1
NEMETH_INFLAMMATORY_RESPONSE_LPS_UP	NEMETH_INFLAMMATORY_RESPONSE_LPS_UP	84	0.605418166205762	2.18830458826984	8.52638300300943e-10	1.37100698321747e-08	7.14595056999625e-09	3609	tags=46%, list=12%, signal=41%	HCK/C3AR1/HCLS1/MSR1/SRGN/LCP2/FCGR2B/STK10/ACSL4/APBB1IP/LILRA5/SLC11A1/MNDA/TNIP1/TNFRSF1B/SLC2A1/TPST1/LTB/TGFB1/IER3/MLLT11/CLEC4D/TAP1/MT2A/SLFN12/SAT1/IL1RN/SLFN12L/ADAR/SQSTM1/ETS2/PML/TOP1/KPNA3/PRKCD/MAP2K1/MAPKAPK2/PNP/RHOC
VANTVEER_BREAST_CANCER_METASTASIS_DN	VANTVEER_BREAST_CANCER_METASTASIS_DN	126	0.550606737865542	2.08513983845388	8.88448147014349e-10	1.41692198249534e-08	7.3852683264172e-09	4833	tags=44%, list=16%, signal=38%	RHBDF2/CP/MMP9/CD163L1/RRM2/BUB1/DLGAP5/HMGB3/SMC4/MELK/ASPM/BIRC5/CENPF/TFRC/PGK1/NUSAP1/DEPDC1/AURKA/PFKP/CDC25B/SKA3/NDUFA4L2/EZH2/TK1/ESM1/ECT2/CA9/STMN1/CCNB2/NDC80/RAD21/MAD2L1/DTL/CKS2/HJURP/NDRG1/PIMREG/INTS7/LPCAT1/CTSV/DCK/ORC6/CENPU/ADM/FBXO5/CENPN/TRIP13/KIF14/DIAPH3/CCNE2/MCM6/ATAD2/ZDHHC20/MTDH/NMU/SLC2A3
REACTOME_RESOLUTION_OF_SISTER_CHROMATID_COHESION	REACTOME_RESOLUTION_OF_SISTER_CHROMATID_COHESION	125	0.547462331666177	2.07250770936773	8.90340475335998e-10	1.41692198249534e-08	7.3852683264172e-09	7446	tags=57%, list=24%, signal=43%	BUB1/SKA1/TUBB3/AURKB/RANGAP1/BIRC5/KNL1/CENPF/XPO1/CDCA5/BUB1B/PLK1/NUF2/CDC20/CCNB1/CENPK/CDK1/NDE1/MAD1L1/KIF2A/CENPE/CCNB2/NDC80/RAD21/DYNLL1/MAD2L1/TUBA1C/CENPI/SPDL1/ZWINT/B9D2/CENPM/SGO1/CENPU/KIF2C/PPP2R5E/TUBA1B/DYNC1LI1/TUBB4B/CENPL/WAPL/PPP2CA/CENPN/NUP85/KNTC1/ITGB3BP/TUBA1A/TUBA4B/MAPRE1/SKA2/NUP98/BUB3/PPP1CC/PPP2R1A/CENPO/CKAP5/SGO2/SPC24/HDAC8/SPC25/PDS5B/KIF18A/ERCC6L/DYNC1I2/ZWI…
REACTOME_DEGRADATION_OF_THE_EXTRACELLULAR_MATRIX	REACTOME_DEGRADATION_OF_THE_EXTRACELLULAR_MATRIX	140	0.531222152795902	2.02148722237899	8.88448147014349e-10	1.41692198249534e-08	7.3852683264172e-09	6968	tags=52%, list=23%, signal=40%	ADAM8/MMP12/COL10A1/CAPN13/MMP10/MMP9/CTSS/MMP2/SPP1/COL8A1/TPSAB1/ADAM17/CASP3/MMP11/LAMB3/MMP1/LAMC2/COL1A2/MMP19/MMP14/CTSB/CTSG/COL1A1/MMP13/COL5A2/MMP3/CTSK/SCUBE1/COL12A1/MMP7/BMP1/ADAM10/COL7A1/FBN2/CAPN5/SPOCK3/CTSV/TMPRSS6/DCN/COL5A1/ELN/LAMA5/COL4A1/ADAM9/COL6A3/COL8A2/LAMC1/COL18A1/COL15A1/COL6A5/NID1/CTSD/ADAMTS4/MMP20/COL16A1/COL11A1/MMP25/CAST/KLK2/FBN1/COL3A1/ADAMTS8/COL13A1/LAMA3/…
JOHNSTONE_PARVB_TARGETS_2_UP	JOHNSTONE_PARVB_TARGETS_2_UP	137	0.534929428446508	2.03640587320601	9.03450270197227e-10	1.43287829542884e-08	7.4684356807035e-09	5340	tags=49%, list=17%, signal=41%	ACTG1/TPP1/IFITM1/CXCR4/SEL1L3/ASXL2/ACTB/PKM/HLA-DPA1/CALM3/FXYD5/ECM1/RAMP1/G6PD/BASP1/EMB/AKR1C1/TGFB1/TFE3/AKR1B1/GNAI2/GRINA/GPR137/CCRL2/LY6E/TP53/HEG1/SBNO2/PKN1/HLA-DRB1/CALR/GRAMD1B/PPP1R9B/NECTIN2/S100A11/CMTM6/SERPINE1/HLA-A/OASL/GALC/IFI27/MDK/EREG/ZNFX1/ARHGDIA/TRAPPC1/SLC4A2/CD74/ZYX/SMAD3/SCAMP4/APLP2/PLEK2/ISG15/OGDH/RAB11B/DDX60/UBE2L6/COTL1/PTPA/LSR/VSIR/FKBP1A/MINK1/CFL1/NCOA7/…
VALK_AML_CLUSTER_5	VALK_AML_CLUSTER_5	31	0.761551475310245	2.30732824047452	1.02003211076598e-09	1.60680990465407e-08	8.37500048839434e-09	2135	tags=61%, list=7%, signal=57%	PTAFR/SIGLEC7/CD86/LILRB1/LILRB2/TLR8/CCR1/LILRB3/UBE2D1/PILRA/SIRPB1/LILRA1/EFHD2/TYMP/SLC15A3/GNS/VDR/RASSF4/SMPDL3A
REACTOME_INTERLEUKIN_2_FAMILY_SIGNALING	REACTOME_INTERLEUKIN_2_FAMILY_SIGNALING	41	0.718022527571406	2.30432808939541	1.0183065850676e-09	1.60680990465407e-08	8.37500048839434e-09	4912	tags=61%, list=16%, signal=51%	HAVCR2/PTPN6/SYK/IL2RA/JAK3/PIK3CD/IL2RG/IL2RB/IL21R/PTK2B/LCK/JAK1/CSF2RB/JAK2/GRB2/INPP5D/LGALS9/IL5RA/STAT4/STAT3/SHC1/STAT5A/IL15RA/STAT1/SOS1
IVANOVA_HEMATOPOIESIS_LATE_PROGENITOR	IVANOVA_HEMATOPOIESIS_LATE_PROGENITOR	484	0.402397914197815	1.65349106090098	1.12378468827269e-09	1.76426602919027e-08	9.19569191932955e-09	6361	tags=38%, list=21%, signal=31%	HCK/CD300A/CYBB/MS4A4A/MPEG1/MS4A6A/TYROBP/PLEK/C1orf162/FCGR2B/CLEC10A/DOK3/CCR1/LY86/F13A1/BCL2L15/GDA/GMIP/CTSS/HLA-DMB/TNFAIP8L2/RRM2/FCGR1A/SEMA4D/IRF8/CLEC12A/CTSC/ESCO2/MOB3A/S1PR4/PTPRO/SORL1/TMEM156/ARPC4/LTA4H/DRAM1/NECAP2/ASF1B/HDC/MET/SELL/RAB31/TLR1/BIRC5/CSF2RB/CD33/CASP1/TFRC/TWF2/G6PD/RCC1/HVCN1/EVI2A/OSTF1/NUF2/ATP6V1C1/CDC25B/CCNB1/C19orf38/MTHFD1L/MRPS6/CCR2/STAMBPL1/CKAP2L/RFW…
BOYAULT_LIVER_CANCER_SUBCLASS_G5_DN	BOYAULT_LIVER_CANCER_SUBCLASS_G5_DN	27	0.787088911014002	2.31804284202235	1.15758442573773e-09	1.81121037926034e-08	9.44037484891905e-09	4771	tags=81%, list=16%, signal=69%	LAPTM5/CYBA/IL10RA/THEMIS2/ARL4C/SEL1L3/CLEC2B/TGM2/HLA-DPA1/WIPF1/RAB31/IFI16/HLA-DPB1/PTGER4/EMP3/S100A11/ARHGDIB/ICAM1/CELF2/EZR/STAT1/DAB2
WAMUNYOKOLI_OVARIAN_CANCER_GRADES_1_2_UP	WAMUNYOKOLI_OVARIAN_CANCER_GRADES_1_2_UP	136	-0.424344	-2.16243	1.18168923863046e-09	1.84272144024018e-08	9.60461652450967e-09	3857	tags=38%, list=13%, signal=33%	ARSD/MESD/SAR1B/TMED4/HIGD1A/CASK/CPD/VSIG10/PDZD8/MAP7/SGSM3/EPHB4/GMDS/DSC2/HINT3/KDELR2/ATP8B1/EPCAM/FZD5/ATP1B1/PDIA3/SH3RF1/SLC35A3/CMPK1/GALNT3/GFPT1/ARHGAP12/RASEF/CD164/FNIP2/PDIA5/TM9SF3/CHMP4C/CYP51A1/QSOX1/SEC22B/ELL2/SYT13/TOX3/TPD52/GNPNAT1/ITGA6/GPR160/FDFT1/SLC39A11/TSPAN8/STK39/LYZ/SH3BGRL2/RNF128/CA2
TURASHVILI_BREAST_DUCTAL_CARCINOMA_VS_DUCTAL_NORMAL_DN	TURASHVILI_BREAST_DUCTAL_CARCINOMA_VS_DUCTAL_NORMAL_DN	191	-0.383682	-1.99904	1.19910056321521e-09	1.86361883520437e-08	9.71353774320785e-09	2413	tags=29%, list=8%, signal=27%	TRIM2/PAK3/SCGB1D2/MAP2/PLEKHH2/ENOSF1/RAPGEF2/KRT7/ARMCX4/SFRP1/TF/APOD/PDZK1IP1/FHOD3/CCDC9B/PDLIM3/OPRPN/TAGLN/GABARAPL1/ZNF37BP/SCGB2A2/PI15/FZD7/GPM6B/MAMDC2/MYLK/TM4SF1/SLC25A37/ALDH1A3/PKP4/KRT14/SOX9/NFIB/MYH11/EDN3/SORBS2/CNN1/MYBPC1/LTF/CRYAB/ZNF462/ACTG2/EHF/PALMD/HMGCS2/SYNM/PIGR/ELF5/ST3GAL6/CLDN8/GATM/CCL28/ID4/NDRG2/CYB5R2
LEE_LIVER_CANCER_SURVIVAL_DN	LEE_LIVER_CANCER_SURVIVAL_DN	175	0.499767106060331	1.93438225761346	1.26896351392158e-09	1.96562448306453e-08	1.02452106860827e-08	9405	tags=61%, list=31%, signal=42%	MMD/ACTR3/UBE2D1/DLGAP5/UBE2T/ANLN/ANXA4/CENPF/JPT1/TMSB4X/DEPDC1/CCNA2/SERPINH1/CCNB1/RGS2/IER3/ECT2/TTK/HNRNPC/PCLAF/NAP1L1/DYRK2/RAB32/DUSP18/DYNLL1/S100A6/CKS2/PLP2/YWHAB/NOP56/MFSD10/DYNLT1/HIF1A/RPE/CENPU/EIF4A3/CCT6A/RAN/CCT5/AGRN/TUBA1B/ZNF532/MCM2/PTMA/PRMT2/SNRPB2/HDAC2/PNP/ITPR3/NPM1/HNRNPA1/KNTC1/TOPBP1/MSH6/MAPRE1/BUB3/SLC44A1/MCM6/PTBP3/RPL35/ATAD2/FABP5/TES/PHLDA2/RALA/UBA2/NDC1/RN…
KAUFFMANN_MELANOMA_RELAPSE_UP	KAUFFMANN_MELANOMA_RELAPSE_UP	61	0.645619079490525	2.22296960132791	1.37718322289655e-09	2.12616958033231e-08	1.10820024335896e-08	9519	tags=80%, list=31%, signal=55%	CHEK2/RRM2/TOP2A/PTTG1/SMC4/BLM/CENPF/CDC45/FANCA/TDP1/BRCA1/FANCD2/MCM4/RAD51AP1/MAD2L1/NEIL3/CDC6/RAD51/ORC6/LAMTOR5/MCM3/RAD54L/GTF2H3/EXO1/XRCC5/POLE4/BRIP1/MSH6/GINS2/MCM6/POLQ/PPIA/RFC4/RPA3/CTBP2/GTF2H2/XRCC2/OGG1/MCM7/RFC2/FANCG/PMS2P3/CHAF1A/GMNN/PTTG2/PCNA/RAD18/RFC5/CHEK1
TOYOTA_TARGETS_OF_MIR34B_AND_MIR34C	TOYOTA_TARGETS_OF_MIR34B_AND_MIR34C	434	0.407821573876193	1.66735577891941	1.38297722609536e-09	2.12804475816727e-08	1.10917762190499e-08	7612	tags=43%, list=25%, signal=33%	VOPP1/GNPDA1/RRM2/LMNB1/CNPY3/MKI67/MBOAT2/SLC25A19/SKA1/NUP210/ASF1B/MELK/MET/TNFRSF21/MYBL2/GRK3/RAB31/AURKB/CENPF/NUSAP1/CCNA2/NAV1/BUB1B/NEK2/AURKA/PLK1/DHFR/PDE7A/REEP4/TAGLN2/CCNB1/CLSPN/RTKN2/FLOT1/CKAP2L/PLK4/MFSD13A/CEP72/ZNF544/BFAR/M6PR/KIFC1/FANCD2/ZMYND8/ARHGAP11A/PPP4R1/GPR19/LY6E/CENPE/STIL/SHCBP1/CDCA2/ZNF254/MYB/COLGALT1/KPNB1/HSPD1/PKMYT1/DTL/BRI3BP/DMBX1/KIF4A/FIGNL1/NOP56/DHX9…
BIOCARTA_NKT_PATHWAY	BIOCARTA_NKT_PATHWAY	26	0.802321896913195	2.34505111379464	1.38780268327602e-09	2.12842213504412e-08	1.10937431794967e-08	1252	tags=62%, list=4%, signal=59%	CD4/CD28/CCR1/IL4R/CXCR4/IL12RB2/CCR7/IL12RB1/CCR4/CCR5/CCR3/CXCR3/TGFB1/IL18R1/CD40LG/IFNGR1
GRESHOCK_CANCER_COPY_NUMBER_UP	GRESHOCK_CANCER_COPY_NUMBER_UP	306	0.439295791471825	1.75941790318333	1.46160397237152e-09	2.23423475645081e-08	1.16452587964919e-08	7859	tags=45%, list=26%, signal=34%	SYK/LCP1/FCGR2B/CHEK2/IL21R/FAS/IKZF1/PDGFRA/LCK/NRAS/CBL/MET/BLM/CIITA/PAX5/KNL1/RHOH/CBFA2T3/TFRC/CHN1/BRCA2/LASP1/NTRK1/FANCA/BUB1B/PIM1/JAK2/CNTRL/RB1/ITK/BRCA1/CDH11/FANCD2/MLLT11/HMGA1/RARA/TP53/TPM3/STIL/MYCL/NCOA4/MAF/COL1A1/BCL6/CDK6/CYLD/BCL10/BIRC3/VHL/POU2AF1/CCND2/IRF4/ACKR3/TCL1A/EIF4A2/BCL11B/FLT3/PML/TOP1/HMGA2/PDE4DIP/RUNX1/JAZF1/NIN/TPM4/REL/ABI1/TCF12/NFKB2/FGFR3/PDGFRB/CHIC2/E…
RHODES_UNDIFFERENTIATED_CANCER	RHODES_UNDIFFERENTIATED_CANCER	65	0.639733457834908	2.22260533779194	1.54894342691143e-09	2.35998036224834e-08	1.23006689398558e-08	5401	tags=63%, list=18%, signal=52%	IFI30/SLC16A1/DLGAP5/KPNA2/TOP2A/MELK/MYBL2/UBE2C/BIRC5/TMSB10/CCNA2/CDC20/CCNB1/CDK1/EZH2/COL1A2/NCAPH/PCLAF/TAP1/CDKN3/RAD21/MAD2L1/CKS2/NCAPD2/CDC6/KIF2C/MCM3/CCT6A/MCM2/GCLM/UBE2S/TRIP13/KIF14/CXCL9/MCM6/TUBB/FOXM1/NUDT1/RFC4/CEBPG/RPA3
REACTOME_DNA_REPAIR	REACTOME_DNA_REPAIR	282	0.450726374730302	1.79882458731522	1.56167263089696e-09	2.3715989267249e-08	1.23612271196901e-08	10069	tags=57%, list=33%, signal=38%	CHEK2/ACTB/KPNA2/CCNA1/UBE2T/BLM/BRCA2/FANCA/CCNA2/TDP1/TIMELESS/BRCA1/CLSPN/DCLRE1B/FANCD2/CUL4B/TP53/RAD51AP1/PCLAF/RUVBL1/NEIL3/DTL/LIG4/XRCC1/FANCI/ASCC3/RAD51/PPP4C/POLD1/PRKDC/POLR2A/CDK2/MSH3/GTF2H3/EYA2/EYA4/SMARCA5/EXO1/DNA2/SLX4/XRCC5/DCLRE1C/UBE2N/ELL/POLE4/BABAM2/EYA1/BRIP1/TOPBP1/MSH6/APEX1/PNKP/POLN/ISG15/RHNO1/TERF2IP/PARP1/POLQ/ERCC3/PRPF19/UBE2L6/MAD2L2/TRIM25/SPIDR/MBD4/RFC4/CET…
ONO_AML1_TARGETS_DN	ONO_AML1_TARGETS_DN	41	0.713313562649675	2.2892157499848	1.60018166930005e-09	2.42216424014246e-08	1.26247832026725e-08	6693	tags=78%, list=22%, signal=61%	CD84/TNFSF8/IL4R/CXCR4/IL10/CCR7/TNFRSF18/SLAMF6/SELL/CCR5/CXCR3/FFAR2/CD2/CCR2/ADGRE5/ITGAE/CDK6/SLFN12/IRF4/CCR8/SLFN12L/SGO1/CREM/CCL5/IL17RA/PARP1/SOCS3/RUNX2/FOXN3/RBL1/TCF3/IL21
KLEIN_PRIMARY_EFFUSION_LYMPHOMA_DN	KLEIN_PRIMARY_EFFUSION_LYMPHOMA_DN	57	0.660825555158884	2.25079922714812	1.64384943947609e-09	2.48018452767708e-08	1.29271960363448e-08	3142	tags=58%, list=10%, signal=52%	PTPN6/NCF4/ST6GAL1/POU2F2/MMD/CD19/SEL1L3/HLA-DMB/VNN2/BLNK/IRF8/CD22/SIT1/MS4A1/CD52/SPIB/CD72/HLA-DQB1/SCRN1/RASSF2/CD79B/MSL3/RIPOR2/CAPG/GPX7/BIRC3/HLA-DMA/CD27/IGHV5-78/GSTP1/ETS1/CD79A/TMEM131L
REACTOME_C_TYPE_LECTIN_RECEPTORS_CLRS	REACTOME_C_TYPE_LECTIN_RECEPTORS_CLRS	140	0.527188201130911	2.00613661679232	1.71764739993331e-09	2.58314157523951e-08	1.34638278564011e-08	7400	tags=49%, list=24%, signal=38%	SYK/FCER1G/CD209/CLEC10A/CARD9/ICAM3/CARD11/MUC3A/UBE2D1/CCL22/NRAS/LYN/MUC16/PAK2/PLCG2/FBXW11/CLEC7A/MUC4/NFATC1/CLEC4D/FYN/CLEC6A/MUC13/CASP8/BCL10/CLEC4A/CLEC4C/MUC12/MUC20/PAK1/RELB/ICAM2/NFATC3/PSMA5/CLEC4E/PSMB9/PRKCD/PSMA8/IL1B/UBE2N/NFKB2/ITPR3/PYCARD/PSMB8/CHUK/PSMA7/PSMD1/SRC/MUC6/MALT1/MUC5AC/PSMA4/UBC/AHCYL1/PSME2/PSMD3/MUC1/PSMD14/UBE2D2/PSMB2/PSMB10/PSMD2/TRAF6/TAB1/KRAS/UBA52/CUL1…
KEGG_TYPE_I_DIABETES_MELLITUS	KEGG_TYPE_I_DIABETES_MELLITUS	40	0.712985870004906	2.2774675607989	1.74019226376773e-09	2.60860433862214e-08	1.35965446483177e-08	4137	tags=65%, list=14%, signal=56%	CD86/CD28/PRF1/HLA-DMB/FAS/HLA-DPA1/HLA-DRA/HLA-DQA1/FASLG/HLA-DQB1/HLA-DPB1/GZMB/HLA-DOA/PTPRN/IL1A/HSPD1/HLA-DRB1/HLA-DOB/HLA-DMA/HLA-DQA2/HLA-G/CD80/HLA-A/IL1B/GAD1/LTA
MORI_IMMATURE_B_LYMPHOCYTE_UP	MORI_IMMATURE_B_LYMPHOCYTE_UP	48	0.679573987553078	2.26346475909172	1.74755127402368e-09	2.61121246636271e-08	1.36101387088458e-08	3317	tags=60%, list=11%, signal=54%	HCK/PTPN6/LAT2/ADCY7/PTPRC/IL10RA/GPR65/RGS14/GMIP/CTSS/HLA-DMB/SMAP2/SEMA4D/LYN/SAMHD1/MS4A1/TRAF3/CNR2/CD72/GNS/GUCD1/IGKV5-2/CAPG/BIRC3/HLA-DMA/JARID2/MCL1/PML/LIMS1
WANG_ESOPHAGUS_CANCER_VS_NORMAL_UP	WANG_ESOPHAGUS_CANCER_VS_NORMAL_UP	119	0.550451871092636	2.07219813157637	1.79329378721626e-09	2.67097315038268e-08	1.39216228218104e-08	4621	tags=48%, list=15%, signal=41%	LAPTM5/PIM2/FCER1G/TBXAS1/SRGN/ITGAM/MMP12/IGFBP3/IFITM1/MMP9/TRIB2/LUM/IFI30/CCR7/C4A/ANXA4/TNFRSF1B/CSF2RB/UCP2/IFITM3/LASP1/BAK1/C1R/ADGRE5/C1S/PLS1/AMPD2/IFNGR1/AQP9/ACAA2/COL5A2/KCNK1/MMP7/TNFRSF12A/MEP1A/THY1/ECE1/SERPINE1/HLA-A/ICAM2/TRIM31/SFXN3/PECAM1/PARP14/GNB5/GSTO1/SERPING1/IRF3/BTN3A3/COL6A3/GBP3/PMEPA1/HSD17B3/RGS3/GPX2/CTSH/SOCS3
REACTOME_PROGRAMMED_CELL_DEATH	REACTOME_PROGRAMMED_CELL_DEATH	171	0.503377227078171	1.94250285962395	1.82843441060299e-09	2.71461172717959e-08	1.41490754289473e-08	7400	tags=46%, list=24%, signal=35%	FAS/LMNB1/BAX/BID/DCC/PRKCQ/PAK2/BAK1/TICAM1/CASP3/FASLG/STK26/BCL2L11/CLSPN/GZMB/TLR4/FADD/TP53/CASP8/TNFRSF10B/DYNLL1/KPNB1/BIRC2/BMF/BIRC3/DBNL/LY96/YWHAB/ACIN1/SFN/CARD8/GSN/XIAP/TRADD/PSMA5/TRAF2/DSG3/TP63/PSMB9/OMA1/PRKCD/STK24/PSMA8/STAT3/ROCK1/FNTA/TNFRSF10A/TNFSF10/PSMB8/CTNNB1/PMAIP1/UNC5B/PPP3CC/PSMA7/DSP/TP73/PSMD1/YWHAZ/YWHAG/CASP7/PKP1/RIPK1/PSMA4/UBC/PSME2/PSMD3/HMGB2/AKT2/PSMD14/R…
REACTOME_SCAVENGING_OF_HEME_FROM_PLASMA	REACTOME_SCAVENGING_OF_HEME_FROM_PLASMA	68	0.628816628045887	2.19761316349604	2.04331824043115e-09	3.02398084817947e-08	1.57615664473083e-08	5991	tags=78%, list=20%, signal=63%	CD163/IGHV4-34/IGHV2-5/APOL1/IGLV3-25/IGHV3-48/IGKV1D-16/IGKV5-2/IGHV4-59/IGHV3-11/IGHV2-70/IGHV3-7/IGKV1-39/IGHV4-39/IGLV3-19/LRP1/IGHV3-30/IGKV3-20/IGLV1-44/IGKV2-28/IGKV3-15/IGKV1D-39/IGLC2/IGLV6-57/IGKV1-5/IGLV1-40/IGHV1-46/IGHV1-69/IGKV1-17/IGKV1-12/IGHV3-23/IGLV2-14/IGLV1-51/IGKV1-33/IGKV2D-28/IGLV3-21/IGLV1-47/IGLC3/IGKV1-16/IGKV3D-20/IGKV3-11/IGKV4-1/IGLV2-23/IGLV2-8/IGKV1D-33/IGKV1D-12/I…
PID_P53_DOWNSTREAM_PATHWAY	PID_P53_DOWNSTREAM_PATHWAY	137	0.529442404350831	2.01551749522443	2.05340110781128e-09	3.02925553904731e-08	1.57890591447745e-08	5450	tags=44%, list=18%, signal=36%	IRF5/IGFBP3/TNFRSF10C/LIF/MMP2/FAS/TP53INP1/BCL2A1/SPP1/SH2D1A/BAX/CASP10/BID/MET/BDKRB2/CASP1/EDN2/BAK1/PRDM1/ZNF385A/CCNB1/RB1/NLRC4/E2F2/VDR/GPX1/TP53/TP53I3/TAP1/TNFRSF10B/BCL6/E2F3/TIGAR/SFN/S100A2/NDRG1/NFYA/GADD45A/GDF15/SERPINE1/FDXR/MCL1/TP63/PML/RRM2B/ARID3A/HDAC2/SMARCA4/TNFRSF10A/BNIP3L/PYCARD/PMAIP1/COL18A1/TP73/CTSD/SESN1/DDIT4/PLK3/TNFRSF10D/EPHA2
BOYAULT_LIVER_CANCER_SUBCLASS_G3_UP	BOYAULT_LIVER_CANCER_SUBCLASS_G3_UP	186	0.496244201718445	1.93445845077462	2.09955870358044e-09	3.08754724542352e-08	1.60928866653518e-08	8861	tags=55%, list=29%, signal=39%	SLC16A3/MMD/TACC3/NCAPG/BUB1/ARPC4/NRAS/MELK/SLC38A6/PGK1/JPT1/G6PD/XPO1/PLOD2/CCNA2/HMMR/CEP55/CCT4/GMFB/EZH2/UGCG/KIF2A/RIT1/TTK/STMN1/PGD/RAD51AP1/PLEKHF2/NDC80/RAD21/KPNB1/MAD2L1/FXR1/HJURP/ENO1/NDRG1/NCAPD2/FANCI/CDC6/MED24/CENPM/LPCAT1/CKLF/TRIM31/VMP1/KIF2C/EIF4A3/CCT5/SNX7/MPV17/NPEPPS/WDR12/CCT2/TBL1XR1/TRIP13/UBR5/PTGES3/TOPBP1/MAPRE1/SMG8/PPP1CC/MED1/PHLDA2/NDC1/ASAP1/TMEM185B/CLIC1/TD…
ANASTASSIOU_MULTICANCER_INVASIVENESS_SIGNATURE	ANASTASSIOU_MULTICANCER_INVASIVENESS_SIGNATURE	64	0.638109214980891	2.21048033158489	2.13008750518251e-09	3.12256045318079e-08	1.62753821996512e-08	5827	tags=67%, list=19%, signal=54%	COL10A1/LUM/PLAU/MMP2/SULF1/NOX4/SERPINF1/LOX/FAP/POSTN/ADAM12/RAB31/THBS2/MMP11/LOXL2/CDH11/LRRC15/COL1A2/NTM/COL1A1/COL5A2/CTSK/GREM1/TNFAIP6/THY1/AEBP1/DCN/CRISPLD2/COL5A1/MXRA5/PCOLCE/PDGFRB/COL6A3/LGALS1/BGN/RCN3/EPYC/COL11A1/FBN1/TMEM158/COL3A1/GLT8D2/OLFML2B
JAEGER_METASTASIS_UP	JAEGER_METASTASIS_UP	42	0.704504709632095	2.28065690798689	2.14532793169988e-09	3.13501223226708e-08	1.63402832533645e-08	4378	tags=62%, list=14%, signal=53%	SLC16A3/TACC3/SULF1/RRM2/NCAPG/FCGR1A/SPP1/SMC4/MET/ADAM12/MERTK/CENPF/PLOD2/PAPSS2/AURKA/GPI/EPS8/STC1/DTL/CKS2/CDC6/KIF2C/IGHM/TBC1D1/UCHL1/BGN
BIOCARTA_TCYTOTOXIC_PATHWAY	BIOCARTA_TCYTOTOXIC_PATHWAY	12	0.918704776871951	2.24509126077863	2.65983138003577e-09	3.85054094175272e-08	2.00697557155675e-08	2495	tags=100%, list=8%, signal=92%	ITGB2/PTPRC/CD28/CD247/CD3E/ITGAL/CD3G/CD3D/CD2/CD8A/THY1/ICAM1
BIOCARTA_THELPER_PATHWAY	BIOCARTA_THELPER_PATHWAY	12	0.918704776871951	2.24509126077863	2.65983138003577e-09	3.85054094175272e-08	2.00697557155675e-08	2495	tags=100%, list=8%, signal=92%	ITGB2/CD4/PTPRC/CD28/CD247/CD3E/ITGAL/CD3G/CD3D/CD2/THY1/ICAM1
PID_BCR_5PATHWAY	PID_BCR_5PATHWAY	63	0.63645173408697	2.19680487499747	2.65494288701109e-09	3.85054094175272e-08	2.00697557155675e-08	5767	tags=54%, list=19%, signal=44%	PTPN6/SYK/PTPRC/POU2F2/FCGR2B/BTK/DOK1/CARD11/MAP4K1/CSK/CD19/BLNK/PAG1/BCL2A1/CD22/DAPP1/LYN/PLCG2/GRB2/CD72/CD79B/NFATC1/BCL10/ETS1/CD79A/MAP2K1/PPP3CC/SHC1/CHUK/ELK1/SOS1/MALT1/NFKBIB/RAC1
ROSS_AML_WITH_CBFB_MYH11_FUSION	ROSS_AML_WITH_CBFB_MYH11_FUSION	52	0.664006480437213	2.23090196060795	2.68908907160327e-09	3.88080649557156e-08	2.02275055696604e-08	2459	tags=50%, list=8%, signal=46%	CYBB/SLC7A7/FYB1/IL10RA/CLEC10A/TGFBI/CTSS/S100A9/CFP/PLBD1/CD1E/CD1C/CD52/NAGA/CLEC7A/CCR2/CHI3L1/S100A8/IL13RA1/TNFAIP2/CLEC4A/ANXA11/GIMAP4/DYNLT1/LPAR1/MTMR11
BIOCARTA_IL2RB_PATHWAY	BIOCARTA_IL2RB_PATHWAY	37	0.725840044089203	2.27769208622449	2.80647950736054e-09	4.03768119836051e-08	2.10451665192655e-08	5015	tags=59%, list=16%, signal=50%	PTPN6/SYK/IL2RA/JAK3/IL2RG/IRS1/IL2RB/FAS/CBL/JAK1/PIK3CG/IKZF3/GRB2/FASLG/NMI/CRKL/SOCS1/SHC1/STAT5A/SOCS3/SOS1/PPIA
REACTOME_CELLULAR_RESPONSES_TO_EXTERNAL_STIMULI	REACTOME_CELLULAR_RESPONSES_TO_EXTERNAL_STIMULI	463	0.400156104739552	1.64212670089807	2.84102849228357e-09	4.07477142087709e-08	2.12384878516715e-08	9566	tags=47%, list=31%, signal=33%	CYBB/NCF2/NCF4/CYBA/EGLN3/UBE2D1/NCF1/LMNB1/NOX4/CCNA1/NUP210/RPS6KA1/TUBB3/TNFRSF21/NUP50/UBE2C/MAP2K6/CAPZB/NUP62/CCNA2/HSPA4/MAP3K5/SERPINH1/RB1/GPX8/HSPA8/EZH2/CDKN2D/E2F2/HSPA1L/HSPH1/HMGA1/CA9/GPX1/TP53/IL1A/ERO1A/CXCL8/CDK6/DYNLL1/MT2A/HSPA6/E2F3/TUBA1C/GPX7/VHL/MTF1/EED/ACTR1A/MT1G/GSTP1/SQSTM1/HIF1A/ETS1/DNAJA2/CHMP7/ETS2/PSMA5/MT1E/SLC38A9/LAMTOR5/TUBA1B/CDK2/PSMB9/DYNC1LI1/BAG2/HMGA2/T…
NADLER_OBESITY_UP	NADLER_OBESITY_UP	56	0.660679636528592	2.25081810743198	2.9580511823313e-09	4.22955810593647e-08	2.20452656535848e-08	2304	tags=50%, list=8%, signal=46%	LAPTM5/CD53/SELPLG/FCGR2A/C1QB/HCLS1/CSF1R/FCER1G/ALOX5AP/CTSA/CTSS/CSTB/MRC1/SERPINF1/LGMN/POSTN/UCP2/BASP1/IFI27L2/ATP6V1C1/CTSB/COL1A1/CAPG/CTSK/MT2A/PFN1/LRP1/DYNLT1
REACTOME_ORGANELLE_BIOGENESIS_AND_MAINTENANCE	REACTOME_ORGANELLE_BIOGENESIS_AND_MAINTENANCE	286	0.444444592798801	1.77584652489983	3.07059664306783e-09	4.37701306758779e-08	2.28138291110722e-08	10099	tags=55%, list=33%, signal=37%	TUBB3/NEK2/PLK1/CNTRL/CDK1/CAMK4/CCT4/PLK4/KIF24/CEP72/TGS1/NDE1/CEP135/IFT80/DYNLL1/C2CD3/TUBA1C/CLUAP1/ATP5F1E/CC2D2A/HSPB11/ACTR1A/B9D2/BBS12/TTC26/CEP97/CCP110/SSTR3/CCT3/CCT5/TUBA1B/TWNK/TUBB4B/SCLT1/CNGA4/TTC30A/EXOC6/IMMT/CCT2/DYNLRB2/TBL1XR1/CENPJ/TTC30B/ODF2/NPHP1/IFT140/CEP290/SAMM50/SMARCD3/DYNLRB1/TUBA1A/TUBA4B/RPGRIP1L/MAPRE1/EXOC2/NEDD1/HAUS8/KIFAP3/RP2/TUBB/KIF3B/PPP2R1A/CRTC2/TCTN…
TURASHVILI_BREAST_DUCTAL_CARCINOMA_VS_LOBULAR_NORMAL_DN	TURASHVILI_BREAST_DUCTAL_CARCINOMA_VS_LOBULAR_NORMAL_DN	66	-0.564092	-2.51707	3.182698174696e-09	4.52293529596706e-08	2.35744036696459e-08	2617	tags=41%, list=9%, signal=37%	TMEM150C/CAV1/PAK3/SFRP1/ZBTB16/TAGLN/ADH1B/SCGB2A2/PI15/GPM6B/MAMDC2/MYLK/KRT14/NFIB/MYH11/SORBS1/CNN1/CRYAB/ACTG2/CADM1/SYNM/ROPN1/PIGR/ELF5/OXR1/ID4/CYB5R2
REN_ALVEOLAR_RHABDOMYOSARCOMA_DN	REN_ALVEOLAR_RHABDOMYOSARCOMA_DN	405	0.412848872399222	1.68295046267339	3.23273376307698e-09	4.58003469421302e-08	2.38720166522469e-08	6517	tags=43%, list=21%, signal=34%	P4HA1/DOK1/CNN2/IGFBP3/OSMR/TPP1/TGFBI/ACSL4/MCUB/SKAP2/PLAU/MMP2/ARL4C/CSTB/VOPP1/OSBPL3/PDGFRA/FZD2/ARPC1B/DRAM1/NECAP2/COL8A1/FXYD5/LOX/FAP/RAI14/RAB31/ARPC5/JAK1/ECM1/CAPZB/THBS2/TPST1/MYO1B/GLIPR1/PAPSS2/TNFRSF1A/TMEM184B/SRPX2/PTGES/CAP1/TGFB1/PRAF2/TAGLN2/LOXL2/EDIL3/TPGS2/TFE3/GPR176/NNMT/CEMIP/FHL2/GNS/C1S/AMMECR1/LBH/IL13RA1/VDR/GNAI2/MMP14/SH3BGRL3/LY6E/TRAM2/CTSB/CUL4B/SCPEP1/ELF4/RAB…
SPIELMAN_LYMPHOBLAST_EUROPEAN_VS_ASIAN_UP	SPIELMAN_LYMPHOBLAST_EUROPEAN_VS_ASIAN_UP	472	0.400805788964881	1.64668600218145	3.2518273314159e-09	4.59308255595431e-08	2.39400246027451e-08	8519	tags=43%, list=28%, signal=32%	PTPN6/SRGN/LCP2/PTPN7/DOK1/ICAM3/ACTG1/TPP1/MBOAT7/CSK/TACC3/RGS14/CD19/IL21R/CSTB/NCAPG/TMC6/CD22/DAPP1/IFNAR2/PNPLA6/ADA/CNPY3/ACOT7/ARPC4/TOP2A/BAX/HMGB3/ROBO1/PTTG1/SLC2A6/NARF/UBE2C/IL27RA/UCP2/CENPF/FANCA/AURKA/LTB/SGPL1/TPP2/CDC20/STAT2/MGAT3/ADGRE5/KIF20A/IFI16/CD70/EZH2/ZNF544/AHCY/IFNGR1/GRK6/MAD1L1/GDI1/EIF4G3/GPX1/TP53/NAP1L1/RAP2B/NDC80/RAD21/PKN1/KCNK1/HLA-DOB/TRMT1L/AHR/TADA3/CENPI…
KEGG_PATHOGENIC_ESCHERICHIA_COLI_INFECTION	KEGG_PATHOGENIC_ESCHERICHIA_COLI_INFECTION	56	0.659826949597038	2.24791315459341	3.28876094030094e-09	4.63117336047833e-08	2.41385611599122e-08	5115	tags=54%, list=17%, signal=45%	HCLS1/WAS/ACTG1/NCK1/ACTB/ARPC1B/ARPC4/TUBB3/ARPC5/ARPC2/TLR4/ITGB1/CLDN1/FYN/ARHGEF2/TUBA1C/LY96/ARPC3/ARPC5L/TUBA1B/RHOA/TUBB4B/CDC42/ROCK1/CTNNB1/TUBA1A/EZR/TUBB/YWHAZ/ARPC1A
REACTOME_HIV_INFECTION	REACTOME_HIV_INFECTION	229	0.456061870013237	1.80298184214528	3.46382342181425e-09	4.86295693086732e-08	2.53466614520419e-08	9415	tags=52%, list=31%, signal=36%	HCK/CD4/CD28/DOCK2/CD247/CXCR4/LCK/NUP210/GTF2E2/NUP50/CCR5/APOBEC3G/RANGAP1/PAK2/NUP62/XPO1/RCC1/AP2B1/AP1S3/AP2A1/HMGA1/FYN/KPNB1/GTF2F1/LIG4/HLA-A/CHMP7/PSMA5/RAN/CHMP5/POLR2A/PSMB9/GTF2H3/SSRP1/PSMA8/XRCC5/ATP6V1H/UBAP1/AP1M1/RAE1/ELL/NUP85/NPM1/PSMB8/VPS37A/AP1B1/AAAS/NUP153/NUP98/PSMA7/TPR/CD8B/ERCC3/PSMD1/AP1S1/NUP93/RANBP1/NUP58/PDCD6IP/PPIA/NDC1/XRCC4/NUP88/VPS4B/NUP188/VPS37D/GTF2F2/PSM…
REACTOME_HOST_INTERACTIONS_OF_HIV_FACTORS	REACTOME_HOST_INTERACTIONS_OF_HIV_FACTORS	129	0.532793128987772	2.02198375359032	3.64958012622585e-09	5.10831290559383e-08	2.66255037109882e-08	9386	tags=57%, list=31%, signal=40%	HCK/CD4/CD28/DOCK2/CD247/LCK/NUP210/NUP50/APOBEC3G/RANGAP1/PAK2/NUP62/XPO1/RCC1/AP2B1/AP1S3/AP2A1/HMGA1/FYN/KPNB1/HLA-A/PSMA5/RAN/PSMB9/PSMA8/ATP6V1H/AP1M1/RAE1/NUP85/NPM1/PSMB8/AP1B1/AAAS/NUP153/NUP98/PSMA7/TPR/CD8B/PSMD1/AP1S1/NUP93/RANBP1/NUP58/PPIA/NDC1/NUP88/NUP188/PSMA4/RAC1/UBC/PSME2/AP2M1/PSMD3/PSMD14/PSMB2/PSMB10/PSMD2/UBA52/PSMC5/PSMC4/CDK9/BANF1/AP1S2/NUP37/NUP160/PSIP1/PSMB3/PSME1/PSM…
DANG_REGULATED_BY_MYC_DN	DANG_REGULATED_BY_MYC_DN	244	0.458925214192439	1.81779126579952	3.84783810026394e-09	5.36964073631428e-08	2.79875943376239e-08	6410	tags=44%, list=21%, signal=35%	HMOX1/ACP5/CD48/CSK/CD3E/SLC11A1/FAS/CSTB/IRF7/SLC2A5/GM2A/PDGFRA/PTPN1/ITGAL/ARPC4/LOX/ARHGAP25/POSTN/CYFIP2/ANXA4/CASP1/PAK2/TMSB4X/MYO1B/RABIF/PIM1/CASP3/TGFB1/SERPINB1/RB1/IL1RAP/TCN2/PLA1A/PLAC8/F2R/NREP/CFB/CKAP2L/IER3/PTPRN/ITGB1/GDI1/COL1A2/UGT1A6/RARA/CTSB/SCPEP1/COL1A1/PLAUR/VHL/SFN/NDRG1/THY1/FTL/GADD45A/SERPINE1/TRIM31/HIVEP2/SFXN3/PPP2R5E/ADM/COL5A1/TRIP12/CCNG2/MSN/MYL12A/DGKZ/RRM2B…
FARMER_BREAST_CANCER_APOCRINE_VS_BASAL	FARMER_BREAST_CANCER_APOCRINE_VS_BASAL	323	-0.309966	-1.63751	3.86588773777704e-09	5.37867674175147e-08	2.80346917258902e-08	1942	tags=24%, list=6%, signal=22%	ACSS3/ENOSF1/KRT7/LMO4/BRINP3/GSE1/APOD/SEC23B/SLC35A3/ZBTB16/CLU/GALE/MTUS1/ACOX2/SPDEF/IDI1/ECHDC1/HERC5/REEP5/MSX2/DAP/CLGN/ECHDC2/FAM174B/GSTZ1/FMO5/RBM47/PGRMC2/RNF141/PAM/KANK1/SIGLEC15/CYP51A1/QSOX1/TMEM87A/SC5D/GPD1L/TMPRSS2/AK4/PLEKHB1/AR/TPD52/GPM6B/TRPV6/CYP2J2/CYB561/MLPH/DBI/ACSL1/DUSP4/ARFIP2/TRIL/TSPAN13/FDFT1/FCN2/DCXR/PRR15L/SH3BP4/NAAA/PRKAR2B/ESRRG/CADPS2/KCNMA1/MAPT/NANS/FOXC1…
GRUETZMANN_PANCREATIC_CANCER_DN	GRUETZMANN_PANCREATIC_CANCER_DN	190	-0.382807	-1.98894	4.00919793925597e-09	5.56141576827537e-08	2.89871624767572e-08	3067	tags=29%, list=10%, signal=27%	SRPX/ACO1/TOMM20/DMAC2L/GOLGA4/RDX/LMF2/RFC1/MAPK9/MAPK8IP2/SSR4/ETV5/XBP1/ITPRID2/CRYZ/CLU/RNASE1/SLC33A1/SEC62/FXYD2/SRP54/SHC3/PRPSAP1/PDIA5/SEC61B/PRDX4/DAP/HERPUD1/GSTZ1/CLDN10/KANK1/RGN/TOB1/KAT2B/GPX3/TRPV6/GAMT/DSTN/INSR/ICA1/BCAT2/NFIB/P4HB/GJB1/PRKAR2B/GRB14/CDO1/CRYAB/TMED10/KCNAB1/NUCB2/DMD/ABCA3/NPY1R/GATM/PEBP1
MARZEC_IL2_SIGNALING_UP	MARZEC_IL2_SIGNALING_UP	112	0.551970081243802	2.06134467519334	4.18477258213662e-09	5.78768993725859e-08	3.01665467152142e-08	4144	tags=42%, list=14%, signal=36%	IL2RA/IL10RA/PTPN7/CARD9/TNFAIP8/IL2RB/TNFRSF9/IL10/LIF/TNFRSF18/CCR4/SPP1/TNFSF14/SERPINB9/TNFRSF4/OSM/TNFRSF21/TNFRSF1B/CSF2RB/PIM1/TGFB1/CD40LG/ADCY3/TNFRSF8/PRKX/IER3/IL1A/CXCL8/HSPD1/FGF7/AHR/TNFRSF12A/BIRC3/CCND2/CDK5R1/CDC6/IL24/DLST/IL18RAP/STAT3/SOCS1/MAPKAPK2/PNP/HK2/TNFRSF10A/TNFSF10/CCNE2
REN_BOUND_BY_E2F	REN_BOUND_BY_E2F	55	0.649596918311871	2.20642802563639	4.49923526171914e-09	6.18578291751741e-08	3.22414834544246e-08	8274	tags=73%, list=27%, signal=53%	TOP2A/HMGB3/PTTG1/SMC4/CCNA2/CDK1/RB1/E2F2/TK1/TTK/CENPE/TP53/NDC80/MAD2L1/E2F3/MCM5/CDC6/RAD51/POLD1/MCM3/NAP1L4/PRKDC/CDK2/RAD54L/BUB3/MCM6/CBX5/POLA2/RFC4/RPA3/BARD1/PRIM2/RBL1/MLH1/UNG/RFC2/CENPA/FEN1/SUPT4H1/ORC1
PID_IL2_1PATHWAY	PID_IL2_1PATHWAY	55	0.649595184234056	2.20642213564865	4.49923526171914e-09	6.18578291751741e-08	3.22414834544246e-08	4912	tags=47%, list=16%, signal=40%	SYK/IL2RA/JAK3/DOK2/IL2RG/IRS1/IL2RB/PRKCB/PTK2B/LCK/NRAS/JAK1/IKZF3/GRB2/FYN/CDK2/RHOA/STAT3/MAP2K1/SOCS1/MAPKAPK2/SHC1/STAT5A/STAT1/SOCS3/SOS1
REACTOME_GLYCOLYSIS	REACTOME_GLYCOLYSIS	70	0.610874425557812	2.14355102807462	4.51740610969298e-09	6.19244430434905e-08	3.22762038764277e-08	5358	tags=53%, list=18%, signal=44%	HK3/GNPDA1/PFKFB4/PKM/NUP210/NUP50/PFKFB3/PGK1/NUP62/PFKP/ADPGK/ENO2/GPI/GAPDH/PGM2L1/PGAM1/ENO3/ENO1/ALDOA/PPP2CA/HK2/RAE1/NUP85/PFKM/ALDOC/AAAS/NUP153/NUP98/TPR/PPP2R1A/TPI1/NUP93/NUP58/NDC1/NUP88/NUP188/PFKL
CROMER_TUMORIGENESIS_UP	CROMER_TUMORIGENESIS_UP	56	0.657436734545677	2.23977011669607	4.54209524452798e-09	6.20797547097692e-08	3.23571552868696e-08	3994	tags=59%, list=13%, signal=51%	MMP12/MMP10/MMP9/LUM/PLAU/PDPN/PXDN/SPP1/FAP/POSTN/CXCL1/TNC/MYO1B/MMP11/APOBEC3B/LRRC15/G0S2/MMP1/LAMC2/COL1A2/COL5A2/CXCL8/MMP3/BMP1/THY1/PLOD3/SERPINE1/MFAP2/OASL/IL1B/UCHL1/KRT17/KRT16
HUANG_DASATINIB_RESISTANCE_UP	HUANG_DASATINIB_RESISTANCE_UP	78	0.600187687224607	2.14442338087489	4.58976157274741e-09	6.25472786761208e-08	3.26008377184497e-08	5450	tags=55%, list=18%, signal=45%	RAC2/PPP1R18/OSMR/TGFBI/PLAU/FXYD5/MET/TNFRSF21/LYN/RAI14/ANTXR2/DPYD/LAYN/PRNP/LAMB3/DUSP10/NNMT/IFI16/SAMD9L/EPHB2/NDC80/COL5A1/UPP1/F2RL1/PSMB9/MSN/RIPK4/AGPS/BTN3A3/AKR1C3/ZYX/PSMB8/GBP3/LIMA1/SH3KBP1/F3/IL15RA/COTL1/CDC42EP3/FSTL1/INPP1/CAST/EPHA2
FERREIRA_EWINGS_SARCOMA_UNSTABLE_VS_STABLE_UP	FERREIRA_EWINGS_SARCOMA_UNSTABLE_VS_STABLE_UP	157	0.505888439004497	1.94296362380856	4.83133469743369e-09	6.56468197046034e-08	3.42163777740687e-08	6696	tags=46%, list=22%, signal=36%	PSTPIP1/NCAPG/PAG1/LMNB1/NCKAP1L/DLGAP5/KPNA2/TOP2A/UBE2T/ANLN/MELK/BLM/KNL1/CENPF/NUSAP1/CCNA2/DHFR/CCNB1/CENPK/CEP55/TPX2/CKAP2/FANCD2/ARHGAP11A/NCAPH/CENPE/PCLAF/CDKN3/GJC1/NDC80/HJURP/SLCO5A1/NCAPD2/CASP4/CDC6/ZWINT/KIF15/WDHD1/CENPU/TGFB3/KIF2C/CCT6A/RAN/ZNF532/TMPO/PARPBP/PIGS/PIF1/ODF2/UBR5/KNTC1/BRIP1/TBC1D31/RGS1/HOMER1/ATAD2/POLQ/GIT2/SGO2/NDC1/RPA3/SPC25/NAMPT/POLE2/THOC5/HMGB2/ESPL1/E…
BURTON_ADIPOGENESIS_PEAK_AT_24HR	BURTON_ADIPOGENESIS_PEAK_AT_24HR	42	0.69507772933857	2.25013942892119	5.24411128706238e-09	7.1047770119472e-08	3.7031456411019e-08	2059	tags=57%, list=7%, signal=53%	BUB1/KPNA2/TOP2A/PTTG1/ANLN/MELK/AURKB/UBE2C/RANGAP1/NUSAP1/CCNA2/CDC20/HMMR/CCNB1/CDK1/KIF20A/S100A8/KIFC1/TK1/ANXA8L1/STMN1/LCN2/ISYNA1/RACGAP1
KEGG_FC_GAMMA_R_MEDIATED_PHAGOCYTOSIS	KEGG_FC_GAMMA_R_MEDIATED_PHAGOCYTOSIS	95	0.567787456313493	2.07439277867611	5.2838044687697e-09	7.13774400185256e-08	3.72032866665823e-08	5381	tags=46%, list=18%, signal=38%	HCK/RAC2/SYK/FCGR2A/PTPRC/DOCK2/WAS/PIK3CD/PIK3R5/FCGR2B/FCGR3A/VAV1/PRKCB/NCF1/FCGR1A/ARPC1B/ARPC4/LYN/VAV3/ARPC5/PIK3CG/WASF1/PLCG2/ARPC2/INPP5D/LIMK1/ARPC3/GSN/ARPC5L/PAK1/PIP5K1A/PRKCD/CRKL/SPHK2/MAP2K1/CDC42/PLA2G4A/DNM2/PIKFYVE/PRKCG/VASP/ARPC1A/CFL1/ASAP1
KEGG_JAK_STAT_SIGNALING_PATHWAY	KEGG_JAK_STAT_SIGNALING_PATHWAY	145	0.510288378685001	1.94933927352805	5.46818482902696e-09	7.36540721753284e-08	3.83899108820474e-08	4621	tags=38%, list=15%, signal=32%	PTPN6/IL2RA/JAK3/PIK3CD/PIK3R5/IL10RA/IL2RG/IL4R/OSMR/IL2RB/IL10/LIF/IL12RB2/IL21R/IL12RB1/IFNAR2/CSF3R/IL7R/CBL/OSM/JAK1/PIK3CG/CSF2RB/PIM1/JAK2/STAT2/GRB2/IL6R/IL11/IFNGR1/IL13RA1/IL20RB/IL5RA/TSLP/IL10RB/CCND2/IL22RA2/STAT4/STAT6/IFNE/CSF3/CNTF/IL24/STAT3/TYK2/SOCS1/TPO/IL23A/CBLC/GHR/STAT5A/IFNA1/IL15RA/STAT1/SOCS3
RAMALHO_STEMNESS_DN	RAMALHO_STEMNESS_DN	69	0.614931870463431	2.15440803593845	5.52928546788311e-09	7.42618195643145e-08	3.87066804429542e-08	2817	tags=48%, list=9%, signal=44%	ITGB2/CD53/MPEG1/LAT2/TYROBP/CSF1R/PTPRC/CORO1A/KCNAB2/LY86/RGS14/ADGRE1/LILRA5/CTSS/PRKCB/SLC11A1/PLD4/HDC/CYFIP2/ZAP70/PAPSS2/EVI2A/MLLT11/GRINA/STMN1/CTSB/EVL/BMP1/CLEC4C/GSN/SLFN12L/RGS10/RNF227
BERTUCCI_MEDULLARY_VS_DUCTAL_BREAST_CANCER_DN	BERTUCCI_MEDULLARY_VS_DUCTAL_BREAST_CANCER_DN	167	-0.396496	-2.04718	5.82546253418254e-09	7.80141913439374e-08	4.066248836995e-08	2778	tags=28%, list=9%, signal=26%	AQP1/CCDC15/CAV1/MYL9/NAV3/LSP1P4/MSRB3/EPHA3/TGFB1I1/PTPRZ1/TTC3/DAAM1/DACT3/SMTN/TAGLN/LIMS2/STARD13/TPM2/LGALSL/TLN2/CEP41/TMEM192/PDE5A/SPEG/TIMP3/SAV1/AOC3/DIPK1B/ENPP1/FERMT2/SMIM10L2A/MYLK/FHL1/ATL1/APBA1/ACTA2/KCNMB1/LMCD1/SORT1/ACTG2/NOSTRIN/CADM1/RTN4/ERBB4/ANO1/CBR3-AS1/PPP1R1B
WHITFIELD_CELL_CYCLE_G2	WHITFIELD_CELL_CYCLE_G2	164	0.498850383365571	1.92201506724836	6.15686817592542e-09	8.22154207285214e-08	4.28522494640181e-08	8579	tags=57%, list=28%, signal=41%	CCN4/CHEK2/LMNB1/SORL1/KPNA2/TOP2A/ANLN/SMC4/MELK/MET/AURKB/UBE2C/RANGAP1/EBI3/NUSAP1/JPT1/TRIM69/CCNA2/CASP3/CDK1/NNMT/CKAP2/CKAP2L/HCP5/SKA3/KIFC1/FANCD2/FADD/NCAPH/STIL/GAS2L3/NDC80/CDCA2/MAD2L1/NEIL3/HJURP/LBR/NCOA5/KIF11/MID1/TMPO/CYTH2/BORA/C5orf49/TUBB4B/CENPL/PIF1/CDKN1B/TRIM59/FZR1/UBXN11/DCAF7/RGS3/TUBA1A/BUB3/CDKN2C/HAUS8/RHNO1/CBX5/STK17B/TUBB/POLQ/STAT1/TMEM132A/CEP350/PSRC1/MGAT2/NI…
BIOCARTA_NO2IL12_PATHWAY	BIOCARTA_NO2IL12_PATHWAY	15	0.879028867681266	2.26341091845588	6.27480304496163e-09	8.3550171203257e-08	4.35479469354749e-08	3228	tags=93%, list=11%, signal=84%	CD4/CD247/CD3E/IL12RB2/IL12RB1/CCR5/CXCR3/CD3G/JAK2/CD3D/CD2/STAT4/NOS2/TYK2
SENESE_HDAC1_AND_HDAC2_TARGETS_UP	SENESE_HDAC1_AND_HDAC2_TARGETS_UP	234	0.461338974716399	1.82175685638418	6.43274588192253e-09	8.54084860379829e-08	4.45165361633195e-08	7445	tags=47%, list=24%, signal=36%	LAPTM5/RAC2/KYNU/POU2F2/SRGN/SLC16A3/STK10/OSMR/CHST11/UBASH3B/MMP9/PLAU/C3/SERPINA1/SLC16A1/BCL2A1/GNA13/TGM2/EPHA4/MICAL2/IL7R/RAB35/ANTXR2/TMEM200A/TFRC/PRDM1/LTB/PPIF/SCG5/CDC42SE2/RGS2/IL6R/IL11/ZBED2/G0S2/CCL20/MMP1/LAMC2/SH2B3/HMGA1/MCM4/NAP1L1/IL1A/TNFRSF10B/CXCL8/RAB3B/PLAUR/TNFRSF12A/BIRC3/PLEKHB2/CCND2/DHX9/CAPN5/TRIM38/CD55/CEP170/IL24/MCL1/ZC3H12A/PGF/PSTPIP2/NRIP3/CREM/PTBP1/SCYL2/P…
THEILGAARD_NEUTROPHIL_AT_SKIN_WOUND_UP	THEILGAARD_NEUTROPHIL_AT_SKIN_WOUND_UP	75	0.600859108467827	2.13315146009971	6.6483718842399e-09	8.80198978520308e-08	4.58776539380297e-08	3195	tags=43%, list=10%, signal=38%	PLEK/LCP2/TFEC/GPR65/TPP1/PLAU/BCL2A1/LGMN/PTPRE/KLRG1/LAMB3/ATP6V1C1/TRAF3/M6PR/IER3/VDR/HMGA1/NFE2L2/AQP9/PPP2R2A/HNRNPC/CXCL8/AHR/IL1R1/ETS2/UPP1/HCAR3/TANK/AZIN1/RPS16/IL1B/GNL1
BIOCARTA_TCRA_PATHWAY	BIOCARTA_TCRA_PATHWAY	12	0.912277927667571	2.22938560282807	6.75970338793402e-09	8.92396069424131e-08	4.65133896400604e-08	1793	tags=92%, list=6%, signal=86%	CD4/PTPRC/CD247/CD3E/LCK/HLA-DRA/ZAP70/CD3G/CD3D/FYN/HLA-DRB1
REACTOME_DNA_REPLICATION	REACTOME_DNA_REPLICATION	127	0.521602215275535	1.97772162860532	6.87756164353882e-09	9.05383256587107e-08	4.7190306669995e-08	9495	tags=57%, list=31%, signal=39%	UBE2D1/CCNA1/UBE2C/CDC45/CCNA2/E2F2/MCM4/MCM10/CDC7/E2F3/MCM5/CDC6/CDT1/ORC6/POLD1/PSMA5/MCM3/MCM2/CDK2/PSMB9/PSMA8/DNA2/FZR1/POLE4/UBE2E1/PSMB8/GINS2/CCNE2/MCM6/PSMA7/POLA2/PSMD1/SKP2/RFC4/RPA3/PSMA4/UBC/POLE2/PSME2/PRIM2/PSMD3/GINS4/LIG1/POLD4/PSMD14/PSMB2/GINS1/PSMB10/GINS3/RPA2/MCM7/PSMD2/UBA52/CUL1/PSMC5/PSMC4/RFC2/CDC27/FEN1/E2F1/POLD3/ORC1/PSMB3/PSME1/PSMB5/CCNE1/RPS27A/PSMD10/GMNN/PSMC6/P…
FINETTI_BREAST_CANCER_KINOME_RED	FINETTI_BREAST_CANCER_KINOME_RED	16	0.862136697958694	2.26092669624051	7.79067967116677e-09	1.02269176361333e-07	5.33046503816674e-08	2343	tags=88%, list=8%, signal=81%	BUB1/MELK/AURKB/BUB1B/NEK2/AURKA/PLK1/CDK1/SRPK1/PLK4/TTK/MASTL/CDC7/PBK
RUIZ_TNC_TARGETS_DN	RUIZ_TNC_TARGETS_DN	141	0.521616669591706	1.9875276361938	8.27736920744797e-09	1.08351928752143e-07	5.64750972463685e-08	6937	tags=54%, list=23%, signal=42%	PLAU/RRM2/MICAL2/IL7R/ASF1B/MELK/MET/BLM/AURKB/UBE2C/BIRC5/CDC45/CCNA2/PFKP/DHFR/CDK1/FHL2/RFWD3/UGCG/MCM4/E2F8/RAD51AP1/SHCBP1/MCM10/CXCL8/MAD2L1/DTL/TNFRSF12A/MCM5/CKS2/HJURP/SPDL1/STC2/FANCI/CDC6/ZWINT/PBK/NRG1/OIP5/CENPU/KIF2C/LYPD1/MCM3/MYOF/MCM2/TMPO/RAD54L/TUBB4B/EXO1/PNP/LPXN/TRIP13/AMIGO2/GINS2/CCNE2/EFEMP1/MCM6/TYMS/ATAD2/FOXM1/RFTN1/POLR3K/CDC42EP3/RFC4/THBS1/BARD1/SPC25/TMEM158/SERPIN…
BIOCARTA_CTLA4_PATHWAY	BIOCARTA_CTLA4_PATHWAY	20	0.826763935290911	2.29165938773278	8.31820588179638e-09	1.08580625653674e-07	5.65942984447471e-08	2409	tags=70%, list=8%, signal=65%	CD86/CD28/CD247/CD3E/LCK/HLA-DRA/ICOS/CD3G/GRB2/CD3D/ITK/CTLA4/HLA-DRB1/CD80
REACTOME_INTERLEUKIN_3_INTERLEUKIN_5_AND_GM_CSF_SIGNALING	REACTOME_INTERLEUKIN_3_INTERLEUKIN_5_AND_GM_CSF_SIGNALING	46	0.679786174923027	2.24292057674599	8.35870189753857e-09	1.08803607052834e-07	5.67105206139945e-08	1512	tags=41%, list=5%, signal=39%	HCK/PTPN6/SYK/IL2RA/JAK3/PIK3CD/IL2RG/IL2RB/VAV1/BLNK/CBL/LYN/JAK1/CSF2RB/JAK2/GRB2/INPP5D/IL5RA/FYN
BOSCO_INTERFERON_INDUCED_ANTIVIRAL_MODULE	BOSCO_INTERFERON_INDUCED_ANTIVIRAL_MODULE	77	0.594573286221234	2.12053505190481	8.95863679192831e-09	1.16287109419248e-07	6.06110651520936e-08	2892	tags=43%, list=9%, signal=39%	MS4A6A/LILRB1/TMEM176A/MYO1G/IRF7/ARAP2/ITGA4/PTPN2/APOBEC3G/IFITM3/CGAS/CYP24A1/OAS2/PRAF2/STAT2/TNIP3/CDK1/EPSTI1/APOL1/LAMP3/TMEM106A/SLAMF7/SAMD9L/ZBP1/OAS3/TRIM22/TRAFD1/PANK2/CD80/DHX58/OASL/NUB1/PML
BOSCO_ALLERGEN_INDUCED_TH2_ASSOCIATED_MODULE	BOSCO_ALLERGEN_INDUCED_TH2_ASSOCIATED_MODULE	146	0.514114839031436	1.96498898933497	9.33237180216012e-09	1.20800924135482e-07	6.29637516984912e-08	4660	tags=45%, list=15%, signal=38%	CYSLTR1/ALOX5/CD84/IL2RA/LCP2/IL4R/MIR4435-2HG/TNFRSF9/CYSLTR2/APBB1IP/LIF/CCL22/NABP1/IKZF1/GNPDA1/LRRN1/TIAM1/FOXP3/CXCL13/JAML/PLXDC1/CYTOR/NCOA3/CYTIP/SEMA7A/STAP1/CASP3/TPP2/ITK/TTC39B/BATF/RAP2B/SERPINB6/BCL6/CYLD/ENO1/IRF4/STAT4/PTGER2/TRAFD1/EOMES/HIPK1/PECAM1/FCER2/CD200R1/ARRDC2/CERS6/IL1B/SLCO3A1/IMMT/CD69/MKRN1/SOCS1/TBC1D1/RAB19/NRCAM/DCDC1/TNFRSF14/SEMA5A/DHRS3/GFI1/RFLNB/NDFIP2/STK…
NAKAYAMA_SOFT_TISSUE_TUMORS_PCA2_DN	NAKAYAMA_SOFT_TISSUE_TUMORS_PCA2_DN	82	-0.517678	-2.42296	9.9321764183046e-09	1.28207843932949e-07	6.68243799371897e-08	3302	tags=45%, list=11%, signal=40%	TAC1/PDK4/ADIPOQ/PTX3/ABCA8/ASPA/LPL/PLAAT3/FZD4/SFRP1/ANGPT1/P3H2/APOD/CCL14/ACACB/CLEC3B/ITIH5/PPP1R1A/SLC24A3/CA4/ADH1B/CASQ2/CHRDL1/TNMD/AOC3/LMOD1/AGT/GPX3/FABP4/PTGER3/C1orf115/DUSP4/PLA2G2A/RAPGEF3/PALMD/NPY1R/GPD1
ENK_UV_RESPONSE_EPIDERMIS_UP	ENK_UV_RESPONSE_EPIDERMIS_UP	285	0.438084075800149	1.75022395826818	1.00515548313043e-08	1.29389405266125e-07	6.74402322986769e-08	7686	tags=50%, list=25%, signal=38%	PIM2/ADAM8/IL4R/OSMR/CEACAM3/SERPINA1/ADAP2/CSTB/IRF7/AMPD3/SLC16A1/ME2/SP110/CDH3/SHMT2/SORL1/TEAD4/SH3BP2/CXCR2/FXYD5/RAB31/KRT6A/SERPINB3/PYGL/SLC2A1/THBS2/IFITM3/PLSCR1/TNC/TMSB10/RCC1/PFKP/SERPINB1/CDC20/BTN2A2/TMPRSS4/ANP32A/HTR3A/PAFAH1B3/HCP5/DHRS9/S100A8/M6PR/GRK6/G0S2/MDFI/PGAM1/CTSB/TP53I3/RUVBL1/ITGAE/TNFRSF10B/MMP3/PRSS22/TIGAR/SPRR2A/HDAC1/TMEM165/XRCC1/NRG1/ARHGDIB/MTMR11/ETS1/FDXR…
MORI_PRE_BI_LYMPHOCYTE_DN	MORI_PRE_BI_LYMPHOCYTE_DN	77	0.59258104388109	2.11342975502708	1.11086681957706e-08	1.4260215775068e-07	7.43269715570463e-08	2846	tags=43%, list=9%, signal=39%	LSP1/ADCY7/PTPRC/FCGR2B/IL10RA/IL4R/LY86/RGS14/PTK2B/CD22/CYTIP/LYN/SAMHD1/RALGPS2/MS4A1/PDE7A/TRAF3/CNR2/CD2/CD72/GNS/GUCD1/CD79B/DIP2B/BIRC3/FAM3C/FCRLA/SAT1/JARID2/BLK/IGKC/MCL1/TANK
REACTOME_INTERLEUKIN_RECEPTOR_SHC_SIGNALING	REACTOME_INTERLEUKIN_RECEPTOR_SHC_SIGNALING	25	0.784877889362763	2.27781301680853	1.14906769513384e-08	1.47099657831596e-07	7.66711546035367e-08	1370	tags=48%, list=4%, signal=46%	PTPN6/IL2RA/JAK3/PIK3CD/IL2RG/IL2RB/JAK1/CSF2RB/JAK2/GRB2/INPP5D/IL5RA
HOLLERN_EMT_BREAST_TUMOR_UP	HOLLERN_EMT_BREAST_TUMOR_UP	134	0.516541126091097	1.96256341498987	1.15339227788947e-08	1.47247635037153e-07	7.67482831527954e-08	5102	tags=43%, list=17%, signal=36%	LSP1/CYSLTR1/CSF1R/VSIG4/WAS/FCGR2B/DOK1/F13A1/MCUB/SPI1/MRC1/PDGFRA/CFP/SEMA7A/C1QTNF6/IKBIP/ST8SIA4/GLIPR1/SNX20/GPR34/IL18R1/SNX6/CCR2/CCL8/FOLR3/CHRNA1/WNK1/GZMB/NEK9/EMP3/NFATC1/PLA2G15/CLEC4C/ENO3/LOXL3/EHBP1L1/TRAF1/LRP1/RGS18/LPAR1/DCN/HLX/FAM167B/LOXL1/PCOLCE/SEC23A/MXRA8/ST3GAL2/NRROS/RRAD/STK17B/B3GNT9/CDH13/CSGALNACT2/DAB2/S100A3/NBL1
SWEET_LUNG_CANCER_KRAS_UP	SWEET_LUNG_CANCER_KRAS_UP	449	0.400118713140503	1.63798564368868	1.16179572280184e-08	1.47914102023565e-07	7.70956584907578e-08	5440	tags=35%, list=18%, signal=30%	PLA2G7/LAPTM5/ITGB2/MPEG1/C1QC/C1QB/ADCY7/TYROBP/ITGAX/ST6GAL1/MSR1/CYBA/LCP1/FCGR2B/MMP12/IGFBP3/CTSA/IL4R/MARCO/TGFBI/ACSL4/RNASE2/SLC34A2/LILRA5/CTSS/NABP1/HLA-DMB/CSTB/SLC16A1/BCL2A1/SPP1/CTSC/MRC1/LRP2/PKM/KCNJ15/ITGA4/HMGB3/SNX10/HDC/TRBC1/APOC1/HLA-DRA/CCR5/PLBD1/ANXA4/CSF2RB/PGK1/FPR2/SCG3/G6PD/BASP1/PRNP/CHL1/LAMB3/OSTF1/GJB2/CNDP2/RPL28/TNNT1/ATP6V1C1/RNF149/CLDND1/BST1/GPI/GNS/GJB3/HLA…
CUI_TCF21_TARGETS_2_UP	CUI_TCF21_TARGETS_2_UP	407	0.410219099129718	1.67191273239766	1.17595722625117e-08	1.49050977917567e-07	7.76882199468409e-08	7833	tags=48%, list=26%, signal=36%	LSP1/CCN4/FYB1/RELT/CYBA/TMEM176B/TGFBI/TACC3/LUM/CD38/SPON1/LMNB1/SERPINF1/TGM2/EPHA4/ACTB/UHRF1/HMGB3/UBE2T/PTTG1/BLM/FAP/POSTN/UBE2C/ASPM/KNL1/ECM1/CDC45/CCNA2/CDCA5/PAPSS2/PRNP/MMP11/CNDP2/MISP/NUF2/HMMR/CPNE5/TIMELESS/CENPK/CDK1/BOK/TPX2/PAFAH1B3/SKA3/TK1/CD79B/ALDH16A1/ANTXR1/IPO13/CPXM1/STMN1/NCAPH/PHACTR1/ISLR/GAS2L3/CCNB2/CLDN9/LYPD6B/COL1A1/SIPA1L1/HS6ST2/DTL/NFATC4/BRI3BP/TNFAIP6/MCM5/…
HSIAO_HOUSEKEEPING_GENES	HSIAO_HOUSEKEEPING_GENES	384	0.409829547403488	1.66836351033471	1.17714028181078e-08	1.49050977917567e-07	7.76882199468409e-08	9042	tags=51%, list=30%, signal=36%	PTPN6/ACTG1/IFITM1/CD3E/FAS/CSTB/ACTB/HLA-DPA1/LTA4H/HLA-DRA/UBE2C/STOM/PGK1/IFITM3/TMSB4X/LASP1/ITPK1/TMSB10/HLA-DQA1/XPO1/PIM1/ARPC2/KAT6A/CAP1/RPL28/TAGLN2/CCT4/HLA-DQB1/HLA-DOA/GAPDH/ITGB1/GPX1/ISG20/PDLIM1/PGAM1/STMN1/HNRNPC/FYN/HNRNPF/NAP1L1/SERPINB6/DYNLL1/HSPD1/MT2A/PFN1/PLP2/YWHAB/S100A10/CCND2/ENO1/ANXA11/NDRG1/HDAC1/FTL/TXNIP/GSTP1/SQSTM1/ARHGDIB/HLA-A/EIF4A2/CLTA/EIF4A3/LDHB/ANXA2/EIF…
KAUFFMANN_DNA_REPAIR_GENES	KAUFFMANN_DNA_REPAIR_GENES	226	0.458578484216644	1.81156975692057	1.21833814807703e-08	1.53848298209618e-07	8.01886750207447e-08	10069	tags=56%, list=33%, signal=38%	CHEK2/RRM2/TOP2A/PTTG1/SMC4/BLM/BRCA2/FANCA/RDM1/TDP1/PARP4/BRCA1/DCLRE1B/RECQL/FANCD2/MAD1L1/TP53/RAD51AP1/TP53I3/RAD21/MAD2L1/NEIL3/UBE2L3/LIG4/POLG/XRCC1/GADD45A/CIB1/APEX2/RAD51/POLD1/UBE2A/PRKDC/TP63/TEP1/MSH3/RAD54L/GTF2H3/TOP1/SSRP1/EXO1/RRM2B/XRCC5/DCLRE1C/UBE2N/POLE4/BRIP1/TOPBP1/MSH6/APEX1/MBD5/PNKP/POLN/RUVBL2/PARP1/POLQ/TP73/POLA2/ERCC3/NUDT1/MAD2L2/MBD4/RFC4/CETN2/MGMT/XRCC4/TOP3A/RP…
SANA_RESPONSE_TO_IFNG_UP	SANA_RESPONSE_TO_IFNG_UP	69	0.607054108594306	2.12680837117678	1.2711131955642e-08	1.6007758861211e-07	8.34355002993362e-08	5340	tags=58%, list=17%, signal=48%	IDO1/BST2/HLA-DPA1/HSD17B11/SAMHD1/CASP1/ST8SIA4/HLA-DQA1/OAS2/APOL1/PLA1A/SAMD9L/HLA-DQB1/C1S/LGALS9/LAP3/TRIM22/HLA-DRB1/CFH/PARP9/HLA-DMA/APOL2/HLA-A/PARP14/UBD/VAMP5/APOL4/IL18BP/SERPING1/IL23A/CD74/TNFSF10/GBP3/CXCL9/STAT1/NLRC5/DDX60/UBE2L6/MMP25/PLAAT4
TURASHVILI_BREAST_LOBULAR_CARCINOMA_VS_DUCTAL_NORMAL_DN	TURASHVILI_BREAST_LOBULAR_CARCINOMA_VS_DUCTAL_NORMAL_DN	89	-0.48162	-2.30124	1.40166378066924e-08	1.76041394291079e-07	9.17561410901824e-08	2117	tags=35%, list=7%, signal=33%	ITM2A/CITED1/HIPK2/SFRP1/EFS/GALNT3/IRX1/UBR3/HOOK1/FMO5/TM4SF18/NR3C2/PI15/MYLK/CYP2J2/KRT14/CNN1/MYBPC1/ACTG2/EHF/KCTD14/SYNM/DMD/ELF5/CGNL1/PIP/CCL28/AZGP1/CA2/ID4/CYB5R2
KEGG_NOD_LIKE_RECEPTOR_SIGNALING_PATHWAY	KEGG_NOD_LIKE_RECEPTOR_SIGNALING_PATHWAY	62	0.622540944519298	2.14946057561999	1.42263497185798e-08	1.78193658065338e-07	9.28779421264071e-08	7240	tags=65%, list=24%, signal=49%	CARD9/PSTPIP1/CCL11/CCL7/NAIP/CXCL1/CASP1/NLRP3/CCL13/NLRC4/CASP5/MEFV/CCL8/CASP8/CXCL8/BIRC2/BIRC3/CARD8/XIAP/NLRP1/IL18/MAPK10/IL1B/CCL5/PYCARD/CHUK/RIPK2/MAPK12/HSP90AA1/ERBIN/CCL2/NFKBIB/TRIP6/HSP90AB1/TNFAIP3/TRAF6/CARD6/TAB1/MAPK14/NOD2
LIU_PROSTATE_CANCER_UP	LIU_PROSTATE_CANCER_UP	95	-0.473118	-2.30455	1.55051539740667e-08	1.93689383111527e-07	1.00954610340485e-07	2087	tags=31%, list=7%, signal=29%	ARHGEF26/EPCAM/SH3RF1/SIM2/C9orf152/ENTPD6/PPP3CA/FNIP2/PDIA5/CANT1/PCA3/FARP1/SRPRB/ALDH1A3/REPS2/RAB3D/TSPAN13/SOX9/GJB1/SLC43A1/GLYATL1/PPP1R9A/CADM1/SERP1/HID1/PYCR1/FBP1/CLDN8/RAP1GAP
YAGI_AML_FAB_MARKERS	YAGI_AML_FAB_MARKERS	192	0.472139355013987	1.84519899476587	1.56881061493011e-08	1.95449408246119e-07	1.01871969097056e-07	5418	tags=41%, list=18%, signal=34%	PIM2/LAIR1/ITGAX/CD180/LCP1/IL2RG/AIF1/AOAH/LY86/TRIB2/IFI30/TGM2/TRBC2/SORL1/CFP/TNFRSF4/NUP50/ORAI2/CPM/SAMHD1/TYMP/TNFRSF1B/CSF2RB/CASP1/NTRK1/PLOD2/CTSW/EVI2A/SERPINH1/AKR1C1/NLRP3/F2R/SCRN1/PAFAH1B3/IFNGR1/ZMYND8/MLLT11/MYO16/KIF2A/FADS1/GABRE/CAPG/TRPC6/ELOVL5/TNFAIP2/STAC/IL10RB/S100A10/STAT4/CFH/CTR9/FANCI/ICAM2/SFXN3/MCM3/ANXA2/BAG2/TUSC3/LAMA5/CD58/TCIRG1/FGFR3/GAD1/PKIA/LGALS1/LARS2/TB…
NAKAMURA_TUMOR_ZONE_PERIPHERAL_VS_CENTRAL_UP	NAKAMURA_TUMOR_ZONE_PERIPHERAL_VS_CENTRAL_UP	274	0.441562583835911	1.75775679391943	1.65220630288762e-08	2.05288841965742e-07	1.07000470108202e-07	7146	tags=43%, list=23%, signal=33%	TGFBI/MMP2/RRM2/NCAPG/ACOT7/KPNA2/IL7R/ITGB6/BIRC5/GLIPR1/HMMR/CDK1/CEP55/APOBEC3B/CDH11/ZBED2/TCF4/TK1/MLLT11/LAMC2/COL1A2/CMTM3/POMP/PGM2L1/SHCBP1/CCNB2/STK17A/PGLYRP4/COL12A1/HLA-DRB1/TUBA1C/DERL1/MCM5/PRSS23/KIF4A/ATP6V0D2/UBE2L3/RACGAP1/CYP2B6/RAB5IF/CENPM/PBK/ABHD2/ETS1/CENPU/ADAM19/TUBA1B/F2RL1/PELP1/TMPO/FERMT1/HMGA2/TUBB4B/MGST1/SRXN1/LIMS1/COL4A1/SLC16A1-AS1/CCT2/UBE2N/PNP/NPHP1/TRIP13/…
WEST_ADRENOCORTICAL_TUMOR_UP	WEST_ADRENOCORTICAL_TUMOR_UP	290	0.432447525015226	1.72767612737993	1.75794531849e-08	2.1784458386728e-07	1.13544762886891e-07	8326	tags=50%, list=27%, signal=37%	MICB/PLXNC1/RRM2/SLC16A1/BUB1/ACOT7/TOP2A/NRAS/PTTG1/SMC4/MELK/SLC2A6/NADK/ASPM/STOM/ANXA4/CENPF/XPO1/BUB1B/NEK2/AURKA/SLC25A24/CCNB1/CDK1/KIF18B/SNX6/TPX2/KIF20A/RFWD3/EZH2/GAPDH/MAD1L1/SLC1A3/DNMT1/DDX39A/PLA2G15/PCLAF/ELF4/SLC36A1/IGF2BP3/STC1/TUBA1C/DTL/IL32/PLEKHB2/ENO1/RACGAP1/HDAC1/FBN2/ARPC3/FANCI/ARPC5L/INTS7/ZWINT/GADD45A/CENPM/GNG5/SLC7A11/PBK/ORC6/CAND1/KIF2C/CCT6A/VPS41/TUBA1B/MCM2/T…
TARTE_PLASMA_CELL_VS_PLASMABLAST_UP	TARTE_PLASMA_CELL_VS_PLASMABLAST_UP	379	0.409175308773692	1.6641957838002	2.02605613332136e-08	2.50401139668734e-07	1.30513862339655e-07	4049	tags=31%, list=13%, signal=28%	ADAM8/CR1/FCER1G/ITGAX/CYBA/ALOX5AP/SERPINB4/IL4R/GPNMB/IFITM1/ADORA3/MMP9/CD3E/GZMA/CPA3/CCL22/CCR7/SERPINA1/HRH1/FGR/S100A9/TIAM1/CD22/ACTB/SORL1/LST1/IL7R/C4A/CXCR2/LGMN/APOC1/KRT6A/TLR1/MERTK/CHN1/IFITM3/TNC/HLA-DQA1/PLCB2/IKBKE/GNG4/PBX2/CEACAM4/RPL28/BTN2A2/SPIB/RGS2/ENO2/CD3D/TCN2/NREP/CFB/CD72/C1S/LGALS9/S100A8/FCN1/HLA-DQB2/PTPRN/CTLA4/MYCL/SERPINB6/RAB32/COL1A1/TRIM22/CXCL8/LCN2/ITGAD/M…
KEGG_COMPLEMENT_AND_COAGULATION_CASCADES	KEGG_COMPLEMENT_AND_COAGULATION_CASCADES	65	0.615418244339302	2.13812777507732	2.05462618433029e-08	2.53258564418643e-07	1.32003206760966e-07	4690	tags=46%, list=15%, signal=39%	C1QC/C1QB/C3AR1/CR1/F13A1/PLAU/C5AR1/C3/C1QA/SERPINA1/CFI/C4A/BDKRB2/C4B/C1R/F2R/CFB/C1S/C6/SERPINF2/PLAUR/CFH/CD55/SERPINE1/SERPING1/F12/BDKRB1/PROC/F3/C4BPB
TURASHVILI_BREAST_DUCTAL_CARCINOMA_VS_DUCTAL_NORMAL_UP	TURASHVILI_BREAST_DUCTAL_CARCINOMA_VS_DUCTAL_NORMAL_UP	46	0.669554454575605	2.20916152581304	2.08071842283824e-08	2.55796256902891e-07	1.33325900611272e-07	5794	tags=65%, list=19%, signal=53%	COL10A1/UBE2D1/LUM/SULF1/NCK1/TLR7/TOP2A/POSTN/CENPF/LRRC15/COL1A2/COL1A1/COL5A2/SFRP2/DTL/CKS2/FAR2/COL4A1/TRIM59/PNP/CLHC1/DGKH/UNC5B/EIF2AK1/DDX60/SGO2/COL11A1/FBN1/COL3A1/FSIP1
HARRIS_HYPOXIA	HARRIS_HYPOXIA	81	0.586186583232495	2.10378018000987	2.12453622082573e-08	2.60493926600981e-07	1.35774415890016e-07	6004	tags=57%, list=20%, signal=46%	HMOX1/P4HA1/IGFBP3/CP/SPP1/TGM2/PKM/ENPEP/SLC2A1/TFRC/PGK1/EDN2/PFKP/TGFB1/GAPDH/CA9/MMP13/CXCL8/STC1/PLAUR/HDAC9/ENO1/SAT1/FTL/HIF1A/TGFB3/RP1/ADM/COL5A1/ALDOA/IGFBP2/PGF/CCNG2/LDHA/CDKN1B/XRCC5/HK2/BNIP3L/APEX1/F3/BHLHE40/SLC2A3/PFKL/CCL2/TH/IGF2
KASLER_HDAC7_TARGETS_1_UP	KASLER_HDAC7_TARGETS_1_UP	184	0.479110543288395	1.86474747809083	2.40260889072849e-08	2.93813776716193e-07	1.53141358935354e-07	4342	tags=35%, list=14%, signal=30%	LSP1/NPL/CD28/PIK3CD/CD247/GPR65/UBASH3B/SMAP2/IKZF1/SEMA4D/CCR4/GM2A/PDCD1/FGD2/OSBPL3/SHISA5/CD96/RPS6KA1/NCOA3/CYTIP/SHKBP1/CYFIP2/SIT1/ZAP70/HENMT1/FBXW11/CAP1/TGFB1/TDP1/DUSP10/GRB2/ITK/TTC39B/TG/LRP10/PTGER4/UGCG/RARA/U2AF2/ARHGEF2/CD6/POC1A/BCL6/ENO3/IRF4/CCR8/MTSS1/CDK2/GALC/DGKZ/RUNX1/SLCO3A1/STAT3/FRYL/MAZ/CEMIP2/AP1M1/DNMT3A/TMEM273/SESN3/HSPBP1/PIN1/LTA/LEF1/STAT5A
PID_TXA2PATHWAY	PID_TXA2PATHWAY	56	0.640522391697848	2.18214595658536	2.55084211011366e-08	3.11122395950084e-07	1.62162942267483e-07	3394	tags=50%, list=11%, signal=45%	HCK/SYK/ARRB2/PIK3R5/PIK3R6/GNA15/PRKCB/FGR/GNA13/TGM2/LCK/LYN/GRK3/PIK3CG/PRKCQ/PLCB2/GNAI2/FYN/BLK/SLC9A3R1/ICAM1/NOS3/ARHGEF1/RHOA/PRKCD/GNB5/ROCK1/GNG2
PID_RAC1_PATHWAY	PID_RAC1_PATHWAY	54	0.635182402503397	2.14880465153171	2.65006344475484e-08	3.21536418479784e-07	1.67590929954126e-07	4342	tags=54%, list=14%, signal=46%	CYBB/NCF2/CYBA/ACTR3/NCF1/ARPC1B/ARPC4/CYFIP2/ARPC5/MAP2K6/WASF1/PAK2/PLCB2/ARPC2/LIMK1/RACGAP1/ARPC3/NOX1/PAK1/PIP5K1A/IQGAP3/ACTR2/STAT3/ARHGDIA/ABI2/ABI1/CTNNA1/CTNNB1/STAT5A
LANDIS_ERBB2_BREAST_TUMORS_324_UP	LANDIS_ERBB2_BREAST_TUMORS_324_UP	145	-0.408916	-2.09394	2.64921012960217e-08	3.21536418479784e-07	1.67590929954126e-07	2435	tags=29%, list=8%, signal=27%	PPP1CB/NR4A1/PLET1/EPCAM/LMO4/ITPR2/CALM2/ENAH/B4GALT6/XBP1/C11orf54/GALNT3/SHROOM3/NDST1/PAPSS1/PPP3CA/SLC29A1/EBP/MYDGF/DUSP6/NPNT/ELL2/CLDN3/TPD52/CYB561/ST3GAL5/HOMER2/TSPAN8/CSRP1/STK39/TOM1L1/EHF/SERP1/NUCB2/WWC1/WNK2/SLAIN1/KCNN4/ID2/SLC12A2/TPD52L1/TMED3
DOANE_BREAST_CANCER_CLASSES_UP	DOANE_BREAST_CANCER_CLASSES_UP	70	-0.524601	-2.37228	2.67190384267251e-08	3.23342113460915e-07	1.68532092708044e-07	3512	tags=43%, list=11%, signal=38%	SERHL/CPD/ALDH3B2/HPX/PRLR/ABCA8/BRINP3/APOD/NEIL1/SPDEF/REEP5/TRIM3/ECHDC2/FAM174B/LRRC31/GPD1L/TOX3/AR/C1orf115/MLPH/NFIA/TRIL/DCXR/KCNMA1/PDCD4/GALNT6/HMGCS2/PIP/CRISP3/AZGP1
PID_IL12_STAT4_PATHWAY	PID_IL12_STAT4_PATHWAY	33	0.722531342688954	2.22504448751972	2.82103527990031e-08	3.40502621966149e-07	1.77476477896121e-07	3204	tags=55%, list=10%, signal=49%	CD4/CD86/CD28/IL2RA/CD247/PRF1/CD3E/HLA-DRA/CD3G/TGFB1/IL18R1/CD3D/HLA-DRB1/STAT4/CD80/IL18/IL18RAP/STAT3
REACTOME_CLASS_A_1_RHODOPSIN_LIKE_RECEPTORS	REACTOME_CLASS_A_1_RHODOPSIN_LIKE_RECEPTORS	304	0.424641660622653	1.70037305083068	2.93984484759592e-08	3.53923808465758e-07	1.84471856948956e-07	5398	tags=33%, list=18%, signal=27%	FPR3/PTAFR/CYSLTR1/P2RY6/C3AR1/FPR1/CCR1/GPR65/ADORA3/CXCR4/CYSLTR2/P2RY10/C5AR1/C3/CCK/CMKLR1/CCR7/GPR183/CXCL16/HRH1/CXCL6/CCR4/S1PR4/CXCL13/GPR132/CXCR2/BDKRB2/CXCR1/CCR5/CXCL1/P2RY2/FPR2/EDN2/PROK2/NMUR2/CCR3/CXCR3/MTNR1A/CCR6/DRD1/FFAR2/UTS2/CCL13/CNR2/F2R/CCR2/PTGER4/GPR35/CCL20/CCRL2/OXTR/CXCR6/XCR1/LPAR5/P2RY13/HTR1F/ADRA2A/CXCL8/S1PR5/GALR2/PTGER2/CCR8/ACKR3/ECE1/LPAR1/ADRB2/C5AR2/HRH2/O…
IZADPANAH_STEM_CELL_ADIPOSE_VS_BONE_UP	IZADPANAH_STEM_CELL_ADIPOSE_VS_BONE_UP	125	0.522049273216664	1.97630244279727	2.97575368296806e-08	3.57321120536242e-07	1.86242600965851e-07	7989	tags=58%, list=26%, signal=43%	HMOX1/KYNU/SRGN/CHST15/C15orf48/ARL4C/AIM2/CLEC2B/GPR84/PREX1/SH3TC1/LYN/RAB31/CASP1/CHN1/MAP3K5/SERPINB1/MRPS6/STAMBPL1/PPP4R1/DDX39A/LAP3/TP53I3/NAP1L1/NTM/MAF/MT2A/ENO3/MT1G/SZRD1/SLC7A11/ETS1/MTSS1/PTN/UPP1/GSDME/PSMB9/HMGA2/ADORA2B/NETO1/TBC1D1/TCIRG1/MT1F/BTN3A3/CELF1/PSMB8/PDXK/ARHGAP24/SH3KBP1/PTBP3/HLA-J/PHLDA2/COTL1/NQO1/NUP88/HOMER3/ACSL5/PPP1R14C/HLA-F/NEK6/EML1/SNX8/PRKAR1A/PSMB10/ME…
PARK_TRETINOIN_RESPONSE	PARK_TRETINOIN_RESPONSE	12	0.90031096238025	2.20014124722987	3.0875947185184e-08	3.69795171571006e-07	1.92744314902627e-07	2049	tags=83%, list=7%, signal=78%	SLA/PLEK/ALOX5AP/NCF1/FGR/SLC2A5/MERTK/PIM1/CEBPE/NDRG1
TSAI_RESPONSE_TO_IONIZING_RADIATION	TSAI_RESPONSE_TO_IONIZING_RADIATION	148	0.499759124063596	1.91372299230013	3.30871541586799e-08	3.952596539213e-07	2.06016890053098e-07	8150	tags=55%, list=27%, signal=41%	PTPN6/CCR1/TNFAIP8/IL2RB/IFITM1/ADORA3/PLAU/FAS/PTPN22/CCL18/RFX5/STK4/PTTG1/RPS6KA1/NCOA3/UBE2C/CASP1/PLCG2/JAK2/NFKBIE/PLK1/RB1/CCT4/S100A8/TNFRSF8/IFNGR1/MDFI/CCL20/BATF/CDK6/AHR/BIRC3/TRAF1/ENO1/IRF4/SGK1/PLOD3/GDF15/CD80/PTN/PLAGL2/TANK/CCT7/NFE2L1/CCNG2/CD79A/RRM2B/ROCK1/NFKB2/PKD2L1/TNFSF10/ITGA2/SMAD3/CCNE2/STAT5A/STAT1/CCNI/RANBP1/MAX/DPYSL3/ZNF274/XPC/PRMT1/CCL4/CDKN1C/BTG1/PPM1D/AXL/TN…
KIM_WT1_TARGETS_DN	KIM_WT1_TARGETS_DN	459	0.389013690574791	1.59517858866617	3.53602278021249e-08	4.21330714349934e-07	2.19605625297407e-07	8873	tags=45%, list=29%, signal=33%	IRS1/TNFAIP8/MARCO/SPN/LUM/ARL4C/SLC5A3/NCAPG/SHMT2/BUB1/FZD2/DLGAP5/ITGA4/TOP2A/HSD17B11/AURKB/ASPM/RANGAP1/CENPF/SLC38A6/NUSAP1/PLOD2/CCNA2/TBC1D9/BUB1B/NEK2/AURKA/CYP24A1/CDC20/CDK1/CEP55/CKAP2/KIF20A/IFI16/IRF2/ZMYND8/ITGB1/ESM1/TTK/TRAM2/CENPE/HNRNPC/RAD51AP1/SHCBP1/RAP2B/PRR16/PSPH/NDC80/RAD21/COL1A1/FGD6/CDC7/SNAPC1/MAD2L1/IGF2BP3/ATP6AP2/FXR1/TRMT1L/CENPI/CKS2/HJURP/APOE/CDK5R1/RACGAP1/TM…
REACTOME_TOLL_LIKE_RECEPTOR_4_TLR4_CASCADE	REACTOME_TOLL_LIKE_RECEPTOR_4_TLR4_CASCADE	127	0.50968682420921	1.93254289673833	3.58375802737361e-08	4.2592643358581e-07	2.22001002045677e-07	7459	tags=53%, list=24%, signal=40%	ITGB2/CD180/ITGAM/BTK/LY86/UBE2D1/IRF7/RPS6KA1/MYD88/TLR1/MAP2K6/PLCG2/FBXW11/IKBKE/TICAM1/TRAF3/TLR4/FADD/TLR6/CASP8/MAP3K8/BIRC2/BIRC3/IRAK4/LY96/TANK/TNIP2/IRAK3/MAPK10/MAP2K1/PPP2CA/SOCS1/TBK1/MAPKAPK2/UBE2N/NFKB2/VRK3/NKIRAS2/IRF3/SAA1/DNM2/CHUK/ELK1/ATF1/MAPK7/PPP2R1A/IRAK2/CD36/RIPK2/MAPKAPK3/CREB1/RIPK1/NFKBIB/UBC/SIGIRR/TLR2/UBE2D2/RIPK3/MAP2K4/TRAF6/TAB1/MAPK14/UBA52/NOD2/CUL1/PPP2R1B/U…
WANG_TUMOR_INVASIVENESS_UP	WANG_TUMOR_INVASIVENESS_UP	355	0.412167175273003	1.67004130224611	3.60649408242628e-08	4.27535153087626e-07	2.22839497413074e-07	8695	tags=45%, list=28%, signal=33%	SYK/C1QB/PIK3CD/CLEC10A/CNN2/ACTG1/TGFBI/IFITM1/TACC3/PKM/KPNA2/IL7R/IFITM2/PTTG1/POSTN/ARPC5/ANTXR2/TKT/IFITM3/HSPA4/SGPL1/RPL28/ATP6V1C1/CENPK/FASLG/PLAC8/KIF20A/EZH2/GAPDH/HSPH1/COL1A2/RASA3/NFE2L2/PCBP1/NAP1L1/U2AF2/PSPH/KPNB1/EVL/S100A6/RNASEH2A/CLEC4C/LOXL3/ENO1/POLR1D/UBFD1/ARPC3/RBM10/SZRD1/PAK1/KIF11/HIF1A/CLTA/HNRNPA2B1/CCT3/B4GALT5/ANXA2/ANKFY1/EIF4G2/CCT5/TUBA1B/CDHR4/SSB/TRIR/TUBB4B/…
YU_MYC_TARGETS_UP	YU_MYC_TARGETS_UP	42	0.674127042977307	2.18231684814408	3.75313519095538e-08	4.42660386608366e-07	2.30723058359293e-07	3293	tags=55%, list=11%, signal=49%	BUB1/MKI67/KPNA2/TOP2A/ANLN/ASPM/BIRC5/BRCA2/AURKA/PLK1/CCNB1/CDK1/KIF20A/ECT2/E2F8/PCLAF/CDKN3/CCNB2/DTL/CKS2/RACGAP1/GSDME/UBE2S
PETROVA_ENDOTHELIUM_LYMPHATIC_VS_BLOOD_UP	PETROVA_ENDOTHELIUM_LYMPHATIC_VS_BLOOD_UP	130	0.51962494821218	1.97354819663202	3.7464555917873e-08	4.42660386608366e-07	2.30723058359293e-07	4548	tags=40%, list=15%, signal=34%	ARRB2/PDPN/LMNB1/MRC1/BUB1/TOP2A/PTTG1/SMC4/MYBL2/LYN/RAB31/LIPA/AURKB/UBE2C/PYGL/CENPF/CCNA2/BUB1B/PLK1/SELENOP/CCNB1/CDK1/LAMP3/HLA-DPB1/TK1/ISG20/TTK/PDLIM1/PCLAF/CDKN3/MAF/CCNB2/SLC26A4/NDC80/GMFG/NDRG1/ADD3/LBR/SPAG5/KIF11/KIF2C/IGFBP2/NOS2/CREM/PCSK6/PNP/UNC5B/CCNE2/CETP/MCM6/DSP/FOXM1
FLECHNER_PBL_KIDNEY_TRANSPLANT_OK_VS_DONOR_UP	FLECHNER_PBL_KIDNEY_TRANSPLANT_OK_VS_DONOR_UP	150	0.493808262086795	1.89152946104571	4.02810011679637e-08	4.73888132727918e-07	2.46999556795428e-07	9488	tags=57%, list=31%, signal=39%	IL2RG/ALOX5AP/MBOAT7/TRAF3IP3/VAV1/ACTB/LST1/MICAL2/MYD88/CAPZB/TFRC/IKBKE/RGS2/LRP10/LGALS9/STK38/UGCG/ITGB1/CUL4B/MORC3/CTSK/PLIN3/STAT4/PTGER2/SAT1/DHX9/HIPK1/PSMA5/PECAM1/LAMTOR5/CPNE1/VAMP5/UBE4A/ANP32B/CLEC11A/CCT7/MAP2K1/IMMT/CD58/RBPJ/RPL35/BICD2/CTSD/IK/YWHAZ/CLTC/SF3B4/ZNF384/FTH1/PSMA4/NSD2/PRMT1/TSFM/RPS23/TAPBP/RPL23/AHNAK/LSM2/PA2G4/CDIPT/STK19/SF1/PRKAR1A/UBE2I/ACO2/ARID5A/CAD/BTN3…
PID_P73PATHWAY	PID_P73PATHWAY	78	0.58259141212465	2.08155327450009	4.18866364065949e-08	4.91533331771329e-07	2.56196571960592e-07	4545	tags=45%, list=15%, signal=38%	IL4R/FAS/SERPINA1/ADA/BUB1/BAX/JAK1/BRCA2/NTRK1/CCNA2/BAK1/PLK1/CCNB1/CDK1/RB1/IL1RAP/BCL2L11/TP53I3/CDK6/SFN/S100A2/FLOT2/GDF15/RAD51/SERPINE1/GRAMD4/TP63/CDK2/PML/GATA1/TUBA1A/PIN1/CCNE2/BUB3/TP73
REACTOME_COLLAGEN_DEGRADATION	REACTOME_COLLAGEN_DEGRADATION	64	0.613504384342289	2.1252464987053	4.24837822801666e-08	4.97284977974645e-07	2.59194439948729e-07	6223	tags=59%, list=20%, signal=47%	MMP12/COL10A1/MMP10/MMP9/MMP2/COL8A1/ADAM17/MMP11/MMP1/COL1A2/MMP19/MMP14/CTSB/COL1A1/MMP13/COL5A2/MMP3/CTSK/COL12A1/MMP7/ADAM10/COL7A1/TMPRSS6/COL5A1/COL4A1/ADAM9/COL6A3/COL8A2/COL18A1/COL15A1/COL6A5/CTSD/MMP20/COL16A1/COL11A1/COL3A1/COL13A1/PHYKPL
BIOCARTA_CTL_PATHWAY	BIOCARTA_CTL_PATHWAY	13	0.890037842876615	2.20969255971942	4.29225958302631e-08	5.0115905231968e-07	2.61213681580099e-07	2495	tags=92%, list=8%, signal=85%	ITGB2/CD247/PRF1/CD3E/FAS/ITGAL/CD3G/CD3D/FASLG/GZMB/HLA-A/ICAM1
MIKKELSEN_MEF_LCP_WITH_H3K4ME3	MIKKELSEN_MEF_LCP_WITH_H3K4ME3	123	0.517078138114579	1.95490897104968	4.36625875197476e-08	5.08521414045782e-07	2.65051085299932e-07	5072	tags=41%, list=17%, signal=35%	LSP1/CCN4/GPSM3/TMEM176A/TMEM176B/CP/LUM/AKNA/MYO7A/AMPD3/SERPINF1/VWA5A/SERPINB9/CCL7/MR1/SNX10/POSTN/ECM1/C1QTNF6/IKBKE/NNMT/TLR4/EMP3/MMP19/HACD4/ARAP1/CAPG/GLMP/PSPN/IL1RN/SLFN12L/ARHGDIB/ZFAND6/CATIP/IL18RAP/EMILIN1/PCOLCE/RAB43/TNFRSF14/PDGFRB/C6orf118/RNF123/C1orf54/SH3KBP1/RUFY4/PINLYP/DDR1/ZFP57/SERPINB8/CPA6/XAF1
REACTOME_PLATELET_ACTIVATION_SIGNALING_AND_AGGREGATION	REACTOME_PLATELET_ACTIVATION_SIGNALING_AND_AGGREGATION	254	0.441223510919332	1.75152478016234	4.55664277358771e-08	5.29367974221552e-07	2.75916711105929e-07	5454	tags=36%, list=18%, signal=30%	RAC2/PTPN6/SYK/ARRB2/FCER1G/SRGN/PLEK/LCP2/PIK3R5/FERMT3/PIK3R6/GNA15/F13A1/CSK/APBB1IP/RHOG/VAV1/PDPN/PRKCB/SERPINA1/GNA13/LCK/PTPN1/LYN/TOR4A/VAV3/PIK3CG/RASGRP1/PRKCQ/ECM1/SCG3/PLCG2/TMSB4X/CTSW/GNG4/CAP1/TGFB1/SELENOP/TAGLN2/GRB2/F2R/GNAI2/COL1A2/SERPINF2/ISLR/FYN/COL1A1/ADRA2A/TRPC6/PFN1/FAM3C/DGKI/GNG5/SERPINE1/TGFB3/PECAM1/GNGT2/ALDOA/RHOA/PRKCD/GNB5/DGKZ/CDC42/GNG2/RARRES2/GNAI3/SERPING1/…
SATO_SILENCED_BY_METHYLATION_IN_PANCREATIC_CANCER_1	SATO_SILENCED_BY_METHYLATION_IN_PANCREATIC_CANCER_1	394	0.402883191251164	1.6405284378131	4.60218037601306e-08	5.33324992701564e-07	2.77979184806564e-07	6570	tags=40%, list=22%, signal=32%	LAPTM5/RAC2/ADAM8/SLC7A7/TMEM51/CD180/TMEM176A/IGFBP3/TRPV2/CCL11/CPA3/CCL22/C3/CCK/PXDN/SPON1/TESPA1/SERPINA1/IRF7/ADAM28/CD22/PFKFB4/CDH3/SIRPB1/SERPINF1/SAMD9/LCK/BST2/ARPC4/MR1/HDC/CIITA/PAX5/RAB31/APOBR/TPST1/LTB/LAMB3/CD52/HPGDS/TNNT1/HOXA1/PRAF2/DUSP10/MGAT3/NETO2/CHI3L1/IER3/MMP19/NEFH/ISG20/BARX1/DEPP1/SPRR3/STC1/GMFG/AHR/PLAUR/BIRC3/IL32/SFN/S100A2/KIF21B/NR2E1/ZNF780B/CYP2B6/HLA-G/RAB3…
SMID_BREAST_CANCER_RELAPSE_IN_LUNG_DN	SMID_BREAST_CANCER_RELAPSE_IN_LUNG_DN	37	-0.657719	-2.66752	4.79942617504196e-08	5.54322769697747e-07	2.88923627711034e-07	2817	tags=54%, list=9%, signal=49%	ADIPOQ/SCGB1D2/ABCA8/CXCL14/ITGA7/TFF1/COL14A1/PPP1R1A/CILP/ADH1B/DUSP6/LRRC31/LMOD1/FABP4/TOX3/SCGB2A2/DPT/RAPGEF3/PDCD4/HMGCS2
KLEIN_TARGETS_OF_BCR_ABL1_FUSION	KLEIN_TARGETS_OF_BCR_ABL1_FUSION	44	0.669510651855374	2.18797349328556	4.80723211078528e-08	5.54322769697747e-07	2.88923627711034e-07	4246	tags=61%, list=14%, signal=53%	SYK/CSF1R/PTPRC/NCF4/BTK/CXCR4/CD19/CD38/IKZF1/BLNK/MNDA/ITGAL/CSF3R/IL7R/MYD88/PAX5/CD33/SPIB/SIGLEC8/POU2AF1/IRF4/PML/CD79A/RUNX1/GATA1/NUP98/DNTT
REACTOME_SIGNALING_BY_VEGF	REACTOME_SIGNALING_BY_VEGF	105	0.534942261902376	1.98004832077124	5.0186674493732e-08	5.77270981119734e-07	3.00884674335793e-07	7183	tags=49%, list=24%, signal=37%	CYBB/SH2D2A/NCF2/NCF4/CYBA/ACTG1/VAV1/NCK1/PRKCB/NCF1/PTK2B/NCKAP1L/ACTB/NRAS/CYFIP2/VAV3/WASF1/PAK2/FYN/PAK1/NOS3/PGF/RHOA/PRKCD/CDC42/PRR5/ABI2/ROCK1/ELMO2/MAPKAPK2/ABI1/ITPR3/CTNNA1/CTNNB1/PXN/MAPK12/MAPKAPK3/SRC/HSPB1/HSP90AA1/RAC1/AHCYL1/JUP/AXL/PIK3CB/AKT2/MTOR/CYFIP1/PRKCZ/KRAS/MAPK14
REACTOME_INTERLEUKIN_1_SIGNALING	REACTOME_INTERLEUKIN_1_SIGNALING	102	0.538042418467142	1.98858215515016	5.12096203086158e-08	5.87582976726266e-07	3.06259483639051e-07	9386	tags=57%, list=31%, signal=40%	MYD88/MAP2K6/FBXW11/IL1RAP/IL1R2/IL1A/MAP3K8/IRAK4/IL1RN/SQSTM1/IL1R1/PSMA5/PSMB9/TNIP2/IRAK3/PSMA8/IL1B/MAP2K1/UBE2N/NFKB2/NKIRAS2/SAA1/PSMB8/CHUK/PSMA7/PSMD1/IRAK2/RIPK2/NFKBIB/PSMA4/UBC/PSME2/PSMD3/TOLLIP/PSMD14/PSMB2/PSMB10/MAP2K4/PSMD2/TRAF6/TAB1/UBA52/NOD2/CUL1/PSMC5/PSMC4/MAP3K7/PSMB3/IKBKB/S100A12/RELA/PSME1/PSMB5/RPS27A/PSMD10/NFKB1/IKBKG/PSMC6
GRAHAM_CML_QUIESCENT_VS_NORMAL_QUIESCENT_UP	GRAHAM_CML_QUIESCENT_VS_NORMAL_QUIESCENT_UP	90	0.555814559686002	2.02127146578019	5.2805255029822e-08	6.043990643438e-07	3.15024350074204e-07	3224	tags=44%, list=11%, signal=40%	CD38/RRM2/MICAL2/DLGAP5/TOP2A/TFR2/HDC/MELK/TPSAB1/APOC1/CENPF/NUSAP1/CASP3/PPIF/HPGDS/DHFR/CDC20/CDK1/CEP55/APOBEC3B/AMMECR1/CCL8/EZH2/TK1/CCL20/PDLIM1/PCLAF/CDKN3/CCNB2/BAZ1A/MCM5/APOE/RACGAP1/IL1RN/ZWINT/KIF15/KIF11/CENPU/CLEC11A/CCL5
HUANG_DASATINIB_RESISTANCE_DN	HUANG_DASATINIB_RESISTANCE_DN	67	-0.53433	-2.389	5.36970689209462e-08	6.13096509276749e-07	3.19557624691833e-07	2205	tags=36%, list=7%, signal=33%	GREB1/ACSS3/ISOC1/IRX5/TFF1/EPB41L5/TOB1/GPD1L/CLDN3/TPD52/CYB561/SLC35A1/ICA1/SLC1A2/SORBS2/PLCB4/CHPT1/MAPT/PDCD4/TBC1D30/HID1/CREB3L4/ABCA3/CHRM1
MISSIAGLIA_REGULATED_BY_METHYLATION_DN	MISSIAGLIA_REGULATED_BY_METHYLATION_DN	116	0.522119318918159	1.95921215020684	5.57585490992833e-08	6.35073474667572e-07	3.31012439312309e-07	7680	tags=56%, list=25%, signal=42%	LMNB1/MKI67/DLGAP5/HMGB3/SMC4/UBE2C/CENPF/NUSAP1/CDC45/RCC1/CCNA2/BUB1B/NEK2/AURKA/DHFR/CDK1/SEMA3A/EZH2/KIFC1/TK1/MDFI/DNMT1/STMN1/NCAPH/CENPE/PCLAF/CDKN3/MTFP1/RNASEH2A/MCM5/CDC6/CDT1/LBR/ZWINT/CENPM/PRKDC/TMPO/ANP32B/KIF14/HNRNPA1/KNTC1/MSH6/CDKN2C/TYMS/FOXM1/MICU1/RANBP1/RFC4/FUT8/RPA3/KIAA0586/ITGB4/KIF22/HMGB2/ESPL1/LIG1/PRC1/MECOM/NCAPD3/PIR/CAD/PCDH7/DTYMK/SMC1A/PAICS
BILD_HRAS_ONCOGENIC_SIGNATURE	BILD_HRAS_ONCOGENIC_SIGNATURE	241	0.445881663837171	1.76473130114566	5.64083112799016e-08	6.40903233539615e-07	3.34051021117111e-07	5454	tags=40%, list=18%, signal=33%	ADAM8/PIK3CD/PTHLH/SLC16A3/CHST11/LIF/EPHA4/ACOT7/MBOAT2/CCNA1/MYD88/ARHGAP25/LYN/ABCA1/SERPINB3/CXCL1/TMEM154/SEMA4B/CASP1/PTPRE/MED25/PRNP/PIM1/PPIF/SERPINB1/FAM83A/GJB3/IL11/ZBED2/IER3/G0S2/CCL20/MMP14/AHNAK2/NAP1L1/IL1A/TNFRSF10B/TRIM22/BCL6/CXCL8/KCNK1/COL12A1/PLAUR/TNFRSF12A/S100A6/SFN/NDRG1/SESN2/MFSD2A/GDF15/CD55/MXD1/ADRB2/ELOVL7/MFAP2/MCL1/MID1/UPP1/DLST/FERMT1/FGFBP1/TOP1/EFNB1/LGALS8/…
KUMAMOTO_RESPONSE_TO_NUTLIN_3A_DN	KUMAMOTO_RESPONSE_TO_NUTLIN_3A_DN	10	0.916221967588803	2.11137840255102	5.68344511494784e-08	6.44169986564942e-07	3.35753715263029e-07	2569	tags=100%, list=8%, signal=92%	KNL1/CENPF/CCNA2/CDC20/CCNB1/KIFC1/CDKN3/CKS2/SPAG5/KIF2C
HINATA_NFKB_TARGETS_KERATINOCYTE_UP	HINATA_NFKB_TARGETS_KERATINOCYTE_UP	84	0.569313902434474	2.05780449680089	5.79351484209526e-08	6.55047773022303e-07	3.41423425577185e-07	7398	tags=62%, list=24%, signal=47%	TNFAIP8/MMP9/PLAU/TIAM1/CXCL6/BCL2A1/CDH3/IL7R/TNIP1/ITGB6/TNC/SPRR1B/CCL20/MMP1/ESM1/MMP14/TAP1/CXCL8/RARRES1/BIRC2/TNFAIP2/TNFAIP6/IL32/TRAF1/IL1RN/GADD45A/SERPINE1/ARHGDIB/ICAM1/MTSS1/GSTO1/IL1B/CCL5/ARHGDIA/SAA1/STAT5A/SOD1/RND3/XPC/RAC1/GBP1/WFDC2/TNFAIP3/IL15/PNRC1/FN1/CDKN1A/CYP27B1/IRF1/SLC7A2/LITAF/SOD2
DER_IFN_BETA_RESPONSE_UP	DER_IFN_BETA_RESPONSE_UP	101	0.549105642918099	2.02177389239074	6.02305137928567e-08	6.79347566979138e-07	3.54088942865006e-07	8702	tags=60%, list=28%, signal=43%	IFITM1/IFI30/SP110/BST2/LIPA/PLSCR1/PLOD2/OAS2/PARP4/IFI16/C1S/GMFB/IRF2/TAP1/NAP1L1/NMI/CASP8/TRIM22/ELF1/MX2/PLAUR/CTR9/TRIM14/ADAR/HIF1A/HLA-A/ETS2/OASL/PML/PSMB9/AP3M2/ARID3A/TRAPPC10/RHOC/ADAM9/CSRP3/PSMB8/ITGA2/PDXK/PMAIP1/ISG15/PARP1/STAT1/IFIT5/BAG1/GBP1/EPS15/BTG1/POLR2B/PSMB10/ELK4/IRF1/TRIM21/FUBP1/IFIT3/DNAJC2/IFIT2/RBMX/PPP5C/EIF3A/PSME1
SHETH_LIVER_CANCER_VS_TXNIP_LOSS_PAM1	SHETH_LIVER_CANCER_VS_TXNIP_LOSS_PAM1	249	0.437479049802824	1.73363712699748	6.27905218305914e-08	7.06507396965516e-07	3.68245165623017e-07	5731	tags=41%, list=19%, signal=34%	SPON2/TRIB2/RNASE2/PLAU/CSTB/TGM2/TOP2A/RELL1/SMC4/SECTM1/LOX/RAI14/ANXA4/SEMA4B/CASP1/TFRC/FPR2/TWF2/PTPRE/CDCA5/IKBKE/NEK2/BICD1/CDC20/SRD5A3/CEP55/LYVE1/LEPROTL1/BOK/PLA1A/RPH3A/BCL2L11/PITPNM1/PAFAH1B3/IFNGR1/CCM2/TCF4/KCTD17/SH3BGRL3/KIAA0930/STMN1/CLDN1/NAP1L1/PSPH/TRPC6/DYNLL1/BCL10/E2F3/SRD5A2/LIMK1/PLIN3/ITGA3/PRSS23/MTF1/DNAJC5B/CORO1C/FAM3C/ACKR3/HEXA/DHX9/C15orf39/APEX2/ENPP2/DCK/KIF1…
JOHANSSON_GLIOMAGENESIS_BY_PDGFB_UP	JOHANSSON_GLIOMAGENESIS_BY_PDGFB_UP	53	0.633741726191049	2.13957755107669	6.43819160285793e-08	7.22663680639633e-07	3.76666129625632e-07	4124	tags=51%, list=13%, signal=44%	HMOX1/TMEM176B/PPP1R18/CHST11/RRM2/SPP1/CDC42SE1/PDGFRA/MKI67/TOP2A/SULF2/PLK1/CDC20/TAGLN2/CDK1/FRMD8/FTL/NCAPD2/DYNLT1/PBK/MCM3/MCM2/STAT3/NIN/TPM4/HNRNPA1/LGALS1
GRADE_COLON_AND_RECTAL_CANCER_UP	GRADE_COLON_AND_RECTAL_CANCER_UP	279	0.432676235343861	1.72611809134133	6.56079692232694e-08	7.34651163808514e-07	3.82914235086222e-07	7208	tags=43%, list=24%, signal=33%	TGFBI/IFITM1/PLAU/PXDN/RRM2/AMPD3/SPP1/LST1/PKM/SHISA5/MELK/FXYD5/TKT/NUSAP1/CDC45/RCC1/HSPA4/AURKA/PLK1/CDC25B/TIMELESS/CCNB1/CDK1/CFB/PAFAH1B3/SKA3/AHCY/ZMYND8/EPHB2/DGAT2/DDX39A/POMP/MCM4/LY6E/CTSB/XRN2/NMI/DUSP18/ATP6AP2/USP9X/MCM5/CKS2/HJURP/POLR1D/NOP56/THY1/DHX9/DNTTIP1/CDC6/INTS7/ABCB8/GDF15/ETS2/LDHB/MCM3/HNRNPA2B1/RAN/UBD/CCT5/THOC3/MCM2/PRKDC/SSB/RLIM/FERMT1/CCT7/BORA/KPNA3/SSRP1/LDHA/…
REACTOME_S_PHASE	REACTOME_S_PHASE	161	0.487110149175608	1.87303024410177	6.65010864140868e-08	7.42861895591974e-07	3.87193825503071e-07	9495	tags=53%, list=31%, signal=37%	UBE2D1/ESCO2/CCNA1/UBE2C/CDC45/CCNA2/CDCA5/CDC25B/RB1/MCM4/RAD21/MCM5/CDC6/CDT1/ORC6/POLD1/PSMA5/MCM3/MCM2/CDK2/PSMB9/E2F4/PSMA8/WAPL/CDKN1B/DNA2/FZR1/POLE4/UBE2E1/PSMB8/GINS2/CCNE2/MCM6/PSMA7/POLA2/PSMD1/SKP2/RFC4/MAX/RPA3/PSMA4/UBC/CDK7/POLE2/PSME2/PRIM2/PDS5B/PSMD3/AKT2/GINS4/LIG1/POLD4/PSMD14/PSMB2/GINS1/PSMB10/GINS3/RPA2/MCM7/CDKN1A/PSMD2/CDK4/UBA52/CUL1/PSMC5/PSMC4/RFC2/CDC27/FEN1/E2F1/SMC1…
DIRMEIER_LMP1_RESPONSE_LATE_UP	DIRMEIER_LMP1_RESPONSE_LATE_UP	54	0.626399350939258	2.1190918289137	6.66786963177247e-08	7.43059716519105e-07	3.8729693355316e-07	4770	tags=48%, list=16%, signal=41%	HMOX1/PLEK/IRF5/IL4R/RHOG/CCL22/VOPP1/SERPINB9/TNIP1/LYN/TNFRSF1B/SPIB/ANP32A/ADGRE5/BATF/TRAF1/SQSTM1/ATP13A3/CD58/NFKB2/OTUD4/BZW1/STAT5A/SWAP70/RFTN1/STIP1
ONO_AML1_TARGETS_UP	ONO_AML1_TARGETS_UP	25	0.766821451261861	2.22541099312964	6.77896690807047e-08	7.53632995736926e-07	3.92807928871069e-07	2392	tags=56%, list=8%, signal=52%	HAVCR2/GZMA/CD38/PDCD1/NKG7/PDCD1LG2/RGS2/FASLG/SLAMF7/GZMB/CXCR6/CD244/PAK1/EOMES
BIOCARTA_IL12_PATHWAY	BIOCARTA_IL12_PATHWAY	19	0.807411276684957	2.22043812787134	7.17944493367403e-08	7.94354300161506e-07	4.14032651438194e-07	3228	tags=74%, list=11%, signal=66%	CD247/CD3E/IL12RB2/IL12RB1/CCR5/MAP2K6/CXCR3/CD3G/JAK2/IL18R1/CD3D/STAT4/IL18/TYK2
PID_FCER1_PATHWAY	PID_FCER1_PATHWAY	60	0.611650615263732	2.10225303848541	7.17917629083243e-08	7.94354300161506e-07	4.14032651438194e-07	4961	tags=45%, list=16%, signal=38%	SYK/LAT2/HCLS1/FCER1G/LCP2/FCGR2B/BTK/DOK1/VAV1/PRKCB/MS4A2/WIPF1/CBL/LYN/PAK2/GRB2/ITK/FYN/PTPN13/MAP2K1/FCER1A/PLA2G4A/SHC1/IGHE/CHUK/SOS1/PXN
MULLIGHAN_NPM1_SIGNATURE_3_UP	MULLIGHAN_NPM1_SIGNATURE_3_UP	317	0.417130394712592	1.67518971281698	7.80128583851473e-08	8.6110630146266e-07	4.48825070994434e-07	6102	tags=34%, list=20%, signal=28%	ADCY7/CD84/ITGAX/KYNU/SRGN/CARD9/SDS/CPVL/RESF1/TRAF3IP3/RNASE2/SEL1L3/VOPP1/GPR137B/PDCD1/SH3BP2/BAX/SNX10/SMC4/NCOA3/ADAM12/AAK1/TNC/FANCA/MAP3K5/OSTF1/DHFR/SELENOP/SLC46A3/NFE2/TGS1/WNK1/ARHGAP11A/COL1A2/B4GALT4/NFATC1/FADS1/NFE2L2/CEP135/CHGB/EGFL6/GABBR2/NEIL3/HOXB2/CENPI/SPDL1/YWHAB/CDK5R1/ZNF780B/GTSE1/RAB38/RAD51/DCK/TRIM38/TXNIP/ABHD2/ORC6/TRIM31/TMPO/TANK/CEP104/CDK2/MSH3/WRAP73/TOP1/DP…
PID_AMB2_NEUTROPHILS_PATHWAY	PID_AMB2_NEUTROPHILS_PATHWAY	41	0.674353407777413	2.16418209742935	7.86336683504228e-08	8.65902030389609e-07	4.51324696618416e-07	3313	tags=46%, list=11%, signal=41%	HCK/ITGB2/SELPLG/ITGAM/MMP9/PLAU/MMP2/FGR/LCK/LYN/FYN/PLAUR/LRP1/THY1/BLK/ICAM1/MST1R/RHOA/ROCK1
KAMMINGA_EZH2_TARGETS	KAMMINGA_EZH2_TARGETS	40	0.67548668061673	2.15768512052804	7.88256919605582e-08	8.65964516644713e-07	4.51357265649482e-07	6822	tags=70%, list=22%, signal=54%	TACC3/MKI67/KPNA2/TOP2A/SMC4/AURKB/NUSAP1/XPO1/CDCA5/NEK2/AURKA/AHCY/ECT2/MCM4/NAP1L1/CCNB2/MAD2L1/EED/MCM3/MCM2/TOPBP1/DNTT/PPP1CC/RPA3/POLE2/RBL1/SETDB1/PRC1
KEGG_REGULATION_OF_ACTIN_CYTOSKELETON	KEGG_REGULATION_OF_ACTIN_CYTOSKELETON	206	0.461030083140996	1.81036587188106	7.93772808054637e-08	8.69967509205165e-07	4.5344370191999e-07	5767	tags=41%, list=19%, signal=33%	RAC2/ITGB2/ITGAX/WAS/PIK3CD/ITGAM/PIK3R5/ACTG1/CSK/SSH2/VAV1/FGD3/TIAM1/GNA13/NCKAP1L/PDGFRA/ACTB/ITGAL/ARPC1B/ITGA4/ARPC4/NRAS/ITGB6/BDKRB2/CYFIP2/VAV3/ARPC5/PIK3CG/WASF1/PAK2/ITGB7/TMSB4X/ARPC2/F2R/ITGA11/ARHGEF6/INSRR/ITGB1/ITGAE/FGF7/ITGAD/LIMK1/PFN1/ITGA3/ARPC3/GSN/ARPC5L/FGF11/PAK1/PIP5K1A/IQGAP3/ARHGEF1/RHOA/MSN/MYL12A/CRKL/MAP2K1/CDC42/ABI2/ROCK1/TIAM2/FGFR3/PDGFRB/MYLK3/SSH1/DIAPH1/FGF1/…
ONO_FOXP3_TARGETS_UP	ONO_FOXP3_TARGETS_UP	24	0.772225578800832	2.21981468983807	8.78175829739546e-08	9.60207783717569e-07	5.00478658632989e-07	2983	tags=62%, list=10%, signal=56%	IL10/CD38/CCR7/TNFRSF18/CCR5/PDCD1LG2/CXCR3/RGS2/SLAMF7/CCR2/ADGRE5/GZMB/ITGAE/PAK1/CREM
MARSON_FOXP3_TARGETS_UP	MARSON_FOXP3_TARGETS_UP	62	0.605620959035488	2.0910405760076	9.63542494971755e-08	1.05107558078257e-06	5.47840692100323e-07	5409	tags=53%, list=18%, signal=44%	RAC2/CORO1A/NCF4/ARHGAP9/STK10/TIAM1/IRF8/GM2A/NKG7/TNFRSF4/RCSD1/SAMHD1/ECM1/RAMP1/BASP1/CD2/CAPG/S100A6/ENO3/S100A10/SLC9A3R1/ETS1/MCL1/PNP/CELF2/PSMB8/SWAP70/ZNF260/LRRC8C/S100A3/DDIT4/OSBPL9/HNRNPLL
MCBRYAN_PUBERTAL_BREAST_4_5WK_UP	MCBRYAN_PUBERTAL_BREAST_4_5WK_UP	255	-0.320279	-1.68998	9.9654499775152e-08	1.08453035235394e-06	5.65277958788672e-07	2143	tags=24%, list=7%, signal=22%	PLET1/CXCL14/CITED1/EPCAM/KRT7/SFRP1/IRX5/C1orf210/MUC15/ENAH/APOD/PDZK1IP1/CSN2/GATA3/PLAT/GALNT3/PLPP2/BEX2/FXYD2/VWF/SHROOM3/IRX1/AQP5/COL9A1/CLDN10/HTRA1/DUSP6/FIGN/BSPRY/TMPRSS2/PLEKHB1/CLDN3/CYB561/FGFR2/ZNF704/KRT14/SOX9/ACTA2/GIPC2/TSPAN8/CNN1/LTF/CEACAM1/SLPI/CSN3/ACTG2/PADI2/EHF/CRACR2B/WWC1/IRX2/ELF5/ANO1/CLDN8/FOLR1/ID2/MANSC1/RNF128/TMED3/ID4
LY_AGING_OLD_DN	LY_AGING_OLD_DN	53	0.628727293591594	2.12264830848813	1.06075858396867e-07	1.15171615413608e-06	6.00296483451038e-07	7446	tags=60%, list=24%, signal=46%	CTSC/MYBL2/POSTN/UBE2C/CENPF/CCNA2/PLK1/CDC20/CDC25B/CCNB1/CDH11/UGCG/DDX39A/CXCL8/PKMYT1/FBN2/KIF11/KIF2C/MCM2/KIF14/TYMS/PPP1CC/PARP1/FOXM1/RANBP1/CKAP5/NUP88/BARD1/HMGB2/PTGS2/CDK4/CENPA
POOLA_INVASIVE_BREAST_CANCER_DN	POOLA_INVASIVE_BREAST_CANCER_DN	129	-0.411929	-2.05151	1.09574710930957e-07	1.18693165896541e-06	6.18651477983396e-07	2014	tags=30%, list=7%, signal=28%	CITED1/CRLF1/NPY2R/ITPR1/TF/GATA3/CLEC3B/PLAT/ITGA7/WIF1/MATN2/SSH3/FRZB/TPM2/MSX2/TESC/MPPED2/IGSF1/SLC27A6/HBA1/HBB/FABP7/CD151/MYLK/ACADSB/SEZ6L2/SLC25A37/DCT/PPP1R3C/EDN3/CNN1/LTF/MAPT/HMGCS2/SYNM/ERBB4/NPY1R/GRIA2/AZGP1
FRASOR_RESPONSE_TO_SERM_OR_FULVESTRANT_DN	FRASOR_RESPONSE_TO_SERM_OR_FULVESTRANT_DN	46	0.653685219719207	2.15680177695428	1.10202082146388e-07	1.19095133891689e-06	6.2074661204122e-07	7660	tags=70%, list=25%, signal=52%	BLM/UBE2C/CENPF/CCNA2/AURKA/CDC20/CDC25B/TIMELESS/CDK1/TK1/STMN1/MYB/RNASEH2A/MCM5/KIF11/KIF2C/MCM3/MCM2/MAZ/MCM6/CDKN2C/POLA2/FOXM1/NUDT1/FKBP1A/CDK8/BARD1/TTLL4/MCM7/NFRKB/RFC2/E2F1
BIOCARTA_COMP_PATHWAY	BIOCARTA_COMP_PATHWAY	18	0.826138990802083	2.22564086412097	1.11867248926139e-07	1.2061417767048e-06	6.28664158698368e-07	1291	tags=56%, list=4%, signal=53%	C1QC/C1QB/C3/C1QA/C4A/C4B/C1R/CFB/C1S/C6
DAVIES_MULTIPLE_MYELOMA_VS_MGUS_DN	DAVIES_MULTIPLE_MYELOMA_VS_MGUS_DN	26	0.759991777223101	2.22132733820254	1.12851800085098e-07	1.21394054397095e-06	6.32729025330922e-07	2096	tags=62%, list=7%, signal=57%	SLC7A7/FCER1G/DOK1/RNASE6/VNN2/TLR1/MERTK/TMSB4X/LASP1/CAP1/CDK14/S100A8/CTSG/LY96/CD27/SAT1
ODONNELL_TARGETS_OF_MYC_AND_TFRC_UP	ODONNELL_TARGETS_OF_MYC_AND_TFRC_UP	81	0.572886800447018	2.05604824580519	1.20863586885803e-07	1.2971202962086e-06	6.76083902818116e-07	4833	tags=51%, list=16%, signal=43%	PTAFR/MPEG1/CD37/ALOX5/LCP2/ITGAM/MYO1G/IL4R/TP53INP1/FCMR/TMEM156/MR1/PYHIN1/ANXA4/UCP2/HLA-DQA1/GLIPR1/SYT17/CD72/HLA-DQB1/LGALS9/ZBED2/ZBP1/IL13RA1/TRIM22/PTGS1/HLA-DOB/CD27/SAT1/TXNIP/IDS/CD69/NRCAM/TNFRSF14/FCRL4/PLCXD2/ZMAT3/RGS1/STK17B/ZNF594/SLC2A3
HAHTOLA_SEZARY_SYNDROM_UP	HAHTOLA_SEZARY_SYNDROM_UP	96	0.538320545755921	1.97107600220795	1.22123628756429e-07	1.30762327841273e-06	6.81558257988221e-07	4613	tags=48%, list=15%, signal=41%	SAMSN1/MS4A4A/C3AR1/CD28/NCF4/IL2RA/MMP9/RNASE2/LILRA5/FAS/RRM2/PTTG1/SMC4/ARMT1/TRAT1/TLR1/NUSAP1/JPT1/ICOS/GLIPR1/IMPA2/NFE2/RECQL/EZH2/GPR171/PGD/NINJ2/BAZ1A/CKS2/IL10RB/ACTR1A/CD55/DYSF/RTCA/TOP1/LGALS8/IDS/FAR2/WAPL/PNP/S100P/TNFSF10/PDXK/TYMS/STAT1/ETHE1
REACTOME_INTEGRIN_CELL_SURFACE_INTERACTIONS	REACTOME_INTEGRIN_CELL_SURFACE_INTERACTIONS	83	0.561605905478118	2.02968584267868	1.24449723449696e-07	1.32946635602469e-06	6.92943287738054e-07	5915	tags=51%, list=19%, signal=41%	ITGB2/ITGAX/ITGAM/COL10A1/ICAM3/LUM/SPP1/ITGAL/ITGA4/COL8A1/ITGB6/ITGB7/TNC/ITGA11/ITGB1/COL1A2/ITGAE/COL1A1/COL5A2/ITGAD/ITGA3/COL7A1/ICAM2/ICAM1/PECAM1/AGRN/COL5A1/COL4A1/COL6A3/COL8A2/ITGA2/COL18A1/COL6A5/VCAM1/ITGB8/ITGA8/COL16A1/THBS1/FBN1/COL3A1/ICAM5/COL13A1
RODWELL_AGING_KIDNEY_NO_BLOOD_UP	RODWELL_AGING_KIDNEY_NO_BLOOD_UP	214	0.453381129020451	1.78712887271943	1.26589491946816e-07	1.34922332357077e-06	7.03240997029512e-07	6939	tags=50%, list=23%, signal=39%	C1QC/C1QB/MSR1/OSMR/GPNMB/LUM/C3/PXDN/C1QA/SPON1/RHEX/CXCL6/ALPK2/MRC1/GABRP/C4A/DRAM1/ITGB6/TPSAB1/ANTXR2/TMEM200A/CTTNBP2NL/TNC/SERPINH1/MMP11/C1R/IFI27L2/TMPRSS4/MTHFD1L/NNMT/GPX8/CFB/SLC46A3/C1S/CDH11/STAB1/SLC1A3/COL1A2/USP31/ANTXR1/PGM2L1/CLDN1/ISLR/COL1A1/ADRA2A/RARRES1/ZFAS1/MIR34AHG/MMP7/RAB34/POLR1D/CTHRC1/MICALL2/PLOD3/TPBG/ABCC3/LACC1/AEBP1/TSPAN1/ANXA2/MYOF/COL5A1/RAD54L/LOXL1/ERICH3…
PASQUALUCCI_LYMPHOMA_BY_GC_STAGE_UP	PASQUALUCCI_LYMPHOMA_BY_GC_STAGE_UP	272	-0.315856	-1.6822	1.30423395855492e-07	1.38690508132831e-06	7.22881449749457e-07	2918	tags=26%, list=10%, signal=24%	CLVS1/ERGIC1/GPR89A/RAB2A/SLC25A33/ASPH/CCNG1/TMEM248/SURF4/PDIA6/SMPDL3B/KDELR2/SLC12A8/EPCAM/PIWIL4/CRLF1/GORASP2/CRELD2/LARGE2/TF/ANXA5/XBP1/PDIA3/CKAP4/MATN2/SPCS2/SHROOM3/SRP54/SSR3/YIPF6/ARMCX3/WIPI1/FNIP2/UNC13B/ECHDC2/TMEM150A/SPINT2/RBM47/MYOM1/SEC61A1/BHLHA15/PLA2G12A/SSR2/SYDE2/ENPP1/CPED1/COQ3/ELL2/FKBP11/MAMDC2/HM13/ICA1/RAB3D/TMED9/CPEB3/TSPAN13/CHID1/P4HB/GPM6A/OSBPL1A/SELENOM/CLPT…
VERNELL_RETINOBLASTOMA_PATHWAY_UP	VERNELL_RETINOBLASTOMA_PATHWAY_UP	70	0.583178962929059	2.04636798208828	1.36308968088667e-07	1.44618213403662e-06	7.53777783157952e-07	6937	tags=51%, list=23%, signal=40%	RRM2/ESCO2/ASF1B/MELK/BLM/FANCA/CDCA5/CENPK/RAB27A/CLSPN/EZH2/EPS8/E2F2/MCM4/RAD51AP1/CDCA4/KCNK1/EED/NPAT/DCK/TMPO/FAM161A/FBXO5/BTG3/ATAD2/CDCA7L/VRK1/SKP2/RFC4/BARD1/HUNK/HMGB2/HAUS1/MCM7/CDKN1A/FAM111A
REACTOME_DNA_DOUBLE_STRAND_BREAK_REPAIR	REACTOME_DNA_DOUBLE_STRAND_BREAK_REPAIR	131	0.507052111608811	1.92600996575002	1.40280697027412e-07	1.48493029404643e-06	7.73974065124264e-07	9519	tags=60%, list=31%, signal=42%	CHEK2/KPNA2/CCNA1/BLM/BRCA2/CCNA2/TDP1/TIMELESS/BRCA1/CLSPN/TP53/RAD51AP1/LIG4/XRCC1/RAD51/PPP4C/POLD1/PRKDC/CDK2/EYA2/EYA4/SMARCA5/EXO1/DNA2/SLX4/XRCC5/DCLRE1C/UBE2N/POLE4/BABAM2/EYA1/BRIP1/TOPBP1/RHNO1/PARP1/POLQ/SPIDR/RFC4/XRCC4/TOP3A/RPA3/BARD1/RAD9B/UBC/POLE2/NSD2/TP53BP1/RNF168/XRCC2/POLD4/ABRAXAS1/UBE2I/RPA2/KDM4A/UBA52/SUMO2/KDM4B/RFC2/RAD50/RBBP8/FEN1/PPP4R2/POLD3/BAZ1B/ATR/PIAS4/PPP5C/R…
LIU_VAV3_PROSTATE_CARCINOGENESIS_UP	LIU_VAV3_PROSTATE_CARCINOGENESIS_UP	89	0.545810311649521	1.98380093044119	1.40887752028388e-07	1.48796678108163e-06	7.75556740232824e-07	4714	tags=49%, list=15%, signal=42%	PLA2G7/ITGB2/CYBB/TYROBP/FCER1G/CD1D/LILRB3/GPNMB/CCL11/CTSS/C3/C1QA/BCL2A1/SPP1/TGM2/EPHA4/ITGB6/C4B/TNFSF13B/CASP1/TNC/PLOD2/SERPINB1/MBP/RNASEL/TAP1/CTSK/MMP7/LTBP2/HDAC9/CCND2/CFH/SAT1/IGKC/ARHGDIB/IGHM/PSMB9/CD74/TNFSF10/PSMB8/NID1/CDKN2C/STAT1/CD36
RUIZ_TNC_TARGETS_UP	RUIZ_TNC_TARGETS_UP	154	0.477671047391215	1.83454803631178	1.45008592162295e-07	1.52801570924758e-06	7.96431007436306e-07	7270	tags=49%, list=24%, signal=37%	SCG2/TBXAS1/CHST15/CTSA/TPP1/ACSL4/TRIB2/RESF1/TDO2/SLC5A3/SPP1/CTSC/PDGFRA/LTA4H/ROBO1/KDM5B/ANXA4/C21orf91/ATP2B4/SELENOP/IMPA2/CDH11/COL1A2/NAP1L1/COL5A2/BCL6/RARRES1/PTPN13/APOE/GLCE/SAT1/PHF21A/GSN/GDF15/ENPP2/IL1R1/ZNF532/WASHC2C/TCF12/TBL1XR1/SEMA5A/PDGFRB/BTN3A3/BNIP3L/NBR1/MAFB/SEMA3C/TNFSF10/EYA1/COL18A1/SLC6A15/LEF1/RCBTB1/ARHGAP28/VCAM1/MAGED4B/SLC2A3/LRIG1/DDIT4/PLAAT4/CBLB/CLCA2/COL…
REACTOME_TP53_REGULATES_TRANSCRIPTION_OF_CELL_DEATH_GENES	REACTOME_TP53_REGULATES_TRANSCRIPTION_OF_CELL_DEATH_GENES	44	0.656037908478313	2.14394431270545	1.56607904044854e-07	1.63909218490188e-06	8.54326190628755e-07	4545	tags=48%, list=15%, signal=41%	IGFBP3/TNFRSF10C/FAS/TP53INP1/BAX/CASP10/BID/BIRC5/CASP1/NLRC4/TP53/TP53I3/TNFRSF10B/BCL6/NDRG1/TP63/RABGGTB/TNFRSF10A/BNIP3L/PMAIP1/TP73
KEGG_P53_SIGNALING_PATHWAY	KEGG_P53_SIGNALING_PATHWAY	68	0.59481087739454	2.07876852432325	1.56150495288889e-07	1.63909218490188e-06	8.54326190628755e-07	9930	tags=78%, list=32%, signal=53%	CHEK2/IGFBP3/FAS/RRM2/SHISA5/BAX/BID/CASP3/CCNB1/CDK1/TP53/TP53I3/CCNB2/CASP8/TNFRSF10B/CDK6/SFN/CCND2/SESN2/GTSE1/GADD45A/SERPINE1/CCNB3/CDK2/CCNG2/RRM2B/SESN3/PMAIP1/CCNE2/ZMAT3/CDKN2A/TP73/ADGRB1/SESN1/THBS1/CCND3/PPM1D/TP53AIP1/CDKN1A/CDK4/APAF1/ATR/IGF1/CCNE1/COP1/MDM2/CASP9/SIAH1/EI24/CHEK1/SERPINB5/BBC3/CYCS
WOO_LIVER_CANCER_RECURRENCE_UP	WOO_LIVER_CANCER_RECURRENCE_UP	103	0.540702639330961	2.00007250524244	1.56579119281791e-07	1.63909218490188e-06	8.54326190628755e-07	5672	tags=53%, list=19%, signal=44%	ARHGAP4/IGFBP3/PLAU/CXCL6/TEAD4/PKM/LOX/POSTN/RHOF/CXCL1/TMSB10/PFKP/TGFB1/RGS2/ENO2/LAMP3/TREM2/COL1A2/HKDC1/HMGA1/ARHGEF2/COL1A1/FGD6/CXCL8/EVL/E2F3/PLAUR/S100A6/CCND2/LPCAT1/ENPP2/TPBG/RGS10/ALDOA/SEMA6A/PTMA/TPM4/SOCS1/LAMA5/HK2/COL6A3/SEMA3C/PFKM/UBR5/GPC4/RGS1/CCNI/DDR1/DAB2/MAPK12/COL11A1/TGFB2/DPYSL3/CCL2/NOTCH2
REACTOME_MITOTIC_SPINDLE_CHECKPOINT	REACTOME_MITOTIC_SPINDLE_CHECKPOINT	110	0.526615720662954	1.96847977025895	1.75064850851008e-07	1.82814912787559e-06	9.52866284584672e-07	7474	tags=55%, list=24%, signal=42%	UBE2D1/BUB1/SKA1/AURKB/UBE2C/RANGAP1/BIRC5/KNL1/CENPF/XPO1/BUB1B/PLK1/NUF2/CDC20/CENPK/NDE1/MAD1L1/KIF2A/CENPE/NDC80/DYNLL1/MAD2L1/CENPI/SPDL1/ZWINT/B9D2/CENPM/SGO1/CENPU/KIF2C/PPP2R5E/DYNC1LI1/CENPL/PPP2CA/CENPN/NUP85/UBE2E1/KNTC1/ITGB3BP/MAPRE1/SKA2/NUP98/BUB3/PPP1CC/PPP2R1A/CENPO/CKAP5/SGO2/SPC24/SPC25/KIF18A/ERCC6L/DYNC1I2/ZWILCH/RCC2/MIS12/DYNLL2/NSL1/PPP2R1B/CENPA/CDC27
GHANDHI_BYSTANDER_IRRADIATION_UP	GHANDHI_BYSTANDER_IRRADIATION_UP	81	0.569935062294353	2.04545467645409	1.77186876953119e-07	1.84616012825368e-06	9.62253962400582e-07	4399	tags=51%, list=14%, signal=43%	KYNU/POU2F2/MMP10/LIF/BCL2A1/CXCL1/SLC16A6/LAMB3/PTGES/ATP6V1C1/G0S2/MMP1/NAMPTP1/IL1A/CXCL8/MMP3/STC1/TSLP/AHR/BIRC3/SAT1/MT1G/IFNE/C9orf72/SLC7A11/RELB/CREB5/MCTP2/MT1E/GCLM/IRAK3/MCTP1/IL1B/CD69/IL33/PLA2G4A/GPR68/PLEK2/SLC6A15/LRRC8B/TUT7
REACTOME_CHEMOKINE_RECEPTORS_BIND_CHEMOKINES	REACTOME_CHEMOKINE_RECEPTORS_BIND_CHEMOKINES	47	0.637032593081999	2.11325426849149	1.95076979300243e-07	2.02801503983944e-06	1.05704021987486e-06	2107	tags=49%, list=7%, signal=46%	CCR1/CXCR4/CCR7/CXCL16/CXCL6/CCR4/CXCL13/CXCR2/CXCR1/CCR5/CXCL1/CCR3/CXCR3/CCR6/CCL13/CCR2/CCL20/CCRL2/CXCR6/XCR1/CXCL8/CCR8/ACKR3
SENGUPTA_EBNA1_ANTICORRELATED	SENGUPTA_EBNA1_ANTICORRELATED	145	0.483999633556896	1.84891432663421	2.03851727209345e-07	2.11450664362014e-06	1.10212129771781e-06	6689	tags=48%, list=22%, signal=38%	SIGLEC7/ARHGAP4/KCNAB2/CD247/STK10/TRAF3IP3/RHEX/PARP15/TNFRSF18/FGD2/TNFSF14/TRAC/RPS6KA1/CYFIP2/PTPRE/CTNS/TMEM102/KCTD17/CTLA4/RASA3/SYT11/CYLD/FCRL1/PPP1R9B/GALNS/ANXA11/FGF11/ARL10/PLEKHF1/HLA-A/SFXN3/FCHSD1/ARHGEF1/WBP1L/RSPO1/CCDC74B/IDS/RASAL3/NIN/CCDC141/OTULINL/CFAP221/SMPD3/RAPGEF1/EFTUD2/B3GALT4/ATP6V0E1/CLEC2D/WDR81/PPARD/GATA2/NSUN5/NLRC5/RUBCN/C12orf60/BORCS6/COTL1/EML3/ARHGAP27/PL…
BIOCARTA_FCER1_PATHWAY	BIOCARTA_FCER1_PATHWAY	39	0.675233245645611	2.14439509710471	2.29948547652829e-07	2.37989064797928e-06	1.24044451564684e-06	4912	tags=54%, list=16%, signal=45%	SYK/FCER1G/BTK/VAV1/PRKCB/MS4A2/CALM3/LYN/PIK3CG/PAK2/GRB2/NFATC1/NFATC4/NFATC3/MAP2K1/FCER1A/PLA2G4A/PPP3CC/SHC1/ELK1/SOS1
KEGG_ASTHMA	KEGG_ASTHMA	28	0.733778616448145	2.17729194424674	2.38118548267237e-07	2.45897087510634e-06	1.28166264225243e-06	3328	tags=64%, list=11%, signal=57%	FCER1G/CCL11/IL10/HLA-DMB/MS4A2/HLA-DPA1/HLA-DRA/HLA-DQA1/CD40LG/HLA-DQB1/HLA-DPB1/HLA-DOA/HLA-DRB1/HLA-DOB/HLA-DMA/HLA-DQA2/RNASE3/FCER1A
ALCALA_APOPTOSIS	ALCALA_APOPTOSIS	85	0.545695828091779	1.97608785618783	2.40778225162832e-07	2.48092330893943e-06	1.2931046705559e-06	5273	tags=48%, list=17%, signal=40%	RAC2/SAMSN1/CYSLTR1/CD48/PSTPIP1/CD7/TRAF3IP3/FAS/TBC1D10C/BAX/CYFIP2/RHOH/CASP1/XPO1/AURKA/PFKP/GPI/HSPA8/GZMB/GAPDH/RIT1/MATK/IL32/CASP4/HLA-A/CHMP7/CCT5/CYTH2/RHOA/HCCS/MFAP1/MFF/BNIP3L/CD74/AAAS/MARK2/STX4/AP5Z1/FAM104A/DENND1A/SYMPK
REACTOME_CLEC7A_DECTIN_1_SIGNALING	REACTOME_CLEC7A_DECTIN_1_SIGNALING	100	0.528482177921127	1.94506812878021	2.71706995725243e-07	2.79341240959116e-06	1.45597996544896e-06	9386	tags=55%, list=31%, signal=38%	SYK/CARD9/CARD11/UBE2D1/CCL22/PLCG2/FBXW11/CLEC7A/NFATC1/CASP8/BCL10/RELB/NFATC3/PSMA5/PSMB9/PRKCD/PSMA8/IL1B/UBE2N/NFKB2/ITPR3/PYCARD/PSMB8/CHUK/PSMA7/PSMD1/SRC/MALT1/PSMA4/UBC/AHCYL1/PSME2/PSMD3/PSMD14/UBE2D2/PSMB2/PSMB10/PSMD2/TRAF6/TAB1/UBA52/CUL1/PSMC5/PSMC4/MAP3K7/PSMB3/IKBKB/RELA/PSME1/PSMB5/RPS27A/PSMD10/NFKB1/IKBKG/PSMC6
FISCHER_DIRECT_P53_TARGETS_META_ANALYSIS	FISCHER_DIRECT_P53_TARGETS_META_ANALYSIS	302	0.418654079782796	1.67658323018646	2.73093738312958e-07	2.80147152746206e-06	1.46018053179532e-06	6230	tags=41%, list=20%, signal=33%	POU2F2/TNFAIP8/TNFRSF10C/LIF/FAS/RGL1/TP53INP1/CDC42SE1/BAX/DRAM1/CYFIP2/ANXA4/IKBIP/EDN2/PRDM1/CSNK1G1/SULF2/ZNF385A/TGS1/IER3/EDA2R/TMEM63B/FCHSD2/SUPT7L/GPX1/BTBD10/TP53/TP53I3/ARAP1/E2F7/RAP2B/ORAI3/TNFRSF10B/TRIM22/BCL6/APOBEC3H/BCL10/ISYNA1/GPR87/ITGA3/KLHL12/TIGAR/SFN/S100A2/KCTD1/LRP1/SESN2/COL7A1/FBN2/ASCC3/RNF19B/GADD45A/SFXN5/NCEH1/GDF15/TXNIP/ZNF561/SERPINE1/TSKU/FDXR/ABCA12/KLHDC7A/A…
BURTON_ADIPOGENESIS_PEAK_AT_8HR	BURTON_ADIPOGENESIS_PEAK_AT_8HR	37	0.678742165193563	2.12989855111695	2.8744647686931e-07	2.94221096478344e-06	1.53353661784438e-06	4061	tags=57%, list=13%, signal=49%	SLC16A1/TIAM1/MNDA/TEAD4/SAMHD1/UCP2/XPO1/PLAC8/VDR/HSPH1/SLC7A6/FGL2/NOP56/POR/TOP1/GSTO1/EREG/SRXN1/PRR5/SDC1/BZW1
ODONNELL_TFRC_TARGETS_UP	ODONNELL_TFRC_TARGETS_UP	385	0.398972011211212	1.62453538408134	3.13555735192458e-07	3.20240329986671e-06	1.66915383846812e-06	7024	tags=38%, list=23%, signal=30%	PTAFR/SLAMF8/MPEG1/CD37/ALOX5/LCP2/ITGAM/MYO1G/CAPN13/LILRB3/IL4R/CP/CD7/VNN1/LILRA5/MYO7A/UNC13D/FAS/SERPINA1/TP53INP1/FCMR/SLAMF6/TIAM1/TMEM156/PAPPA/CASP10/MR1/PLXDC1/PYHIN1/CCR5/APOBEC3G/ANXA4/AAK1/UCP2/HLA-DQA1/MTNR1A/GLIPR1/PIM1/INPP4B/RGS2/BICDL1/SYT17/CD72/FHL2/HLA-DQB1/LGALS9/ZBED2/ZBP1/IL13RA1/CASS4/ANXA8/UBE2F/CLDN1/TPM3/DEPP1/TRIM22/CFAP47/MIR34AHG/PTGS1/HLA-DOB/BIRC7/TNFAIP6/SPOCD1/A…
ONO_FOXP3_TARGETS_DN	ONO_FOXP3_TARGETS_DN	42	0.652767617685574	2.11317107782317	3.20084583523432e-07	3.26191460445919e-06	1.70017226843818e-06	7660	tags=76%, list=25%, signal=57%	HAVCR2/CD84/TNFSF8/IL4R/CXCR4/GZMA/SLAMF6/SELL/CASP1/CCNA2/FFAR2/FASLG/GPR171/CXCR6/CDK6/SLFN12/IRF4/SLFN12L/SGO1/EOMES/CCL5/IL17RA/HNRNPA1/PARP1/RUNX2/FOXN3/RBL1/TCF3/IL21/CDKN1A/IL4/E2F1
PID_KIT_PATHWAY	PID_KIT_PATHWAY	52	0.620936016149517	2.08619556683834	3.21399316305368e-07	3.26814578308762e-06	1.70342007789624e-06	4912	tags=44%, list=16%, signal=37%	PTPN6/DOK1/MAP4K1/VAV1/PTPRO/CBL/LYN/STAP1/JAK2/GRB2/SH2B3/MATK/GRAP2/KITLG/CRKL/STAT3/MAP2K1/SOCS1/SH2B2/SHC1/STAT5A/STAT1/SOS1
SHIN_B_CELL_LYMPHOMA_CLUSTER_8	SHIN_B_CELL_LYMPHOMA_CLUSTER_8	36	0.682378626536495	2.12801055116293	3.26804067400573e-07	3.31584825591804e-06	1.72828351893523e-06	2883	tags=56%, list=9%, signal=50%	TYROBP/IL2RA/ITGAM/SPN/CD38/IL21R/FAS/SPI1/LYN/MFNG/CCNB1/FASLG/IL1R2/CCNB2/TNFRSF13C/HDAC1/CD80/ICAM1/WNT3A/CDK2
BIOCARTA_CLASSIC_PATHWAY	BIOCARTA_CLASSIC_PATHWAY	14	0.852440786650529	2.14841067437272	3.34153031140603e-07	3.38302643945617e-06	1.76329807282313e-06	1291	tags=64%, list=4%, signal=62%	C1QC/C1QB/C3/C1QA/C4A/C4B/C1R/C1S/C6
REICHERT_MITOSIS_LIN9_TARGETS	REICHERT_MITOSIS_LIN9_TARGETS	27	0.724624526681456	2.13407999239098	3.51139332101232e-07	3.54727060059658e-06	1.84890527040031e-06	3574	tags=63%, list=12%, signal=56%	MKI67/TOP2A/ASPM/KNL1/CENPF/NUSAP1/AURKA/PLK1/HMMR/CCNB1/CEP55/KIF20A/CENPE/CDCA2/NCAPD2/KIF2C/FBXO5
GENTLES_LEUKEMIC_STEM_CELL_DN	GENTLES_LEUKEMIC_STEM_CELL_DN	19	0.789925931234874	2.17235219095482	3.80122181196747e-07	3.83173053366872e-06	1.9971712271577e-06	4573	tags=79%, list=15%, signal=67%	RNASE2/CPA3/CD38/DLGAP5/CCNA1/ANLN/CLC/SKA3/PCLAF/ZWINT/RNASE3/CCL5/OLFM4/MS4A3/CSTA
KUROZUMI_RESPONSE_TO_ONCOCYTIC_VIRUS_AND_CYCLIC_RGD	KUROZUMI_RESPONSE_TO_ONCOCYTIC_VIRUS_AND_CYCLIC_RGD	20	0.78049647424583	2.1634132742721	4.02113524337739e-07	4.04463538441012e-06	2.10814130667837e-06	4137	tags=75%, list=14%, signal=65%	IL10RA/CCR1/IL2RB/CCL11/IL10/CCL22/CCR4/CXCR2/CXCR1/CCR5/CD40LG/BCL6/CCR8/CXCL9/LTA
MCBRYAN_PUBERTAL_BREAST_3_4WK_UP	MCBRYAN_PUBERTAL_BREAST_3_4WK_UP	204	-0.339406	-1.77047	4.05539586735793e-07	4.07028608976508e-06	2.12151094481996e-06	2143	tags=25%, list=7%, signal=23%	PLET1/CXCL14/FAM241B/CITED1/ATP8A1/EPCAM/KRT7/SFRP1/C1orf210/MUC15/GATA3/CLU/TFCP2L1/TMEM109/SHROOM3/RASSF3/FZD1/GABARAPL1/AQP5/COL9A1/GRHL1/CLDN10/SC5D/TMPRSS2/CLDN3/SOX13/CABLES1/MLPH/SOCS6/PI16/RAB27B/KRT14/SOX9/MYH11/GMPR/TSPAN8/CNN1/LRP5/LTF/CEACAM1/CSN3/PADI2/EHF/SLC39A8/WWC1/IRX2/ELF5/PHLDA1/ANO1/SLC12A2/ID4
EBAUER_MYOGENIC_TARGETS_OF_PAX3_FOXO1_FUSION	EBAUER_MYOGENIC_TARGETS_OF_PAX3_FOXO1_FUSION	47	-0.571456	-2.3952	4.15088480558516e-07	4.15714691628324e-06	2.16678446861421e-06	2659	tags=38%, list=9%, signal=35%	TPM1/NEBL/SYNGR2/TAGLN/MRAS/CASQ2/MYOM1/SGCD/TNNI1/LDB3/FHL1/MYL4/ACTA2/SMPX/DES/MYBPC1/CRYAB/PALMD
HOLLMANN_APOPTOSIS_VIA_CD40_UP	HOLLMANN_APOPTOSIS_VIA_CD40_UP	196	0.456103443009935	1.78640882713687	4.29716742824783e-07	4.29439506216509e-06	2.23832082680209e-06	5412	tags=39%, list=18%, signal=33%	RAC2/CD86/PTPRC/BTK/MAP4K1/MCUB/IFI30/CD38/VAV1/PTPN22/IRF8/CD22/GM2A/LCK/ARPC1B/HMGB3/SNX10/SMC4/DENND1C/PAK2/ITGB7/NUSAP1/FANCA/BASP1/STAP1/ARPC2/CAP1/RGS13/PPP6R1/CDK14/TIMELESS/GRK6/ITGB1/ATP6V1B2/HSPH1/EMP3/DDX39A/KIAA0930/PPP2R2A/LAP3/PLEKHF2/CDKN3/COLGALT1/GTF2F1/TUBA1C/G3BP1/NEMP1/HDAC1/LY9/BLK/ALDH4A1/RNF19B/IGKC/CHMP7/ETS2/ADAM19/TUBA1B/CREM/TBC1D1/FNTA/XRCC5/SH2B2/TUBA1A/HSPBP1/PPP3CC/…
PID_IL8_CXCR2_PATHWAY	PID_IL8_CXCR2_PATHWAY	34	0.681393348823622	2.11131190036716	4.34042253793338e-07	4.32831406304215e-06	2.25600005868188e-06	4924	tags=62%, list=16%, signal=52%	HCK/RAC2/ARRB2/DOCK2/PIK3R6/GNA15/PRKCB/FGR/CBL/CXCR2/LYN/PIK3CG/PLCB2/GNAI2/CXCL8/PPP2CA/GNG2/PPP2R1A/RAB7A/PRKCG/VASP
RADAEVA_RESPONSE_TO_IFNA1_UP	RADAEVA_RESPONSE_TO_IFNA1_UP	47	0.628489854168437	2.08491509139169	4.37031932686877e-07	4.34282158723179e-06	2.26356165771247e-06	4711	tags=53%, list=15%, signal=45%	IFITM1/IL12RB2/IRF7/BST2/BAX/IFITM2/PRKCQ/IFITM3/PLSCR1/CASP3/BRCA1/E2F2/MX2/CALR/ADAR/IFI27/SOCS1/CDKN1B/CYB561D2/TNFSF10/ISG15/TUBB/STAT1/VCAM1/UBE2L6
ELVIDGE_HYPOXIA_UP	ELVIDGE_HYPOXIA_UP	169	0.46544514626043	1.79423408557658	4.37366150812239e-07	4.34282158723179e-06	2.26356165771247e-06	5296	tags=40%, list=17%, signal=33%	P4HA1/IGFBP3/TNFAIP8/TGFBI/CXCR4/EGLN3/PXDN/ADGRE2/SORL1/MET/LOX/PFKFB3/SLC2A1/PGK1/PIM1/PFKP/LOXL2/SRD5A3/ENO2/CEMIP/PLAC8/NREP/SCNN1B/SPAG4/ZMYND8/CA9/ISG20/AHNAK2/FYN/NAP1L1/ORAI3/ERO1A/STC1/HLA-DRB1/PLAUR/GPR87/S100A6/S100A2/STC2/NDRG1/SAT1/ECE1/YEATS2/GDF15/TXNIP/SERPINE1/OPN3/SFXN3/ADM/RBCK1/CCNG2/ADORA2B/LOXL1/BBX/RBPJ/HK2/FAM216A/BNIP3L/ALDOC/GJA1/HILPDA/BHLHE40/DDR1/PDK1/NFIL3/DDIT4/PPFI…
REACTOME_RHO_GTPASES_ACTIVATE_WASPS_AND_WAVES	REACTOME_RHO_GTPASES_ACTIVATE_WASPS_AND_WAVES	36	0.678561355014429	2.11610631829321	4.54334946636949e-07	4.49211595111043e-06	2.34137673507642e-06	3832	tags=58%, list=13%, signal=51%	WAS/BTK/ACTG1/ACTR3/NCK1/NCKAP1L/ACTB/ARPC1B/ARPC4/WIPF1/CYFIP2/ARPC5/WASF1/ARPC2/GRB2/ARPC3/ACTR2/CDC42/ABI2/ABI1/NCKIPSD
WUNDER_INFLAMMATORY_RESPONSE_AND_CHOLESTEROL_UP	WUNDER_INFLAMMATORY_RESPONSE_AND_CHOLESTEROL_UP	61	0.591762034919433	2.03753119545958	4.5416104613814e-07	4.49211595111043e-06	2.34137673507642e-06	7277	tags=62%, list=24%, signal=48%	MPEG1/AIF1/CTSS/HLA-DMB/SERPINA1/SLC16A1/CXCL6/SP110/CTSC/BST2/LYN/HLA-DRA/CASP1/TFRC/PLAC8/FLOT1/HLA-DQB1/CCL8/ERO1A/GBP6/HLA-DMA/SERPINI2/UPP1/PSMB9/CCL5/SOCS1/CD74/PSMB8/KRT16/STAT1/CASP7/TAP2/PSME2/DUSP28/TLR2/PSMB10/GBP2/PDIA4
WINTER_HYPOXIA_DN	WINTER_HYPOXIA_DN	49	0.634034809809322	2.11974519212058	4.75309183535497e-07	4.68951544774831e-06	2.4442651275342e-06	3089	tags=49%, list=10%, signal=44%	PTPRC/CD28/DOCK2/EVI2B/CD48/ITGB2-AS1/RESF1/IKZF1/ARHGAP15/IL16/IRF8/NCKAP1L/TLR7/RUBCNL/EVI2A/INPP5D/SYNRG/ARHGEF6/RIPOR2/HLA-DOB/ENPP2/ICAM2/ANKRD44/CD79A
REACTOME_ASSEMBLY_OF_COLLAGEN_FIBRILS_AND_OTHER_MULTIMERIC_STRUCTURES	REACTOME_ASSEMBLY_OF_COLLAGEN_FIBRILS_AND_OTHER_MULTIMERIC_STRUCTURES	61	0.591009610425814	2.03494047775972	4.88162095070721e-07	4.80612130464754e-06	2.50504232996817e-06	6968	tags=66%, list=23%, signal=51%	COL10A1/MMP9/CTSS/PXDN/COL8A1/LOX/LAMB3/LOXL2/LAMC2/COL1A2/CTSB/COL1A1/MMP13/COL5A2/MMP3/COL12A1/MMP7/BMP1/LOXL3/COL7A1/CTSV/COL5A1/LOXL1/PCOLCE/COL4A1/COL6A3/COL8A2/COL24A1/COL18A1/COL15A1/COL6A5/MMP20/COL11A1/COL27A1/ITGB4/COL3A1/LAMA3/LOXL4/COL4A5/TLL2
BROCKE_APOPTOSIS_REVERSED_BY_IL6	BROCKE_APOPTOSIS_REVERSED_BY_IL6	142	0.481513514190969	1.83835575458608	5.08491745305527e-07	4.99568951466127e-06	2.60384890608216e-06	4900	tags=42%, list=16%, signal=35%	HCK/PIM2/SLA/SH2D2A/EVI2B/POU2F2/CD180/CHST15/CXCR4/GNA13/SPP1/VWA5A/PDGFRA/SLC16A6/PLSCR1/PRDM1/EVI2A/PIM1/TMEM184B/ATP2B4/RB1/GRB2/BCL2L11/FLOT1/IFNGR1/DEPP1/HEG1/SBNO2/NMI/MAP3K8/BCL6/LPCAT4/PTP4A3/POU2AF1/PLEKHB2/IRF4/FAM3C/GADD45A/SGK1/DNAJA2/ICAM1/MCL1/ZNF101/STAT3/TPM4/SOCS1/PHTF2/MAZ/MAPKAPK2/FAM30A/TNFSF10/CDK17/STK17B/CD8B/STAT1/SOCS3/BHLHE40/SLC2A3/RALA
ROZANOV_MMP14_TARGETS_UP	ROZANOV_MMP14_TARGETS_UP	252	0.426580186110587	1.69219954464931	5.09802626549779e-07	4.99800169952916e-06	2.6050540610505e-06	7003	tags=46%, list=23%, signal=35%	IL4I1/HCLS1/NCF2/ST6GAL1/PIK3CD/CHST15/DOK1/IL2RB/IFITM1/ADGRE1/TDO2/HLA-DMB/PXDN/CST7/ALPK2/ADA/SNX10/IFITM2/LGMN/C1QTNF6/SH2D1B/PLOD2/RCC1/PRAG1/GLIPR1/SERPINH1/WDR86/SRPX2/SULF2/SGPL1/GJB2/ENO2/NNMT/PLAC8/SLAMF7/PNKD/HLA-DPB1/MOCOS/STK38/CCL20/MMP14/ISG20/PDLIM1/TPM3/HEG1/XRN2/LYPD6B/SLC12A7/COLEC12/ERO1A/GMFG/PTGS1/IL32/LOXL3/GPR162/S100A2/CCND2/ADD3/HLA-DMA/FCRLA/ARRDC4/RAB20/TXNIP/RGS4/HIF1…
SIG_BCR_SIGNALING_PATHWAY	SIG_BCR_SIGNALING_PATHWAY	46	0.63796652052601	2.10493871300759	5.20674425736742e-07	5.09384011873398e-06	2.65500687782879e-06	1360	tags=35%, list=4%, signal=33%	SYK/PTPRC/PIK3CD/BTK/MAP4K1/CSK/CD19/VAV1/BLNK/CD22/LYN/PLCG2/GRB2/INPP5D/FLOT1/NFATC1
LINDSTEDT_DENDRITIC_CELL_MATURATION_A	LINDSTEDT_DENDRITIC_CELL_MATURATION_A	61	0.58982349138902	2.03085648048313	5.32069201156188e-07	5.19438146590926e-06	2.70741095059794e-06	7883	tags=67%, list=26%, signal=50%	PLA2G7/KYNU/PLEK/TFEC/CD48/GPR137B/TNFRSF4/IL7R/CXCL1/TNC/NFKBIE/CCL8/PTGER4/CCL20/CXCL8/ENTPD1/STAT4/IL1RN/SLC7A11/ICAM1/HCAR3/CREM/IL1B/CCL5/ATP13A3/CD58/PLA2G4A/ISG15/STAT1/TRIM16/MALT1/CCL2/GBP1/CCL4/TLR2/TXNRD1/SLC3A2/SOD2/IL12B/ATF5/CCL3
PID_PLK1_PATHWAY	PID_PLK1_PATHWAY	45	0.635185056589872	2.0864046011427	5.40894168418379e-07	5.2694658294344e-06	2.74654635668253e-06	4723	tags=60%, list=15%, signal=51%	BUB1/FBXW11/BUB1B/AURKA/PLK1/CDC20/CDC25B/CCNB1/CDK1/TPX2/CLSPN/KIF20A/KIF2A/ECT2/CENPE/NDC80/SGO1/PAK1/CENPU/BORA/RHOA/PPP2CA/FZR1/ODF2/FBXO5/PPP2R1A/TUBG1
KUNINGER_IGF1_VS_PDGFB_TARGETS_UP	KUNINGER_IGF1_VS_PDGFB_TARGETS_UP	79	-0.467164	-2.15815	5.51109201204639e-07	5.35774991212961e-06	2.79256170881276e-06	2671	tags=29%, list=9%, signal=27%	PRKAA2/TPM1/LMOD2/DAAM2/FZD5/ENAH/DDC/TMEM38A/GPT2/PYGM/NEIL1/SMTN/TPM2/NPNT/TNNI1/C1QTNF3/LDB3/SGCA/MYL4/ACTC1/SMPX/SOX8/GATM
REACTOME_NUCLEOTIDE_BINDING_DOMAIN_LEUCINE_RICH_REPEAT_CONTAINING_RECEPTOR_NLR_SIGNALING_PATHWAYS	REACTOME_NUCLEOTIDE_BINDING_DOMAIN_LEUCINE_RICH_REPEAT_CONTAINING_RECEPTOR_NLR_SIGNALING_PATHWAYS	54	0.608901554539471	2.05989726346725	5.71170540695825e-07	5.54118894073799e-06	2.88817363837181e-06	9265	tags=72%, list=30%, signal=50%	CARD9/PSTPIP1/AIM2/MAP2K6/CASP1/NLRP3/NLRC4/MEFV/CASP8/CYLD/BIRC2/BIRC3/CASP4/TXNIP/NLRP1/UBE2N/NFKB2/PYCARD/CHUK/IRAK2/RIPK2/MAPK12/UBC/HSP90AB1/TNFAIP3/TRAF6/TAB1/MAPK14/UBA52/NOD2/MAP3K7/BCL2L1/TXN/IKBKB/RELA/RPS27A/NFKB1/IKBKG/CASP9
GARGALOVIC_RESPONSE_TO_OXIDIZED_PHOSPHOLIPIDS_TURQUOISE_DN	GARGALOVIC_RESPONSE_TO_OXIDIZED_PHOSPHOLIPIDS_TURQUOISE_DN	53	0.610920092114273	2.06252935631283	5.82461412109444e-07	5.63895454598455e-06	2.93913094136805e-06	7025	tags=60%, list=23%, signal=47%	TACC3/MKI67/PIK3CG/FAM111B/CCNA2/BUB1B/AURKA/PLK1/CDC20/KIFC1/E2F8/NDC80/NEIL3/KIF15/TMPO/PML/DDX28/CBX2/DHRS3/CDKN2C/CCDC51/SKP2/SGO2/XAF1/TTLL12/SPC24/GEMIN6/BARD1/ESPL1/POLR3B/FAM111A/RARA-AS1
CHIARADONNA_NEOPLASTIC_TRANSFORMATION_KRAS_UP	CHIARADONNA_NEOPLASTIC_TRANSFORMATION_KRAS_UP	126	0.503581928115408	1.90705755674075	5.93247155093078e-07	5.73143353371629e-06	2.98733275822119e-06	6962	tags=54%, list=23%, signal=42%	ST6GAL1/APBB1IP/LUM/PDPN/PRKCB/RRM2/SPP1/UHRF1/TOP2A/HMGB3/CYTIP/SEMA7A/RANGAP1/ITGB7/THBS2/PLSCR1/TMSB4X/MYO1B/EVI2A/AURKA/TGFB1/NAV2/PLK4/AHCY/DNMT1/NFE2L2/NCAPH/E2F8/CTSB/PCLAF/GDNF/NAP1L1/UGT1A8/CDC7/EVL/TNFAIP2/FAM3C/FIGNL1/DHX9/ZWINT/RAD51/TPBG/TOP1/SSRP1/EREG/TCF12/SLC6A8/CRABP1/TOPBP1/SMS/SEPHS2/GJA1/VCAM1/BNC1/UBA2/IL1RL1/BACH1/PPID/FUT8/CCL2/CXorf38/IGF2R/HPRT1/RBL1/UBE2D2/ANKH/ANP32E/A…
ZHU_CMV_ALL_UP	ZHU_CMV_ALL_UP	105	0.512131090073546	1.89561449362534	5.96876120069442e-07	5.75452973021307e-06	2.9993709374968e-06	7778	tags=52%, list=25%, signal=39%	IFITM1/IDO1/IL7R/LGMN/BRCA2/PIM1/PFKP/OAS2/ATP6V1C1/RB1/ENO2/PDP1/IL11/IRF2/MLLT11/TAP1/TRIM22/REC8/MX2/ENO1/LIG4/CD55/PML/IFI27/CCL5/UBE2S/SNRPB2/PNP/PLA2G4A/NPM1/PSMB8/MARK2/ISG15/DNAJA1/STIP1/NUP93/RANBP1/ITGA8/BCL7B/RIPK1/HSPA1A/NAMPT/GBP1/TNFAIP3/PTGS2/ALAS1/PSMB2/PSMD2/GTF2B/IRF1/TRIM21/IDH3A/KDM5C/ATF5/NUBP1
BIOCARTA_GRANULOCYTES_PATHWAY	BIOCARTA_GRANULOCYTES_PATHWAY	15	0.828479219953792	2.13325066001946	5.98811106270223e-07	5.75820584220282e-06	3.00128699736303e-06	2580	tags=73%, list=8%, signal=67%	ITGB2/SELPLG/ITGAM/ITGAL/SELL/IL1A/CXCL8/CSF3/ICAM2/ICAM1/PECAM1
SMID_BREAST_CANCER_RELAPSE_IN_BONE_UP	SMID_BREAST_CANCER_RELAPSE_IN_BONE_UP	96	-0.435412	-2.12371	6.02213909901135e-07	5.75820584220282e-06	3.00128699736303e-06	2396	tags=32%, list=8%, signal=30%	CHAD/SCGB1D2/CITED1/EPHA3/GATA3/MSMB/TFF1/CAMP/SPDEF/MB/ABAT/ATRNL1/CLGN/ADH1B/HBA1/TOX3/SCGB2A2/SEMA3B/ACADSB/MLPH/REPS2/DUSP4/RAPGEF3/INPP5J/PGAP3/GP2/TOM1L1/GALNT6/KAZALD1/HMGCS2/FBP1
REACTOME_DEATH_RECEPTOR_SIGNALLING	REACTOME_DEATH_RECEPTOR_SIGNALLING	141	0.493965892983429	1.88216926504705	5.99754753257848e-07	5.75820584220282e-06	3.00128699736303e-06	7187	tags=52%, list=24%, signal=40%	VAV1/FGD3/FAS/TIAM1/GNA13/FGD2/PREX1/CASP10/MYD88/VAV3/ADAM17/TNFRSF1A/CASP3/FASLG/BCL2L11/ARHGEF6/FADD/PLEKHG5/ECT2/ARHGEF2/CASP8/TNFRSF10B/CYLD/BIRC2/OTULIN/BIRC3/TRAF1/HDAC1/TRIO/XIAP/TRADD/OMG/SQSTM1/TRAF2/ARHGEF1/RBCK1/RHOA/PLEKHG2/ARHGDIA/PSENEN/HDAC2/TIAM2/SMPD3/TNFRSF10A/TNFSF10/OBSCN/ITGB3BP/ARHGEF3/CHUK/AKAP13/SMPD2/SOS1/CLIP3/RIPK2/PRDM4/TNFRSF10D/RIPK1/APH1A/RNF31/RASGRF2/RAC1/UBC/ARH…
KOKKINAKIS_METHIONINE_DEPRIVATION_48HR_UP	KOKKINAKIS_METHIONINE_DEPRIVATION_48HR_UP	129	0.493840297783513	1.87415528590532	6.0102676758077e-07	5.75820584220282e-06	3.00128699736303e-06	7612	tags=53%, list=25%, signal=40%	IGFBP3/LUM/PLAU/MMP2/FAS/PDGFRA/BAX/BID/MYD88/CASP1/DPYD/CASP3/CCNB1/CDK1/BRCA1/RNASEL/IFNGR1/TP53/IL1A/CCNB2/TNFRSF10B/CXCL8/FGF7/PLAUR/TNFRSF12A/BIRC3/POLG/GADD45A/FGF11/TRADD/GSTP1/IL1R1/DCN/IGFBP2/TANK/CDK2/GSTO1/IL1B/EREG/CDKN1B/PNP/PDGFRB/TNFRSF10A/BTG3/TNFSF10/IRF6/CCNE2/SHC1/GJA1/BGN/POLQ/RTP4/HSPB1/CASP7/HSP90AA1/MGMT/TGFB2/MAT2B/IGF2R/SMAD1/BHMT/CDKN1A/TLR3/APAF1/LITAF/FANCG/CDKN2B/FEN1
REACTOME_TNFR2_NON_CANONICAL_NF_KB_PATHWAY	REACTOME_TNFR2_NON_CANONICAL_NF_KB_PATHWAY	98	0.526566075624121	1.93378606871984	6.12783285337637e-07	5.84723598965913e-06	3.0476912127135e-06	7400	tags=50%, list=24%, signal=38%	TNFSF8/TNFRSF9/TNFRSF18/TNFSF14/TNFRSF4/TNFRSF1B/TNFSF13B/FBXW11/TNFRSF1A/LTB/TNFSF18/TRAF3/CD40LG/CD70/TNFRSF8/EDA2R/TNFSF11/TNFRSF13C/BIRC2/TNFRSF12A/BIRC3/CD27/EDARADD/TNFSF4/RELB/PSMA5/TRAF2/PSMB9/PSMA8/NFKB2/TNFRSF14/PSMB8/LTA/CHUK/PSMA7/PSMD1/PSMA4/UBC/PSME2/PSMD3/PSMD14/PSMB2/PSMB10/TNFRSF11B/PSMD2/UBA52/CUL1/PSMC5/PSMC4
SHEPARD_CRUSH_AND_BURN_MUTANT_DN	SHEPARD_CRUSH_AND_BURN_MUTANT_DN	186	0.461126501695486	1.79756268182471	6.20722045967693e-07	5.91085112215547e-06	3.08084863626329e-06	6529	tags=45%, list=21%, signal=35%	TACC3/PTPRO/MKI67/DLGAP5/ANLN/MELK/LGMN/AURKB/ASPM/BIRC5/KNL1/UCP2/BUB1B/CDC20/CCNB1/CDK1/CEP55/TPX2/CKAP2/OTX2/PLK4/NDE1/TK1/PTPRN/KCTD17/ECT2/HMGA1/TTK/PRR11/ARNT2/STIL/SHCBP1/MYCL/MASTL/CCNB2/CDCA2/MT2A/NEIL3/CKS2/ENO3/RACGAP1/GTSE1/PLEKHF1/KIF11/OIP5/HES6/KIF2C/HLX/CRYBB1/TMPO/ANP32B/CCNB3/PARPBP/BORA/INSM1/MDK/PIF1/HDAC2/RASGEF1A/FBXO5/KIF14/PHF3/TTN/SMAD3/BUB3/HOXB3/FOXM1/ZNF585A/LMNB2/NFIL…
KEGG_INTESTINAL_IMMUNE_NETWORK_FOR_IGA_PRODUCTION	KEGG_INTESTINAL_IMMUNE_NETWORK_FOR_IGA_PRODUCTION	44	0.637938595076042	2.08479541363851	6.32633707760372e-07	6.01196081791912e-06	3.13354894318505e-06	2409	tags=52%, list=8%, signal=48%	CD86/CD28/CXCR4/IL10/HLA-DMB/ITGA4/HLA-DPA1/HLA-DRA/TNFSF13B/ITGB7/ICOS/HLA-DQA1/TGFB1/CD40LG/HLA-DQB1/HLA-DPB1/HLA-DOA/TNFRSF13C/HLA-DRB1/HLA-DOB/HLA-DMA/HLA-DQA2/CD80
STEIN_ESRRA_TARGETS_RESPONSIVE_TO_ESTROGEN_DN	STEIN_ESRRA_TARGETS_RESPONSIVE_TO_ESTROGEN_DN	41	0.650697616355628	2.08826427792239	6.69577230918339e-07	6.35005182056637e-06	3.30976843897551e-06	7612	tags=76%, list=25%, signal=57%	MICB/SMC4/RAI14/RAB31/PAPSS2/SLC27A2/MCM10/DTL/MCM5/PRSS23/NEMP1/CDC6/WDHD1/NAB2/CENPU/MYOF/MCM2/TMPO/CHRNA5/BTG3/GINS2/MANEA/CCNE2/MCM6/ATAD2/SKP2/POLE2/ZWILCH/GINS3/CELSR2/FEN1
PUJANA_BREAST_CANCER_LIT_INT_NETWORK	PUJANA_BREAST_CANCER_LIT_INT_NETWORK	100	0.518397160315329	1.90795042236978	7.14123820258761e-07	6.75872381413944e-06	3.52277609693517e-06	9519	tags=63%, list=31%, signal=44%	CHEK2/KPNA2/BLM/JAK1/BRCA2/FANCA/CCNA2/BUB1B/JAK2/AURKA/PLK1/CCNB1/CDK1/RB1/CLSPN/FHL2/FANCD2/TP53/NMI/EMSY/HDAC1/DHX9/RAD51/MCM3/PRKDC/CDK2/E2F4/HDAC2/SMARCA4/NPM1/MSH6/SMAD3/ELK1/STAT5A/ATF1/STAT1/TUBG1/MED1/RFC4/BACH1/PLK3/RPA3/BARD1/TP53BP1/MLH1/RPA2/CDK4/RFC2/FANCG/RAD50/RBBP8/E2F1/SMC1A/CDC25C/ATR/RELA/CCNE1/MDM2/SP1/XRCC6/NELFB/MRE11/CHEK1
REACTOME_ANTIGEN_PROCESSING_CROSS_PRESENTATION	REACTOME_ANTIGEN_PROCESSING_CROSS_PRESENTATION	97	0.523221404778876	1.91852912696696	7.18056220150054e-07	6.78212856714898e-06	3.53497510176567e-06	9386	tags=58%, list=31%, signal=40%	CYBB/NCF2/NCF4/CYBA/BTK/CTSS/NCF1/FCGR1A/MRC1/MYD88/TLR1/TLR4/TLR6/TAP1/CALR/LY96/HLA-G/CTSV/HLA-A/PSMA5/PSMB9/PSMA8/VAMP3/PSMB8/CHUK/PSMA7/CD207/PSMD1/CD36/STX4/TAP2/PSMA4/LNPEP/UBC/PSME2/TAPBP/HLA-F/PSMD3/TLR2/PSMD14/PSMB2/PSMB10/PSMD2/UBA52/PSMC5/PSMC4/SEC61A2/CTSL/PSMB3/IKBKB/PSME1/PSMB5/RPS27A/PSMD10/IKBKG/PSMC6
HAN_SATB1_TARGETS_UP	HAN_SATB1_TARGETS_UP	411	0.384442504329164	1.56730609638817	7.24523754213382e-07	6.82933445401539e-06	3.55957971270416e-06	5729	tags=35%, list=19%, signal=29%	EVI2B/JAK3/PIK3CD/SRGN/CHST15/P4HA1/OSMR/GPNMB/MMP10/TGFBI/ADGRE1/LIF/PXDN/HRH1/SLC16A1/CDH3/SORL1/BST2/IL7R/NCOA3/SLC2A6/APOC1/NUP50/LIPA/CXCL1/SAMHD1/RANGAP1/ZAP70/UCP2/CASP1/PTPRE/PLOD2/BASP1/PAPSS2/SERPINH1/SGPL1/IL18R1/NAGA/MBP/PHTF1/ENO2/NNMT/CEMIP/IL11/SPAG4/M6PR/HLA-DOA/GPR35/RASGRF1/MLLT11/MMP1/ARL8B/ANTXR1/ISG20/OAS3/KIAA0930/CLDN1/ARNT2/TP53I3/FYN/TAP1/ZNF430/ZNF804A/SYNGR3/CXCL8/NINJ2…
HADDAD_B_LYMPHOCYTE_PROGENITOR	HADDAD_B_LYMPHOCYTE_PROGENITOR	267	0.415318831803553	1.65119823847097	7.32631344545373e-07	6.89177704069301e-06	3.592125982951e-06	6193	tags=38%, list=20%, signal=30%	LAPTM5/ALOX5/LILRB2/PIK3CD/CHST15/HS3ST1/CXCR4/TRIB2/CD19/PXDN/RRM2/FCMR/LILRA2/BLNK/CD22/ARAP2/IL7R/TOP2A/SH3TC1/CIITA/CYFIP2/PAX5/RASGRP1/RUBCNL/MS4A1/PTPRE/RB1/CD72/HCP5/LBH/IRF2/TCF4/CD79B/STK38/UGCG/VPREB3/ISG20/CEP135/DCP2/DEPP1/PLEKHF2/DYRK2/BANK1/TLE4/POU2AF1/IRF4/CD27/BLK/DCK/TRIM38/TCL1A/IGLC2/AEBP1/COL5A1/TSPAN14/KCNJ2/SEMA6A/CD79A/TMEM131L/CD69/CDKN1B/ATAD2B/MZB1/P2RX5/PSD3/UXS1/SMARC…
ODONNELL_TARGETS_OF_MYC_AND_TFRC_DN	ODONNELL_TARGETS_OF_MYC_AND_TFRC_DN	45	0.629989207140361	2.06933769428487	7.93642266248759e-07	7.45061739648078e-06	3.88340426292056e-06	5862	tags=62%, list=19%, signal=50%	TOP2A/MYBL2/AURKB/BIRC5/CENPF/TFRC/BRCA2/DEPDC1/CCNA2/BUB1B/AURKA/CDC20/CCNB1/CDK1/PLK4/ARHGAP11A/HSPH1/DEPDC1B/TMEM107/G3BP1/CDC6/DNA2/HELLS/FOXM1/RANBP1/SPC25/POLE2/NSD2
AZARE_NEOPLASTIC_TRANSFORMATION_BY_STAT3_UP	AZARE_NEOPLASTIC_TRANSFORMATION_BY_STAT3_UP	122	0.494315373363406	1.86859965868087	8.0889727354158e-07	7.57851941562041e-06	3.95006924112728e-06	6804	tags=50%, list=22%, signal=39%	SH2D2A/SRGN/IFITM1/VNN1/ARL4C/PDPN/HRH1/S100A9/SORL1/WIPF1/ITGB6/ARHGAP25/APOBEC3G/TNC/PRNP/SCG5/OAS2/NNMT/IFI16/S100A8/CDH11/IL13RA1/G0S2/EMP3/CLDN1/COL5A2/MMP3/GREM1/CCND2/CFH/DHX9/CSF3/ARHGDIB/MCL1/COL5A1/CALB1/TP63/FGFBP1/IFI27/PLTP/LPXN/CUX2/CDK17/PTBP3/STX10/FLI1/RPS4Y1/NUP188/THBS1/DPYSL3/SERPINE2/IGF2/MAN1A1/VSNL1/CDV3/PID1/PTGS2/FN1/WDR1/NSG1/ROBO3
DER_IFN_ALPHA_RESPONSE_UP	DER_IFN_ALPHA_RESPONSE_UP	73	0.562299585380017	1.98806531858808	8.1418917647367e-07	7.61275071040874e-06	3.96791124656553e-06	7325	tags=55%, list=24%, signal=42%	IFITM1/IFI30/FAS/SP110/TEAD4/BST2/LIPA/PLSCR1/PLOD2/OAS2/IFI16/C1S/IRF2/TAP1/NMI/CASP8/TRIM22/MX2/TRIM14/ADAR/HLA-A/OASL/PML/PSMB9/RHOC/CSRP3/PSMB8/PDXK/PMAIP1/ISG15/STAT1/COL16A1/BAG1/GBP1/EPS15/BTG1/POLR2B/PSMB10/IRF1/TRIM21
APPEL_IMATINIB_RESPONSE	APPEL_IMATINIB_RESPONSE	32	0.690903596363365	2.11727838369469	8.68063225618143e-07	8.10018034025604e-06	4.22196889060948e-06	2114	tags=50%, list=7%, signal=47%	CD300A/CD163/ACP5/MSR1/LILRB3/CTSA/C5AR1/GM2A/OSBPL3/APOC1/PLSCR1/GNS/CTSB/RARRES1/APOE/HEXA
BURTON_ADIPOGENESIS_PEAK_AT_16HR	BURTON_ADIPOGENESIS_PEAK_AT_16HR	41	0.648409487663449	2.08092105537006	8.77194411313157e-07	8.16898282439327e-06	4.25783006103064e-06	7833	tags=73%, list=26%, signal=54%	RNASE2/RRM2/MNDA/ASF1B/ECM1/EMB/DNMT1/HMGA1/MCM4/MCM5/CDC6/RAD51/POLD1/MCM3/NAP1L4/HELLS/SAA1/MSH6/MCM6/POLA2/ASS1/ABCF2/SNX5/GRWD1/HMGB2/ABCF1/MCM7/FAM111A/FEN1/VCAN
ROY_WOUND_BLOOD_VESSEL_UP	ROY_WOUND_BLOOD_VESSEL_UP	49	0.627968380437671	2.0994635225735	9.25303112075535e-07	8.59976712363002e-06	4.48236307554906e-06	5865	tags=55%, list=19%, signal=45%	LUM/PLAU/SEL1L3/SULF1/KCNJ8/PLXDC1/POSTN/CYFIP2/RAB31/STOM/CHN1/MMP1/DENND4B/HEG1/COL5A2/STC1/BMP1/THY1/GALNT2/ZWINT/MCTP1/COL4A1/TES/XAF1/FKBP1B/COL3A1/GBP1
PANGAS_TUMOR_SUPPRESSION_BY_SMAD1_AND_SMAD5_UP	PANGAS_TUMOR_SUPPRESSION_BY_SMAD1_AND_SMAD5_UP	124	0.493260217101281	1.86624879212598	9.39501665878727e-07	8.71429988291107e-06	4.54205973986123e-06	5331	tags=44%, list=17%, signal=37%	LAPTM5/LCP1/IL2RG/TNFAIP8/TGFBI/ADGRE1/MMP2/C1QA/UNC13D/TGM2/MNDA/PTPN1/SERPINB9/PLXDC1/WIPF1/MVP/PLSCR1/TMSB4X/LASP1/ENOX1/NAV1/CDK14/CLEC7A/LBH/TCF4/EMP3/NFATC1/KLHL6/DOC2B/SIPA1L1/COL12A1/GMFG/HS6ST2/C16orf54/GSN/ETS1/LRRC4/TP63/BAG2/EYA4/GSTO1/EMILIN1/PLTP/CELF2/EVA1B/PKIA/NID1/RPL22L1/TMEM204/S100A16/RFTN1/FSTL1/LRIG1/BMP7/HDGFL3
REACTOME_DAP12_INTERACTIONS	REACTOME_DAP12_INTERACTIONS	39	0.658638998766751	2.0916953494595	9.60388599800479e-07	8.89029048460722e-06	4.63378940687964e-06	6406	tags=64%, list=21%, signal=51%	SYK/TYROBP/LCP2/BTK/SIRPB1/LCK/NRAS/CD300LB/CLEC5A/VAV3/PLCG2/TREM1/GRB2/TREM2/FYN/GRAP2/CD300E/NCR2/SHC1/KLRD1/SOS1/RAC1/SIGLEC14/PIK3CB/KLRK1
REACTOME_DOWNSTREAM_SIGNALING_EVENTS_OF_B_CELL_RECEPTOR_BCR	REACTOME_DOWNSTREAM_SIGNALING_EVENTS_OF_B_CELL_RECEPTOR_BCR	81	0.551121532067585	1.97793431154087	1.0003575909122e-06	9.24187221663811e-06	4.81704052880394e-06	9386	tags=58%, list=31%, signal=40%	CARD11/PRKCB/NRAS/RASGRP1/FBXW11/NFKBIE/NFATC1/BCL10/NFATC3/PSMA5/PSMB9/PSMA8/REL/PSMB8/CHUK/PSMA7/PSMD1/PPIA/FKBP1A/MALT1/NFKBIB/PSMA4/UBC/PSME2/PSMD3/PSMD14/PSMB2/PSMB10/PSMD2/KRAS/UBA52/CUL1/PSMC5/PSMC4/MAP3K7/PSMB3/IKBKB/RELA/PSME1/PSMB5/RPS27A/HRAS/PSMD10/RASGRP3/NFKB1/IKBKG/PSMC6
ONDER_CDH1_TARGETS_1_DN	ONDER_CDH1_TARGETS_1_DN	167	0.458921351878815	1.76994251934251	1.0292253518959e-06	9.48970279813542e-06	4.94621456706865e-06	5232	tags=37%, list=17%, signal=31%	PTHLH/IGFBP3/OSMR/MMP10/ARL4C/SLC16A1/ADGRE2/IL7R/ARHGAP25/NUP50/CXCL1/P2RY2/BRCA2/GLIPR1/UTP14A/SERPINB1/RFWD3/HSPA8/IL1R2/UGCG/HSPH1/MCM4/DEPP1/NAP1L1/MCM10/CEACAM6/CASP8/B3GNT2/CXCL8/LCN2/SERPINB13/SPRR2A/G3BP1/DHX9/CDC6/CSF3/ETS1/TMPO/TP63/HCCS/LGALS8/SCYL2/IL1B/ATP13A3/KLK10/PHTF2/CEMIP2/C12orf4/CHRNA5/PRRC2C/METAP2/BRIP1/CCNE2/NUP98/DNAJA1/POGLUT1/SERPINB8/SKP2/ZNF365/WTAP/MAX/IFIT5
REACTOME_TRIF_TICAM1_MEDIATED_TLR4_SIGNALING	REACTOME_TRIF_TICAM1_MEDIATED_TLR4_SIGNALING	97	0.520669262010315	1.90917102312613	1.06590221092933e-06	9.80841103799726e-06	5.11233139624471e-06	9533	tags=64%, list=31%, signal=44%	UBE2D1/IRF7/RPS6KA1/MAP2K6/FBXW11/IKBKE/TICAM1/TRAF3/TLR4/FADD/CASP8/MAP3K8/BIRC2/BIRC3/LY96/TANK/TNIP2/MAPK10/MAP2K1/PPP2CA/TBK1/MAPKAPK2/UBE2N/NFKB2/VRK3/NKIRAS2/IRF3/SAA1/CHUK/ELK1/ATF1/MAPK7/PPP2R1A/IRAK2/RIPK2/MAPKAPK3/CREB1/RIPK1/NFKBIB/UBC/UBE2D2/RIPK3/MAP2K4/TRAF6/TAB1/MAPK14/UBA52/NOD2/CUL1/PPP2R1B/UBE2D3/MAP3K7/MAP2K7/IKBKB/S100A12/RELA/RPS27A/NFKB1/IKBKG/ATF2/PTPN11/MEF2C
SCHOEN_NFKB_SIGNALING	SCHOEN_NFKB_SIGNALING	34	0.670814520778684	2.07853317486041	1.0732787403737e-06	9.85677135675213e-06	5.13753771915931e-06	3348	tags=44%, list=11%, signal=39%	IGFBP3/TNFRSF9/MMP9/CTSS/SULF1/C3/NUAK2/TPST1/PTGER4/IL1A/BCL6/CXCL8/BIRC3/IL1B/CDKN1B
PETROVA_PROX1_TARGETS_DN	PETROVA_PROX1_TARGETS_DN	57	0.598752446059617	2.03937564508989	1.07679391375126e-06	9.86954894911657e-06	5.14419764464164e-06	3841	tags=51%, list=13%, signal=45%	SRGN/TFEC/PLAU/TNFRSF21/FAP/SLC38A6/PRNP/TCN2/NNMT/MLLT11/EMP3/MMP14/TRAM2/ARHGAP22/TRIM22/IGF2BP3/LTBP2/IL32/GLCE/SERPINE1/RGS4/ARHGDIB/ICAM2/LDHB/TANK/NRCAM/LPXN/PLA2G4A/PFKM
DER_IFN_GAMMA_RESPONSE_UP	DER_IFN_GAMMA_RESPONSE_UP	71	0.562801605234928	1.97257527351602	1.09236930871765e-06	9.99259877482462e-06	5.20833356684481e-06	9930	tags=68%, list=32%, signal=46%	IFITM1/IFI30/FAS/SP110/TEAD4/BST2/PLSCR1/PLOD2/BAK1/IFI16/C1S/TAP1/NAP1L1/NMI/CASP8/ADAR/HLA-A/ICAM1/PML/PSMB9/SF3A1/RHOC/CSRP3/PSMB8/PMAIP1/ISG15/PARP1/IL15RA/STAT1/COL16A1/BAG1/GBP1/EPS15/BTG1/PSMB10/ELK4/IRF1/TRIM21/PRAME/IFIT3/IFIT2/PPP5C/PSME1/XRCC6/ATP6V0B/BBC3/TRIM26/CYCS
MANALO_HYPOXIA_DN	MANALO_HYPOXIA_DN	282	0.413973660771094	1.65214649340526	1.10543245170686e-06	1.00922290826754e-05	5.26026278849653e-06	7653	tags=42%, list=25%, signal=32%	TRAF3IP3/GNPDA1/RRM2/SH2D1A/ASF1B/MELK/NUSAP1/CCNA2/UTP14A/PPIF/DHFR/HEATR3/CDK1/RB1/TPX2/BRCA1/HMGA1/MCM4/RAD51AP1/PCLAF/STIL/SHCBP1/MCM10/RUVBL1/CDC7/MAD2L1/PKMYT1/MCM5/HJURP/SPDL1/NOP56/C17orf80/FANCI/CDC6/ZWINT/RAD51/PBK/CISD1/RGS4/ORC6/OIP5/MCM3/MCM2/FERMT1/URB1/PARPBP/WDR12/TUBB4B/EXO1/UBE2S/ATP13A3/DDX23/DNA2/MAZ/FBXO5/CENPN/TRIP13/NUP85/DLEU2/TOR3A/MPHOSPH9/GINS2/CCNE2/NUP98/MNS1/ELK1/MCM…
LU_TUMOR_ENDOTHELIAL_MARKERS_UP	LU_TUMOR_ENDOTHELIAL_MARKERS_UP	22	0.759258678593688	2.16230719654552	1.11094675635152e-06	1.01226854446383e-05	5.27613722675924e-06	2857	tags=64%, list=9%, signal=58%	LCP2/MMP9/ADAP2/PLXDC1/TNFRSF21/POSTN/ADAM12/CHN1/EGFL6/HSPA6/STC1/TNFAIP6/PAMR1/MXRA5
BIOCARTA_HIVNEF_PATHWAY	BIOCARTA_HIVNEF_PATHWAY	56	0.604767776030339	2.06033633522098	1.13084806172718e-06	1.02838570310102e-05	5.36014293961118e-06	5459	tags=52%, list=18%, signal=43%	ACTG1/FAS/LMNB1/BID/TNFRSF1B/PAK2/MAP3K5/TNFRSF1A/CASP3/RB1/FASLG/FADD/CASP8/BIRC2/BIRC3/TRAF1/GSN/XIAP/TRADD/ARHGDIB/TRAF2/DAXX/PRKDC/PRKCD/CHUK/PARP1/LMNB2/CASP7/RIPK1
CHANDRAN_METASTASIS_DN	CHANDRAN_METASTASIS_DN	307	-0.294219	-1.55999	1.14152389559204e-06	1.03606670758129e-05	5.4001778037773e-06	2890	tags=24%, list=9%, signal=22%	SLMAP/B2M/PCOLCE2/KIAA1191/SLC22A17/DUSP2/TMEM150C/SMIM1/NR4A1/CFL2/PER3/MAP3K20/VPS36/FAM107A/PSD2/NEXN/KLK3/SMPDL3B/PDE4B/IDNK/PGM5/EPHA3/SFRP1/CDH10/TMEM98/EFS/FGF13/FHOD3/ITIH5/NDNF/PDZRN4/ALKBH3/SWT1/DACT3/BMP4/SMTN/KLK11/ECHDC1/LIMS2/STARD13/ANO7/ASAP3/NSMCE4A/PDE5A/RPS27L/OGN/BMPR1A/RAB4A/RGCC/ARHGEF10/GSTA4/PPM1L/PI15/MYLK/PYROXD2/PPP1R14A/GSTO2/FGFR2/RASL12/NFIA/DPP4/RAB27B/FAM3B/SORBS1/…
GALINDO_IMMUNE_RESPONSE_TO_ENTEROTOXIN	GALINDO_IMMUNE_RESPONSE_TO_ENTEROTOXIN	79	0.545755117836596	1.95553982630737	1.14895462089809e-06	1.04077819167903e-05	5.42473495985738e-06	6543	tags=53%, list=21%, signal=42%	RAC2/ACTG1/LILRA5/SLC11A1/SPP1/PKM/TNIP1/CSF2RB/PTPRE/IKBKE/PIM1/BCL2L11/IER3/GAPDH/MT2A/BCL10/TNFAIP2/PLAUR/SLFN12/TRAF1/IL1RN/CSF3/GADD45A/SLFN12L/TXNIP/SQSTM1/NAB2/ETS2/IL18RAP/ADORA2B/IL1B/CCL5/NFKB2/EHD1/SOCS3/BHLHE40/BCL3/UBC/CCL4/TAPBP/TNFAIP3/PTGS2
REACTOME_ANTIVIRAL_MECHANISM_BY_IFN_STIMULATED_GENES	REACTOME_ANTIVIRAL_MECHANISM_BY_IFN_STIMULATED_GENES	78	0.550978998786191	1.96860460905454	1.16536122804528e-06	1.05358630870164e-05	5.49149331503623e-06	6005	tags=47%, list=20%, signal=38%	KPNA2/NUP210/NUP50/JAK1/NUP62/OAS2/RNASEL/EIF4G3/OAS3/KPNB1/MX2/EIF4A2/EIF4A3/EIF4G2/OASL/KPNA3/UBE2N/IRF3/RAE1/NUP85/UBE2E1/AAAS/PIN1/NUP153/NUP98/ISG15/TPR/STAT1/UBE2L6/NUP93/TRIM25/NUP58/NDC1/NUP88/NUP188/UBC/USP18
KEGG_CHRONIC_MYELOID_LEUKEMIA	KEGG_CHRONIC_MYELOID_LEUKEMIA	73	0.558413945007955	1.97432725605868	1.19621903731031e-06	1.07863431528819e-05	5.62204831521894e-06	9911	tags=67%, list=32%, signal=45%	PIK3CD/PIK3R5/NRAS/CBL/PIK3CG/TGFB1/RB1/GRB2/E2F2/TP53/CDK6/E2F3/HDAC1/TGFB3/RUNX1/CRKL/MAP2K1/CDKN1B/HDAC2/CBLC/SMAD3/SHC1/CHUK/STAT5A/CDKN2A/SOS1/TGFB2/CBLB/CTBP2/PIK3CB/AKT2/CDKN1A/MECOM/CDK4/KRAS/E2F1/SHC4/BCL2L1/IKBKB/RELA/TGFBR1/MDM2/HRAS/NFKB1/IKBKG/PIK3R3/PTPN11/CRK/BCR
RIGGI_EWING_SARCOMA_PROGENITOR_UP	RIGGI_EWING_SARCOMA_PROGENITOR_UP	418	0.378118198715405	1.54280567131286	1.19770885880936e-06	1.07863431528819e-05	5.62204831521894e-06	5381	tags=35%, list=18%, signal=29%	LAPTM5/ITGB2/C3AR1/KMO/ST6GAL1/JAK3/ITGAM/PRR5L/C15orf48/APELA/PSTPIP1/IFITM1/MMP9/TRIB2/ITGB2-AS1/TDO2/SEL1L3/PRKCB/PTPN22/ADGRE2/PAG1/GPR137B/SPP1/EPHA4/PREX1/BST2/LINC01503/ITGA4/SERPINB9/SH3TC1/ENPEP/EFHD2/JAK1/RUBCNL/STMN3/SORD/CASP1/RAMP1/PLCG2/TNC/NTRK1/HVCN1/MAP3K5/LAMB3/TGFB1/TNNT1/CDK14/RGS2/CLIC3/UTS2/IL1RAP/PLA1A/F2R/DCLRE1B/GIMAP2/ARHGEF6/EZH2/PTGER4/CDH11/LBH/KCNE4/TCF4/IL13RA1/G0S2…
ZHAN_LATE_DIFFERENTIATION_GENES_DN	ZHAN_LATE_DIFFERENTIATION_GENES_DN	16	0.802624408284372	2.10485756613892	1.21694380815976e-06	1.09172545878734e-05	5.69028185851577e-06	1902	tags=56%, list=6%, signal=53%	SYK/GPR183/ADA/LCK/SORL1/PKM/RHOH/BCL6/CKS2
REACTOME_G_ALPHA_I_SIGNALLING_EVENTS	REACTOME_G_ALPHA_I_SIGNALLING_EVENTS	387	0.384304598714786	1.56435736176791	1.2161652909439e-06	1.09172545878734e-05	5.69028185851577e-06	4310	tags=29%, list=14%, signal=25%	FPR3/ADCY7/C3AR1/RGS19/FPR1/GPSM3/STRA6/CCR1/ADORA3/CXCR4/RGS14/C5AR1/C3/CCR7/GPR183/MYO7A/CXCL16/RDH10/CXCL6/CCR4/LRP2/S1PR4/CXCL13/KPNA2/CXCR2/BDKRB2/CXCR1/CCR5/CXCL1/RGS7/PLB1/PRKCQ/FPR2/NMUR2/CCR3/CXCR3/PLCB2/MTNR1A/AKR1C1/GNG4/CCR6/RGS13/CCL13/CNR2/CAMK4/CCR2/LRP10/ADCY3/DHRS9/PRKX/GNAL/CCL20/GNAI2/CXCR6/LPAR5/P2RY13/HTR1F/ADRA2A/CXCL8/TAS1R3/S1PR5/GABBR2/GALR2/APOE/ABCA4/LRP1/CCR8/ACKR3/GRM…
NABA_ECM_AFFILIATED	NABA_ECM_AFFILIATED	162	0.45670139073694	1.75763548320116	1.22739862098114e-06	1.0989829271097e-05	5.72810917123536e-06	5818	tags=44%, list=19%, signal=36%	C1QC/C1QB/CD209/CLEC10A/MUC3A/PLXNC1/C1QA/SEMA4D/CLEC2B/CLEC12A/CLEC5A/PLXDC1/SEMA7A/ANXA4/C1QTNF6/SEMA4B/MUC16/CLEC7A/CLC/CLEC17A/MUC4/LGALS9/SEMA3A/FCN1/ANXA8L1/ANXA8/CLEC4D/CLEC6A/MUC13/COLEC12/GREM1/LGALS12/CLEC4A/CLEC4C/PLXDC2/MUC12/ANXA11/CLEC4G/MUC20/SFTPB/FREM2/ANXA13/CLEC4E/ANXA2/LGALS9B/CLEC11A/SEMA6A/LGALS8/LGALS9C/ELFN1/CLEC19A/SDC1/SEMA5A/GPC1/SEMA3C/C1QTNF8/GPC4/SEMA5B/PLXNB1/LGALS1…
REACTOME_DNA_REPLICATION_PRE_INITIATION	REACTOME_DNA_REPLICATION_PRE_INITIATION	85	0.530667253143022	1.92166599161925	1.23705020631012e-06	1.10549467475445e-05	5.76204964518136e-06	9386	tags=55%, list=31%, signal=38%	CDC45/E2F2/MCM4/MCM10/CDC7/E2F3/MCM5/CDC6/CDT1/ORC6/PSMA5/MCM3/MCM2/CDK2/PSMB9/PSMA8/POLE4/PSMB8/MCM6/PSMA7/POLA2/PSMD1/RPA3/PSMA4/UBC/POLE2/PSME2/PRIM2/PSMD3/PSMD14/PSMB2/PSMB10/RPA2/MCM7/PSMD2/UBA52/PSMC5/PSMC4/E2F1/ORC1/PSMB3/PSME1/PSMB5/RPS27A/PSMD10/GMNN/PSMC6
DOANE_RESPONSE_TO_ANDROGEN_DN	DOANE_RESPONSE_TO_ANDROGEN_DN	239	0.431197336765365	1.70384491460059	1.25618632434047e-06	1.12044104591366e-05	5.83995298981194e-06	5862	tags=40%, list=19%, signal=32%	FYB1/KMO/IRS1/IGFBP3/IFITM1/CXCR4/IFI30/TDO2/RRM2/TIAM1/SP110/EPHA4/RAI14/CYFIP2/SAMHD1/STOM/IFITM3/PLSCR1/TNC/PLOD2/SERPINH1/CDC42EP2/LPIN2/DHFR/PRAF2/CDK1/APOBEC3B/ENO2/PLK4/EPS8/VDR/RIBC2/ADGRB2/MCM4/ABCC5/RBMS1/E2F8/SLC27A2/NCDN/DUS2/SIPA1L1/EVL/LPCAT4/MCM5/SZRD1/ZDHHC13/WLS/HLA-A/RGS10/TRAF2/SNX7/IGFBP2/RAD54L/PRKCD/GNB5/DTX3/ZNF322/CDC42/ATAD2B/CACNA1D/HELLS/DHRS3/GPC1/PRRC2C/SEMA3C/PYCARD/…
COLINA_TARGETS_OF_4EBP1_AND_4EBP2	COLINA_TARGETS_OF_4EBP1_AND_4EBP2	343	0.395100815559987	1.5960463934239	1.27304422895637e-06	1.13330201761691e-05	5.90698683369351e-06	5783	tags=38%, list=19%, signal=31%	CR1/SLC16A3/CP/TPP1/TACC3/SKAP2/C3/PDPN/CXCL6/OSBPL3/TGM2/CDC42SE1/ADA/BST2/DLGAP5/RFX5/TOP2A/SHISA5/C4A/BID/ASF1B/UBE2T/ANLN/MELK/POSTN/AURKB/BIRC5/NUSAP1/IFITM3/PLSCR1/XPO1/PLOD2/CCNA2/EMB/NEK2/C1R/PLK1/NUF2/CDC20/IFI27L2/HMMR/CDC25B/CCNB1/CENPK/SVEP1/ENO2/NNMT/TPX2/KIF20A/C1S/CDH11/IFNGR1/ZBP1/IL13RA1/ECT2/TTK/LY6E/ISLR/EGFL6/NDC80/MMP3/MT2A/FGF7/LCN2/HOXB2/GPX7/LTBP2/ENO3/LY96/RSPO2/STC2/RACG…
REACTOME_REGULATION_OF_MITOTIC_CELL_CYCLE	REACTOME_REGULATION_OF_MITOTIC_CELL_CYCLE	86	0.544107729433186	1.97466957683474	1.29086147597136e-06	1.14696621010304e-05	5.97820721789292e-06	7474	tags=47%, list=24%, signal=35%	UBE2D1/CCNA1/PTTG1/AURKB/UBE2C/CCNA2/BUB1B/NEK2/AURKA/PLK1/CDC20/CCNB1/CDK1/MAD2L1/CDC14A/PSMA5/CDK2/PSMB9/PSMA8/FZR1/FBXO5/UBE2E1/PSMB8/BUB3/PSMA7/PSMD1/SKP2/PSMA4/UBC/PSME2/PSMD3/PSMD14/PSMB2/PSMB10/PSMD2/UBA52/CUL1/PSMC5/PSMC4/CDC27
MIYAGAWA_TARGETS_OF_EWSR1_ETS_FUSIONS_UP	MIYAGAWA_TARGETS_OF_EWSR1_ETS_FUSIONS_UP	256	0.42092730290421	1.67236022066558	1.31700593995129e-06	1.16796309216672e-05	6.08764698237829e-06	5450	tags=40%, list=18%, signal=33%	ITGB2/KMO/ITGAM/IFITM1/ITGB2-AS1/FAS/PTPN22/GPR137B/TGM2/PREX1/HMGB3/EFHD2/SLC12A6/JAK1/RALGPS2/RUBCNL/SORD/KSR1/TRIM69/TBC1D9/CASP3/TNNT1/CDK14/IMPA2/CDK1/IL1RAP/ARHGEF6/EZH2/CDH11/LBH/KCNE4/G0S2/MDFI/EPHB2/SH2B3/FCHSD2/CMTM3/PGM2L1/CLDN1/CUL4B/FYN/AP4B1/CPPED1/NMI/MMP3/NFATC4/PTPN13/GLCE/RNF19B/SLC7A11/ARHGDIB/HIPK1/ICAM2/ICAM1/OPN3/HAPLN1/RGS10/ARRDC2/ZSWIM6/ELN/IGFBP2/PGF/CLEC11A/EFNB1/PRND/L…
IGLESIAS_E2F_TARGETS_UP	IGLESIAS_E2F_TARGETS_UP	140	0.47873944889389	1.82177206596951	1.44720303192648e-06	1.27854610063923e-05	6.66402676898707e-06	4817	tags=44%, list=16%, signal=37%	LAPTM5/CD53/C1QC/C1QB/TYROBP/SCG2/LCP1/ACTG1/LUM/CTSS/C3/C1QA/MRC1/SERPINF1/CXCL13/BAX/POSTN/SERPINH1/AKIRIN2/ITGB1/GNAI2/COL1A2/SERPINB6/COL1A1/COL5A2/EVL/S100A6/KITLG/MCM5/EED/APOE/S100A10/S100A11/SAT1/GSN/CDC6/ENPP2/DCN/MCM3/HNRNPA2B1/ANXA2/MFAP2/TUBA1B/ELN/TANK/CDC42/LIMS1/COL4A1/COL6A3/CD74/GBP3/COL18A1/TUBA1A/BZW1/APLP2/LGALS1/COL15A1/GJA1/DNAJA1/TUBB/DAB2/ITM2B
FOSTER_TOLERANT_MACROPHAGE_UP	FOSTER_TOLERANT_MACROPHAGE_UP	155	0.468069689474872	1.79866568680935	1.44543775202326e-06	1.27854610063923e-05	6.66402676898707e-06	4704	tags=41%, list=15%, signal=35%	MS4A4A/SYK/MS4A6A/FPR1/MSR1/AOAH/SLC16A3/IGSF6/CP/MARCO/TGFBI/CD38/CST7/RGL1/IRF7/ITGAL/BST2/SERPINB9/MET/LOX/SELL/ORAI2/RASGRP1/TNFRSF1B/FPR2/BAK1/CDC42EP2/PTGES/TRAF3/RNF149/NAV2/BST1/CFB/TREML2/CCL8/ISG20/OAS3/AGTRAP/LCN2/FGL2/SLFN12/IL1RN/RAB20/SGK1/SLC7A11/ZFAND3/LRRC4/CLEC4E/TANK/IRAK3/CLMP/IL18BP/SAA1/GPR33/BTG3/CXCL9/PPP3CC/ANKRD66/RGS1/HILPDA/STAT1/MCOLN2/ASS1/MTDH
SIMBULAN_PARP1_TARGETS_DN	SIMBULAN_PARP1_TARGETS_DN	16	0.799831659057957	2.09753366808788	1.47191547020237e-06	1.29791104175151e-05	6.76496054516262e-06	3293	tags=69%, list=11%, signal=61%	SPP1/RANGAP1/CCNA2/SERPINH1/CDC20/TAGLN2/CCNB1/DNMT1/STMN1/CCNB2/UBE2S
KEGG_ENDOCYTOSIS	KEGG_ENDOCYTOSIS	180	0.446500983309523	1.73477406668929	1.50152063420389e-06	1.32150878544422e-05	6.88795649781331e-06	8022	tags=48%, list=26%, signal=36%	ARRB2/CSF1R/IL2RA/IL2RG/IL2RB/CXCR4/SMAP2/PDGFRA/ARAP2/CBL/CXCR2/MET/GRK3/RAB31/CXCR1/CCR5/TFRC/NTRK1/ACAP1/AP2B1/F2R/AP2A1/HSPA8/GRK6/HSPA1L/EHD3/ARAP1/AGAP2/HSPA6/HLA-G/ADRB2/HLA-A/PIP5K1A/CLTA/CHMP5/EPN1/CDC42/EHD4/PSD3/FGFR3/CBLC/IQSEC1/VPS37A/DNM2/PIKFYVE/SH3KBP1/CHMP1B/RAB11B/EHD1/GIT2/DAB2/RAB11FIP1/CLTC/PDCD6IP/GRK4/SRC/GRK5/VPS4B/ASAP1/VPS37D/HSPA1A/CBLB/CHMP4A/RAB11FIP4/SNF8/VTA1/AP2M1/…
GAVIN_PDE3B_TARGETS	GAVIN_PDE3B_TARGETS	22	0.753955500959694	2.14720417634194	1.5663451801651e-06	1.37586755329476e-05	7.17128479071103e-06	4546	tags=77%, list=15%, signal=66%	CYBB/NCF4/IL2RA/F13A1/IL10/NCF1/EBI3/TGFB1/GZMB/CTLA4/SYT11/ENTPD1/FGL2/IL18/TNFSF10/LAMC1/NT5E
VERHAAK_AML_WITH_NPM1_MUTATED_DN	VERHAAK_AML_WITH_NPM1_MUTATED_DN	241	0.423788676611697	1.67729064310855	1.56920551591613e-06	1.37586755329476e-05	7.17128479071103e-06	4641	tags=36%, list=15%, signal=31%	CLEC10A/CD48/CD7/TGFBI/IFITM1/MMP9/ACSL4/TRIB2/CD19/CD38/PXDN/SPON1/CST7/FCMR/BLNK/DSE/SERPINF1/TRBC2/ARAP2/FZD2/SORL1/CSF3R/HLA-DPA1/CLEC5A/ROBO1/TPSAB1/TNFRSF21/CIITA/ZAP70/WASF1/RAMP1/HLA-DQA1/STAP1/CD1C/LAMP5/CEACAM4/HPGDS/SPIB/CD3D/CD2/CCR2/IFI16/AGTPBP1/ADCY3/HLA-DPB1/SCRN1/CHI3L1/PTGER4/EPS8/UGCG/EHD3/ANXA8/IL5RA/ISG20/CLDN15/CEACAM6/BANK1/LCN2/EVL/CCND2/GSN/TM6SF1/OPTN/MTMR11/F2RL1/GALC/C…
REACTOME_ANCHORING_OF_THE_BASAL_BODY_TO_THE_PLASMA_MEMBRANE	REACTOME_ANCHORING_OF_THE_BASAL_BODY_TO_THE_PLASMA_MEMBRANE	95	0.516396962459772	1.88663930128351	1.61476898180086e-06	1.4131509337907e-05	7.36561289944253e-06	8195	tags=57%, list=27%, signal=42%	NEK2/PLK1/CNTRL/CDK1/PLK4/KIF24/CEP72/NDE1/CEP135/DYNLL1/C2CD3/CC2D2A/ACTR1A/B9D2/CEP97/CCP110/TUBB4B/SCLT1/CENPJ/ODF2/NPHP1/CEP290/TUBA1A/RPGRIP1L/MAPRE1/NEDD1/HAUS8/TUBB/PPP2R1A/TCTN1/TUBG1/CEP131/CKAP5/YWHAG/CEP162/CETN2/HSP90AA1/TMEM67/FBF1/PCM1/CEP89/TCTN2/ALMS1/HAUS1/CEP250/B9D1/SDCCAG8/DYNC1I2/CSNK1D/CEP83/RAB8A/NINL/CEP164/NPHP4
WIERENGA_STAT5A_TARGETS_UP	WIERENGA_STAT5A_TARGETS_UP	196	0.44732502433302	1.75202661658117	1.64776969498437e-06	1.43932063394593e-05	7.50201438100324e-06	5261	tags=41%, list=17%, signal=34%	FPR3/SAMSN1/IL4I1/FCGR2A/GPR65/IL4R/PLAU/CCL22/CCR7/CST7/SMAP2/PFKFB4/SPP1/TGM2/TNFRSF4/IL7R/OSM/ABCA1/ANTXR2/A4GALT/STAP1/PIM1/LTB/IL18R1/CTNS/LAMP3/CD40LG/ADGRG5/SPAG4/CPXM1/PGM2L1/EGFL6/CXCL8/HSPA6/TLE4/CLEC4A/TRAF1/CCND2/CFH/NDRG1/PTGER2/FGF11/FBXO6/SQSTM1/HES6/CD1B/FCER2/ADM/F2RL1/IL18RAP/RHEBL1/GALC/FAM131A/CCL5/PHTF2/GNG2/RASGEF1A/BBX/HOXB5/DHRS3/ITGA2/RGS1/SLC6A9/UBAC1/HILPDA/GATA2/STK17B…
MARSON_FOXP3_TARGETS_DN	MARSON_FOXP3_TARGETS_DN	53	0.600473896000961	2.02726191884659	1.65094246298448e-06	1.43938642129247e-05	7.50235727723369e-06	2249	tags=43%, list=7%, signal=40%	DENND2D/NABP1/PTPN22/ZAP70/UCP2/EMB/JAK2/NFKBIE/THEMIS/MBP/RGS2/ITK/STK26/RNF19A/M6PR/TNFSF11/NFATC1/GPR171/GRAMD1B/POU2AF1/POLR1D/CDT1/SLFN12L
DELACROIX_RAR_BOUND_ES	DELACROIX_RAR_BOUND_ES	441	0.377706800548383	1.54519466958684	1.65799491267766e-06	1.44282815715601e-05	7.52029626270707e-06	6854	tags=35%, list=22%, signal=28%	SLAMF8/PTPN6/TYROBP/CD37/DENND2D/IFITM1/RESF1/PDPN/C1QA/SMAP2/SPP1/SHISA5/PLXDC1/IFITM2/MYBL2/RHOF/KSR1/TWF2/ITPK1/CXCR3/PRAG1/NEK2/SULF2/PBX2/OAS2/MBP/ANP32A/MGAT3/ADGRE5/AGTPBP1/ADGRG5/NDUFA4L2/SPINT4/TCP11/G0S2/CDX1/ECT2/SERPINF2/PDLIM1/TP53/STRA8/AGTRAP/SBNO2/SLC12A7/CFAP161/CALR/SDK1/ATP5F1E/STAT4/C22orf15/FIGNL1/ACKR3/PIMREG/RAB20/ABCB8/FAM91A1/CENPM/TMPRSS6/TCL1A/BMT2/AP5S1/CCP110/MTSS1/KL…
REACTOME_CELLULAR_SENESCENCE	REACTOME_CELLULAR_SENESCENCE	127	0.477633383131888	1.81100816810156	1.66741804527582e-06	1.44706068396696e-05	7.54235700181891e-06	10231	tags=57%, list=33%, signal=38%	UBE2D1/LMNB1/CCNA1/RPS6KA1/UBE2C/MAP2K6/CCNA2/MAP3K5/RB1/EZH2/CDKN2D/E2F2/HMGA1/TP53/IL1A/CXCL8/CDK6/E2F3/EED/ETS1/ETS2/CDK2/HMGA2/MAPK10/STAT3/CDKN1B/MAPKAPK2/FZR1/CBX2/UBE2E1/CCNE2/CDKN2C/TERF2IP/CDKN2A/MAPK7/RNF2/CBX8/MAPKAPK3/MINK1/HIRA/EHMT1/UBC/MOV10/EP400/CABIN1/MAP2K4/CDKN1A/CDK4/MAPK14/UBA52/CDC27/CDKN2B/CBX4/RAD50/E2F1/EHMT2/MAP2K7/TXN/POT1/RELA/CCNE1/MDM2/SP1/RPS27A/ACD/NFKB1/MRE11/PHC…
FARMER_BREAST_CANCER_APOCRINE_VS_LUMINAL	FARMER_BREAST_CANCER_APOCRINE_VS_LUMINAL	322	-0.284776	-1.50469	1.66908656467892e-06	1.44706068396696e-05	7.54235700181891e-06	1942	tags=21%, list=6%, signal=20%	KRT7/PLAAT3/BRINP3/OAZ3/DDC/MIA3/APOD/PDZK1IP1/SEC23B/GATA3/TMX4/CLU/TFF1/GALE/NDNF/GALNT3/MTUS1/ECHDC1/REEP5/VLDLR/CLSTN2/SMCO4/MSX2/DAP/MORC4/RNF141/PAM/HSD17B2/QSOX1/TMEM87A/DHCR7/FABP7/TMPRSS2/AK4/PLEKHB1/AR/TRPV6/QPRT/BNIP3/CYP2J2/TTYH1/FGFR2/DBI/TRAF5/ALDH1A3/SLC31A1/ACSL1/FDFT1/LDOC1/FCN2/MCF2L/NAAA/TSPAN8/PRKAR2B/SLPI/PKP2/STK39/RTN1/KCNMA1/EIF4EBP1/NPY1R/CLDN8/PIP/LIMCH1/GNMT/MANSC1/AZGP1
SHEPARD_BMYB_TARGETS	SHEPARD_BMYB_TARGETS	74	0.557236222712465	1.97030834280435	1.67657116723534e-06	1.45084287041762e-05	7.56207048085567e-06	3916	tags=43%, list=13%, signal=38%	TACC3/MKI67/DLGAP5/ANLN/MELK/AURKB/ASPM/BIRC5/UCP2/CDC20/CCNB1/CDK1/TPX2/CKAP2/NDE1/TK1/PTPRN/HMGA1/TTK/PRR11/MASTL/CDCA2/MT2A/GTSE1/KIF11/HLX/CCNB3/PARPBP/MDK/FBXO5/KIF14/TTN
KEGG_APOPTOSIS	KEGG_APOPTOSIS	86	0.541648509565127	1.96574460408851	1.72428268708391e-06	1.48935718343475e-05	7.76281444527505e-06	9539	tags=69%, list=31%, signal=47%	PIK3CD/PIK3R5/TNFRSF10C/FAS/BAX/CASP10/BID/MYD88/PIK3CG/CSF2RB/NTRK1/TNFRSF1A/CASP3/IL1RAP/FASLG/PRKX/FADD/TP53/IL1A/CASP8/TNFRSF10B/BIRC2/BIRC3/IRAK4/XIAP/TRADD/IL1R1/TRAF2/IRAK3/CHP2/IL1B/AIFM1/TNFRSF10A/TNFSF10/PPP3CC/PRKAR1B/CHUK/IRAK2/CASP7/TNFRSF10D/RIPK1/PIK3CB/AKT2/ENDOG/PRKAR1A/DFFA/APAF1/CAPN1/BCL2L1/IKBKB/DFFB/RELA/TNF/NFKB1/IKBKG/CASP9/EXOG/PIK3R3/PRKACG
NADERI_BREAST_CANCER_PROGNOSIS_UP	NADERI_BREAST_CANCER_PROGNOSIS_UP	47	0.613956855809051	2.0367041816981	1.76543536337856e-06	1.52207386523565e-05	7.93334004713223e-06	7453	tags=66%, list=24%, signal=50%	SHMT2/BUB1/UHRF1/UBE2T/PTTG1/MELK/MYBL2/ASPM/CDCA5/TIMELESS/CEP55/KIF20A/FADD/IL20RB/NDC80/MTFR2/RACGAP1/SPAG5/POLD1/SCLT1/EXO1/CENPN/SMARCA4/ATP2C2/RNFT2/SOX11/BAALC/PSMD14/PSMD2/RASIP1/PRAME
HAHTOLA_CTCL_PATHOGENESIS	HAHTOLA_CTCL_PATHOGENESIS	16	0.797570632336933	2.09160419578195	1.77324679752687e-06	1.52315672238584e-05	7.93898410567046e-06	4737	tags=81%, list=16%, signal=69%	MS4A4A/IL2RB/MMP9/LILRA5/NKG7/IL7R/VAV3/CD52/TXK/GZMB/CCL5/S100P/DLG5
RHEIN_ALL_GLUCOCORTICOID_THERAPY_UP	RHEIN_ALL_GLUCOCORTICOID_THERAPY_UP	74	0.556657786866536	1.96826307559709	1.77237421939623e-06	1.52315672238584e-05	7.93898410567046e-06	5251	tags=55%, list=17%, signal=46%	PTPRC/ITGAM/GPR65/LY86/P2RY10/SEL1L3/GPR183/VNN2/ADAM28/MNDA/CYTIP/ABCA1/MS4A1/GLIPR1/RGS13/RGS2/IL1R2/S100A8/IFNGR1/IL13RA1/G0S2/MAP3K8/CXCL8/BIRC3/LY96/C15orf39/CD55/TXNIP/CREM/IDS/P2RX5/ITPR3/IQSEC1/DDX39B/CRYBG1/EZR/SWAP70/CSTA/CH25H/MAX/GRK5
GUTIERREZ_WALDENSTROEMS_MACROGLOBULINEMIA_2	GUTIERREZ_WALDENSTROEMS_MACROGLOBULINEMIA_2	13	0.843687128516349	2.09461786994159	1.80998533614967e-06	1.55184536108625e-05	8.08851477661756e-06	2906	tags=77%, list=10%, signal=70%	SYK/RNASE2/CPA3/GPR183/HLA-DPA1/CLC/MYB/HLA-DRB1/HLA-DMA/IGLV2-14
REACTOME_CHOLESTEROL_BIOSYNTHESIS	REACTOME_CHOLESTEROL_BIOSYNTHESIS	25	-0.694286	-2.50902	1.86001745697341e-06	1.59180499494576e-05	8.29679202965169e-06	4243	tags=68%, list=14%, signal=59%	HSD17B7/MVD/LSS/PLPP6/GGPS1/MSMO1/HMGCS1/ARV1/FDPS/IDI1/ACAT2/EBP/CYP51A1/SC5D/DHCR7/FDFT1/TM7SF2
YEGNASUBRAMANIAN_PROSTATE_CANCER	YEGNASUBRAMANIAN_PROSTATE_CANCER	122	-0.393212	-1.96111	1.98466844618559e-06	1.69535924070302e-05	8.83653656089985e-06	3333	tags=32%, list=11%, signal=29%	ETV1/TPTE/DBT/GAS2/ST7/EEF1A2/SSX3/EXOSC4/NEBL/ZBTB10/SRSF6/ARHGEF26/KLK3/EPHA3/DDC/FGF13/PON1/SLC25A21/SPDEF/CLGN/CALML5/SPINK1/KRT81/TOX3/TMPRSS2/CLDN3/CTH/SHTN1/GPM6A/TSPAN8/SLC43A1/ALDH6A1/SLC39A8/ELF5/FOLH1/CRISP3/NKX3-1/AZGP1/ID4
SONG_TARGETS_OF_IE86_CMV_PROTEIN	SONG_TARGETS_OF_IE86_CMV_PROTEIN	54	0.596577189578435	2.01820427472721	2.02642066798984e-06	1.72784896222914e-05	9.00587920240392e-06	4548	tags=48%, list=15%, signal=41%	PTTG1/BLM/MYBL2/CASP3/DHFR/CDK1/RAB27A/TPX2/EZH2/TK1/PCLAF/MAD2L1/MCM5/CDT1/ZWINT/DCK/KIF11/MCM3/MCM2/DDX23/PNP/BTG3/TOPBP1/MCM6/TYMS/FOXM1
KEGG_VALINE_LEUCINE_AND_ISOLEUCINE_DEGRADATION	KEGG_VALINE_LEUCINE_AND_ISOLEUCINE_DEGRADATION	44	-0.579452	-2.41167	2.08047765215942e-06	1.7706922435137e-05	9.22918657724854e-06	3422	tags=43%, list=11%, signal=38%	MMUT/DBT/HMGCS1/HIBCH/PCCA/ABAT/ALDH1B1/AOX1/ACAT2/OXCT1/ACADSB/ECHS1/ALDH9A1/BCAT2/ALDH6A1/HMGCS2/MCEE/BCKDHB/ACAT1
PID_UPA_UPAR_PATHWAY	PID_UPA_UPAR_PATHWAY	41	0.639526293087143	2.05241248634928	2.1177453509565e-06	1.7991156573848e-05	9.3773348456671e-06	2358	tags=41%, list=8%, signal=38%	FPR3/ITGB2/FPR1/ITGAM/MMP12/MMP9/PLAU/FPR2/TGFB1/ITGB1/CTSG/MMP13/MMP3/PLAUR/ITGA3/LRP1/SERPINE1
PID_FOXM1_PATHWAY	PID_FOXM1_PATHWAY	39	0.648303609580863	2.05887238341065	2.14121789794986e-06	1.81573714813376e-05	9.46396923392745e-06	4982	tags=54%, list=16%, signal=45%	CHEK2/MMP2/AURKB/BIRC5/CENPF/BRCA2/CCNA2/NEK2/PLK1/CDC25B/CCNB1/CDK1/RB1/CCNB2/XRCC1/NFATC3/CDK2/MAP2K1/CDKN2A/FOXM1/SKP2
HOFFMANN_SMALL_PRE_BII_TO_IMMATURE_B_LYMPHOCYTE_UP	HOFFMANN_SMALL_PRE_BII_TO_IMMATURE_B_LYMPHOCYTE_UP	57	0.589483522662826	2.00780530787287	2.16422254888155e-06	1.83190203727733e-05	9.54822372730598e-06	5166	tags=47%, list=17%, signal=39%	IL4I1/LAT2/NCF4/HLA-DMB/SEMA4D/CD22/CFP/PLD4/MS4A1/XPO1/LTB/SERPINB1/ZNF385A/CNR2/HLA-DQB1/ISYNA1/NLRP6/HLA-DMA/GIMAP4/ICAM1/FCER2/RBMS2/CD74/EHD1/CTSH/CD36/ZFP1
LU_TUMOR_VASCULATURE_UP	LU_TUMOR_VASCULATURE_UP	29	0.702785836931124	2.09536989018501	2.22471381050147e-06	1.87968092316369e-05	9.79725641715575e-06	4304	tags=59%, list=14%, signal=50%	LCP2/MMP9/ADAP2/SPP1/PLXDC1/TNFRSF21/POSTN/ADAM12/CHN1/EGFL6/HSPA6/STC1/TNFAIP6/PAMR1/MXRA5/PMAIP1/ISG15
TONKS_TARGETS_OF_RUNX1_RUNX1T1_FUSION_MONOCYTE_DN	TONKS_TARGETS_OF_RUNX1_RUNX1T1_FUSION_MONOCYTE_DN	55	0.592564575208672	2.01271134280849	2.24882898140862e-06	1.89448047534636e-05	9.87439451320486e-06	3057	tags=47%, list=10%, signal=43%	ADAM8/ADAMDEC1/ICAM3/PLXNC1/CPA3/ARL4C/PTPN22/GM2A/HDC/ITGB7/ST8SIA4/CD1E/CD1C/LTB/CCR6/RGS2/CLC/HLA-DQB1/UGCG/GPR171/CASP8/ENTPD1/FGL2/IRF4/CD1B/GNB5
PEART_HDAC_PROLIFERATION_CLUSTER_DN	PEART_HDAC_PROLIFERATION_CLUSTER_DN	73	0.551898593808384	1.9512915930508	2.25038352139271e-06	1.89448047534636e-05	9.87439451320486e-06	8113	tags=58%, list=27%, signal=42%	IL2RG/AIF1/IFITM1/CD3E/LCK/LST1/BST2/UBE2C/AURKA/PLK1/IFI16/PLK4/TNFRSF8/EMP3/HMGA1/CCNB2/RAD21/CDC7/CXCL8/MCM5/S100A11/ZWINT/MCM3/RAN/REPIN1/KNTC1/CCNE2/GFI1/BEST1/PPP2R1A/BCAT1/POLE2/PA2G4/MCM7/CUL1/DTYMK/RBM14/ATF5/NUBP1/NF1/HDAC4/POLD3
REACTOME_ACTIVATION_OF_NF_KAPPAB_IN_B_CELLS	REACTOME_ACTIVATION_OF_NF_KAPPAB_IN_B_CELLS	67	0.561414379061811	1.95925518594997	2.27838603127429e-06	1.91458587474352e-05	9.97918769955677e-06	9386	tags=57%, list=31%, signal=39%	CARD11/PRKCB/FBXW11/NFKBIE/BCL10/PSMA5/PSMB9/PSMA8/REL/PSMB8/CHUK/PSMA7/PSMD1/MALT1/NFKBIB/PSMA4/UBC/PSME2/PSMD3/PSMD14/PSMB2/PSMB10/PSMD2/UBA52/CUL1/PSMC5/PSMC4/MAP3K7/PSMB3/IKBKB/RELA/PSME1/PSMB5/RPS27A/PSMD10/NFKB1/IKBKG/PSMC6
REACTOME_CLASS_I_MHC_MEDIATED_ANTIGEN_PROCESSING_PRESENTATION	REACTOME_CLASS_I_MHC_MEDIATED_ANTIGEN_PROCESSING_PRESENTATION	363	0.385488800138962	1.56482180774971	2.30565811132553e-06	1.93400600060104e-05	1.00804091091774e-05	9420	tags=47%, list=31%, signal=33%	CYBB/NCF2/NCF4/CYBA/BTK/UBE2D1/CTSS/NCF1/FCGR1A/MRC1/MYD88/UBE2C/KLHL5/TLR1/FBXW11/TRIM69/TPP2/CDC20/TRAF7/RNF19A/TLR4/TLR6/FBXO41/UBE2F/TAP1/CALR/VHL/FBXO7/LY96/UBE2L3/KEAP1/HLA-G/RNF19B/CTSV/FBXO6/HERC4/HLA-A/DCAF1/PSMA5/UBE2A/LMO7/UBE4A/RLIM/RBCK1/NPEPPS/TRIP12/PSMB9/UBA6/PSMA8/SEC23A/MKRN1/UBE2S/SOCS1/RNF6/RNF34/UBE2N/FZR1/DZIP3/VAMP3/FBXO15/RNF123/UBE2E1/PSMB8/FBXO40/UBE2Q2/ASB14/SPSB1/RNF7/…
CHUNG_BLISTER_CYTOTOXICITY_UP	CHUNG_BLISTER_CYTOTOXICITY_UP	133	0.477498846039596	1.81485406460135	2.33572002951233e-06	1.95569206795384e-05	1.01934410391804e-05	8236	tags=53%, list=27%, signal=39%	HAVCR2/SLAMF8/CD86/C1QC/C1QB/ACP5/GNA15/MYO7A/ADAP2/GPR137B/CTSC/GNLY/TIGIT/CD96/GMEB1/CCR5/CNDP2/IGFLR1/CD3D/GZMB/SYT11/CTSB/MCM5/CKS2/CPSF3/RACGAP1/GALNT2/WDR54/MT1E/CLTA/BORA/TUBB4B/EHD4/TCF12/SERPING1/MT1F/MIF4GD/HCST/SKA2/CD8B/FABP5/TPI1/SNX5/RALA/SOD1/COX5A/COPS8/CBLB/RAB13/PGAP1/CHTOP/RTL6/CHCHD3/PBDC1/CUEDC2/TNFAIP3/PSMD14/PSMB2/ZWILCH/SNAP47/CDKN1A/PSMD2/RBBP8/ATF5/AKR1A1/NUP37/CRIP1/PAI…
SHIPP_DLBCL_VS_FOLLICULAR_LYMPHOMA_UP	SHIPP_DLBCL_VS_FOLLICULAR_LYMPHOMA_UP	44	0.621168244998137	2.0299895918911	2.35114626215739e-06	1.96506774824557e-05	1.02423088777436e-05	3321	tags=52%, list=11%, signal=47%	HCK/IFI30/BCL2A1/GM2A/PKM/DLGAP5/KPNA2/MELK/TFRC/PFKP/CCNB1/HMGA1/PGAM1/CDKN3/HSPD1/ENO1/SAT1/CLTA/CCT3/CCT5/ALDOA/LDHA/IMPDH2
VILIMAS_NOTCH1_TARGETS_DN	VILIMAS_NOTCH1_TARGETS_DN	26	0.71966050872331	2.10344586633936	2.56245960769272e-06	2.13783658832102e-05	1.1142813110273e-05	1641	tags=62%, list=5%, signal=58%	ITGB2/CSF1R/NCF2/NCF4/LRRC25/ITGAM/FCGR2B/BTK/CLEC10A/LILRB3/CSF3R/TPSAB1/STOM/TREM2/CTSG/MATK
REACTOME_INTERACTIONS_OF_REV_WITH_HOST_CELLULAR_PROTEINS	REACTOME_INTERACTIONS_OF_REV_WITH_HOST_CELLULAR_PROTEINS	36	0.656298122197884	2.04667800900241	2.6102123956756e-06	2.17377365639866e-05	1.13301239812291e-05	5326	tags=58%, list=17%, signal=48%	NUP210/NUP50/RANGAP1/NUP62/XPO1/RCC1/KPNB1/RAN/RAE1/NUP85/NPM1/AAAS/NUP153/NUP98/TPR/NUP93/RANBP1/NUP58/NDC1/NUP88/NUP188
SCHLOSSER_SERUM_RESPONSE_UP	SCHLOSSER_SERUM_RESPONSE_UP	120	0.489465431894781	1.84450070213682	2.62437059995808e-06	2.18165477245174e-05	1.13712018651794e-05	6206	tags=46%, list=20%, signal=37%	POU2F2/GPSM3/CYBA/IL2RG/ICAM3/CSK/RHOG/PTK2B/S1PR4/ADA/PTPN1/ARPC4/TRANK1/ARHGAP25/ORAI2/CBFA2T3/BRCA2/LTB/ACAP1/PITPNM1/KIFC1/CAPG/ITGAD/GRAMD1B/S100A11/STAT6/PPP4C/SLC9A3R1/CHD8/MYO9B/STAT3/PCOLCE/TYK2/ZSCAN9/UGT1A10/WNT7A/SNX1/DEPDC5/RPRD2/ATP6V0D1/KLF12/DCAF7/KIF3B/CCNI/AP1S1/CEP350/CNOT3/ACTN4/OCEL1/CSNK1G2/UBA1/TAPBP/CRABP2/USP4/SCAP
FERRANDO_TAL1_NEIGHBORS	FERRANDO_TAL1_NEIGHBORS	20	0.757724831363135	2.1002938674394	2.67121120908021e-06	2.21662830153495e-05	1.1553490586642e-05	4040	tags=80%, list=13%, signal=69%	ITGB2/CSF1R/CD3E/BCL2A1/TRBC2/LCK/TRAC/MYBL2/CXCR1/TNFRSF1B/CD2/CD6/CDA/RUNX1/FCGR3B/TCF7
BIOCARTA_TCR_PATHWAY	BIOCARTA_TCR_PATHWAY	44	0.61796237282864	2.01951274091004	2.67825452320036e-06	2.2185113670788e-05	1.15633054843494e-05	4912	tags=48%, list=16%, signal=40%	PTPN7/CD247/CD3E/VAV1/PRKCB/LCK/CALM3/PIK3CG/ZAP70/CD3G/GRB2/CD3D/NFATC1/FYN/NFATC4/NFATC3/MAP2K1/PPP3CC/SHC1/ELK1/SOS1
KEGG_CYTOSOLIC_DNA_SENSING_PATHWAY	KEGG_CYTOSOLIC_DNA_SENSING_PATHWAY	47	0.608445122425655	2.01841988317752	2.69672379805213e-06	2.2298354963609e-05	1.16223290116463e-05	9774	tags=68%, list=32%, signal=46%	AIM2/IRF7/CASP1/IKBKE/ZBP1/POLR1D/ADAR/IL18/IL1B/CCL5/TBK1/IL33/IRF3/PYCARD/CHUK/IFNA1/POLR3K/RIPK1/NFKBIB/CCL4/POLR3B/POLR3C/RIPK3/POLR3D/IKBKB/CCL4L2/RELA/NFKB1/IKBKG/IFNA10/IFNA17/IFNA2
DACOSTA_UV_RESPONSE_VIA_ERCC3_COMMON_DN	DACOSTA_UV_RESPONSE_VIA_ERCC3_COMMON_DN	456	0.369953672034068	1.51610496449116	2.71078988068635e-06	2.23748500453809e-05	1.16621997110578e-05	7927	tags=40%, list=26%, signal=30%	IRS1/NCK1/TIAM1/EPHA4/IL7R/TOP2A/MELK/NCOA3/BLM/LYN/PTPN2/RGS7/CENPF/THBS2/FBXW11/G6PD/MYO1B/XPO1/DPYD/BUB1B/KAT6A/RB1/IL1RAP/CEMIP/NREP/BRCA1/EPS8/E2F2/ZMYND8/UGCG/KIF2A/EIF4G3/FCHSD2/SEC14L1/CEP135/RBMS1/TRAM2/PPP2R2A/CENPE/STIL/FYN/HEG1/ZNF804A/NDC80/CASP8/COL5A2/C2CD3/IGF2BP3/E2F3/CDS2/FXR1/TLE4/BAZ1A/USP9X/ADAM10/SRGAP2/CLEC16A/PHF21A/TRIO/JARID2/ASCC3/PTENP1/SERPINE1/KIF11/NRG1/CEP170/HIVEP…
RICKMAN_HEAD_AND_NECK_CANCER_D	RICKMAN_HEAD_AND_NECK_CANCER_D	37	-0.59483	-2.41246	2.73333455996041e-06	2.25209320924398e-05	1.17383404674672e-05	1759	tags=51%, list=6%, signal=48%	ABI3BP/MUC5B/TF/CLU/MSMB/BPIFA1/BPIFB1/SORBS2/LTF/PRR4/SCGB3A1/BPIFB2/PIGR/DMBT1/ZG16B/FOLR1/TCN1/AZGP1/STATH
TARTE_PLASMA_CELL_VS_B_LYMPHOCYTE_DN	TARTE_PLASMA_CELL_VS_B_LYMPHOCYTE_DN	38	0.655387096904963	2.07192914900949	2.74494699967001e-06	2.25765817831266e-05	1.17673461504251e-05	2175	tags=47%, list=7%, signal=44%	CD37/IL4R/MMD/MOB1A/RHOG/HLA-DMB/IRF8/CIITA/RHOH/MS4A1/NFKBIE/LTB/SERPINB1/IFNGR1/ELF4/TRIM22/AHR/BLK
FERRANDO_T_ALL_WITH_MLL_ENL_FUSION_DN	FERRANDO_T_ALL_WITH_MLL_ENL_FUSION_DN	88	0.529524009039758	1.92281972730077	2.82172100205085e-06	2.31261684242157e-05	1.20538012173378e-05	6729	tags=51%, list=22%, signal=40%	FYB1/DOCK2/LMNB1/LST1/TOP2A/CD96/UBE2C/SORD/PLCB2/CD2/GAPDH/HMGA1/DDX39A/PGAM1/PPP2R2A/PCLAF/ACAA2/KPNB1/MX2/PKMYT1/MCM5/PLP2/LBR/IGKC/MCM2/IGFBP2/CDK2/TRIP12/UBE2S/APLP2/DNTT/TYMS/HPCA/POLA2/RFTN1/NUP93/RANBP1/MAPKAPK3/RPS4Y1/BARD1/EPS15/HMGB2/KHSRP/HPRT1/PSMB2
OSWALD_HEMATOPOIETIC_STEM_CELL_IN_COLLAGEN_GEL_DN	OSWALD_HEMATOPOIETIC_STEM_CELL_IN_COLLAGEN_GEL_DN	268	0.406808015776999	1.61746551440925	2.81944466703338e-06	2.31261684242157e-05	1.20538012173378e-05	6619	tags=36%, list=22%, signal=29%	PTAFR/CR1/GPSM3/FCGR2B/P4HA1/IL2RG/SLC16A3/SP140/EGLN3/UBE2D1/SIGLEC6/PTPN22/SPP1/SERPINF1/TRBC2/PTPRO/FZD2/TMEM156/BAX/SNX10/KDM5B/PAK2/ST8SIA4/DHFR/UTS2/F2R/CCR2/IL13RA1/UGCG/AKR1D1/CASP8/CYLD/ZNF277/MT2A/HSPA6/ARMH3/PLAUR/IRAK4/NFAT5/STC2/MT1G/GADD45A/TRADD/TXNIP/TM6SF1/MT1E/RGS10/TMPO/CEPT1/ACTR2/ZNF322/SOCS1/SLC6A8/TBL1XR1/DZIP3/MT1F/RPS21/OTUD4/ELL/S100P/PRRC2C/NONO/ALDOC/DDX39B/THNSL1/CCDC…
WAMUNYOKOLI_OVARIAN_CANCER_LMP_UP	WAMUNYOKOLI_OVARIAN_CANCER_LMP_UP	262	-0.295894	-1.54984	2.85803839421467e-06	2.33825782005556e-05	1.21874468960118e-05	2728	tags=22%, list=9%, signal=20%	ACY1/RAB2A/SGSM3/UQCC3/EPHB4/IL20RA/GMDS/CCDC107/EIF5B/C1GALT1/KDELR2/ATP8B1/FUT2/EPCAM/ATP1B1/FXYD3/SLC35A3/DHTKD1/C9orf152/GALE/GALNT3/PLPP2/MFSD9/GFPT1/RASEF/FNIP2/FAM174B/FMO5/EBP/TM9SF3/RPS27L/CANT1/CHMP4C/BSPRY/QSOX1/TOX3/HM13/MLPH/DBI/KRTCAP3/ICA1/GPR160/TMEM63A/C4orf19/FDFT1/TSPAN8/CLPTM1L/HIP1R/EHF/CHPT1/RRBP1/NANS/AACS/SH3BGRL2/MANSC1/RNF128/MGLL
CHEN_ETV5_TARGETS_SERTOLI	CHEN_ETV5_TARGETS_SERTOLI	25	0.721135142295473	2.09282365608786	2.88374719761471e-06	2.35101284689747e-05	1.22539285350165e-05	2047	tags=52%, list=7%, signal=49%	CD53/MS4A6A/FCGR2A/C1QB/PLEK/FCGR2B/MMP12/GPNMB/CXCL6/CCL7/CLEC7A/CEMIP/ARSB
DEBIASI_APOPTOSIS_BY_REOVIRUS_INFECTION_UP	DEBIASI_APOPTOSIS_BY_REOVIRUS_INFECTION_UP	287	0.402489597704775	1.60830451185607	2.88362510289656e-06	2.35101284689747e-05	1.22539285350165e-05	8192	tags=42%, list=27%, signal=31%	IFITM1/UBE2D1/IRF7/GNA13/BST2/NRAS/PTPN2/CXCL1/SAMHD1/IFITM3/PLSCR1/TBC1D9/CASP3/OAS2/BRCA1/FHL2/IFI16/PLK4/HSPA1L/UGCG/ISG20/PGAM1/RAD51AP1/TAP1/TAF1A/NMI/TRIM22/ZNF254/BCL6/CXCL8/SNAPC1/BCL10/MX2/FXR1/USP9X/SMNDC1/DHX9/ZWINT/GADD45A/CD55/IREB2/STX3/RPE/CREB5/CCP110/ADM/MCL1/OASL/MID1/PML/PSMB9/CREM/INSM1/EYA4/IFI27/CCL5/ABI2/FOXJ3/ZNF217/OTUD4/CELF1/BTG3/ZC3HAV1/PMAIP1/CCNE2/NUP98/WASHC4/CDK17/…
PID_IL2_STAT5_PATHWAY	PID_IL2_STAT5_PATHWAY	30	0.68558169815964	2.06329836008268	2.97982957588251e-06	2.42509072489073e-05	1.26400366008031e-05	4912	tags=60%, list=16%, signal=50%	IL2RA/JAK3/IL2RG/PRF1/IL2RB/FOXP3/LCK/JAK1/CCNA2/GRB2/FASLG/CDK6/ELF1/CCND2/LTA/SHC1/STAT5A/SOS1
IWANAGA_CARCINOGENESIS_BY_KRAS_PTEN_UP	IWANAGA_CARCINOGENESIS_BY_KRAS_PTEN_UP	182	0.445557468008283	1.73306710496809	3.05358474297925e-06	2.48077068192737e-05	1.29302511843858e-05	7633	tags=46%, list=25%, signal=34%	HMOX1/C3AR1/CR1/ADAMDEC1/CCR1/CP/EGLN3/SIGLEC1/LMNB1/SERPINF1/GABRP/ENPEP/GMEB1/PGK1/RAMP1/CHL1/LAMB3/AKIRIN2/ATP6V1C1/BICDL1/RECQL/WNK1/KIF2A/IPO13/CTSB/CUL4B/HES2/MYB/NME8/TMEM107/DPYS/RAB39A/DCAF12/POLG/PLCH2/FOXJ1/FREM2/SERPINE1/MORC1/SLC17A9/COL5A1/CALB1/TP63/RPGR/GSDMA/TOP1/EFCAB12/ISL1/NTF4/ZNF691/RPRD2/BZW1/F3/TDRP/BHLHE40/LMX1A/RAB7A/IGBP1/INTS2/CDHR1/ANKRD55/UBA2/CHAC2/OPRL1/PGAP1/ARL8A…
REACTOME_TNFS_BIND_THEIR_PHYSIOLOGICAL_RECEPTORS	REACTOME_TNFS_BIND_THEIR_PHYSIOLOGICAL_RECEPTORS	27	0.696491124226829	2.05122476311622	3.06856053350592e-06	2.48858652691135e-05	1.29709888630424e-05	4137	tags=67%, list=14%, signal=58%	TNFSF8/TNFRSF9/TNFRSF18/TNFSF14/TNFRSF4/TNFRSF1B/TNFSF13B/TNFRSF1A/TNFSF18/CD70/TNFRSF8/EDA2R/TNFSF11/CD27/EDARADD/TNFSF4/TNFRSF14/LTA
KUNINGER_IGF1_VS_PDGFB_TARGETS_DN	KUNINGER_IGF1_VS_PDGFB_TARGETS_DN	45	0.611035710864067	2.0070807796608	3.12431902506598e-06	2.52939207482258e-05	1.31836751818757e-05	3501	tags=47%, list=11%, signal=41%	CD53/MMD/PLXDC1/ANLN/CSF2RB/THBS2/TPX2/F2R/CKAP2L/CDKN2D/LBH/EPS8/ANXA8L1/B3GNT2/GREM1/PTGS1/NCEH1/SPAG5/IL1R1/CLBA1/IL33
REACTOME_CASPASE_ACTIVATION_VIA_DEATH_RECEPTORS_IN_THE_PRESENCE_OF_LIGAND	REACTOME_CASPASE_ACTIVATION_VIA_DEATH_RECEPTORS_IN_THE_PRESENCE_OF_LIGAND	16	0.790122935340257	2.0720728418735	3.28448089580945e-06	2.64719579712821e-05	1.37976907097777e-05	3872	tags=75%, list=13%, signal=66%	FAS/TICAM1/FASLG/TLR4/FADD/CASP8/TNFRSF10B/LY96/TRADD/TRAF2/TNFRSF10A/TNFSF10
YAMAZAKI_TCEB3_TARGETS_DN	YAMAZAKI_TCEB3_TARGETS_DN	189	0.443392943846012	1.73078718337285	3.2899319213142e-06	2.64719579712821e-05	1.37976907097777e-05	5226	tags=39%, list=17%, signal=32%	LAPTM5/CYBA/IFITM1/RESF1/TP53INP1/GNPDA1/SPP1/CDH3/ESCO2/SORL1/UHRF1/KPNA2/TOP2A/MYBL2/TFRC/NUSAP1/PIPOX/BUB1B/EMB/PIM1/NEK2/AURKA/SULF2/TTC39B/AKR1B1/KIF20A/DNMT1/ECT2/HMGA1/CUL4B/AGTRAP/KCNK1/MT2A/FXR1/S100A6/CKS2/ENO3/EED/DPYS/APOE/G3BP1/JARID2/LBR/TCL1A/KIF11/ZFAND6/LDHB/CCT3/TUBA1B/IGFBP2/GCLM/TUBB4B/UBE2S/GNG2/XRCC5/AHSA1/CRABP1/DIAPH1/HNRNPA1/MSH6/UCHL1/TCF7/COL18A1/RUVBL2/SEPHS2/TUBB/RFX2…
BURTON_ADIPOGENESIS_6	BURTON_ADIPOGENESIS_6	187	-0.329555	-1.70884	3.29261710940414e-06	2.64719579712821e-05	1.37976907097777e-05	2678	tags=25%, list=9%, signal=23%	ADIPOQ/PPP2R5A/SCP2/NDUFB8/SOWAHC/PXMP2/NDUFB9/HIBCH/ISOC1/THRSP/HIPK2/LPL/PRXL2A/REEP6/SUCLG1/ETFDH/C11orf54/ADCY6/CAMP/REEP5/PLIN4/SLC2A4/TSPAN12/SPCS3/NDUFA5/SGCD/PLA2G12A/AOC3/KAT2B/DHCR7/CD151/BNIP3/ALAD/FXN/ITGA6/RAB3D/BCAT2/QDPR/GDF5/ACADL/CHPT1/CA3/BCKDHB/HP/CA2/GPD1/MGLL
SHETH_LIVER_CANCER_VS_TXNIP_LOSS_PAM4	SHETH_LIVER_CANCER_VS_TXNIP_LOSS_PAM4	273	-0.292833	-1.55907	3.28039731410076e-06	2.64719579712821e-05	1.37976907097777e-05	2954	tags=25%, list=10%, signal=23%	CNMD/SLC10A1/INMT/PCOLCE2/AADAT/ABI3BP/PRLR/PDE9A/MACROD1/SUSD4/SUGCT/MFN1/LEAP2/NDUFB9/FZD9/CYP46A1/KCNQ5/CORIN/CACNA1E/CLCC1/PCCA/DDC/CD320/CLEC3B/GCDH/CA1/RAB3A/GDF10/ITGA9/SPDEF/AASS/ABAT/KIF1B/TCF21/GABARAPL1/CKMT2/ACAT2/NR1H4/LAMP2/IMMP2L/AGMAT/SOCS7/PLEKHB1/ADHFE1/CTH/COQ8A/ACADSB/ALDH9A1/TTYH1/DCT/ACSL1/KCNK5/TMEM63A/DNASE1L3/CES3/DCXR/QDPR/GPM6A/ALDH6A1/CRYAB/CHPT1/CBS/CA3/HMGCS2/ACAT1/G…
MIKKELSEN_IPS_LCP_WITH_H3K4ME3	MIKKELSEN_IPS_LCP_WITH_H3K4ME3	157	0.454450356054841	1.7454055925432	3.30906065545861e-06	2.65582122036548e-05	1.38426480651036e-05	5072	tags=36%, list=17%, signal=30%	LAPTM5/PTPN6/SELPLG/GPSM3/STRA6/SPON2/PSTPIP1/UNC13D/SPI1/VWA5A/LST1/SERPINB9/TBC1D10C/TNIP1/SNX10/IFITM2/HDC/EBI3/PIPOX/HVCN1/PODNL1/CNTNAP2/HTR3A/GPR35/EMP3/HACD4/OAS3/ARAP1/CLSTN3/CAPG/NLRC3/GLMP/TANGO2/VWA3A/ZFAND6/CATIP/KLHDC7A/NOS3/ALDH3B1/CD79A/EMILIN1/DQX1/PCOLCE/SIPA1L3/PDGFRB/C6orf118/FGF1/MARK2/C1orf54/GPA33/RUFY4/PINLYP/ZFP57/HEXIM2/TSPAN32/XAF1
CAIRO_HEPATOBLASTOMA_DN	CAIRO_HEPATOBLASTOMA_DN	263	-0.302021	-1.56641	3.37882627191034e-06	2.70713891130472e-05	1.41101256836038e-05	2137	tags=21%, list=7%, signal=20%	CYP1A2/FXYD1/CXCL14/ARHGEF26/PPARGC1A/PLAAT3/CYP39A1/ETFDH/ASL/ACACB/INSIG1/PON1/DHTKD1/GCDH/PPP1R1A/AASS/ABAT/MPC1/GSTZ1/PEMT/MYOM1/NQO2/IL13RA2/TMPRSS2/SHMT1/CTH/HSD17B6/CYP2J2/GAREM1/MFAP3L/DHODH/ACSL1/CPEB3/DNASE1L3/FCN2/OSBPL1A/TENT5A/SLPI/ACADL/CRHBP/CBS/ANG/ANO1/ST3GAL6/ACAT1/FBP1/HP/GNMT/ID2/AZGP1/CA2/GPD1/MGLL/FAHD2A/NDRG2
STEARMAN_TUMOR_FIELD_EFFECT_UP	STEARMAN_TUMOR_FIELD_EFFECT_UP	35	0.647530683472391	2.01238406062485	3.40433558024132e-06	2.72288252003122e-05	1.41921843828884e-05	4630	tags=60%, list=15%, signal=51%	LILRB4/MPEG1/ITGAX/ACP5/CTSS/MYO7A/CSTB/SPP1/APOC1/CSF2RB/CHI3L1/CTSK/LCN2/PTGS1/CLEC4C/SAT1/SERPINA10/CCL15/WDR81/SOCS3/CTSD
ZHENG_FOXP3_TARGETS_IN_T_LYMPHOCYTE_DN	ZHENG_FOXP3_TARGETS_IN_T_LYMPHOCYTE_DN	38	0.649563610254836	2.05351888155649	3.46840842320581e-06	2.76936322038443e-05	1.44344506814914e-05	4380	tags=55%, list=14%, signal=47%	MS4A4A/MS4A6A/PTPRC/STK10/TESPA1/PTK2B/WIPF1/JAK1/PRAG1/WNK1/SCML4/ST8SIA1/BCL11B/ANKRD44/DIPK1A/SYNE2/GFI1/CDK17/LEF1/PTBP3/CLEC2D
ZHAN_MULTIPLE_MYELOMA_DN	ZHAN_MULTIPLE_MYELOMA_DN	42	0.624480813294247	2.02159965898391	3.59671983525945e-06	2.8668880059092e-05	1.49427685130125e-05	2135	tags=43%, list=7%, signal=40%	PLA2G7/ITGB2/SYK/AIF1/RNASE6/S100A9/MRC1/LST1/APOC1/LIPA/PYGL/CD72/COL1A2/LCN2/IGF2BP3/APOE/CD27/SMPDL3A
KIM_WT1_TARGETS_UP	KIM_WT1_TARGETS_UP	216	0.42400011604643	1.67166973523011	3.66259549918139e-06	2.91439748025615e-05	1.51903969784001e-05	6629	tags=40%, list=22%, signal=32%	EVI2B/IL2RA/PTHLH/IL4R/ACTG1/LIF/TIAM1/TMC6/CDC42SE1/PDGFRA/ACTB/ARAP2/RAI14/UCP2/PTPRE/GLIPR1/NFKBIE/LAMB3/HPGDS/TRAF3/MBP/ENO2/IL1RAP/FHL2/SPRR1B/IL11/LBH/IER3/NFATC1/SH2B3/HMGA1/RARA/B3GNT2/CXCL8/KCNK1/TNFAIP1/PLAUR/BAZ1A/TNFRSF12A/KCTD5/SFN/TRIO/IQCG/SGK1/LPAR1/SERPINE1/TPBG/RGS4/RELB/ETS1/TRGC2/CERS6/HMGA2/PRKCD/EREG/PRR5/ATP13A3/NFKB2/OTUD4/RCOR1/SH2B2/ZYX/FGF1/MSH6/KRT17/SMAD3/CCNE2/CDK17/…
HOEBEKE_LYMPHOID_STEM_CELL_UP	HOEBEKE_LYMPHOID_STEM_CELL_UP	93	0.513955269319108	1.8705319981818	3.72977325683913e-06	2.96277885889426e-05	1.54425699756848e-05	3898	tags=35%, list=13%, signal=31%	CYTH4/BTK/TRIB2/TRAF3IP3/PRKCB/SPON1/ADGRE2/SLC2A5/ADAM28/IRF8/OSBPL3/ADA/ITGA4/SH3TC1/ARHGAP25/RAB31/ABCA1/BASP1/TCF4/BCL6/EVL/TNFAIP2/C11orf21/NLRP1/IGHM/HLX/DPEP2/RAB14/FAM30A/SMARCA4/IQSEC1/HNRNPA1/KNTC1
BIOCARTA_TH1TH2_PATHWAY	BIOCARTA_TH1TH2_PATHWAY	21	0.742020475848897	2.08333027354156	3.74225392141385e-06	2.96762013187887e-05	1.54678036162624e-05	2658	tags=57%, list=9%, signal=52%	CD86/CD28/IL2RA/IL4R/IL12RB2/IL12RB1/HLA-DRA/IL18R1/CD40LG/IFNGR1/HLA-DRB1/IL18
HOWLIN_PUBERTAL_MAMMARY_GLAND	HOWLIN_PUBERTAL_MAMMARY_GLAND	62	0.569225202741936	1.96537616154363	3.74907547164619e-06	2.96796485804767e-05	1.54696003949751e-05	6111	tags=50%, list=20%, signal=40%	LSP1/MSR1/FCGR2B/MARCO/LIMD2/RNASE2/APBB1IP/S100A9/PDGFRA/CCL7/THBS2/EVI2A/IL1R2/CCL8/EPS8/SLC6A6/VPREB3/CPXM1/CTSB/MYCL/FCRLA/PTN/CCL15/COL18A1/SMS/TDRP/RSPH3/NFIL3/SLC30A1/PI4KA/EPS15
SEKI_INFLAMMATORY_RESPONSE_LPS_UP	SEKI_INFLAMMATORY_RESPONSE_LPS_UP	74	0.548987829284802	1.94114319215038	3.79331577976264e-06	2.99788068512874e-05	1.56255274064336e-05	7543	tags=54%, list=25%, signal=41%	OSMR/LIF/FAS/CXCL16/CXCL6/RFX5/CCL7/TNIP1/PTPRE/NFKBIE/SLC15A3/IER3/CCRL2/BIRC2/TNFAIP2/TSLP/BIRC3/GBP6/EXOC3L4/RAB20/ICAM1/ZC3H12A/EREG/REL/CEMIP2/NFKB2/GPR68/GBP3/VCAM1/SH3PXD2B/RIPK2/CCL2/BTG1/TLR2/TNFAIP3/STX11/ZMYND15/GBP2/SOD2/CSF1
LUI_THYROID_CANCER_CLUSTER_4	LUI_THYROID_CANCER_CLUSTER_4	20	0.750892682321973	2.08135622657211	3.81273082684648e-06	3.00301019531451e-05	1.56522633944224e-05	4057	tags=75%, list=13%, signal=65%	TRBC2/HLA-DPA1/HLA-DRA/IGHG1/HLA-DQB1/HLA-DPB1/HLA-DRB1/IGKC/IGLC2/IGHV3-23/IGLV2-14/PLTP/CD74/ZYX/IGHV3-69-1
KEGG_FOCAL_ADHESION	KEGG_FOCAL_ADHESION	197	0.43078725054888	1.68806143861486	3.81266475916634e-06	3.00301019531451e-05	1.56522633944224e-05	5992	tags=39%, list=20%, signal=31%	RAC2/PIK3CD/PIK3R5/ACTG1/PARVG/VAV1/PRKCB/SPP1/PDGFRA/ACTB/ITGA4/ITGB6/MET/VAV3/PIK3CG/PAK2/ITGB7/THBS2/TNC/LAMB3/GRB2/ITGA11/RASGRF1/ITGB1/LAMC2/COL1A2/FYN/COL1A1/COL5A2/BIRC2/BIRC3/ITGA3/CCND2/XIAP/PAK1/COL5A1/PGF/RHOA/MYL12A/MAPK10/CRKL/MAP2K1/CDC42/ROCK1/LAMA5/COL4A1/PDGFRB/COL6A3/MYLK3/RAPGEF1/DIAPH1/ZYX/ITGA2/CTNNB1/LAMC1/PDGFD/SHC1/PARVB/ELK1/PPP1CC/ITGB8/PRKCG/SOS1/VASP/PXN/ITGA8/SRC/COL1…
REACTOME_DECTIN_2_FAMILY	REACTOME_DECTIN_2_FAMILY	26	0.715447295964036	2.09113135851925	3.92031684947415e-06	3.07745261582759e-05	1.60402715255327e-05	2611	tags=65%, list=9%, signal=60%	SYK/FCER1G/CLEC10A/MUC3A/LYN/MUC16/PLCG2/MUC4/CLEC4D/FYN/CLEC6A/MUC13/CLEC4A/CLEC4C/MUC12/MUC20/CLEC4E
CROONQUIST_STROMAL_STIMULATION_UP	CROONQUIST_STROMAL_STIMULATION_UP	55	0.58615371904485	1.99093615836805	3.92049052844832e-06	3.07745261582759e-05	1.60402715255327e-05	2636	tags=38%, list=9%, signal=35%	PIM2/IGFBP3/TGFBI/LUM/SULF1/TGM2/MICAL2/LOX/CXCL1/THBS2/TMSB4X/BASP1/RGS2/NNMT/IER3/COL1A2/GABBR2/SFTPB/SERPINE1/IGHV5-78/MYOF
ELVIDGE_HYPOXIA_BY_DMOG_UP	ELVIDGE_HYPOXIA_BY_DMOG_UP	133	0.472599788041634	1.79623396657585	4.17701479652651e-06	3.27328630007735e-05	1.70609941365181e-05	5296	tags=42%, list=17%, signal=35%	P4HA1/IGFBP3/TNFAIP8/TGFBI/CXCR4/EGLN3/MET/LOX/PFKFB3/SLC2A1/PGK1/PIM1/PFKP/LOXL2/SRD5A3/ENO2/CEMIP/PLAC8/SCNN1B/SPAG4/CA9/ISG20/AHNAK2/FYN/NAP1L1/ERO1A/STC1/HLA-DRB1/PLAUR/GPR87/S100A6/S100A2/STC2/NDRG1/SAT1/YEATS2/GDF15/TXNIP/SERPINE1/OPN3/SFXN3/ADM/RBCK1/CCNG2/ADORA2B/HK2/BNIP3L/ALDOC/MGAT5/GJA1/HILPDA/BHLHE40/PDK1/NFIL3/DDIT4/PPFIA4
REACTOME_PROTEIN_PROTEIN_INTERACTIONS_AT_SYNAPSES	REACTOME_PROTEIN_PROTEIN_INTERACTIONS_AT_SYNAPSES	86	-0.430659	-2.01766	4.30884955501133e-06	3.36524771128364e-05	1.75403145972244e-05	3878	tags=37%, list=13%, signal=33%	PTPRF/SLITRK4/PPFIBP1/GRIN2D/SLITRK1/GRIA1/CASK/NLGN1/LRRTM1/SHANK3/LIN7B/LRRTM4/NLGN3/GRIN2C/PPFIA2/DLGAP1/PPFIBP2/NTRK3/EPB41L5/DLG3/DLG2/GRIN1/GRIN2A/RTN3/SYT7/SLITRK6/APBA1/NRXN1/HOMER2/LRRTM3/SHANK2/SLITRK5
LEE_RECENT_THYMIC_EMIGRANT	LEE_RECENT_THYMIC_EMIGRANT	222	0.422280566622312	1.66546508252042	4.30264211928549e-06	3.36524771128364e-05	1.75403145972244e-05	5596	tags=36%, list=18%, signal=30%	MPEG1/CYSLTR1/AIF1/UBASH3B/GZMA/SKAP2/PXDN/NAPSB/CCR7/RNASE6/SH2D1A/MICAL2/PGM2/TMEM156/TOP2A/CBL/SMC4/NADK/VAV3/TKT/PLSCR1/TAGLN2/CENPK/USP38/MTHFD1L/PLAC8/NREP/CAMK4/IFI16/PTGER4/TCF4/CCRL2/PDLIM1/GPR171/PCLAF/HEG1/IFT80/B3GNT2/IGF2BP3/CKS2/CALHM6/FAM3C/TRIO/XIAP/PAK1/ARL6IP6/IGLC2/VPS13C/CD1B/IGHM/RAI1/LCORL/GTF2H3/CCNG2/HDAC2/P2RX5/TOX2/VARS2/TNFSF10/PMEPA1/PLCXD2/GPA33/ABHD17B/NEDD1/RGS1/ISG…
MARSON_FOXP3_CORE_DIRECT_TARGETS	MARSON_FOXP3_CORE_DIRECT_TARGETS	19	0.755424804017111	2.07747165046572	4.32073150366981e-06	3.36886565395195e-05	1.75591720062597e-05	2249	tags=63%, list=7%, signal=59%	TNFRSF9/PTPN22/IRF8/ZAP70/UCP2/JAK2/ITK/CD2/GPR171/S100A6/POU2AF1/SLFN12L
BROWNE_HCMV_INFECTION_14HR_DN	BROWNE_HCMV_INFECTION_14HR_DN	281	0.39949357334043	1.59418422087487	4.39518639250828e-06	3.42117774974639e-05	1.78318326530222e-05	7798	tags=43%, list=26%, signal=32%	PIK3CD/CHEK2/IRS1/SPN/TRAF3IP3/PLAU/PDPN/FAS/CXCL13/PDGFRA/ADA/MICAL2/BAX/MET/MVP/CASP1/MYO1B/PAPSS2/BUB1B/HSPA4/DHFR/HMMR/CDC25B/INPP4B/PARP4/APOBEC3B/NNMT/IRF2/HLA-DOA/TK1/G0S2/LAMC2/AHNAK2/CENPE/TP53I3/PCLAF/RIPOR2/CCNB2/NDC80/MMP3/FGF7/PLAUR/ITGA3/CLUAP1/STC2/ADD3/ACKR3/TRIO/RBM10/BLK/XRCC1/ABCA2/LPAR1/SERPINE1/NLRP1/FARS2/MT1E/ANXA2/VPS41/PDE4DIP/DELE1/TAF1B/SOCS1/NIT1/SLC24A1/EPPIN/OLFM4/MT…
REACTOME_GPCR_LIGAND_BINDING	REACTOME_GPCR_LIGAND_BINDING	433	0.369911578345203	1.51224314810512	4.55065514764158e-06	3.53626997844322e-05	1.84317153577245e-05	3935	tags=25%, list=13%, signal=22%	FPR3/PTAFR/CYSLTR1/P2RY6/C3AR1/FPR1/PTHLH/CCR1/GPR65/ADORA3/CXCR4/CYSLTR2/ADGRE1/P2RY10/C5AR1/C3/CCK/CMKLR1/CCR7/GPR183/CXCL16/HRH1/ADGRE2/CXCL6/CCR4/S1PR4/CXCL13/FZD2/GPR132/CXCR2/BDKRB2/CXCR1/CCR5/CXCL1/P2RY2/FPR2/EDN2/PROK2/RAMP1/NMUR2/CCR3/CXCR3/MTNR1A/GNG4/CCR6/DRD1/FFAR2/UTS2/CCL13/CNR2/F2R/CCR2/ADGRE5/PTGER4/GPR35/CCL20/CCRL2/OXTR/CXCR6/XCR1/LPAR5/P2RY13/HTR1F/ADRA2A/CXCL8/TAS1R3/S1PR5/GAB…
KEGG_PROPANOATE_METABOLISM	KEGG_PROPANOATE_METABOLISM	32	-0.625493	-2.40734	4.59475033468815e-06	3.56457509270381e-05	1.8579247025951e-05	4226	tags=56%, list=14%, signal=49%	MLYCD/ACSS2/ACACA/MMUT/SUCLG2/HIBCH/ACSS3/PCCA/SUCLG1/ACACB/ABAT/ALDH1B1/ACAT2/ECHS1/ALDH9A1/ALDH6A1/MCEE/ACAT1
PAPASPYRIDONOS_UNSTABLE_ATEROSCLEROTIC_PLAQUE_DN	PAPASPYRIDONOS_UNSTABLE_ATEROSCLEROTIC_PLAQUE_DN	41	-0.572501	-2.39217	4.73226491241449e-06	3.66513917466502e-05	1.91034062516943e-05	2917	tags=37%, list=10%, signal=33%	PTGIS/CRIM1/PRELP/MAP1B/PAM/LMOD1/CPED1/MYLK/DSTN/RASL12/ACTC1/MYH11/KCNMB1/TPD52L1/ID4
XU_HGF_TARGETS_INDUCED_BY_AKT1_48HR_UP	XU_HGF_TARGETS_INDUCED_BY_AKT1_48HR_UP	13	0.829060719214415	2.05830495575646	4.77911749714057e-06	3.6952677219987e-05	1.92604420017873e-05	5082	tags=92%, list=17%, signal=77%	THEMIS2/MMP10/AMPD3/TGM2/TNIP1/ECM1/EPHB2/PLAUR/LTBP2/F2RL1/SPSB1/WNT4
GRAESSMANN_RESPONSE_TO_MC_AND_SERUM_DEPRIVATION_UP	GRAESSMANN_RESPONSE_TO_MC_AND_SERUM_DEPRIVATION_UP	207	0.424912642271852	1.66885561084882	4.94269095563467e-06	3.8153961579459e-05	1.9886574381737e-05	7132	tags=43%, list=23%, signal=33%	ADCY7/PTHLH/IRS1/PRF1/CP/MMD/THEMIS2/SP140/TRIB2/RESF1/C3/NCK1/FAS/TP53INP1/IRF7/SP110/MNDA/ACTB/BST2/CCL7/LIPA/SAMHD1/OAS2/SELENOP/PDE7A/IFI27L2/NNMT/CD2/CFB/ADCY3/IRF2/ZBP1/SENP1/COL5A2/PRSS23/SLFN12/TMEM140/CDK5R1/GBP6/PARP9/APOL2/SLFN12L/TRAFD1/TXNIP/ADAR/PARP14/ELN/TMPO/TUBB4B/SOCS1/FCGR3B/HOXB5/PDGFRB/IHH/GBP3/TOR3A/PMEPA1/GHR/ELK1/ZNF672/ISG15/BGN/RFXANK/STAT1/DDX60/RTP4/STK11IP/TRIM25/FST…
REACTOME_RHO_GTPASE_CYCLE	REACTOME_RHO_GTPASE_CYCLE	138	0.472959557153955	1.79995100964547	5.10534851362265e-06	3.93442032218979e-05	2.05069510864026e-05	6224	tags=43%, list=20%, signal=35%	RAC2/ARHGAP4/ARHGAP30/ARHGAP9/GMIP/RHOG/VAV1/FGD3/ARHGAP15/TIAM1/GNA13/FGD2/ARAP2/PREX1/ARHGAP25/CHN2/RHOF/VAV3/RHOH/CHN1/TAGAP/ARHGEF6/ARHGAP11A/GDI1/PLEKHG5/ECT2/RHOV/ARAP1/ARHGEF2/DEPDC1B/ARHGAP22/SRGAP2/RACGAP1/TRIO/ARHGDIB/ARHGEF1/RHOA/MYO9B/PLEKHG2/INPP5B/CDC42/ARHGDIA/TIAM2/RHOC/OBSCN/ARHGAP24/ARHGEF3/GDI2/AKAP13/ARHGAP28/SOS1/ARHGAP27/RALBP1/RHOBTB2/RASGRF2/RAC1/FAM13B/ARHGEF16/ARHGEF33/A…
REACTOME_G1_PHASE	REACTOME_G1_PHASE	43	0.614889317767501	2.0061695043831	5.15478356403831e-06	3.96594026855729e-05	2.06712390743328e-05	8117	tags=70%, list=27%, signal=51%	LYN/JAK2/RB1/CDKN2D/E2F2/PPP2R2A/CDK6/E2F3/CCND2/E2F4/PPP2CA/CDKN1B/CDKN2C/CDKN2A/PPP2R1A/SKP2/SRC/UBC/CDK7/CCND3/CDKN1C/RBL1/CDKN1A/CDK4/UBA52/CUL1/PPP2R1B/CDKN2B/E2F1/RBL2
YANG_BCL3_TARGETS_UP	YANG_BCL3_TARGETS_UP	317	0.392964124049675	1.57813831468149	5.28252523988039e-06	4.05750327102879e-05	2.11484829525268e-05	5031	tags=35%, list=16%, signal=30%	PTPN6/CP/TGFBI/PCSK5/ABCC9/TACC3/CCL11/IRF7/RRM2/BLNK/PFKFB4/SP110/CTSC/BUB1/MKI67/PGM2/DLGAP5/ACOT7/MBOAT2/TBC1D10C/TOP2A/UBE2T/PTTG1/TNFRSF21/AURKB/UBE2C/ABCA1/RASGRP1/MERTK/UCP2/NUSAP1/CCNA2/AURKA/C1R/TNNT1/SERPINB1/CDC20/STAT2/CCNB1/CDK1/CKAP2/IL6R/KIF20A/PLK4/ARHGAP11A/ANXA8L1/DGAT2/ECT2/RAD51AP1/TAP1/NMI/CDCA2/MMP13/MMP3/GPX7/CENPI/FGL2/TNFAIP6/ENO3/LOXL3/TMEM140/CCND2/C16orf54/RACGAP1/PIMR…
BIOCARTA_IL2_PATHWAY	BIOCARTA_IL2_PATHWAY	22	0.734200970211888	2.09094487341309	5.51967196336067e-06	4.23265934220083e-05	2.20614298900346e-05	4912	tags=59%, list=16%, signal=50%	SYK/IL2RA/JAK3/IL2RG/IL2RB/LCK/JAK1/GRB2/MAP2K1/SHC1/ELK1/STAT5A/SOS1
SCHMIDT_POR_TARGETS_IN_LIMB_BUD_UP	SCHMIDT_POR_TARGETS_IN_LIMB_BUD_UP	26	-0.655374	-2.40781	5.59098210142266e-06	4.28027904865093e-05	2.23096329062231e-05	2653	tags=58%, list=9%, signal=53%	MVD/LSS/MSMO1/LDLR/HMGCS1/INSIG1/FDPS/IDI1/ACAT2/CYP51A1/SC5D/DHCR7/FDFT1/TM7SF2/FOXC1
CHEN_HOXA5_TARGETS_9HR_UP	CHEN_HOXA5_TARGETS_9HR_UP	218	0.419134803358797	1.65349726911996	5.63647935136464e-06	4.30801308318939e-05	2.24541879977321e-05	8588	tags=41%, list=28%, signal=30%	TNFRSF9/LIF/IRF7/HRH1/NCOA3/PTPN2/ZNF267/C21orf91/NFKBIE/CASP3/SCG5/IFI16/TAF1A/MORC3/TNFRSF10B/CXCL8/BCL10/BIRC2/CLEC4A/BIRC3/STC2/LIG4/SAT1/RELB/DMTF1/CREB5/ETS2/HLX/MCL1/TANK/CREM/SMCHD1/RABGGTB/TBK1/ATAD2B/IP6K2/DCLRE1C/GAD1/SOX30/BDKRB1/PGS1/C2orf42/PMAIP1/ZNF195/CDK17/TBC1D31/WAC/TUT7/F3/SNX5/NUP58/NFIL3/PRPF38B/RIPK2/BACH1/RSRC2/CEBPG/TDG/ZNF274/ZNF180/PSPC1/CDK7/FAM13B/ZNF45/RNF111/TNFAIP…
REACTOME_COLLAGEN_FORMATION	REACTOME_COLLAGEN_FORMATION	90	0.510040155355808	1.85480857681237	6.15513864412783e-06	4.69670431514976e-05	2.44801210269435e-05	6433	tags=54%, list=21%, signal=43%	P4HA1/COL10A1/MMP9/CTSS/PXDN/ADAMTS14/COL8A1/LOX/PLOD2/SERPINH1/LAMB3/LOXL2/P4HA3/LAMC2/COL1A2/CTSB/COL1A1/MMP13/COL5A2/MMP3/COLGALT1/COL12A1/MMP7/BMP1/LOXL3/COL7A1/CTSV/PLOD3/COL5A1/LOXL1/PCOLCE/COL4A1/COL6A3/COL8A2/COL24A1/COL18A1/COL15A1/COL6A5/MMP20/COL16A1/COL11A1/COL27A1/ITGB4/COL3A1/COL13A1/LAMA3/ADAMTS2/LOXL4/P3H1
REACTOME_INTERLEUKIN_2_SIGNALING	REACTOME_INTERLEUKIN_2_SIGNALING	12	0.844397265563028	2.06350175732803	6.32094634846105e-06	4.81531765267188e-05	2.50983564241741e-05	688	tags=67%, list=2%, signal=65%	SYK/IL2RA/JAK3/IL2RG/IL2RB/PTK2B/LCK/JAK1
WIEDERSCHAIN_TARGETS_OF_BMI1_AND_PCGF2	WIEDERSCHAIN_TARGETS_OF_BMI1_AND_PCGF2	57	0.576227766514923	1.96265565308116	6.34510247627669e-06	4.81792339987872e-05	2.51119380769052e-05	2755	tags=42%, list=9%, signal=38%	MICB/PTHLH/MICAL2/ITGA4/IL7R/PAPPA/NAV1/NAV2/CPA4/CLDN1/NTM/CDK6/MMP7/PLAUR/BMP1/ITGA3/S100A2/GADD45A/MYOF/ADAM19/CRISPLD2/ADM/COL5A1/F2RL1
MACAEVA_PBMC_RESPONSE_TO_IR	MACAEVA_PBMC_RESPONSE_TO_IR	102	0.492090779076503	1.81874682812808	6.33498058891414e-06	4.81792339987872e-05	2.51119380769052e-05	7568	tags=52%, list=25%, signal=39%	TNFSF8/DENND2D/FGD3/FAS/TP53INP1/BAX/PYHIN1/PVT1/ANXA4/IKBIP/CD70/GCSAM/EDA2R/SLC7A6/E2F7/RAP2B/TNFRSF10B/TRIM22/APOBEC3H/MIR34AHG/CDS2/TIGAR/CPSF3/ASCC3/GADD45A/MGME1/TNFSF4/FDXR/APOBEC3C/POLR2A/TCAIM/RRM2B/MAMDC4/ARHGEF3/ZMAT3/SPATA18/SESN1/TNFRSF10D/XPC/BRMS1L/NDUFAF6/NSD1/PPM1D/TRIM32/LIG1/AEN/NSF/CDKN1A/TMEM68/ACER2/AMZ2/CCDC90B/SOCS4
CHIARETTI_T_ALL_RELAPSE_PROGNOSIS	CHIARETTI_T_ALL_RELAPSE_PROGNOSIS	17	0.775348497596993	2.06403726931792	6.37102396358112e-06	4.82971425102145e-05	2.51733942477894e-05	1819	tags=47%, list=6%, signal=44%	MELK/CENPF/BUB1B/CD2/TTK/NDC80/CDC7/CD8A
BIOCARTA_FAS_PATHWAY	BIOCARTA_FAS_PATHWAY	30	0.674648171830691	2.03039327086429	6.41995130548275e-06	4.85887845546879e-05	2.53254036583504e-05	5221	tags=60%, list=17%, signal=50%	FAS/LMNB1/CASP10/PAK2/CASP3/RB1/FASLG/FADD/CASP8/PTPN13/PAK1/ARHGDIB/DAXX/PRKDC/PARP1/LMNB2/RIPK2/CASP7
PID_FRA_PATHWAY	PID_FRA_PATHWAY	37	0.634656363915397	1.99155694058739	6.49803166945486e-06	4.90997612487101e-05	2.55917344825257e-05	6410	tags=57%, list=21%, signal=45%	HMOX1/MMP9/LIF/PLAU/MMP2/CCNA2/MMP1/COL1A2/NFATC1/CXCL8/PLAUR/DMTF1/NFATC3/DCN/NOS3/GJA1/CDKN2A/ITGB4/CCL2/LAMA3/FOSL2
REACTOME_REGULATION_OF_TP53_ACTIVITY	REACTOME_REGULATION_OF_TP53_ACTIVITY	160	0.441778542082794	1.69865025395921	6.70236727191175e-06	5.05615271308018e-05	2.63536348131732e-05	9519	tags=50%, list=31%, signal=35%	CHEK2/TP53INP1/CCNA1/BLM/AURKB/MAP2K6/CCNA2/PRDM1/AURKA/KAT6A/ZNF385A/CDK1/TPX2/BRCA1/TP53/DYRK2/CDK5R1/HDAC1/SGK1/SMYD2/RFFL/HIPK1/DAXX/TP63/CDK2/PML/MTA2/TP53RK/SSRP1/EXO1/CDK5/PRR5/PPP2CA/DNA2/HDAC2/RNF34/BRIP1/TOPBP1/PIN1/CHD4/RHNO1/CDKN2A/TP73/PPP2R1A/RFC4/PLK3/TOP3A/RPA3/EHMT1/STK11/BANP/PIP4P1/BARD1/RAD9B/UBC/TAF12/AKT2/TTC5/RPA2/MTOR/MAPK14/UBA52/TAF6/PPP2R1B/RFC2/RAD50/RBBP8/EHMT2/PIP4K2…
ENK_UV_RESPONSE_KERATINOCYTE_DN	ENK_UV_RESPONSE_KERATINOCYTE_DN	473	0.361738240442332	1.48639405070872	6.75349802678363e-06	5.08646763864887e-05	2.65116420022675e-05	9373	tags=45%, list=31%, signal=32%	ADCY7/RGS19/MICB/PTHLH/IRS1/ACTR3/SLC16A1/ME2/PTPN1/SORL1/TOP2A/NCOA3/UBE2C/WASF1/SLC2A1/PLSCR1/TNC/XPO1/MAP3K5/RABIF/TNFRSF1A/KAT6A/CDK14/RGS2/ANP32A/RB1/LAMP3/TPX2/ADCY3/GMFB/WNK1/GAPDH/ZMYND8/KIF2A/DNMT1/ABCC5/CBX1/PSPH/RUVBL1/DYRK2/NMI/MYO5A/CDC7/BCL6/ELOVL5/HSPD1/MAD2L1/IGF2BP3/BIRC2/BIRC3/IGSF3/IL10RB/CCND2/G3BP1/HNRNPA0/HSPB11/DHX9/TOR1A/LBR/ZWINT/TRIM38/PAK1/ADRB2/NRG1/ACYP1/CSNK1A1/PPP2R…
BIOCARTA_IL17_PATHWAY	BIOCARTA_IL17_PATHWAY	15	0.794644186586018	2.04612885234442	6.84423985380485e-06	5.13815550898726e-05	2.67810490665844e-05	3418	tags=73%, list=11%, signal=65%	CD4/CD247/CD3E/CD3G/CD3D/CD2/CXCL8/CD8A/KITLG/CSF3/CD58
GREENBAUM_E2A_TARGETS_UP	GREENBAUM_E2A_TARGETS_UP	31	0.663160549496266	2.00922605159156	6.84229334195509e-06	5.13815550898726e-05	2.67810490665844e-05	2569	tags=68%, list=8%, signal=62%	HS3ST1/BUB1/MKI67/TOP2A/ANLN/PGK1/NUSAP1/CCNA2/AURKA/PFKP/CCNB1/PLK4/ECT2/TTK/CCNB2/MAD2L1/PTGS1/KIF4A/RACGAP1/KIF11/KIF2C
LIEN_BREAST_CARCINOMA_METAPLASTIC_VS_DUCTAL_DN	LIEN_BREAST_CARCINOMA_METAPLASTIC_VS_DUCTAL_DN	109	-0.398362	-1.99116	7.12105582726529e-06	5.33734619827449e-05	2.78192690297749e-05	3147	tags=34%, list=10%, signal=31%	KRT18P64/TTC39A/TMEM125/EFHD1/IL20RA/SCGB1D2/SERTAD4/THRSP/EPCAM/MYO5C/PLAAT3/REEP6/SLC25A4/XBP1/FXYD3/GATA3/PHOSPHO2/ACOX2/SPDEF/GSTM3/FRZB/MB/ABAT/REEP5/SPINT2/NPDC1/BPIFB1/SCGB2A2/AR/TPD52/PRR15L/TOM1L1/HID1/CREB3L4/ZG16B/PIP/AZGP1
KEGG_RIG_I_LIKE_RECEPTOR_SIGNALING_PATHWAY	KEGG_RIG_I_LIKE_RECEPTOR_SIGNALING_PATHWAY	64	0.562100545098234	1.94717795973217	7.28186660372665e-06	5.44908761795777e-05	2.84016866771337e-05	9774	tags=64%, list=32%, signal=44%	IRF7/CASP10/IKBKE/TRAF3/FADD/CASP8/CXCL8/CYLD/IFNE/TKFC/TRADD/TRAF2/DHX58/TANK/MAPK10/TBK1/IRF3/PIN1/CHUK/ISG15/IFNA1/TRIM25/MAPK12/RIPK1/NFKBIB/IL12A/TRAF6/MAPK14/AZI2/IL12B/MAP3K7/IKBKB/RELA/IFNK/TNF/NFKB1/IKBKG/ATG5/IFNA10/IFNA17/IFNA2
BIOCARTA_BLYMPHOCYTE_PATHWAY	BIOCARTA_BLYMPHOCYTE_PATHWAY	12	0.841924466417541	2.05745883702223	7.4615483961602e-06	5.57456839179364e-05	2.90557164656704e-05	2495	tags=75%, list=8%, signal=69%	ITGB2/CR1/PTPRC/FCGR2B/ITGAL/HLA-DRA/HLA-DRB1/CD80/ICAM1
RHODES_CANCER_META_SIGNATURE	RHODES_CANCER_META_SIGNATURE	62	0.561087436637861	1.93727872061493	7.53517787347908e-06	5.62054118427886e-05	2.92953354513396e-05	3816	tags=42%, list=12%, signal=37%	MMP9/KPNA2/TOP2A/FAP/PLK1/CDK1/TPX2/CCT4/PAFAH1B3/AHCY/COL1A2/PCLAF/CDKN3/HSPD1/CKS2/G3BP1/HDAC1/EIF4A3/MCM3/HNRNPA2B1/CCT5/PTMA/LDHA/UBE2S/SMARCA4/NONO
ZHANG_INTERFERON_RESPONSE	ZHANG_INTERFERON_RESPONSE	22	0.728185874366835	2.07381436782867	7.58390023809047e-06	5.64781801384719e-05	2.94375075031143e-05	4735	tags=68%, list=15%, signal=58%	IFITM1/IFI30/SP110/IFITM3/OAS2/IFI16/ISG20/OAS3/MX2/OASL/IFI27/IRF3/ISG15/STAT1/RTP4
PHONG_TNF_RESPONSE_VIA_P38_PARTIAL	PHONG_TNF_RESPONSE_VIA_P38_PARTIAL	164	0.44723289282715	1.7231386147957	8.0741727486106e-06	6.00330892204695e-05	3.12903940960892e-05	6410	tags=45%, list=21%, signal=36%	KYNU/PTHLH/IRS1/IL4R/CHST11/TRIB2/LIF/PLAU/SLC5A3/BID/TNFRSF21/NUAK2/CXCL1/IL27RA/TPST1/TNC/GLIPR1/AURKA/NFKBIE/PPIF/DUSP10/RGS2/PLAC8/PTGER4/LBH/IER3/VDR/CCL20/NAP1L1/SLC12A7/TNFRSF10B/FGD6/BCL6/CXCL8/CYLD/BIRC2/PLAUR/BAZ1A/COL7A1/ARL14/SERPINE1/SQSTM1/HIVEP2/ADM/AGRN/MCL1/TANK/CCNG2/STAT3/EREG/REL/RIPK4/ALCAM/NFKB2/BTG3/SEMA3C/SMAD3/PMAIP1/LAMC1/HIVEP1/FNDC3B/TGIF2/CREB1/THBS1/IRGQ/TGFB2/RNF44/…
DEMAGALHAES_AGING_UP	DEMAGALHAES_AGING_UP	52	0.586744033685893	1.97131873511684	8.09064405095938e-06	6.00594615092783e-05	3.13041398373256e-05	4198	tags=58%, list=14%, signal=50%	LAPTM5/MPEG1/FCGR2A/C1QC/C1QB/FCGR2B/GPNMB/CTSS/C3/C1QA/SPP1/C4A/GNS/RASA3/DERL1/S100A6/NDRG1/HLA-G/SGK1/TXNIP/MSN/MGST1/PCSK6/IL33/SERPING1/MT1F/NPC2/PTGES3/HCST/EFEMP1
PODAR_RESPONSE_TO_ADAPHOSTIN_UP	PODAR_RESPONSE_TO_ADAPHOSTIN_UP	140	0.462643823422559	1.76052254718486	8.20287900921544e-06	6.0795500408013e-05	3.16877773863926e-05	6524	tags=43%, list=21%, signal=34%	HMOX1/ITGAX/NCF2/PLEK/IGFBP3/CLEC2B/CYTIP/ADAM17/ZNF267/AKR1C1/RGS2/IFNGR1/ISG20/FYN/NAP1L1/RAP2B/ZNF215/MORC3/HSPA6/TMEM140/SAT1/GADD45A/SLC7A11/CD55/STX3/SQSTM1/NLRP1/DNAAF1/NFE2L1/GCLM/CCNG2/CREM/IL23A/AKR1C3/PMAIP1/TUBA1A/IER5/FNDC11/TES/CSGALNACT2/TMCO3/PRDM4/BACH1/SEC24D/HSPB1/MGAT2/RND3/DDIT4/CEBPG/HSPA1A/ZFAND5/FTH1/ARID5B/CDKN1C/DNAJB2/ANXA1/IL15/PNRC1/CLIC2/NEK1
RIZKI_TUMOR_INVASIVENESS_3D_DN	RIZKI_TUMOR_INVASIVENESS_3D_DN	257	0.405041847131077	1.60842624381456	8.2768428103855e-06	6.1246000859652e-05	3.1922586836569e-05	8125	tags=45%, list=27%, signal=33%	TYROBP/FYB1/PTPRC/PIK3CD/SLCO2B1/DOK1/SLC16A3/FOLR2/PLXNC1/IDO1/IFI30/RRM2/SP110/SORL1/CLEC5A/POSTN/TKT/CASP1/CAPZB/CHN1/KSR1/IKBKE/MAP3K5/OSTF1/PLK1/LAMP3/CCT4/AMPD2/IL1R2/IFNGR1/KIFC1/GAPDH/TK1/EHD3/OAS3/CXCR6/ACAA2/SLC26A4/MATK/HSPA6/RARRES1/MAD2L1/FXR1/IL32/CFAP45/DPYS/LY96/XIAP/SGK1/ADAP1/IL1R1/LAG3/PECAM1/B4GALT5/IL18/CALB1/USP22/HCCS/PTBP1/TYK2/CDC42/ROCK1/PLTP/LAMA5/CEMIP2/P2RX5/TONSL/SEM…
ZHANG_BREAST_CANCER_PROGENITORS_UP	ZHANG_BREAST_CANCER_PROGENITORS_UP	412	0.372491863760164	1.51883246835262	8.45657119011678e-06	6.24764488401792e-05	3.25639198534997e-05	8056	tags=42%, list=26%, signal=32%	ST6GAL1/CD38/RRM2/NCAPG/ESCO2/BUB1/ARAP2/UHRF1/TOP2A/NRAS/ANLN/RELL1/SMC4/MELK/ZC3HAV1L/MET/CENPF/TFRC/C21orf91/XPO1/DEPDC1/CCNA2/BUB1B/AURKA/CEP55/AP1S3/STK26/BRCA1/EZH2/AHCY/EPS8/ECT2/STMN1/ARNT2/E2F7/SHCBP1/CAPRIN1/PRR14L/RAD21/MYB/KITLG/YWHAB/FIGNL1/SMNDC1/NCAPD2/CDC6/SGO1/RAD51/DCK/PBK/EDARADD/ACYP1/ARL6IP6/RFX3/RPE/ZFAND6/PRPS2/KIF2C/LAMTOR5/HNRNPA2B1/ZNF532/MCM2/TMPO/SSB/TP63/GSDME/LCORL/A…
PID_INTEGRIN1_PATHWAY	PID_INTEGRIN1_PATHWAY	65	0.556039008214645	1.93182840844528	8.62324630297792e-06	6.36067072538704e-05	3.31530321523011e-05	6583	tags=55%, list=22%, signal=44%	F13A1/TGFBI/PLAU/SPP1/TGM2/ITGA4/THBS2/TNC/LAMB3/ITGA11/ITGB1/LAMC2/COL1A2/COL1A1/COL5A2/PLAUR/ITGA3/COL7A1/COL5A1/MDK/LAMA5/COL4A1/COL6A3/ITGA2/LAMC1/COL18A1/NID1/VCAM1/ITGA8/COL11A1/THBS1/FBN1/COL3A1/LAMA3/LAMA1/FN1
NAKAYAMA_FRA2_TARGETS	NAKAYAMA_FRA2_TARGETS	43	0.608695014202985	1.98595965107627	8.70283960010953e-06	6.40920691310761e-05	3.34060120441272e-05	6706	tags=60%, list=22%, signal=47%	KLHDC7B/CLEC2B/GPRIN3/WIPF1/LGMN/CHN1/TAGAP/DUSP10/RGS2/CKAP2/F2R/EIF4G3/BCL6/MYB/MT2A/SGK1/SQSTM1/MKRN1/MT1F/ZMAT3/SLC30A1/ZFAND5/SLC20A1/YTHDF3/GPR18/FBXO32
HOSHIDA_LIVER_CANCER_LATE_RECURRENCE_DN	HOSHIDA_LIVER_CANCER_LATE_RECURRENCE_DN	68	-0.457294	-2.0536	8.85775271837669e-06	6.49242537575654e-05	3.38397625850652e-05	2723	tags=31%, list=9%, signal=28%	MME/TEK/THRB/SULT1A1/GHRHR/ITPRID2/PPP1R1A/PEMT/SPINK5/ENPP1/SC5D/COBLL1/ALAD/ADRA2B/ADRA1A/APBA1/RHAG/GARNL3/PMP2/ST3GAL6/PHGDH
DUTTA_APOPTOSIS_VIA_NFKB	DUTTA_APOPTOSIS_VIA_NFKB	32	0.660301657730018	2.02349855173466	8.84272469693673e-06	6.49242537575654e-05	3.38397625850652e-05	3872	tags=59%, list=13%, signal=52%	TNFRSF10C/FAS/BCL2A1/BAX/TNFRSF21/BIRC5/FASLG/IER3/TP53/CASP8/TNFRSF10B/CYLD/BIRC2/BIRC3/TRAF1/XIAP/TRAF2/TNFRSF10A/TNFSF10
LEE_EARLY_T_LYMPHOCYTE_DN	LEE_EARLY_T_LYMPHOCYTE_DN	58	0.564763929655632	1.93053275059866	8.85196003173363e-06	6.49242537575654e-05	3.38397625850652e-05	6362	tags=52%, list=21%, signal=41%	SAMD3/IL4R/DENND2D/IFITM1/CCR7/GPR183/IFITM2/CYTIP/SAMHD1/IL27RA/IL6R/HCP5/EMP3/GPR171/STK17A/CYLD/CD27/GIMAP4/HLA-A/PRMT2/BTLA/TNFSF10/AMIGO2/NLRC5/SLC2A3/COTL1/ANKRD55/PIK3IP1/HLA-F/TRABD2A
KAAB_HEART_ATRIUM_VS_VENTRICLE_UP	KAAB_HEART_ATRIUM_VS_VENTRICLE_UP	255	-0.290486	-1.53278	9.06258875945278e-06	6.6321023567208e-05	3.45677857198522e-05	2155	tags=22%, list=7%, signal=20%	SND1/PDE2A/VAT1/PDE4B/TSPAN7/CITED1/KDELR2/SFRP1/ETV5/TGFB1I1/GSE1/PRELP/CCL14/MAP1B/PLA2G5/FRMD4B/GRIN2C/SLC11A2/TAGLN/DAPK2/RELN/ABCC8/DAP/CHRDL1/TIMP3/GPRASP1/PAM/KCNK3/QSOX1/GPX3/OS9/RALYL/DPT/MYLK/FAM114A1/DHODH/DSC1/FGFR2/MYL4/PLA2G2A/TNFSF13/ACTA2/MYH11/TGFBR3/MYBPC1/CSRP1/CDO1/PLCB1/SLC39A8/PLP1/RTN4/ERBB4/ID2/TMED3/ID4
CLASPER_LYMPHATIC_VESSELS_DURING_METASTASIS_DN	CLASPER_LYMPHATIC_VESSELS_DURING_METASTASIS_DN	35	0.634397775058045	1.97156984712542	9.25467403552343e-06	6.76202362312537e-05	3.52449602047987e-05	5675	tags=63%, list=19%, signal=51%	SYK/CXCL6/ROBO1/LOX/CDH11/COL1A2/COL5A2/LTBP2/LPAR1/COL5A1/EMILIN2/LOXL1/PCOLCE/SDC1/COL6A3/GPC1/SEMA3C/BGN/NT5E/S1PR3/FBN1/COL3A1
UROSEVIC_RESPONSE_TO_IMIQUIMOD	UROSEVIC_RESPONSE_TO_IMIQUIMOD	20	0.735582448359601	2.03891866986384	9.31502873925524e-06	6.79141108970675e-05	3.53981333002961e-05	5340	tags=70%, list=17%, signal=58%	MICB/IFITM1/IDO1/IRF7/SECTM1/OAS2/BRCA1/CCL8/ISG20/TRAFD1/OASL/ISG15/STAT1/PLAAT4
REACTOME_DEUBIQUITINATION	REACTOME_DEUBIQUITINATION	243	0.410925021850355	1.62660308230595	9.32412368244653e-06	6.79141108970675e-05	3.53981333002961e-05	9730	tags=48%, list=32%, signal=33%	ARRB2/UBE2D1/ASXL2/ACTB/CCNA1/TNIP1/USP28/CCNA2/TGFB1/NLRP3/CDC20/TRAF3/TNIP3/CDK1/KDM1B/BRCA1/CLSPN/STAMBPL1/TP53/RUVBL1/CYLD/JOSD2/BIRC2/TADA3/BIRC3/USP9X/KEAP1/ADRB2/HIF1A/CCP110/PSMA5/TNKS2/TRAF2/PSMB9/USP22/RHOA/TNIP2/PSMA8/CFTR/IL33/USP5/RNF123/BABAM2/PSMB8/UCHL1/MBD5/SMAD3/PSMA7/PSMD1/TRIM25/VCPIP1/SKP2/RIPK2/WDR48/RIPK1/BARD1/SNX3/PSMA4/ACTR8/UBC/PSME2/USP19/USP18/AXIN1/FKBP8/MAT2B/PSMD3/…
REACTOME_ASPARAGINE_N_LINKED_GLYCOSYLATION	REACTOME_ASPARAGINE_N_LINKED_GLYCOSYLATION	300	-0.278714	-1.48505	9.35353115535591e-06	6.80216890124239e-05	3.54542050712033e-05	3846	tags=27%, list=13%, signal=24%	GNE/SAR1B/CD59/MAN2A2/TBC1D20/PMM2/BET1L/GFPT2/ALG2/GRIA1/SEC16A/RPN2/RAB1A/ALG12/UBB/RNF185/CHST8/GOLGB1/TRAPPC3/SEC22C/GMPPB/COPE/GMDS/SPTBN1/COG8/NEU1/DPM3/SEC13/DDOST/DOLPP1/COPG1/ARF4/USO1/COG6/SCFD1/MLEC/NAPA/KDELR2/TMED7/ALG9/DHDDS/SEC16B/GMPPA/MIA3/B4GALT6/BET1/PDIA3/GFPT1/CANX/UGGT2/MAGT1/ARFGAP3/NUS1/PGM3/COPZ1/TMED2/SEC22B/ST3GAL1/FUOM/OS9/ALG5/DPM2/SLC35A1/ALG14/SLC17A5/ST3GAL5/GNPNAT…
HUTTMANN_B_CLL_POOR_SURVIVAL_UP	HUTTMANN_B_CLL_POOR_SURVIVAL_UP	272	0.401288677753626	1.59570117531792	9.41827400242162e-06	6.83854988894582e-05	3.56438297361384e-05	4453	tags=32%, list=15%, signal=28%	LILRB4/PIM2/TYROBP/FCER1G/NCF2/LILRB2/HS3ST1/SLC16A3/RIN3/PRF1/THEMIS2/PLXNC1/EGLN3/CD38/IRF7/IL16/CLEC2B/GM2A/SERPINF1/ITGAL/ITGA4/CASP10/C4A/SH3TC1/ZAP70/TKT/TNFRSF1B/PIPOX/CXCR3/ST6GALNAC4/ACAP1/CCR2/IL6R/SPAG4/MAD1L1/AKR1D1/GRINA/FADS1/IGLV3-25/CD6/CAPG/MYB/IGSF3/EHBP1L1/P2RX1/S100A11/IGKV3-20/BLK/GALNT2/HLA-G/TKFC/SFTPB/PAK1/HNRNPUL1/NRG1/IGLC2/LAG3/AEBP1/IGHV1-69/ARHGEF1/MYO9B/CNR1/PRRC2A/E…
BHATTACHARYA_EMBRYONIC_STEM_CELL	BHATTACHARYA_EMBRYONIC_STEM_CELL	81	0.524701500939988	1.88311477893578	9.51430961044924e-06	6.89750339465797e-05	3.59511066814085e-05	4801	tags=37%, list=16%, signal=31%	IFITM1/LRRN1/SLC16A1/KPNA2/PTTG1/AURKB/HSPA4/SERPINH1/TNNT1/CCNB1/CDK1/TPX2/TK1/HMGA1/SFRP2/DTL/KIF4A/LDHB/SSB/SEMA6A/MGST1/IMPDH2/HDAC2/CRABP1/NPM1/SMS/GJA1/TUBB/FABP5/MAD2L2
REACTOME_MUSCLE_CONTRACTION	REACTOME_MUSCLE_CONTRACTION	201	-0.318972	-1.66402	9.54106674803834e-06	6.90612728631373e-05	3.59960560538387e-05	2860	tags=24%, list=9%, signal=22%	ATP2A2/KCNK9/TPM1/TCAP/ASPH/MYL9/SCN2A/CACNB2/FXYD1/CORIN/HIPK2/FXYD6/ATP1B1/ITPR1/ITPR2/FXYD3/FGF13/SCN3A/KCNIP2/FXYD2/TPM2/GATA4/KCNK2/CASQ2/RYR3/TNNI1/TRDN/STIM1/LMOD1/TMOD1/KCNK3/RYR2/KAT2B/MYLK/MYL4/KCNK5/ACTC1/ACTA2/MYH11/SORBS1/DES/MYBPC1/SCN7A/ACTG2/PLN/ATP2A3/DMD/FGF12
BHATI_G2M_ARREST_BY_2METHOXYESTRADIOL_UP	BHATI_G2M_ARREST_BY_2METHOXYESTRADIOL_UP	110	0.487704645288758	1.82303089414735	9.75339275990392e-06	7.04883610501921e-05	3.6739881706702e-05	3443	tags=34%, list=11%, signal=30%	HCK/KYNU/IL12RB2/TNFSF14/BUB1/DLGAP5/NRAS/TMC8/MYBL2/FAP/ASPM/TFRC/RAMP1/NEK2/AURKA/NUF2/CDC20/CCNB1/RAB27A/IER3/MAD2L1/LIMK1/CALR/CORO1C/PLEKHB2/CALHM6/FAM3C/GALNT2/CDC6/PBK/MPP4/IL24/POLR2A/TEP1/GCLM/PIF1/PHIP
DAZARD_RESPONSE_TO_UV_NHEK_DN	DAZARD_RESPONSE_TO_UV_NHEK_DN	294	0.391466857316018	1.56477254117032	9.9644820916985e-06	7.19020936026753e-05	3.74767461474309e-05	7307	tags=39%, list=24%, signal=30%	MICB/IRS1/TNFAIP8/SKAP2/NCK1/MKI67/MICAL2/TOP2A/SMC4/NCOA3/CENPF/XPO1/BUB1B/MAP3K5/AURKA/KAT6A/CCNB1/GJB3/PLK4/ZMYND8/KIF2A/SH2B3/NFE2L2/FYN/DYRK2/HEG1/MORC3/CCNB2/CASP8/ELF1/IGF2BP3/BIRC2/E2F3/LPCAT4/TLE4/AHR/BAZ1A/NEMP1/NPAT/KEAP1/NFYA/JARID2/LPCAT1/TTC9/ADRB2/KIF11/CEP170/DMTF1/WDHD1/HIVEP2/TP63/CERS6/KDM5A/PTPN3/PUDP/HMGA2/PRKCD/ADORA2B/TMEM131L/WAPL/FRYL/DOCK4/FOXJ3/ATP13A3/CDKN1B/ZNF217/ARI…
KEGG_PROTEIN_EXPORT	KEGG_PROTEIN_EXPORT	23	-0.68134	-2.41833	1.01557798410175e-05	7.31688510406331e-05	3.81370043479091e-05	1412	tags=48%, list=5%, signal=46%	SPCS2/SEC62/SRP54/SEC61B/SPCS3/IMMP2L/SEC61A1/SRPRB/SRPRA/SEC63/SEC11C
KIM_WT1_TARGETS_8HR_DN	KIM_WT1_TARGETS_8HR_DN	122	0.47239552786327	1.78573876050326	1.06926863591794e-05	7.69178227726109e-05	4.00910401050542e-05	6123	tags=39%, list=20%, signal=32%	CR1/KYNU/MSR1/SPOCK2/LILRA2/FZD2/LOX/AURKB/RGS7/ZAP70/CENPF/CASP1/ITPK1/KLRG1/LAX1/ANP32A/NNMT/PLAC8/PSPH/STK17A/IGF2BP3/ACKR3/NFYA/PIMREG/RBM12B-AS1/NRG1/NFATC3/IL18/MID1/F2RL1/TMPO/DLST/MAB21L1/TBCB/AGPS/SEMA3C/AMIGO2/CSNK1G3/AP1S1/TESMIN/TGFB2/RPS9/GTF2F2/PGAP1/OGFR/CDKN1C/REXO2/ASIP
REACTOME_THE_ROLE_OF_NEF_IN_HIV_1_REPLICATION_AND_DISEASE_PATHOGENESIS	REACTOME_THE_ROLE_OF_NEF_IN_HIV_1_REPLICATION_AND_DISEASE_PATHOGENESIS	28	0.683614441099144	2.02844316011911	1.09614632979166e-05	7.86079011503374e-05	4.09719412743765e-05	5973	tags=68%, list=20%, signal=55%	HCK/CD4/CD28/DOCK2/CD247/LCK/PAK2/AP2B1/AP1S3/AP2A1/FYN/HLA-A/ATP6V1H/AP1M1/AP1B1/CD8B/AP1S1/RAC1/AP2M1
REACTOME_ACTIVATION_OF_MATRIX_METALLOPROTEINASES	REACTOME_ACTIVATION_OF_MATRIX_METALLOPROTEINASES	33	0.649803773780221	2.00107901124176	1.0957216498976e-05	7.86079011503374e-05	4.09719412743765e-05	2276	tags=42%, list=7%, signal=39%	MMP10/MMP9/MMP2/TPSAB1/MMP11/MMP1/MMP14/CTSG/MMP13/MMP3/CTSK/MMP7/SPOCK3/CTSV
LEI_HOXC8_TARGETS_UP	LEI_HOXC8_TARGETS_UP	13	0.816496151663912	2.02711096591137	1.10456638704877e-05	7.90896764347552e-05	4.12230517654563e-05	1812	tags=62%, list=6%, signal=58%	SLC16A3/FZD2/CCL7/EMB/IL1R2/CDH11/HES2/SRD5A2
REACTOME_CYCLIN_A_B1_B2_ASSOCIATED_EVENTS_DURING_G2_M_TRANSITION	REACTOME_CYCLIN_A_B1_B2_ASSOCIATED_EVENTS_DURING_G2_M_TRANSITION	24	0.705256838345103	2.02730851301028	1.12742417577794e-05	8.06021560744627e-05	4.20113850763568e-05	4601	tags=62%, list=15%, signal=53%	CCNA1/XPO1/CCNA2/PLK1/CDC25B/CCNB1/CDK1/PPP2R2A/CCNB2/PKMYT1/CDK2/PPP2CA/PPME1/FOXM1/PPP2R1A
PID_TAP63_PATHWAY	PID_TAP63_PATHWAY	53	0.579573369046252	1.95669958023156	1.14544981054104e-05	8.17650579045196e-05	4.2617511747998e-05	6920	tags=58%, list=23%, signal=45%	IGFBP3/FAS/ADA/BAX/PLK1/VDR/TP53I3/ITGA3/S100A2/FLOT2/GADD45A/GDF15/FDXR/TP63/PML/PRKCD/SSRP1/DHRS3/SMARCD3/PMAIP1/CHUK/SPATA18/GPX2/CDKN2A/NQO1/EVPL/ITGB4/CLCA2/AEN/OGG1/CDKN1A
SENESE_HDAC2_TARGETS_UP	SENESE_HDAC2_TARGETS_UP	113	0.479979203730782	1.79553598139983	1.15650063249175e-05	8.24272766746807e-05	4.29626728344128e-05	7576	tags=50%, list=25%, signal=38%	KYNU/OSMR/MMP9/PLAU/SLC16A1/BCL2A1/GNA13/TGM2/IL7R/ANTXR2/TFRC/SCG5/CDC42SE2/PLK4/G0S2/HMGA1/MCM4/IL1A/TNFRSF10B/CXCL8/CCND2/DHX9/NCEH1/RAB8B/MCL1/ZC3H12A/HMGA2/PTBP1/SCYL2/DOCK4/ATP13A3/LPXN/SAA1/ADAMTS6/SLC6A15/TPR/EXOC5/PXN/DPY19L1/SKP2/TGFB2/NAMPT/APH1A/CREBL2/CDV3/PTPN12/TNFAIP3/FBXO32/CSTF2T/TNFRSF11B/SF3B5/TWF1/PPP2R1B/ELK3/CDC27/RAB5C/RBM14
KHETCHOUMIAN_TRIM24_TARGETS_UP	KHETCHOUMIAN_TRIM24_TARGETS_UP	46	0.601570619209632	1.98485225202453	1.17961171905278e-05	8.39457221812903e-05	4.37541156692261e-05	4585	tags=46%, list=15%, signal=39%	LAPTM5/HCK/CYBB/CP/CD38/SPP1/TGM2/ITGAL/RAI14/UCP2/CASP1/TGFB1/COL1A2/TP53/COL1A1/SERPINE1/ICAM1/COL4A1/LGALS1/STAT1/VCAM1
PID_P38_ALPHA_BETA_PATHWAY	PID_P38_ALPHA_BETA_PATHWAY	30	0.66513781679422	2.00177129918209	1.1864131571782e-05	8.43006413059192e-05	4.39391063039924e-05	7183	tags=70%, list=24%, signal=54%	HCK/FGR/LCK/LYN/MAP2K6/PAK2/DUSP10/CCM2/FYN/BLK/PAK1/CDC42/RALA/SRC/RIPK1/RAC1/MAP2K4/TRAF6/TAB1/RALB/MAPK14
BOQUEST_STEM_CELL_CULTURED_VS_FRESH_UP	BOQUEST_STEM_CELL_CULTURED_VS_FRESH_UP	419	0.368638348624507	1.50466946456659	1.21028935427776e-05	8.58658722034922e-05	4.47549345792386e-05	4626	tags=31%, list=15%, signal=27%	SRGN/TMEM176A/SLC16A3/GPNMB/IFITM1/CTSS/SEL1L3/SULF1/SLC5A3/RRM2/ATP8B4/CLEC2B/NOX4/SHMT2/SERPINF1/TGM2/MICAL2/BST2/DLGAP5/CFI/ITGA4/PAPPA/TOP2A/HLA-DPA1/BAX/PLXDC1/MELK/ENPEP/MET/LOX/APOC1/RAI14/ADAM12/CXCL1/ASPM/PLBD1/SAMHD1/PFKFB3/PGK1/G6PD/GLIPR1/PAPSS2/AKR1C1/SRPX2/SCG5/SELENOP/LOXL2/TPGS2/CDK1/RGS2/CLIC3/CEP55/CEMIP/TPX2/IL6R/FHL2/CHI3L1/CCL8/MOCOS/C6/MMP1/OXTR/PCLAF/DEPP1/NAP1L1/FMO2/MAF/C…
HU_GENOTOXIC_DAMAGE_4HR	HU_GENOTOXIC_DAMAGE_4HR	33	0.648526607339747	1.99714596089484	1.2165074910957e-05	8.61754620597821e-05	4.49162987325289e-05	2267	tags=42%, list=7%, signal=39%	IFNAR2/BUB1/KPNA2/PTTG1/ANLN/ITGB7/NEK2/AURKA/CDC20/ECT2/NCDN/CKS2/CDT1/TRAFD1
CERVERA_SDHB_TARGETS_1_UP	CERVERA_SDHB_TARGETS_1_UP	117	0.47772507913407	1.79811385111291	1.22323765222856e-05	8.65203252649336e-05	4.50960480297673e-05	4764	tags=46%, list=16%, signal=39%	PIK3CD/PTHLH/UBASH3B/PCSK5/MCUB/TMEM156/ITGB6/PLBD1/SLC25A24/TNNT1/LOXL2/TANC2/CDC20B/GPX8/FHL2/VDR/LAMC2/PGM2L1/LYPD6B/COL1A1/TMEM40/DNAAF3/S100A6/GALR2/PRSS23/PLXDC2/SLCO5A1/ACKR3/RAB20/NBDY/SPOCK3/ANXA13/WLS/LYPD1/MYOF/IL18/CLIC6/IGFBP2/LHX2/MEGF6/CCDC74A/RIMKLA/GPR68/FAM81B/EPS8L1/KRT17/PMAIP1/TUBA1A/HPSE/SCD5/SUCNR1/MGARP/RFTN1/RIPOR3
AMUNDSON_RESPONSE_TO_ARSENITE	AMUNDSON_RESPONSE_TO_ARSENITE	209	0.418644744061986	1.64576776079766	1.23768273472437e-05	8.74089919189083e-05	4.55592380835192e-05	8289	tags=44%, list=27%, signal=33%	ITGAX/IL10RA/CTSA/STK10/MMD/TPP1/CLEC2B/MR1/ANLN/LYN/APBA2/ADAM17/RCC1/HSPA4/PRNP/SERPINH1/ATP6V1C1/CNTRL/TFE3/FHL2/ZMYND8/HSPA1L/MLLT11/RIT1/NFE2L2/RAD51AP1/TAP1/AP4B1/SH2D3C/STK17A/TNFRSF10B/SPRR3/ZNF254/CDK6/ISYNA1/FXR1/TLE4/STC2/MT1G/HEXA/STAT6/CDC14A/RELB/ETS2/MT1E/MED14/UPP1/TANK/NFE2L1/BAG2/ATP2C1/PLTP/AHSA1/RRAGA/HYAL2/MT1F/TRIP13/ATP6V0D1/KLF12/NPM1/ATP6V0E1/DNAJA1/MAPK7/UBXN8/CDC42EP3/S…
HOLLMANN_APOPTOSIS_VIA_CD40_DN	HOLLMANN_APOPTOSIS_VIA_CD40_DN	252	0.403787977749588	1.60178520787082	1.24431012053388e-05	8.77436893796807e-05	4.57336888003908e-05	7360	tags=44%, list=24%, signal=33%	SLC16A3/DENND2D/F13A1/SP140/IFITM1/CXCR4/CPVL/RNASE6/GNPDA1/CTSC/SERPINF1/S1PR4/MYD88/NADK/RUBCNL/ZAP70/CASP1/SERPINH1/MSRB1/SERPINB1/MBP/UTS2/HCP5/ZNF544/TCF4/CD79B/FADS1/GPX1/PDLIM1/TP53/PSPH/SYNGR3/TRIM22/MX2/GMFG/HDAC9/S100A11/CASP4/HLA-G/TCL1A/IGLC2/GSDMD/AEBP1/ANXA2/CERS6/SKAP1/PSMB9/FOCAD/GSTO1/ZSCAN9/CDKN1B/CD58/BRD3OS/AGPS/BTN3A3/DNMT3A/NPC2/CTNNA1/BABAM2/PYCARD/PSMB8/DNPEP/ZC3HAV1/ZNF19…
LY_AGING_PREMATURE_DN	LY_AGING_PREMATURE_DN	29	0.681296309347691	2.03129843813462	1.24769470409221e-05	8.78490498472197e-05	4.57886046908481e-05	6543	tags=69%, list=21%, signal=54%	MYBL2/CDC25B/UGCG/DDX39A/CBX1/CXCL8/MMP3/PKMYT1/ENPP2/KIF2C/MCL1/MCM2/TYMS/PARP1/FOXM1/RANBP1/NUP88/BARD1/HMGB2/PTGS2
BIOCARTA_LYM_PATHWAY	BIOCARTA_LYM_PATHWAY	13	0.813251147323896	2.01905460965216	1.25824155217545e-05	8.83239953619233e-05	4.60361553753492e-05	2580	tags=77%, list=8%, signal=70%	ITGB2/ITGAL/ITGA4/SELL/ITGB1/IL1A/CXCL8/ICAM2/ICAM1/PECAM1
ACEVEDO_NORMAL_TISSUE_ADJACENT_TO_LIVER_TUMOR_DN	ACEVEDO_NORMAL_TISSUE_ADJACENT_TO_LIVER_TUMOR_DN	342	-0.258765	-1.38464	1.25709892329178e-05	8.83239953619233e-05	4.60361553753492e-05	3617	tags=23%, list=12%, signal=21%	BET1L/DGAT1/WBP2/CENPV/MAPRE2/OAT/MXD4/RAB1A/SSU72/IMP4/MRPL24/DNMT3L/PSMB4/PCOLCE2/SLC50A1/LDLR/EEF2K/HMGCS1/MACROD1/NDUFB8/FAM20B/GSTA2/UROD/SND1/ZFAND2A/MLLT3/IDNK/CLDN2/PLAAT3/ALG9/REEP6/ATP1B1/CYP39A1/TTC39C/GSE1/GPT2/CBX7/RDH5/OSBP/SLC35B1/CENPX/ADI1/ABHD10/CCL16/SPTSSA/ACAT2/MYDGF/MYOM1/AGMAT/PGRMC2/FUOM/GNPTG/AGT/TECR/CLDN3/SHMT1/PRADC1/DECR2/SRPRB/PYROXD2/ACADSB/TBC1D16/FGFRL1/SH3BP4/DHR…
NABA_CORE_MATRISOME	NABA_CORE_MATRISOME	267	0.395219557920391	1.57128882168314	1.29457378793036e-05	9.07373211540326e-05	4.72940269274867e-05	5992	tags=36%, list=20%, signal=29%	CCN4/SRGN/SPON2/SPOCK2/COL10A1/IGFBP3/TGFBI/LUM/PXDN/SPON1/SPP1/VWA5A/COL8A1/POSTN/ECM1/THBS2/TNC/SRPX2/LAMB3/PODNL1/EDIL3/SVEP1/MATN3/ESM1/LAMC2/COL1A2/COL1A1/COL5A2/SMOC2/COL12A1/LTBP2/FGL2/TNFAIP6/RSPO2/COL7A1/FBN2/OIT3/CTHRC1/SPOCK3/MFAP3/VWA3A/TSKU/HAPLN1/AEBP1/DCN/CRISPLD2/MFAP2/NTN1/AGRN/COL5A1/VWA7/ELN/RSPO1/IGFBP2/MXRA5/EMILIN2/EMILIN1/PCOLCE/LAMA5/COL4A1/MFAP1/COL6A3/COL8A2/PAPLN/COL24A…
PARK_TRETINOIN_RESPONSE_AND_RARA_PLZF_FUSION	PARK_TRETINOIN_RESPONSE_AND_RARA_PLZF_FUSION	22	0.71906543749525	2.04784010261567	1.30780846131079e-05	9.15268963811932e-05	4.7705568634688e-05	2751	tags=64%, list=9%, signal=58%	PTPN6/PLEK/ALOX5AP/NCF1/FGR/SLC2A5/SPI1/PLCB2/PIM1/IER3/CEBPE/NDRG1/LBR/UPP1
PID_RAC1_REG_PATHWAY	PID_RAC1_REG_PATHWAY	38	0.631385936568113	1.99605230622938	1.34952564959991e-05	9.40786992063654e-05	4.90356170645118e-05	6224	tags=61%, list=20%, signal=48%	DOCK2/ARHGAP9/VAV1/TIAM1/PREX1/CHN2/VAV3/CHN1/ARHGEF6/EPS8/RASGRF1/ARHGEF2/RACGAP1/TRIO/ARHGDIA/ABI1/TIAM2/SOS1/RALBP1/RASGRF2/RAC1/DEF6/ABR
MORI_EMU_MYC_LYMPHOMA_BY_ONSET_TIME_UP	MORI_EMU_MYC_LYMPHOMA_BY_ONSET_TIME_UP	106	0.485948801429842	1.80552836404351	1.34713275159564e-05	9.40786992063654e-05	4.90356170645118e-05	7842	tags=51%, list=26%, signal=38%	TRIB2/UHRF1/BUB1B/CDK1/KIF18B/AHCY/HMGA1/CBX1/PCLAF/U2AF2/DYRK2/CDCA4/MYB/IGF2BP3/DCK/POC1B/CISD1/SPAG5/WDHD1/RAI1/PLEKHA2/SSRP1/CENPN/CBX2/SMARCA4/EFTUD2/TOPBP1/GINS2/BLMH/RNF2/CENPO/RANBP1/LLGL1/GCLC/PRDM4/ZNF428/BCAT1/DNAAF2/PRIM2/CEP89/FAAP24/LIG1/HPRT1/TCF3/MCM7/PHB2/MMS22L/CDK9/MDM1/STRBP/SMC1A/SMARCB1/PTGR1/CPLX2
WU_CELL_MIGRATION	WU_CELL_MIGRATION	179	0.424703435412343	1.64899197944734	1.35034414397774e-05	9.40786992063654e-05	4.90356170645118e-05	6628	tags=47%, list=22%, signal=37%	RAC2/KYNU/SRGN/CHST15/IGFBP3/TGFBI/ARL4C/GALNT14/CSTB/CDH3/DSE/TGM2/BST2/TNFRSF21/RAB31/CXCL1/GLIPR1/AKR1C1/PTGES/LOXL2/NNMT/PLAC8/GJB3/PTGER4/EPS8/UGCG/EMP3/ANXA8/AHNAK2/FYN/SLC27A2/IL1A/CAPG/KCNK1/MT2A/TNFAIP2/GPR87/S100A6/SFN/S100A2/MT1G/CD55/TXNIP/LPAR1/SERPINE1/CDA/ARHGDIB/MT1E/SPINT1/CST6/F2RL1/ST14/MSN/HMGA2/COL4A1/UGT1A10/MT1F/S100P/AKR1C3/KRT17/COL18A1/CRYBG1/LIMA1/EFEMP1/GJA1/CTSH/FABP5…
REACTOME_PROCESSING_OF_DNA_DOUBLE_STRAND_BREAK_ENDS	REACTOME_PROCESSING_OF_DNA_DOUBLE_STRAND_BREAK_ENDS	63	0.545951804458985	1.88443132654781	1.36054913067824e-05	9.46477815907453e-05	4.93322336856387e-05	9519	tags=67%, list=31%, signal=46%	CCNA1/BLM/CCNA2/TIMELESS/BRCA1/CLSPN/PPP4C/CDK2/EXO1/DNA2/UBE2N/BABAM2/BRIP1/TOPBP1/RHNO1/RFC4/TOP3A/RPA3/BARD1/RAD9B/UBC/NSD2/TP53BP1/RNF168/ABRAXAS1/UBE2I/RPA2/UBA52/SUMO2/RFC2/RAD50/RBBP8/PPP4R2/ATR/PIAS4/RNF4/RNF8/RMI1/RPS27A/RFC5/MRE11/CHEK1
PID_SYNDECAN_1_PATHWAY	PID_SYNDECAN_1_PATHWAY	46	0.599558539408195	1.97821349508128	1.42707902509145e-05	9.91275968550069e-05	5.16671990675073e-05	5915	tags=54%, list=19%, signal=44%	COL10A1/MMP9/COL8A1/MET/TGFB1/MMP1/COL1A2/COL1A1/COL5A2/COL12A1/MMP7/COL7A1/COL5A1/CCL5/LAMA5/COL4A1/SDC1/COL6A3/COL8A2/COL15A1/HPSE/COL16A1/COL11A1/COL3A1/COL13A1
REACTOME_DDX58_IFIH1_MEDIATED_INDUCTION_OF_INTERFERON_ALPHA_BETA	REACTOME_DDX58_IFIH1_MEDIATED_INDUCTION_OF_INTERFERON_ALPHA_BETA	72	0.52966609087037	1.86262259432817	1.49235594768441e-05	0.000103507135655067	5.39498984386777e-05	10154	tags=65%, list=33%, signal=44%	UBE2D1/IRF7/CASP10/IKBKE/TRAF3/FADD/CASP8/CYLD/TKFC/TRAF2/DHX58/TANK/TBK1/NFKB2/NKIRAS2/IRF3/SAA1/PIN1/CHUK/ISG15/IFNA1/NLRC5/UBE2L6/TRIM25/RIPK1/NFKBIB/UBC/TNFAIP3/UBE2D2/TRAF6/UBA52/UBE2D3/IKBKB/S100A12/RELA/TAX1BP1/RPS27A/NFKB1/IKBKG/ATG5/RNF135/IFNA10/IFNA17/IFNA2/UBA7/RNF216/APP
LINDSTEDT_DENDRITIC_CELL_MATURATION_B	LINDSTEDT_DENDRITIC_CELL_MATURATION_B	47	0.584754922487242	1.93983141425938	1.5152811794592e-05	0.000104940560967912	5.4697027122686e-05	6412	tags=60%, list=21%, signal=47%	IL2RA/TNFRSF9/CXCR4/STK4/TNIP1/CYTIP/LYN/ZNF267/SLAMF1/LAMP3/TAP1/TNFAIP2/BIRC3/EED/TRAF1/GADD45A/CD80/OPTN/RELB/ADM/REL/NFKB2/IL15RA/HIVEP1/PSME2/BTG1/TNFAIP3/PNRC1
LU_IL4_SIGNALING	LU_IL4_SIGNALING	91	0.505173787343126	1.83835080393899	1.56328125414444e-05	0.000108103690297756	5.63457106169542e-05	5118	tags=46%, list=17%, signal=39%	SAMSN1/CD86/SLA/ALOX5/KMO/NCF2/IL2RA/IL4R/SEL1L3/IRF8/TLR7/STK4/NCOA3/SELL/ARPC5/EVI2A/MAP3K5/PDE7A/GCSAM/ZBED2/CD79B/BATF/BCL6/FGL2/APPL2/STAT4/CMTM6/CNTN6/HLX/FCER2/CCL5/CD69/PPP2CA/SOCS1/GNG2/PMAIP1/BHLHE40/CTSD/CLTC/NFIL3/RPS2/MOK
REACTOME_TRAFFICKING_AND_PROCESSING_OF_ENDOSOMAL_TLR	REACTOME_TRAFFICKING_AND_PROCESSING_OF_ENDOSOMAL_TLR	13	0.810850167422421	2.01309370870083	1.58480237263866e-05	0.000109429073189478	5.70365255250108e-05	2276	tags=69%, list=7%, signal=64%	TLR8/CTSS/CNPY3/TLR7/LGMN/UNC93B1/CTSB/CTSK/CTSV
BIOCARTA_ASBCELL_PATHWAY	BIOCARTA_ASBCELL_PATHWAY	13	0.81055826459006	2.01236900297962	1.60401186459075e-05	0.00011059114443254	5.76422192788273e-05	2409	tags=69%, list=8%, signal=64%	CD4/CD28/IL10/FAS/HLA-DRA/FASLG/CD40LG/HLA-DRB1/CD80
REACTOME_NEUREXINS_AND_NEUROLIGINS	REACTOME_NEUREXINS_AND_NEUROLIGINS	56	-0.484785	-2.09814	1.61631880272291e-05	0.000111274570018568	5.79984337632034e-05	3583	tags=38%, list=12%, signal=33%	GRIN2D/CASK/NLGN1/LRRTM1/SHANK3/LIN7B/LRRTM4/NLGN3/GRIN2C/DLGAP1/EPB41L5/DLG3/DLG2/GRIN1/GRIN2A/SYT7/APBA1/NRXN1/HOMER2/LRRTM3/SHANK2
SERVITJA_ISLET_HNF1A_TARGETS_UP	SERVITJA_ISLET_HNF1A_TARGETS_UP	158	0.441133530021624	1.69283213374668	1.69368835808182e-05	0.00011642854733737	6.06847852996927e-05	6281	tags=46%, list=21%, signal=36%	LAPTM5/ITGB2/C1QC/C1QB/ADCY7/CCN4/CYBA/CNN2/SLC16A1/CTSC/TGM2/CXCL13/PTPRO/ACOT7/IFITM2/POSTN/THBS2/IFITM3/SERPINH1/CHL1/SERPINB1/MS4A4E/SLC15A3/CAMK4/C1S/CDH11/MMP14/NTM/MAF/COL5A2/CAPG/TNFAIP2/APOE/THY1/RAB38/ARHGDIB/ABCC3/TGFB3/AEBP1/PTN/ANXA2/MSN/CNR1/PCOLCE/REST/SDC1/RHOC/PLA2G4A/GBP3/UCHL1/SMAD3/COL18A1/LGALS1/EFEMP1/SLC6A15/BGN/STK17B/VCAM1/ASS1/LY6H/CACNA2D3/TGFB2/EFEMP2/CCL2/FBN1/NOTCH2/…
MAHAJAN_RESPONSE_TO_IL1A_UP	MAHAJAN_RESPONSE_TO_IL1A_UP	76	0.52577303038778	1.86949145428741	1.69649527628669e-05	0.000116449240013357	6.06955707181166e-05	5459	tags=45%, list=18%, signal=37%	PIM2/MMP12/SERPINB4/IL2RB/SLC16A1/PDGFRA/IL7R/SECTM1/MERTK/BAK1/RB1/CCL8/CCL20/ISG20/MYB/TNFAIP2/PTP4A3/STAT4/COL7A1/ACKR3/OASL/IL1B/CCL5/NRCAM/SDC1/BEST1/RAB11B/IL15RA/STAT1/TRIM25/GFRA2/THBS1/AKAP8L/RIPK1
PID_CASPASE_PATHWAY	PID_CASPASE_PATHWAY	51	0.581539721432368	1.94708625912907	1.70366318846473e-05	0.000116768773404065	6.08621176316928e-05	2947	tags=39%, list=10%, signal=35%	PRF1/LMNB1/BAX/CASP10/BID/CASP1/TNFRSF1A/CASP3/GZMB/CASP8/BIRC2/LIMK1/BIRC3/GSN/XIAP/CASP4/TRADD/ARHGDIB/TRAF2/TOP1
KEGG_PANCREATIC_CANCER	KEGG_PANCREATIC_CANCER	70	0.531732605730748	1.86584333209588	1.71174467202859e-05	0.000117149889409674	6.1060762581781e-05	9587	tags=61%, list=31%, signal=42%	RAC2/PIK3CD/PIK3R5/JAK1/PIK3CG/BRCA2/TGFB1/RB1/ARHGEF6/E2F2/TP53/CDK6/E2F3/RAD51/TGFB3/PGF/MAPK10/STAT3/MAP2K1/CDC42/SMAD3/CHUK/CDKN2A/STAT1/RALA/TGFB2/RALBP1/RAC1/PIK3CB/AKT2/CDK4/KRAS/RALB/E2F1/BCL2L1/IKBKB/RELA/TGFBR1/NFKB1/IKBKG/CASP9/PIK3R3/PLD1
REACTOME_ORC1_REMOVAL_FROM_CHROMATIN	REACTOME_ORC1_REMOVAL_FROM_CHROMATIN	71	0.532227272482964	1.86541464669869	1.75102171853369e-05	0.000119661734206265	6.23699841230034e-05	9386	tags=54%, list=31%, signal=37%	CCNA1/CCNA2/MCM4/MCM5/CDC6/CDT1/ORC6/PSMA5/MCM3/MCM2/CDK2/PSMB9/PSMA8/PSMB8/MCM6/PSMA7/PSMD1/SKP2/PSMA4/UBC/PSME2/PSMD3/PSMD14/PSMB2/PSMB10/MCM7/PSMD2/UBA52/CUL1/PSMC5/PSMC4/ORC1/PSMB3/PSME1/PSMB5/RPS27A/PSMD10/PSMC6
WANG_CISPLATIN_RESPONSE_AND_XPC_DN	WANG_CISPLATIN_RESPONSE_AND_XPC_DN	217	0.412119468136262	1.62455699310111	1.79555290764951e-05	0.000122524733654145	6.38622341835e-05	7975	tags=43%, list=26%, signal=32%	RAC2/CYBA/UBE2D1/PDGFRA/CNPY3/FZD2/STOM/TWF2/MYO1B/CDC42EP2/CASP3/ATP6V1C1/PARP4/ITGA11/IFNGR1/G0S2/MLLT11/MMP19/PDLIM1/KIAA0930/ATG16L2/ARHGEF2/TNFRSF10B/CDC7/BCL6/ELF1/PTGS1/LPCAT4/TNFAIP6/GALNS/ADD3/CASP4/GADD45A/NRG1/HIF1A/CDA/IL1R1/DNAJA2/HLX/ADM/TANK/CCNG2/TMEM115/WASHC2A/NOP14/RUNX1/HMGN4/MKRN1/DELE1/FNTA/SERPING1/PNP/GPC1/MAP2K5/CELF1/EFTUD2/SLC12A4/SEPHS2/RNH1/CHMP1B/ACVR1/CSNK1G3/RFXANK…
MOLENAAR_TARGETS_OF_CCND1_AND_CDK4_DN	MOLENAAR_TARGETS_OF_CCND1_AND_CDK4_DN	58	0.554664487499779	1.89600982372452	1.81119006968178e-05	0.000123410560906323	6.43239442867384e-05	5983	tags=53%, list=20%, signal=43%	MELK/KNL1/CENPF/CDC45/AURKA/CENPK/CEP55/TPX2/KIF20A/NCAPH/PCLAF/E2F7/GAS2L3/CDCA2/DTL/MTFR2/HJURP/KIF4A/CDC6/KIF11/KIF2C/TRIP13/TOR3A/MNS1/CDKN2C/PTBP3/CDCA7L/AQP3/SPC25/ERI1/DDIAS
REACTOME_SIGNALING_BY_SCF_KIT	REACTOME_SIGNALING_BY_SCF_KIT	43	0.599748924926963	1.95677168021639	1.8157958976227e-05	0.000123543243576174	6.43931010315147e-05	7146	tags=60%, list=23%, signal=46%	PTPN6/MMP9/VAV1/LCK/NRAS/CBL/LYN/JAK2/GRB2/SH2B3/FYN/GRAP2/KITLG/STAT3/SOCS1/SH2B2/STAT5A/STAT1/SOS1/SRC/RAC1/CMA1/TEC/PTPRU/FER/KRAS
XU_RESPONSE_TO_TRETINOIN_UP	XU_RESPONSE_TO_TRETINOIN_UP	16	0.76513981853213	2.00655539448896	1.83492852713412e-05	0.000124662468795208	6.49764626182764e-05	4817	tags=69%, list=16%, signal=58%	WAS/PTK2B/WIPF1/PIM1/PGD/ELF4/ADD3/PSMB9/REL/CDKN2C/ITM2B
FERRANDO_T_ALL_WITH_MLL_ENL_FUSION_UP	FERRANDO_T_ALL_WITH_MLL_ENL_FUSION_UP	88	0.50897648101579	1.84820707224213	1.86047068875753e-05	0.000126029260796738	6.56888607462188e-05	4988	tags=39%, list=16%, signal=32%	LAPTM5/PTPN6/GPSM3/WAS/LCP2/SPOCK2/IL2RG/MBOAT7/CD3E/PXDN/IKZF1/FGR/TIAM1/CLEC2B/IFITM2/SELL/G6PD/TCF4/MAD1L1/GDI1/CAPRIN1/TLE4/IL32/FUT7/AEBP1/TRGC2/STAT3/FAM30A/TCF7/TUBA1A/PRKAR1B/CTSH/PRDX1/NFIL3
NAGASHIMA_NRG1_SIGNALING_UP	NAGASHIMA_NRG1_SIGNALING_UP	170	0.440201157290185	1.69759807858821	1.85866550285114e-05	0.000126029260796738	6.56888607462188e-05	5577	tags=34%, list=18%, signal=28%	CXCR4/EGLN3/LIF/TNFRSF21/PFKFB3/CYP24A1/DUSP10/RGS2/PLEKHO2/IL6R/FHL2/SPRR1B/LRRC15/IER3/FBXO41/LAMC2/ISG20/RARA/NAP1L1/TNFRSF10B/MAP3K8/BCL10/PLAUR/TNFRSF12A/SFN/ARPC5L/GADD45A/SGK1/GDF15/HERC4/NAB2/ETS2/ADM/MCL1/F2RL1/TOP1/STK24/SOCS1/REL/ZYX/PMAIP1/IER5/HILPDA/GATA2/HOMER1/EZR/BHLHE40/TES/PHLDA2/SERPINB8/ZNF365/NFIL3/AQP3/CDC42EP3/INPP1/EPHA2/TGFB2/ZFAND5
PEDERSEN_TARGETS_OF_611CTF_ISOFORM_OF_ERBB2	PEDERSEN_TARGETS_OF_611CTF_ISOFORM_OF_ERBB2	74	0.528450878751909	1.86852744442718	1.89168663991118e-05	0.000127957319005346	6.66938015542117e-05	3617	tags=41%, list=12%, signal=36%	TNFAIP8/NABP1/BCL2A1/TMEM156/ITGB6/MET/SLC12A6/PLOD2/PTGES/LOXL2/RGS2/AP1S3/IL1R2/IL11/VDR/ITGB1/MMP1/ISG20/ERO1A/RAB3B/STC1/PLAUR/S100A2/TSPAN1/F2RL1/LMO7/IDS/ANKRD22/HK2/ADAM9
BIOCARTA_IL7_PATHWAY	BIOCARTA_IL7_PATHWAY	16	0.764766472854508	2.00557630705252	1.91020699931316e-05	0.000128863363327699	6.71660491810304e-05	1648	tags=50%, list=5%, signal=47%	JAK3/PTK2B/LCK/IL7R/JAK1/PIK3CG/FYN/NMI
LOPEZ_MESOTELIOMA_SURVIVAL_TIME_UP	LOPEZ_MESOTELIOMA_SURVIVAL_TIME_UP	14	0.794893714995801	2.00337450886062	1.91062744421745e-05	0.000128863363327699	6.71660491810304e-05	3644	tags=71%, list=12%, signal=63%	ACOT7/MBOAT2/MELK/BIRC5/JPT1/AURKA/DCLRE1B/KIF4A/PIMREG/TRIP13
WILCOX_RESPONSE_TO_PROGESTERONE_UP	WILCOX_RESPONSE_TO_PROGESTERONE_UP	150	0.445904752321041	1.70803536634081	1.92122847246491e-05	0.000129390561036876	6.74408347084935e-05	4466	tags=36%, list=15%, signal=31%	HMOX1/PTHLH/TDO2/RRM2/NCAPG/IFNAR2/SAMD9/DLGAP5/NKG7/TOP2A/HSD17B11/ASPM/CENPF/NUSAP1/EVI2A/CDC20/HMMR/CCNB1/CDK1/RGS2/CEP55/KIF20A/ZBED2/TK1/ABCG1/FADS1/SEC14L1/PCLAF/DEPP1/SHCBP1/CCNB2/NDC80/MAP3K8/TNFAIP6/HJURP/KIF4A/SMPDL3A/CNTN6/FANCI/CDC6/SGK1/PBK/WDHD1/CENPU/LGALS8/TTC30A/PCSK6/OTULINL/CENPN/PLA2G4A/ARHGEF3/GALK2/CDKN2C/TYMS
REACTOME_G2_M_DNA_DAMAGE_CHECKPOINT	REACTOME_G2_M_DNA_DAMAGE_CHECKPOINT	61	0.549551601318796	1.89219393122146	1.93719112953104e-05	0.00013027680432606	6.79027616581753e-05	9519	tags=64%, list=31%, signal=44%	CHEK2/BLM/CCNB1/CDK1/BRCA1/TP53/YWHAB/SFN/EXO1/DNA2/UBE2N/BABAM2/BRIP1/TOPBP1/RHNO1/YWHAZ/YWHAG/RFC4/TOP3A/RPA3/BARD1/RAD9B/NSD2/TP53BP1/RNF168/ABRAXAS1/RPA2/RFC2/RAD50/RBBP8/YWHAH/CDC25C/ATR/PIAS4/RNF8/RMI1/RFC5/MRE11/CHEK1
DAWSON_METHYLATED_IN_LYMPHOMA_TCL1	DAWSON_METHYLATED_IN_LYMPHOMA_TCL1	53	-0.494584	-2.12804	1.99262148319144e-05	0.000133810867520096	6.97447829757151e-05	2574	tags=28%, list=8%, signal=26%	GOLGA5/ADGRL2/ARHGEF26/CCSER1/SLC24A3/FIGN/TMEM229A/PKP4/PLCB4/RNF180/STK39/EPHA7/CADPS2/FOXC1/ID4
REACTOME_REGULATION_OF_PLK1_ACTIVITY_AT_G2_M_TRANSITION	REACTOME_REGULATION_OF_PLK1_ACTIVITY_AT_G2_M_TRANSITION	86	0.512950986231929	1.86159587913729	2.01422523020798e-05	0.00013506644509057	7.03992140154715e-05	7984	tags=55%, list=26%, signal=40%	FBXW11/NEK2/AURKA/PLK1/CNTRL/CCNB1/CDK1/PLK4/CEP72/NDE1/CEP135/CCNB2/DYNLL1/ACTR1A/OPTN/CCP110/BORA/TUBB4B/CENPJ/ODF2/CEP290/TUBA1A/MAPRE1/NEDD1/HAUS8/AJUBA/TUBB/PPP2R1A/TUBG1/CEP131/CKAP5/YWHAG/CETN2/HSP90AA1/UBC/PCM1/ALMS1/HAUS1/CEP250/SDCCAG8/DYNC1I2/UBA52/CUL1/CSNK1D/RAB8A/NINL/CEP164
PID_IL8_CXCR1_PATHWAY	PID_IL8_CXCR1_PATHWAY	28	0.674171969233435	2.00042514832898	2.02687295311431e-05	0.000135718712004643	7.07391880041866e-05	1692	tags=46%, list=6%, signal=44%	HCK/ARRB2/PIK3R6/GNA15/PRKCB/FGR/CBL/LYN/CXCR1/PIK3CG/PLCB2/GNAI2/CXCL8
AMIT_EGF_RESPONSE_480_HELA	AMIT_EGF_RESPONSE_480_HELA	157	0.437485965199108	1.68025052713467	2.04069452627209e-05	0.000136447589404121	7.11190928428941e-05	4003	tags=33%, list=13%, signal=29%	SH2D2A/OSMR/CHST11/PLAU/TGM2/MICAL2/EFHD2/TNFRSF21/TOR4A/RANGAP1/SERPINH1/PPIF/MBP/IL11/TBC1D2/MAD1L1/HMGA1/SH3BGRL3/ISG20/LY6E/ARHGEF2/MT2A/STC1/PTGS1/LPCAT4/PLAUR/GRAMD1B/TNFRSF12A/SFN/TRIO/SERPINE1/TPBG/ABHD2/AGRN/TSPAN14/MYO9B/TUBB4B/ARHGDIA/COL4A1/BRD3OS/NFKB2/MT1F/RHOC/ITPR3/DIAPH1/ZYX/ITGA2/CTNNB1/PMEPA1/KRT17/AMIGO2/MALL
FAELT_B_CLL_WITH_VH3_21_UP	FAELT_B_CLL_WITH_VH3_21_UP	43	0.597652571167891	1.94993200865222	2.04901121883736e-05	0.000136806826637029	7.13063341582693e-05	8609	tags=70%, list=28%, signal=50%	KCNAB2/SASH3/PTPN7/PTPN1/TK1/HMGA1/SLC7A6/SBNO2/PKMYT1/CALR/POR/ARHGEF1/IGHV3-23/MYO9B/E2F4/PPT2/PRRC2A/SMARCD1/IGHV3-69-1/TYMS/CNOT3/SRC/ACTN4/SMG5/PRKCSH/KDM5C/VCP/TOP3B/PPP5C/SAFB
GENTILE_UV_HIGH_DOSE_DN	GENTILE_UV_HIGH_DOSE_DN	279	0.390903971700596	1.55947186929121	2.05955193513163e-05	0.000137313311944859	7.15703239860738e-05	8018	tags=44%, list=26%, signal=33%	IL4R/TNFAIP8/TRIB2/ARL4C/NCK1/PDGFRA/FZD2/PTPN1/KPNA2/MET/NCOA3/TPST1/XPO1/TNFRSF1A/AURKA/CASP3/CCNB1/PLK4/IL11/EPS8/E2F2/ZMYND8/FADD/UGCG/ATP6V1B2/KIF2A/NFE2L2/RBMS1/ELF4/MORC3/RAD21/CASP8/MMP3/GREM1/IGF2BP3/E2F3/HOXB2/TLE4/CKS2/SAT1/NFYA/CDC6/LBR/GADD45A/LPAR1/STX3/MCL1/WBP1L/HTR6/PUDP/HMGA2/PRKCD/RAB14/RUNX1/CRKL/CSTF3/FOXJ3/ATP13A3/ZNF217/PHTF2/UBE2N/MFAP1/SSH1/PHF3/TOPBP1/NDUFV2/SMAD3/PMAIP1…
PID_IL1_PATHWAY	PID_IL1_PATHWAY	34	0.628559433329128	1.94760488045113	2.06354256833248e-05	0.000137382268123797	7.1606265265164e-05	9262	tags=68%, list=30%, signal=47%	MYD88/MAP2K6/CASP1/IL1RAP/IL1R2/IL1A/IRAK4/IL1RN/SQSTM1/IL1R1/IRAK3/IL1B/UBE2N/CHUK/TOLLIP/TRAF6/PRKCZ/TAB1/MAP3K7/IKBKB/RELA/NFKB1/IKBKG
HAHTOLA_SEZARY_SYNDROM_DN	HAHTOLA_SEZARY_SYNDROM_DN	42	0.599627986215909	1.94114487850584	2.10999152070408e-05	0.000140273685217623	7.31133271461499e-05	3224	tags=48%, list=11%, signal=43%	SPON2/GZMK/IL2RB/IRF8/GNLY/BST2/NKG7/SERPINB9/VAV3/KLRB1/APBA2/CTSW/TXK/GZMB/MATK/KIR2DS4/PRSS23/KIR3DL1/IL18RAP/CCL5
REACTOME_THE_ROLE_OF_GTSE1_IN_G2_M_PROGRESSION_AFTER_G2_CHECKPOINT	REACTOME_THE_ROLE_OF_GTSE1_IN_G2_M_PROGRESSION_AFTER_G2_CHECKPOINT	78	0.521486527970668	1.86323033143643	2.11812894261072e-05	0.000140613502804457	7.32904465706355e-05	9386	tags=51%, list=31%, signal=36%	TUBB3/PLK1/CCNB1/CDK1/TP53/CCNB2/TUBA1C/GTSE1/PSMA5/TUBA1B/PSMB9/TUBB4B/PSMA8/PSMB8/TUBA1A/TUBA4B/MAPRE1/PSMA7/PSMD1/HSP90AA1/PSMA4/UBC/PSME2/HSP90AB1/PSMD3/PSMD14/PSMB2/PSMB10/CDKN1A/PSMD2/UBA52/PSMC5/PSMC4/PSMB3/PSME1/PSMB5/RPS27A/PSMD10/TUBB2A/PSMC6
BROWNE_HCMV_INFECTION_30MIN_DN	BROWNE_HCMV_INFECTION_30MIN_DN	136	0.459361865611816	1.74611452952201	2.13075315492412e-05	0.000141249784749392	7.36220888877605e-05	4720	tags=33%, list=15%, signal=28%	LAPTM5/ITGB2/GPSM3/GZMK/TRAF3IP3/P2RY10/VAV1/CXCL6/VWA5A/TNFRSF1B/CBFA2T3/BRCA2/RCC1/AURKA/CHL1/DHFR/CDK1/MUC4/KIFC1/TNFSF11/SAA4/NCAPH/CENPE/RIPOR2/MMP3/ABCA4/NFYA/SZRD1/NLRP1/LMO7/CDC42/SOCS1/GRIA3/JPT2/RABGAP1L/NR1H3/RGS3/MALL/SLC6A15/GJA1/GALK2/COLEC10/DSP/RUBCN/CDH13
DASU_IL6_SIGNALING_UP	DASU_IL6_SIGNALING_UP	57	0.559306705583739	1.90502181829812	2.14404075710175e-05	0.000141928168066265	7.39756752450311e-05	6859	tags=49%, list=22%, signal=38%	IFI30/FCHO1/PDPN/RGL1/PTGES/TGFB1/CDC25B/IER3/MMP1/LY6E/CXCL8/MMP3/TNFAIP6/CKS2/AGRN/EMILIN1/DNM2/TRIM16/COL16A1/HSPA1A/CCL2/TMEM158/MGRN1/TAPBP/HLA-F/KHSRP/ANPEP/NAGPA
BASSO_CD40_SIGNALING_DN	BASSO_CD40_SIGNALING_DN	70	0.528175845471632	1.85336270303192	2.15144782485403e-05	0.000142215903870508	7.41256486484858e-05	3017	tags=39%, list=10%, signal=35%	SYK/NCF4/ST6GAL1/AIF1/IRS1/TRIB2/CD38/ARL4C/NCF1/PTPN22/VNN2/BLNK/SLC2A5/GCNT1/TRAC/ORAI2/CSF2RB/ITGB7/LTB/ISG20/BCL6/HDAC9/POU2AF1/CD27/TTC9/GSDME/CNR1
REACTOME_REGULATION_OF_HSF1_MEDIATED_HEAT_SHOCK_RESPONSE	REACTOME_REGULATION_OF_HSF1_MEDIATED_HEAT_SHOCK_RESPONSE	80	0.51351906495854	1.84253859018281	2.18722954588344e-05	0.00014437579118921	7.52514232218571e-05	8393	tags=50%, list=27%, signal=36%	NUP210/TNFRSF21/NUP50/NUP62/HSPA4/SERPINH1/HSPA8/HSPA1L/HSPH1/HSPA6/BAG2/MAPKAPK2/RAE1/NUP85/AAAS/NUP153/NUP98/DEDD2/TPR/NUP93/NUP58/NDC1/HSPB1/NUP88/NUP188/BAG1/RPA3/HSPA1A/HIKESHI/RPA2/RLN1/BAG3/COL4A6/DNAJC7/NUP37/DNAJC2/NUP160/HSPA9/ATR/FKBP4
REACTOME_DAP12_SIGNALING	REACTOME_DAP12_SIGNALING	29	0.671052645853593	2.00075675257014	2.19206145438266e-05	0.000144377763090621	7.52524510145806e-05	6406	tags=62%, list=21%, signal=49%	SYK/TYROBP/LCP2/BTK/LCK/NRAS/VAV3/PLCG2/GRB2/TREM2/FYN/GRAP2/SHC1/KLRD1/SOS1/RAC1/PIK3CB/KLRK1
REACTOME_RHO_GTPASES_ACTIVATE_NADPH_OXIDASES	REACTOME_RHO_GTPASES_ACTIVATE_NADPH_OXIDASES	24	0.692540814065438	1.99075544060859	2.19347322448845e-05	0.000144377763090621	7.52524510145806e-05	7183	tags=67%, list=24%, signal=51%	RAC2/CYBB/NCF2/NCF4/CYBA/PRKCB/NCF1/S100A9/S100A8/NOX1/PRKCD/PIN1/RAC1/PIK3R4/PRKCZ/MAPK14
HENDRICKS_SMARCA4_TARGETS_UP	HENDRICKS_SMARCA4_TARGETS_UP	53	0.571619538926877	1.9298466278928	2.20424760102397e-05	0.000144881734115394	7.55151303499761e-05	6941	tags=60%, list=23%, signal=47%	PTPN7/ARL4C/ATP2B4/LOXL2/PDP1/FHL2/MMP1/EPHB2/EMP3/HKDC1/CTSB/ITGA3/SPOCD1/S100A2/THY1/GADD45A/ABHD2/SMARCA4/CRYBG1/LGALS1/CTSH/PSG5/COTL1/PLXNB2/ACTN4/CCL2/SERPINE2/AHNAK/FOSL2/TEC/CDKN1A/FBLIM1
WESTON_VEGFA_TARGETS_12HR	WESTON_VEGFA_TARGETS_12HR	30	0.65497254656515	1.97117832178824	2.24530279003787e-05	0.000147371780583418	7.6812990185506e-05	6709	tags=70%, list=22%, signal=55%	IGFBP3/MMP2/NNMT/COL1A2/OXTR/MMP3/SAT1/THY1/UBD/COL5A1/ELN/FGFBP1/SLC6A8/COL6A3/DLEU2/SP3/BGN/CFHR1/CCL2/BDNF/SLC49A4
EGUCHI_CELL_CYCLE_RB1_TARGETS	EGUCHI_CELL_CYCLE_RB1_TARGETS	23	0.706856638750807	2.02117595917025	2.25310670066126e-05	0.000147675413793694	7.69712496209869e-05	8301	tags=91%, list=27%, signal=67%	NCAPG/BUB1/SMC4/CCNA2/NEK2/KIF20A/ECT2/MCM4/CENPE/NDC80/MCM5/KIF11/MCM3/MCM2/CCNE2/MCM6/HMGB2/KIF18A/MCM7/FEN1/CDC25C
HORTON_SREBF_TARGETS	HORTON_SREBF_TARGETS	24	-0.658	-2.3529	2.32156304320264e-05	0.000151947936081164	7.91981699393518e-05	4243	tags=62%, list=14%, signal=54%	HSD17B7/LSS/ACSS2/ACACA/LDLR/HMGCS1/INSIG1/FDPS/IDI1/CYP51A1/SC5D/RDH11/FDFT1/TM7SF2/AACS
SIG_PIP3_SIGNALING_IN_B_LYMPHOCYTES	SIG_PIP3_SIGNALING_IN_B_LYMPHOCYTES	36	0.627539204695028	1.95699278513084	2.32942773985867e-05	0.000152248251858273	7.93547002652275e-05	2192	tags=36%, list=7%, signal=34%	SYK/PTPRC/PIK3R5/BTK/CD19/VAV1/DAPP1/PREX1/RPS6KA1/LYN/PLCG2/FLOT1/FLOT2
REACTOME_SWITCHING_OF_ORIGINS_TO_A_POST_REPLICATIVE_STATE	REACTOME_SWITCHING_OF_ORIGINS_TO_A_POST_REPLICATIVE_STATE	90	0.494488301099763	1.79825280888597	2.36288369315248e-05	0.000154217984860668	8.03813627726769e-05	9386	tags=50%, list=31%, signal=35%	UBE2D1/CCNA1/UBE2C/CCNA2/MCM4/MCM5/CDC6/CDT1/ORC6/PSMA5/MCM3/MCM2/CDK2/PSMB9/PSMA8/FZR1/UBE2E1/PSMB8/CCNE2/MCM6/PSMA7/PSMD1/SKP2/PSMA4/UBC/PSME2/PSMD3/PSMD14/PSMB2/PSMB10/MCM7/PSMD2/UBA52/CUL1/PSMC5/PSMC4/CDC27/ORC1/PSMB3/PSME1/PSMB5/CCNE1/RPS27A/PSMD10/PSMC6
KEGG_RENAL_CELL_CARCINOMA	KEGG_RENAL_CELL_CARCINOMA	70	0.526943648346288	1.8490389381069	2.37130008362552e-05	0.000154550231256771	8.05545359477716e-05	6377	tags=41%, list=21%, signal=33%	PIK3CD/PIK3R5/EGLN3/NRAS/MET/PIK3CG/SLC2A1/PAK2/TGFB1/GRB2/ARNT2/VHL/PAK1/HIF1A/ETS1/TGFB3/PGF/CRKL/MAP2K1/CDC42/RAPGEF1/SOS1/ARNT/FLCN/TGFB2/PAK6/RAC1/PIK3CB/AKT2
REACTOME_SIGNALING_BY_ERYTHROPOIETIN	REACTOME_SIGNALING_BY_ERYTHROPOIETIN	25	0.687836575434677	1.99618708361648	2.37708866548237e-05	0.000154710518606395	8.06380807795215e-05	7146	tags=68%, list=23%, signal=52%	PIK3CD/PIK3R5/VAV1/NRAS/LYN/PIK3CG/PLCG2/JAK2/GRB2/CRKL/RAPGEF1/SHC1/STAT5A/SOS1/EPOR/PIK3CB/KRAS
REACTOME_TNF_SIGNALING	REACTOME_TNF_SIGNALING	43	0.596029990675436	1.94463809410807	2.44881019682119e-05	0.000159155538246546	8.29549100167177e-05	9262	tags=74%, list=30%, signal=52%	ADAM17/TNFRSF1A/FADD/CASP8/CYLD/BIRC2/OTULIN/BIRC3/TRAF1/XIAP/TRADD/TRAF2/RBCK1/SMPD3/CHUK/SMPD2/CLIP3/RIPK1/RNF31/UBC/USP4/TNFAIP3/USP21/TAB1/UBA52/MAP3K7/IKBKB/TAX1BP1/RACK1/RPS27A/TNF/IKBKG
PID_CDC42_PATHWAY	PID_CDC42_PATHWAY	69	0.530665387170008	1.85918120271088	2.4969300858039e-05	0.000162056342300709	8.44668645609348e-05	7282	tags=48%, list=24%, signal=37%	ACTR3/TIAM1/ARPC1B/ARPC4/CBL/ARPC5/MAP2K6/PAK2/ARPC2/ARHGEF6/EPS8/RASGRF1/LIMK1/ARPC3/PAK1/IQGAP3/ACTR2/CDC42/ARHGDIA/CTNNA1/CTNNB1/DIAPH3/PAX6/SRC/CFL1/DLG1/RAC1/LIMK2/MAP2K4/MTOR/PRKCZ/MAPK14/F2RL2
KEGG_PRION_DISEASES	KEGG_PRION_DISEASES	35	0.623716679097551	1.93837533170009	2.52064565195214e-05	0.000163367368823174	8.51501966548026e-05	5524	tags=49%, list=18%, signal=40%	C1QC/C1QB/C1QA/BAX/PRNP/PRKX/C6/FYN/IL1A/IL1B/CCL5/MAP2K1/LAMC1/ELK1/STIP1/SOD1/HSPA1A
TAKEDA_TARGETS_OF_NUP98_HOXA9_FUSION_3D_DN	TAKEDA_TARGETS_OF_NUP98_HOXA9_FUSION_3D_DN	29	0.668593289766293	1.99342413369285	2.54278432141722e-05	0.000164572684423758	8.57784301947078e-05	2836	tags=55%, list=9%, signal=50%	CD163/FCGR2A/ALOX5/FCGR2B/CLEC10A/ADGRG3/TGFBI/LIF/S100A9/IL7R/CCL7/OSM/S100A8/ENTPD1/ETS1/APOL4
BIOCARTA_NPC_PATHWAY	BIOCARTA_NPC_PATHWAY	11	0.830139701211199	1.97837319397794	2.57153193013912e-05	0.000166201792480619	8.66275524668783e-05	4126	tags=73%, list=14%, signal=63%	KPNA2/NUP210/RANGAP1/NUP62/RCC1/KPNB1/RAN/NUP153
REACTOME_G_ALPHA_Q_SIGNALLING_EVENTS	REACTOME_G_ALPHA_Q_SIGNALLING_EVENTS	211	0.410345836696898	1.61332925209319	2.63137889845708e-05	0.000169833579737917	8.85205094349376e-05	5338	tags=34%, list=17%, signal=28%	PTAFR/CYSLTR1/P2RY6/RGS19/BTK/GPR65/GNA15/CYSLTR2/P2RY10/CCK/HRH1/GPR132/NRAS/RPS6KA1/BDKRB2/P2RY2/RASGRP1/PRKCQ/FPR2/EDN2/PROK2/NMUR2/PLCB2/GNG4/RGS13/FFAR2/RGS2/UTS2/GRB2/F2R/OXTR/XCR1/LPAR5/MMP3/TRPC6/DGKI/TRIO/RGS18/GNG5/LPAR1/RGS4/GNGT2/F2RL1/PRKCD/GNB5/DGKZ/NPSR1/GNG2/SAA1/GPR4/ITPR3/GPR68/P2RY11/DGKH/FFAR3/BDKRB1/RGS3/RGS1/DGKB/MAPK7/DAGLB/NMU/LPAR2/SOS1/NPFFR2/MLNR/LTB4R/GPR39/LTB4R2/GRK5…
BIOCARTA_RANMS_PATHWAY	BIOCARTA_RANMS_PATHWAY	10	0.844354883045609	1.94576502988966	2.644215272272e-05	0.000170425358810652	8.88289560040568e-05	2633	tags=80%, list=9%, signal=73%	KPNA2/RANGAP1/RCC1/AURKA/TPX2/KPNB1/KIF15/RAN
MCDOWELL_ACUTE_LUNG_INJURY_UP	MCDOWELL_ACUTE_LUNG_INJURY_UP	46	0.589525703971916	1.94511065499236	2.66930066892148e-05	0.000171803881003852	8.95474681322106e-05	2742	tags=35%, list=9%, signal=32%	PLA2G7/FCGR2A/OSMR/TGFBI/LILRA5/CSTB/SPP1/LOX/TNC/PTGES/S100A8/LCN2/SLFN12/SFN/MCL1/ELN
STEARMAN_LUNG_CANCER_EARLY_VS_LATE_DN	STEARMAN_LUNG_CANCER_EARLY_VS_LATE_DN	60	0.552520254410508	1.89902103369648	2.68284891110073e-05	0.000172437052418881	8.98774891816668e-05	6119	tags=53%, list=20%, signal=43%	LILRB4/SYK/MPEG1/ITGAX/ACP5/CTSS/MYO7A/SMAP2/CSTB/SPP1/APOC1/CSF2RB/BASP1/BCL2L11/RAP2B/CTSK/LCN2/CLEC4C/SAT1/SEMA6A/CCL15/ATG7/SOCS3/CTSD/USF1/COTL1/CFL1/GJA5/PSMA4/TLE5/PTGDR2/AXIN2
BRUINS_UVC_RESPONSE_VIA_TP53_GROUP_D	BRUINS_UVC_RESPONSE_VIA_TP53_GROUP_D	257	0.395171398394129	1.56923056835736	2.71567775608688e-05	0.000174306001830604	9.0851621354404e-05	3791	tags=26%, list=12%, signal=23%	FPR3/LAT2/IL2RA/TMEM176A/FCGR2B/CARD11/CD48/OSMR/FCHO1/PDPN/CCK/PXDN/SERPINA1/KIF26B/TIAM1/BCL2A1/OSBPL3/PGM2/TNFRSF4/CCL7/BID/CYFIP2/PAX5/TNFSF13B/PDCD1LG2/FBXW11/PLCB2/DUSP10/MBP/BICDL1/CD2/GJB3/SEMA3A/LRRC15/GAPDH/CD79B/FADS1/RARA/PHACTR1/FMO2/SNAPC1/ATP6AP2/TADA3/SLC12A9/APPL2/BLK/PLOD3/SPAG5/ABCB11/GSDMD/SLC17A9/DUSP23/ADM/ARRDC2/FHAD1/KCNA3/AZIN1/MID1IP1/NDOR1/LAMA5/TRIM59/TIPRL/UXS1/LMNTD1…
LINDGREN_BLADDER_CANCER_CLUSTER_3_UP	LINDGREN_BLADDER_CANCER_CLUSTER_3_UP	314	0.380972491653032	1.52927631674243	2.72746610452182e-05	0.000174821172244316	9.11201380254766e-05	5527	tags=35%, list=18%, signal=29%	HMOX1/ARRB2/IL2RA/ACSL4/TACC3/RRM2/BUB1/DLGAP5/KPNA2/TOP2A/PTTG1/MELK/MYBL2/UBE2C/BIRC5/ANXA4/CENPF/TFRC/HENMT1/CDC45/ADAM17/DEPDC1/NEK2/AURKA/PLK1/ATP6V1C1/CCNB1/IMPA2/CDK1/CEP55/AOC1/APOBEC3B/NETO2/CKAP2/BRCA1/PLK4/RASSF2/EZH2/KIFC1/TK1/MCM4/RBM38/STMN1/CENPE/E2F8/C12orf75/CCNB2/POC1A/CDC7/HSPD1/MAD2L1/TNFAIP1/OTULIN/RNASEH2A/MCM5/CKS2/KIF4A/NEMP1/RACGAP1/FIGNL1/CDC6/CDT1/ZWINT/NCEH1/RAD51/KIF1…
ADDYA_ERYTHROID_DIFFERENTIATION_BY_HEMIN	ADDYA_ERYTHROID_DIFFERENTIATION_BY_HEMIN	72	0.521319211716381	1.83326997770361	2.77959787890403e-05	0.000177917236133155	9.27338657294212e-05	5631	tags=47%, list=18%, signal=39%	FCGR2A/NPL/PTPN7/ICAM3/APOC1/BIRC5/AAK1/UCP2/PIM1/AKR1C1/IER3/NEFH/SLC27A2/CXCL8/MYB/MT2A/PTP4A3/ADAM10/NFYA/DHX9/TXNIP/NLRP1/FDXR/AKR1C2/MCL1/CREM/GTF2I/RPP25/IER5/CTSH/NQO1/DDIT4/CEBPG/FTH1
REACTOME_CD28_CO_STIMULATION	REACTOME_CD28_CO_STIMULATION	33	0.636025586409537	1.95864890745821	2.79183680384716e-05	0.000178227206736546	9.28954283353815e-05	3266	tags=42%, list=11%, signal=38%	CD86/CD28/VAV1/LCK/LYN/PAK2/GRB2/FYN/MAP3K8/GRAP2/PAK1/CD80/CDC42/PRR5
REACTOME_KINESINS	REACTOME_KINESINS	59	0.553167628520458	1.89762062196414	2.79211117934593e-05	0.000178227206736546	9.28954283353815e-05	7238	tags=54%, list=24%, signal=41%	KIF26B/TUBB3/KIF18B/KIF20A/KIFC1/KIF2A/CENPE/TUBA1C/KIF27/KIF4A/RACGAP1/KIF21B/KIF15/KIF11/KIF2C/TUBA1B/KIF19/TUBB4B/KIF6/TUBA1A/TUBA4B/KLC2/KIFAP3/KIF3B/KIF3C/KIF22/KIFC2/KLC4/KIF9/KIF18A/KIF16B/KIF3A
PID_AURORA_A_PATHWAY	PID_AURORA_A_PATHWAY	31	0.638437131713965	1.93431970330183	2.90308277693736e-05	0.000185056593476377	9.64550353004528e-05	4905	tags=48%, list=16%, signal=41%	TACC3/DLGAP5/AURKB/BIRC5/AURKA/CDC25B/TPX2/BRCA1/TP53/GADD45A/PAK1/RAN/FZR1/AJUBA/CKAP5
BIOCARTA_CSK_PATHWAY	BIOCARTA_CSK_PATHWAY	20	0.71655393080894	1.98617461679352	2.94730474319029e-05	0.00018761815262473	9.77901689124852e-05	1793	tags=55%, list=6%, signal=52%	CD4/PTPRC/CD247/CSK/CD3E/LCK/HLA-DRA/ZAP70/CD3G/CD3D/HLA-DRB1
CHIANG_LIVER_CANCER_SUBCLASS_PROLIFERATION_DN	CHIANG_LIVER_CANCER_SUBCLASS_PROLIFERATION_DN	174	-0.327197	-1.70535	3.0475101938892e-05	0.000193731598782533	0.000100976613955491	2407	tags=24%, list=8%, signal=22%	PDK4/ITIH1/SLC10A1/ECHDC3/SCP2/TTPA/CPB2/ABCA8/RWDD3/CYP1A2/GPT2/ETFDH/CCL14/DHTKD1/GCDH/AASS/ABAT/CYP27A1/CCL16/ECHDC2/KLF9/AOX1/SMIM14/RGN/CPED1/AR/CTH/HSD17B6/GAMT/CYP2J2/DCXR/MYRIP/SORBS2/CDO1/ALDH6A1/ACADL/GPT/RORC/ALDH1L1/ST3GAL6/LDHD/AZGP1
BIOCARTA_LAIR_PATHWAY	BIOCARTA_LAIR_PATHWAY	17	0.751584084613177	2.00077457617532	3.06206069341607e-05	0.000194390656315635	0.000101320127344699	2495	tags=59%, list=8%, signal=54%	ITGB2/SELPLG/C3/ITGAL/ITGA4/C6/ITGB1/IL1A/CXCL8/ICAM1
BILD_MYC_ONCOGENIC_SIGNATURE	BILD_MYC_ONCOGENIC_SIGNATURE	197	0.414333106260358	1.62358504929863	3.09554125640314e-05	0.000196248024809078	0.00010228822332137	4795	tags=33%, list=16%, signal=28%	ADAM8/PLAU/TGM2/SORL1/BID/DUSP22/STMN3/SORD/UTP14A/ATP2B4/SERPINB1/ADGRF1/PDP1/ZBED2/LAMC2/COL1A1/FGD6/HSPD1/HSPA6/MKNK1/TNFAIP2/HS6ST2/LTBP2/DUOX1/NOP56/FGF11/MTMR11/ABCC3/NLRP1/VMP1/FCHSD1/COL5A1/TWNK/CYTH2/MST1R/CDK2/FGFBP1/CCNG2/WDR12/DDX28/PLEKHG2/RUNX1/UBALD1/TGM1/PRR5/NIT1/CCDC78/NTF4/SLC6A8/NFKB2/CCDC137/COL8A2/NPM1/PFKM/EPS8L1/TUBA1A/SLC6A15/MEAK7/VAMP1/MCOLN2/UTP25/TRMT1/ERVMER34-1/DAB2…
REACTOME_CONDENSATION_OF_PROMETAPHASE_CHROMOSOMES	REACTOME_CONDENSATION_OF_PROMETAPHASE_CHROMOSOMES	11	0.828072063890328	1.97344563992347	3.19968139873814e-05	0.000202573834604034	0.000105585356353025	2122	tags=64%, list=7%, signal=59%	NCAPG/SMC4/CCNB1/CDK1/NCAPH/CCNB2/NCAPD2
REACTOME_SIGNALING_BY_MET	REACTOME_SIGNALING_BY_MET	79	0.510393150018781	1.82883146546147	3.20777011082397e-05	0.000202809628639442	0.000105708256713297	9637	tags=65%, list=32%, signal=44%	PTPN1/NRAS/CBL/MET/PTPN2/LAMB3/GRB2/ITGB1/LAMC2/COL1A2/COL1A1/COL5A2/ITGA3/MUC20/SPINT1/COL5A1/CRKL/STAT3/LAMA5/RAPGEF1/COL24A1/ITGA2/LAMC1/SHC1/SH3KBP1/SOS1/LRIG1/SRC/COL11A1/COL27A1/COL3A1/RAC1/UBC/LAMA3/EPS15/LAMA1/FN1/SH3GL3/GGA3/KRAS/UBA52/RANBP10/RAP1B/LAMB1/LAMB2/RPS27A/HRAS/HGF/PTPN11/SH3GL1/CRK
PID_FOXO_PATHWAY	PID_FOXO_PATHWAY	48	0.571945339908967	1.90498480624903	3.33007949579348e-05	0.000210256513817287	0.000109589715672494	8512	tags=67%, list=28%, signal=48%	XPO1/CSNK1G1/PLK1/CCNB1/FASLG/BCL2L11/BCL6/YWHAB/SFN/GADD45A/SGK1/CSNK1A1/RAN/CDK2/MAPK10/CDKN1B/CTNNB1/CHUK/CSNK1G3/RALA/YWHAZ/SKP2/YWHAG/CSNK1G2/ZFAND5/FBXO32/RALB/CSNK1D/SOD2/YWHAH/RBL2/IKBKB
MIKKELSEN_MCV6_LCP_WITH_H3K4ME3	MIKKELSEN_MCV6_LCP_WITH_H3K4ME3	151	0.435019121179594	1.6655063938745	3.34138280575135e-05	0.00021068393349154	0.000109812494980131	5072	tags=36%, list=17%, signal=31%	LAPTM5/GPSM3/TMEM176A/MYO1G/TMEM176B/PSTPIP1/AKNA/UNC13D/VWA5A/LST1/SERPINB9/IL7R/TBC1D10C/MR1/SNX10/IFITM2/GBGT1/PIPOX/IKBKE/OAS2/AOC1/ZBP1/GPR35/EMP3/ISG20/CHST4/ARAP1/RIPOR2/CD244/GLMP/PSPN/RBM10/CSF3/SLFN12L/ARHGDIB/ZFAND6/FGFBP1/ALDH3B1/DQX1/PCOLCE/SIPA1L3/C6orf118/RNF123/TNFSF10/MARK2/GPA33/SH3KBP1/RUFY4/PINLYP/ZFP57/CES2/SERPINB8/HEXIM2/S100A3/XAF1
KEGG_COLORECTAL_CANCER	KEGG_COLORECTAL_CANCER	62	0.542596679548664	1.87343528392776	3.36327204536783e-05	0.000211776764157511	0.000110382099221101	6662	tags=44%, list=22%, signal=34%	RAC2/PIK3CD/PIK3R5/BAX/DCC/PIK3CG/BIRC5/CASP3/TGFB1/TP53/TGFB3/MSH3/RHOA/MAPK10/MAP2K1/CTNNB1/MSH6/SMAD3/TCF7/LEF1/TGFB2/RAC1/AXIN1/AXIN2/PIK3CB/AKT2/MLH1
SCIAN_CELL_CYCLE_TARGETS_OF_TP53_AND_TP73_DN	SCIAN_CELL_CYCLE_TARGETS_OF_TP53_AND_TP73_DN	21	0.704410256441222	1.9777341192078	3.36982910316242e-05	0.00021183668327843	0.000110413330212739	2883	tags=62%, list=9%, signal=56%	UBE2C/CCNA2/AURKA/CDC20/CDC25B/CCNB1/TPX2/G0S2/CDKN3/CKS2/GTSE1/RAN/CDK2
KEGG_NEUROTROPHIN_SIGNALING_PATHWAY	KEGG_NEUROTROPHIN_SIGNALING_PATHWAY	126	0.46788187423149	1.77186196346328	3.37334077094982e-05	0.00021183668327843	0.000110413330212739	7183	tags=44%, list=24%, signal=34%	PIK3CD/PIK3R5/IRS1/CSK/NRAS/BAX/RPS6KA1/CALM3/PIK3CG/PLCG2/NTRK1/MAP3K5/NFKBIE/GRB2/FASLG/CAMK4/SH2B3/TP53/RPS6KA4/IRAK4/YWHAB/ARHGDIB/RHOA/PRKCD/IRAK3/MAPK10/CRKL/MAP2K1/CDC42/ARHGDIA/MAPKAPK2/NTF4/MAP2K5/RAPGEF1/SH2B2/SHC1/TP73/MAPK7/IRAK2/SOS1/YWHAZ/YWHAG/RIPK2/MAPK12/PRDM4/NFKBIB/ZNF274/RAC1/BDNF/PIK3CB/AKT2/PSEN1/TRAF6/KIDINS220/KRAS/MAPK14
PID_ERBB1_DOWNSTREAM_PATHWAY	PID_ERBB1_DOWNSTREAM_PATHWAY	104	0.475784778370988	1.76004738487751	3.44285647013425e-05	0.000215910310616921	0.000112536582680289	7282	tags=47%, list=24%, signal=36%	SH2D2A/PIK3CD/ACTR3/ARPC1B/ARPC4/NRAS/CYFIP2/CHN2/ARPC5/KSR1/ARPC2/GRB2/EPS8/PPP2R2A/RPS6KA4/YWHAB/SFN/ARPC3/PRKCD/ACTR2/STAT3/MAP2K1/CDC42/PPP2CA/ABI1/MAP2K5/RIN1/DIAPH3/ELK1/ATF1/MAPK7/STAT1/PPP2R1A/RALA/SOS1/YWHAZ/YWHAG/SRC/CREB1/RAC1/SMAD1/PIK3CB/USP6NL/PLD2/MAP2K4/MTOR/PRKCZ/KRAS/F2RL2
GAVIN_FOXP3_TARGETS_CLUSTER_P4	GAVIN_FOXP3_TARGETS_CLUSTER_P4	100	0.477635218293909	1.75792690671418	3.47679481430863e-05	0.000217744818087496	0.000113492763054677	5177	tags=41%, list=17%, signal=34%	IL2RA/MMD/IL2RB/TNFRSF9/MCUB/NCF1/ATP8B4/TNFRSF18/TIAM1/FOXP3/OSBPL3/TNFRSF4/ANXA4/TNFRSF1B/PIM1/THEMIS/FASLG/IL1R2/CD79B/CTLA4/SYT11/LYPD6B/ITGAE/MAP3K8/CAPG/GBP6/APOL2/MXD1/TWSG1/GSTO1/ALCAM/PMAIP1/PRKAR1B/CDKN2C/RFLNB/ACSBG1/SWAP70/IKZF2/PDK1/NFIL3/IL1RL1
PID_GMCSF_PATHWAY	PID_GMCSF_PATHWAY	35	0.618866943244569	1.92330341097434	3.49412310332702e-05	0.000218110366221682	0.000113683293732479	5612	tags=49%, list=18%, signal=40%	SYK/IRF8/NRAS/OSM/LYN/CSF2RB/PIM1/JAK2/GRB2/STAT3/MAP2K1/SHC1/STAT5A/STAT1/SOS1/YWHAZ/CCL2
OKUMURA_INFLAMMATORY_RESPONSE_LPS	OKUMURA_INFLAMMATORY_RESPONSE_LPS	172	0.428314474459242	1.65378610116277	3.4967123485077e-05	0.000218110366221682	0.000113683293732479	4405	tags=34%, list=14%, signal=30%	FCGR2A/CCR7/RGL1/DSE/TNIP1/NCOA3/RAB31/ORAI2/TLR1/RASGRP1/IL27RA/JAK2/SGPL1/PPIF/HEATR3/TRAF3/BCL2L11/CCL8/TNFRSF8/PTGER4/VDR/DOCK10/CEP135/MSL3/SLC27A2/NAP1L1/CCNB2/CXCL8/PKMYT1/PDZD2/BIRC3/PRSS22/NFAT5/APOL2/RAB38/SLC7A11/ADAP1/ORC6/OPTN/TNFSF4/RELB/PELP1/IL18RAP/TNIP2/RUNX1/CCL5/REL/ALCAM/RPS21/CCDC33/MED15/NCKIPSD/TCF20/PDXK/SMAD3/FZD6/SCD5/STAT5A/DHRS2
KIM_WT1_TARGETS_12HR_DN	KIM_WT1_TARGETS_12HR_DN	210	0.408223256707981	1.60512896650502	3.4933588534803e-05	0.000218110366221682	0.000113683293732479	8166	tags=43%, list=27%, signal=32%	LAT2/CD163/PTPN7/IL2RB/MOB1A/RHOG/BCL2A1/NADK/ZAP70/PLSCR1/JPT1/PLOD2/CYP24A1/SCG5/ANP32A/NNMT/PLAC8/ESM1/LAMC2/NAP1L1/IGF2BP3/TNFAIP1/KITLG/IGSF3/CORO1C/CDK5R1/FAM3C/NOP56/ACKR3/CASP4/SZRD1/NRG1/ETS1/HAPLN1/VMP1/CEACAM7/RAP2C/IL18/DNAAF1/MCL1/TMPO/HMGA2/ZNF217/CTNNA1/SSH1/SEMA3C/PMEPA1/AMIGO2/MAN2A1/PLEK2/ZFP69B/CCNE2/EZR/ATF1/TMC5/RFTN1/POLR3K/ANKRD55/RPS2/RND3/POGK/SMAGP/THBS1/YTHDF2/ZFAND5/CT…
DIRMEIER_LMP1_RESPONSE_EARLY	DIRMEIER_LMP1_RESPONSE_EARLY	62	0.540683018248401	1.86682794419176	3.55545336647598e-05	0.000221477101796433	0.000115438100695093	6358	tags=45%, list=21%, signal=36%	LCP1/GPR183/IRF7/PTK2B/BCL2A1/ACTB/PIK3CG/NFKBIE/SLAMF1/SERPINF2/MUC13/BIRC3/TRAF1/ACKR3/ICAM1/MCL1/ZC3H12A/RPS16/CD69/NFKB2/LTA/MAN2B1/RPS9/FTH1/CCL4/HSP90AB1/JUP/TNFAIP3
REACTOME_HOMOLOGY_DIRECTED_REPAIR	REACTOME_HOMOLOGY_DIRECTED_REPAIR	103	0.480984532507884	1.77917374345767	3.6217302331239e-05	0.00022530361972325	0.000117432555011881	9519	tags=58%, list=31%, signal=40%	CCNA1/BLM/BRCA2/CCNA2/TIMELESS/BRCA1/CLSPN/RAD51AP1/XRCC1/RAD51/PPP4C/POLD1/CDK2/EXO1/DNA2/SLX4/UBE2N/POLE4/BABAM2/BRIP1/TOPBP1/RHNO1/PARP1/POLQ/SPIDR/RFC4/TOP3A/RPA3/BARD1/RAD9B/UBC/POLE2/NSD2/TP53BP1/RNF168/XRCC2/POLD4/ABRAXAS1/UBE2I/RPA2/UBA52/SUMO2/RFC2/RAD50/RBBP8/FEN1/PPP4R2/POLD3/ATR/PIAS4/RNF4/XRCC3/RNF8/RMI1/RPS27A/PALB2/PCNA/RFC5/MRE11/CHEK1
REACTOME_IRE1ALPHA_ACTIVATES_CHAPERONES	REACTOME_IRE1ALPHA_ACTIVATES_CHAPERONES	50	-0.492424	-2.07103	3.64318135558403e-05	0.000226335076997313	0.000117970170267364	2240	tags=40%, list=7%, signal=37%	SEC31A/FKBP14/GOSR2/SSR1/PLA2G4B/PDIA6/YIF1A/XBP1/ERN1/DNAJB9/GFPT1/WIPI1/PDIA5/MYDGF/TSPYL2/SRPRB/DNAJC3/KDELR3/SRPRA/SERP1
LIU_SOX4_TARGETS_UP	LIU_SOX4_TARGETS_UP	135	0.45045178789449	1.7114	3.75149630916157e-05	0.000232753048713936	0.000121315339854975	6085	tags=40%, list=20%, signal=32%	LIF/PXDN/SLC5A3/SORL1/LGMN/TNFRSF21/CTTNBP2NL/LASP1/TMSB10/TMEM184B/ATP2B4/MBP/IL6R/USP31/ISG20/VPS8/NCOA4/BCL10/E2F3/PTP4A3/PRSS23/CLUAP1/ADAM10/IL10RB/ZFAND6/WBP1L/ATF6B/PPT2/RRM2B/KBTBD4/BTN3A3/TNFSF10/MORF4L1/MAN2A1/TUBA1A/LEF1/ZNF281/RP2/SWAP70/RBKS/CES2/SUSD6/STN1/FUT8/THBS1/ILDR1/TUT4/KIAA0586/TMEM158/NSUN3/COX7C/TMED1/FYCO1/ARL4D
SA_MMP_CYTOKINE_CONNECTION	SA_MMP_CYTOKINE_CONNECTION	15	0.767846108680876	1.97712649718386	3.79443686497766e-05	0.000235103308154016	0.000122540340018437	1231	tags=60%, list=4%, signal=58%	TNFSF8/FCGR3A/SPN/SELL/TNFRSF1B/TNFRSF1A/TGFB1/IL6R/TNFRSF8
PID_AVB3_INTEGRIN_PATHWAY	PID_AVB3_INTEGRIN_PATHWAY	74	0.520223450744671	1.83943642452977	3.8020561123449e-05	0.000235261714434976	0.000122622904401228	5915	tags=45%, list=19%, signal=36%	CSF1R/COL10A1/IRS1/PTK2B/SPP1/CBL/COL8A1/VAV3/EDIL3/COL1A2/CASP8/COL1A1/COL5A2/COL12A1/COL7A1/COL5A1/RHOA/ROCK1/CDKN1B/COL4A1/SDC1/COL6A3/COL8A2/COL15A1/PXN/COL16A1/SRC/COL11A1/HSP90AA1/COL3A1/PI4KA/RAC1/COL13A1
MONTERO_THYROID_CANCER_POOR_SURVIVAL_UP	MONTERO_THYROID_CANCER_POOR_SURVIVAL_UP	12	0.813779762060556	1.98868001777607	3.82049755773163e-05	0.000236088459451847	0.000123053819713613	1620	tags=75%, list=5%, signal=71%	PXDN/RRM2/ANLN/UBE2C/ASPM/BIRC5/NUSAP1/CEP55/CCNB2
ZHAN_EARLY_DIFFERENTIATION_GENES_DN	ZHAN_EARLY_DIFFERENTIATION_GENES_DN	42	0.591165623864646	1.9137501075548	3.83371215635722e-05	0.000236590443434157	0.000123315463364479	3685	tags=48%, list=12%, signal=42%	CD1D/IL4R/RHOG/SPI1/LMNB1/CIITA/RHOH/CD1C/LTB/CDC20/SPIB/SLC7A6/ELF1/MKNK1/EED/BLK/ETS1/CCNG2/REL/RAE1
FIRESTEIN_PROLIFERATION	FIRESTEIN_PROLIFERATION	162	0.426218144293756	1.64031936225558	3.96684813666806e-05	0.000244482006513216	0.000127428696949228	5189	tags=33%, list=17%, signal=28%	HCK/BTK/GMIP/EPHA4/PKM/RCSD1/NUAK2/PIK3CG/MAP2K6/MERTK/AAK1/NTRK1/IKBKE/CDK14/INPP5D/ITK/STK26/BCL2L11/CAMK4/TXK/GZMB/GRK6/SYT5/EPHB2/FYN/ARHGEF2/MASTL/MAP3K8/PKN1/CDK6/CYLD/LIMK1/RPS6KA4/TRIO/CPNE1/PRKDC/CCNB3/NME6/STK24/TBK1/FGFR3/VRK3/STK33/PDXK/PRKAR1B/STK32C/GALK2/TERF2IP/IRAK2/PRKCG/PICK1/NRBP1/GRK4/CDK8
REACTOME_BRANCHED_CHAIN_AMINO_ACID_CATABOLISM	REACTOME_BRANCHED_CHAIN_AMINO_ACID_CATABOLISM	19	-0.704075	-2.33574	3.99362521751603e-05	0.000245806309745656	0.000128118949118221	3144	tags=47%, list=10%, signal=43%	DBT/HIBCH/BCKDK/PPM1K/ACADSB/BCAT2/ALDH6A1/BCKDHB/ACAT1
PID_VEGFR1_2_PATHWAY	PID_VEGFR1_2_PATHWAY	69	0.523613260970612	1.83447414476805	4.07164382368702e-05	0.000250276836622666	0.000130449073215035	5226	tags=38%, list=17%, signal=31%	PTPN6/SH2D2A/NCK1/PRKCB/PTK2B/CBL/PTPN2/MAP2K6/PAK2/FBXW11/GRB2/FYN/MYOF/NOS3/RHOA/PRKCD/MAP2K1/CDC42/ROCK1/MAPKAPK2/CTNNA1/CTNNB1/DNM2/PXN/SRC/HSP90AA1
PHONG_TNF_TARGETS_UP	PHONG_TNF_TARGETS_UP	63	0.533429307873507	1.84120812504993	4.08190133305e-05	0.000250575898212462	0.0001306049498345	4626	tags=37%, list=15%, signal=31%	LIF/PLAU/NUAK2/CXCL1/DUSP10/IL11/IER3/CCL20/LAMC2/TNFRSF10B/CXCL8/BIRC2/TNFAIP2/BIRC3/ICAM1/ETS2/MCL1/EREG/REL/NFKB2/BTG3/IER5/BHLHE40
KEGG_LYSOSOME	KEGG_LYSOSOME	120	0.461035472970511	1.73736529321828	4.10286580160241e-05	0.000251530572296127	0.000131102544222846	5404	tags=41%, list=18%, signal=34%	LAPTM5/ACP5/CTSA/TPP1/CTSS/SLC11A1/GM2A/CTSC/LGMN/LIPA/CTSW/NAGA/CTNS/LAMP3/AP1S3/GNS/M6PR/PLA2G15/CTSB/CTSG/AP4B1/CTSK/GALNS/ATP6V0D2/ARSB/HEXA/CTSV/ABCA2/CLTA/GALC/PPT2/IDS/AP3M2/TCIRG1/ATP6V1H/MCOLN1/AP1M1/NPC2/ATP6V0D1/GLB1/AP1B1/CTSH/CTSD/AP1S1/CLTC/MANBA/GGA1/LAPTM4B/MAN2B1
BIOCARTA_CASPASE_PATHWAY	BIOCARTA_CASPASE_PATHWAY	22	0.696733965037438	1.98424187849734	4.11713834690503e-05	0.000252073015784818	0.000131385276142133	5221	tags=68%, list=17%, signal=57%	PRF1/LMNB1/CASP10/CASP1/CASP3/GZMB/CASP8/BIRC2/BIRC3/XIAP/CASP4/ARHGDIB/PARP1/LMNB2/CASP7
PID_E2F_PATHWAY	PID_E2F_PATHWAY	73	0.516516400294901	1.82619437859671	4.17444193366438e-05	0.000255245153496558	0.00013303865497731	5221	tags=47%, list=17%, signal=39%	PLAU/RRM2/MYBL2/WASF1/CCNA2/DHFR/CDK1/RB1/TFE3/BRCA1/E2F2/TK1/E2F7/E2F3/HDAC1/XRCC1/CDC6/SERPINE1/MCM3/MCL1/CDK2/E2F4/CDKN1B/TOPBP1/CCNE2/CDKN2C/CBX5/TYMS/CDKN2A/TP73/CES2/RANBP1/SULT2A1/CASP7
REACTOME_NUCLEAR_IMPORT_OF_REV_PROTEIN	REACTOME_NUCLEAR_IMPORT_OF_REV_PROTEIN	33	0.628225563556405	1.93462863757303	4.28687263628021e-05	0.000261431721007797	0.000136263212268003	5326	tags=55%, list=17%, signal=45%	NUP210/NUP50/NUP62/RCC1/KPNB1/RAN/RAE1/NUP85/NPM1/AAAS/NUP153/NUP98/TPR/NUP93/NUP58/NDC1/NUP88/NUP188
REACTOME_ASSEMBLY_OF_THE_PRE_REPLICATIVE_COMPLEX	REACTOME_ASSEMBLY_OF_THE_PRE_REPLICATIVE_COMPLEX	68	0.528906403136881	1.84844296723358	4.28509245045725e-05	0.000261431721007797	0.000136263212268003	9386	tags=54%, list=31%, signal=38%	E2F2/MCM4/E2F3/MCM5/CDC6/CDT1/ORC6/PSMA5/MCM3/MCM2/PSMB9/PSMA8/PSMB8/MCM6/PSMA7/PSMD1/PSMA4/UBC/PSME2/PSMD3/PSMD14/PSMB2/PSMB10/MCM7/PSMD2/UBA52/PSMC5/PSMC4/E2F1/ORC1/PSMB3/PSME1/PSMB5/RPS27A/PSMD10/GMNN/PSMC6
HAHTOLA_MYCOSIS_FUNGOIDES_CD4_UP	HAHTOLA_MYCOSIS_FUNGOIDES_CD4_UP	59	0.547593273037721	1.87849800637202	4.32911737289345e-05	0.000263661971583694	0.00013742566151656	3651	tags=42%, list=12%, signal=37%	MS4A4A/KYNU/VNN1/LILRA5/GM2A/BST2/CXCL1/PFKFB3/SLC16A6/GLIPR1/NLRP3/IER3/G0S2/CXCL8/PLAUR/FBN2/RAB20/KIR3DL1/ETS2/ADM/ACTR2/MCTP1/IL1B/EREG/TMEM127
SIG_IL4RECEPTOR_IN_B_LYPHOCYTES	SIG_IL4RECEPTOR_IN_B_LYPHOCYTES	27	0.657857974314255	1.93744689715157	4.36816604910474e-05	0.000265691984688347	0.000138483743166024	4912	tags=41%, list=16%, signal=34%	JAK3/PIK3CD/IRS1/IL4R/MAP4K1/JAK1/GRB2/STAT6/SOCS1/SHC1/SOS1
GRAHAM_CML_DIVIDING_VS_NORMAL_QUIESCENT_DN	GRAHAM_CML_DIVIDING_VS_NORMAL_QUIESCENT_DN	88	0.4982058069749	1.80909635361824	4.48098292027841e-05	0.000272197746804363	0.000141874670788588	3872	tags=42%, list=13%, signal=37%	ADAM8/ALOX5/PTPRC/VNN1/CXCL6/ADAM28/CLEC2B/CXCL13/SORL1/HLA-DPA1/CYTIP/SELL/CXCL1/HLA-DQA1/GLIPR1/EVI2A/IL18R1/IFI16/HLA-DQB1/HCP5/PTGER4/TCF4/TRIM22/CXCL8/BIRC3/NFAT5/TPBG/OPTN/TNFSF4/HLX/CCNG2/CREM/IDS/IL1B/FAM30A/AKR1C3/TNFSF10
PYEON_CANCER_HEAD_AND_NECK_VS_CERVICAL_UP	PYEON_CANCER_HEAD_AND_NECK_VS_CERVICAL_UP	189	0.423098778492097	1.65156877951841	4.4980583047185e-05	0.000272878289060403	0.000142229382426237	7109	tags=41%, list=23%, signal=32%	LMNB1/SHOC1/UHRF1/NUP210/HMGB3/SMC4/KNL1/CENPF/NEK2/CCDC18/NUF2/CENPK/CDK1/OSBPL11/BCL2L11/EZH2/PRKX/B4GALT4/E2F8/RAD51AP1/E2F7/GAS2L3/CDC7/DTL/CENPI/INTS7/KIF15/WDHD1/PRPS2/CENPU/ETS2/MCM3/ZNF532/C18orf54/TMPO/EYA2/ODF2L/REL/ATAD2B/CENPJ/HELLS/HNRNPA1/KNTC1/BRIP1/TOPBP1/PMAIP1/CCNE2/ERMP1/HOXB3/ZNF678/ABCA5/ATAD2/CDKN2A/BHLHE40/CALML4/GART/UPF3B/HSPA1A/SYNJ1/ZBTB21/BARD1/SLF1/PRMT6/ELF3/NEK4/SLF…
REACTOME_CD28_DEPENDENT_VAV1_PATHWAY	REACTOME_CD28_DEPENDENT_VAV1_PATHWAY	12	0.811687155723173	1.9835661963194	4.51466465403431e-05	0.000273314081794117	0.00014245652593258	3242	tags=83%, list=11%, signal=75%	CD86/CD28/VAV1/LCK/PAK2/GRB2/FYN/PAK1/CD80/CDC42
ZHANG_PROLIFERATING_VS_QUIESCENT	ZHANG_PROLIFERATING_VS_QUIESCENT	48	0.567884441664671	1.89145912658122	4.51700483791439e-05	0.000273314081794117	0.00014245652593258	2938	tags=40%, list=10%, signal=36%	BAX/TMSB10/CASP3/CCNB1/GRB2/GPI/ITGB1/GPX1/CXCL8/DYNLL1/PLAUR/CCND2/CASP4/GADD45A/GSTP1/IGFBP2/PTMA/RHOA/CCNG2
REACTOME_ACTIVATION_OF_APC_C_AND_APC_C:CDC20_MEDIATED_DEGRADATION_OF_MITOTIC_PROTEINS	REACTOME_ACTIVATION_OF_APC_C_AND_APC_C:CDC20_MEDIATED_DEGRADATION_OF_MITOTIC_PROTEINS	76	0.513281040144418	1.82507367768563	4.53587246607246e-05	0.000274098821194262	0.000142865547114266	9386	tags=50%, list=31%, signal=35%	UBE2D1/CCNA1/PTTG1/UBE2C/CCNA2/BUB1B/NEK2/PLK1/CDC20/CCNB1/CDK1/MAD2L1/PSMA5/PSMB9/PSMA8/UBE2E1/PSMB8/BUB3/PSMA7/PSMD1/PSMA4/UBC/PSME2/PSMD3/PSMD14/PSMB2/PSMB10/PSMD2/UBA52/PSMC5/PSMC4/CDC27/PSMB3/PSME1/PSMB5/RPS27A/PSMD10/PSMC6
BROWNE_HCMV_INFECTION_8HR_DN	BROWNE_HCMV_INFECTION_8HR_DN	44	0.568819474488053	1.85891281818371	4.5706509761319e-05	0.0002754839829583	0.000143587519913707	7174	tags=57%, list=23%, signal=44%	GZMK/SPN/TRIB2/PLAU/VWA5A/FZD2/PIM1/PLEKHO2/TPX2/VDR/RIPOR2/LINC00847/ITGA3/KIF2C/ATAD2B/LPXN/SMAD3/CDC42EP3/XPC/TFCP2/GINS1/FEM1B/MSC/LRP8/MRPS31
KEGG_FC_EPSILON_RI_SIGNALING_PATHWAY	KEGG_FC_EPSILON_RI_SIGNALING_PATHWAY	78	0.511663724977338	1.82813422924541	4.56791465127246e-05	0.0002754839829583	0.000143587519913707	3671	tags=32%, list=12%, signal=28%	RAC2/SYK/FCER1G/PIK3CD/LCP2/PIK3R5/BTK/VAV1/PRKCB/MS4A2/NRAS/PLA2G2D/LYN/VAV3/PIK3CG/MAP2K6/PLCG2/GRB2/INPP5D/FYN/PRKCD/MAPK10/MAP2K1/FCER1A/PLA2G4A
CROMER_METASTASIS_DN	CROMER_METASTASIS_DN	76	0.513185940226562	1.82473553085523	4.59843523914288e-05	0.000276799592698147	0.000144273240868118	7386	tags=50%, list=24%, signal=38%	NCK1/RAB31/TICAM1/PFKP/IMPA2/GJB3/TNFRSF10B/BMP1/ITGA3/IGSF3/S100A11/ALDH4A1/TPBG/GSTP1/PPP4C/ALDOA/TP63/CELSR1/KLK10/DTX2/MALL/TRIM16/PHLDA2/TRIM29/MINK1/CKB/PKP1/TTLL12/ITGB4/LAD1/JUP/ST6GALNAC2/PA2G4/VSNL1/EIF3K/TMEM183A/CUL1/UBE3C
BIOCARTA_PML_PATHWAY	BIOCARTA_PML_PATHWAY	17	0.745332060538739	1.98413120775672	4.64411202263689e-05	0.000279187432977926	0.000145517828883877	3274	tags=59%, list=11%, signal=53%	FAS/TNFRSF1B/TNFRSF1A/RB1/FASLG/RARA/TP53/DAXX/PML/PRAM1
REACTOME_INTRAFLAGELLAR_TRANSPORT	REACTOME_INTRAFLAGELLAR_TRANSPORT	49	0.578525611240445	1.93416333610193	4.7148264279363e-05	0.000282707076266064	0.000147352334270715	7327	tags=63%, list=24%, signal=48%	TUBB3/IFT80/DYNLL1/TUBA1C/CLUAP1/HSPB11/TTC26/TUBA1B/TUBB4B/TTC30A/DYNLRB2/TTC30B/IFT140/DYNLRB1/TUBA1A/KIFAP3/KIF3B/IFT81/WDR35/IFT22/IFT46/WDR19/KIF3C/TRAF3IP1/DYNC2H1/IFT43/IFT57/IFT88/IFT172/KIF3A/DYNLL2
LEE_LIVER_CANCER_SURVIVAL_UP	LEE_LIVER_CANCER_SURVIVAL_UP	175	-0.319026	-1.6684	4.71348845889648e-05	0.000282707076266064	0.000147352334270715	2407	tags=20%, list=8%, signal=19%	TTPA/CPB2/LEAP2/ZBTB20/KLK3/ITPR2/RDH5/INSIG1/ACOX2/CCL16/ECHDC2/AOX1/RGN/MOGAT1/SLC25A10/AR/C1orf115/HSD17B6/COQ8A/CYP2J2/ECHS1/COBLL1/INSR/ACSL1/CGREF1/PC/CES3/DCXR/MYRIP/GJB1/CDO1/CRYL1/ALDH1L1/ATP6V0E2/NDRG2
BOHN_PRIMARY_IMMUNODEFICIENCY_SYNDROM_UP	BOHN_PRIMARY_IMMUNODEFICIENCY_SYNDROM_UP	45	0.575281609954896	1.88963859509949	4.76516265314559e-05	0.000285357098571747	0.000148733576572002	3438	tags=44%, list=11%, signal=40%	CD86/SELPLG/DENND2D/TIAM1/SHMT2/MKI67/DLGAP5/TOP2A/BLM/UBE2C/APOBEC3G/ASPM/NUSAP1/TAGLN2/CENPE/IL32/NT5DC2/NLRP1/CDKN1B/P2RX5
WACKER_HYPOXIA_TARGETS_OF_VHL	WACKER_HYPOXIA_TARGETS_OF_VHL	13	0.790419229471439	1.96236991988702	4.77240241000255e-05	0.000285422831393589	0.000148767837775735	4904	tags=69%, list=16%, signal=58%	P4HA1/IGFBP3/CP/PFKP/ENO2/CA9/ADM/HK2/PDK1
WATANABE_ULCERATIVE_COLITIS_WITH_CANCER_DN	WATANABE_ULCERATIVE_COLITIS_WITH_CANCER_DN	15	0.763459145326672	1.96583050780302	4.79045094867016e-05	0.000286134004607587	0.000149138514854418	2033	tags=60%, list=7%, signal=56%	SAMSN1/SLA/CYSLTR1/LCP2/SSH2/PREX1/CXCR6/IGF2BP3/GBP5
ZHONG_SECRETOME_OF_LUNG_CANCER_AND_FIBROBLAST	ZHONG_SECRETOME_OF_LUNG_CANCER_AND_FIBROBLAST	123	0.456876807852897	1.72730677338801	4.87630052664193e-05	0.000290887914599552	0.000151616343649795	6750	tags=42%, list=22%, signal=33%	CP/SPP1/ACTB/PKM/CYTIP/ANXA4/ECM1/PGK1/AKR1B1/CFB/GPI/CTSB/LAP3/SERPINB6/COL1A1/CAPG/ATP6AP2/CALR/ENO3/YWHAB/ENO1/FAM3C/ENPP2/GSTP1/PSMA5/AGRN/RHOA/MSN/GSTO1/LDHA/ARHGDIA/PNP/NPC2/SEMA3C/DNPEP/COL18A1/PSMA7/BGN/VCAM1/CTSD/TPI1/YWHAZ/PRDX1/ACTN4/PSMA4/CDH17/HSP90AB1/CX3CL1/HPRT1/FN1/PSMB2/WDR1
CONCANNON_APOPTOSIS_BY_EPOXOMICIN_UP	CONCANNON_APOPTOSIS_BY_EPOXOMICIN_UP	233	0.392151403210307	1.54923160652069	4.98436264793136e-05	0.000296952990063295	0.000154777576962079	5524	tags=33%, list=18%, signal=28%	HMOX1/MICB/DOK1/SLC16A3/MBOAT7/SEL1L3/FAS/SPP1/SLC38A6/BAK1/HSPA4/SERPINH1/AKR1C1/ATP2B4/PHTF1/INPP5D/LAMP3/BCL2L11/IL6R/C1S/IL11/PTPRN/HSPH1/ABCG1/RIT1/KIAA0930/ARHGEF2/HEG1/STK17A/TNFRSF10B/HSPA6/KITLG/SAT1/RAB36/UBFD1/GADD45A/GDF15/SLC7A11/SERPINE1/MXD1/SQSTM1/ICAM2/CREB5/PSMA5/BSCL2/ANXA2/UPP1/F2RL1/ABHD3/PGF/GCLM/CREM/LGALS8/SLCO3A1/LPXN/DHRS3/CYP4F3/AKR1C3/ZYX/SLC12A4/TSPAN9/KIAA0319/RRAD/P…
PID_IL23_PATHWAY	PID_IL23_PATHWAY	37	0.603713553112159	1.89445814331655	4.99630860273847e-05	0.000297283560524016	0.000154949876607604	4621	tags=57%, list=15%, signal=48%	CD4/CD3E/IL12RB1/CXCL1/JAK2/IL18R1/ITGA3/STAT4/IL24/IL18/IL18RAP/NOS2/IL1B/STAT3/TYK2/IL23A/CXCL9/IL17F/STAT5A/STAT1/SOCS3
REACTOME_PEPTIDE_LIGAND_BINDING_RECEPTORS	REACTOME_PEPTIDE_LIGAND_BINDING_RECEPTORS	178	0.42438843647345	1.64730727824527	5.04647308591181e-05	0.000299884404478673	0.000156305486211914	3935	tags=27%, list=13%, signal=24%	FPR3/C3AR1/FPR1/CCR1/CXCR4/C5AR1/C3/CCK/CCR7/CXCL16/CXCL6/CCR4/CXCL13/CXCR2/BDKRB2/CXCR1/CCR5/CXCL1/FPR2/EDN2/PROK2/NMUR2/CCR3/CXCR3/CCR6/UTS2/CCL13/F2R/CCR2/CCL20/CCRL2/OXTR/CXCR6/XCR1/CXCL8/GALR2/CCR8/ACKR3/ECE1/C5AR2/SSTR3/F2RL1/NPSR1/CCL5/CCL25/SAA1/BDKRB1/CXCL9
MANALO_HYPOXIA_UP	MANALO_HYPOXIA_UP	202	0.412647947818567	1.61786927551619	5.06797431128139e-05	0.000300777479240417	0.00015677097385573	5385	tags=38%, list=18%, signal=32%	CHST15/P4HA1/IGFBP3/GPNMB/TGFBI/CXCR4/EGLN3/TRIB2/MMP2/ARL4C/GABRP/LOX/NARF/RAI14/ABCA1/PLCG2/PLOD2/LOXL2/ENO2/RASSF2/SPAG4/IER3/COL1A2/NAP1L1/TNFRSF10B/ERO1A/BCL6/NINJ2/STC1/PTGS1/PDZD2/NFATC4/STC2/NDRG1/SLCO5A1/GLCE/ACKR3/TRIO/MYH13/TXNIP/SERPINE1/TSKU/HIVEP2/OPN3/MTSS1/ADM/COL5A1/PGF/CCNG2/ATP2C1/CDK19/LIMS1/CLIP2/COL4A1/SLC6A8/TNFRSF14/GPC1/TSGA10/CELF2/BNIP3L/RGS3/COL18A1/SPSB1/B3GALT4/SYNPO…
REACTOME_CGMP_EFFECTS	REACTOME_CGMP_EFFECTS	15	-0.738449	-2.29374	5.09263894982866e-05	0.00030185578061038	0.000157333005149782	3050	tags=60%, list=10%, signal=54%	PDE1B/PDE9A/PDE2A/ITPR1/PRKG1/PDE5A/PDE11A/KCNMB1/KCNMA1
PID_AP1_PATHWAY	PID_AP1_PATHWAY	70	0.517242024435244	1.81499605623388	5.20789624254215e-05	0.000308294189033037	0.000160688826739383	5851	tags=44%, list=19%, signal=36%	MMP9/IL10/PLAU/TGFB1/CDK1/BCL2L11/MMP1/COL1A2/NFATC1/TP53/MAF/CXCL8/ELF1/MYB/MT2A/HIF1A/HLA-A/DMTF1/ETS1/NFATC3/CDKN1B/CTNNB1/GJA1/GATA2/CDKN2A/CREB1/BAG1/COPS5/CCL2/TH/TRIP6
REACTOME_HOST_INTERACTIONS_WITH_INFLUENZA_FACTORS	REACTOME_HOST_INTERACTIONS_WITH_INFLUENZA_FACTORS	41	0.593073968682545	1.90333443958483	5.2350049017051e-05	0.000309504679112259	0.000161319757316505	5326	tags=46%, list=17%, signal=38%	KPNA2/NUP210/NUP50/NUP62/TGFB1/KPNB1/KPNA3/RAE1/NUP85/AAAS/NUP153/NUP98/ISG15/TPR/NUP93/NUP58/NDC1/NUP88/NUP188
REACTOME_GLUCOSE_METABOLISM	REACTOME_GLUCOSE_METABOLISM	89	0.485300273678971	1.76387128260396	5.30195594785547e-05	0.000313064666959141	0.000163175291058857	5358	tags=43%, list=18%, signal=35%	HK3/GNPDA1/PFKFB4/PKM/NUP210/NUP50/PFKFB3/PGK1/NUP62/PFKP/ADPGK/ENO2/GPI/GAPDH/PGM2L1/PGAM1/ENO3/ENO1/ALDOA/PPP2CA/HK2/RAE1/NUP85/PFKM/ALDOC/AAAS/NUP153/NUP98/TPR/G6PC3/PPP2R1A/TPI1/NUP93/NUP58/NDC1/NUP88/NUP188/PFKL
PID_FANCONI_PATHWAY	PID_FANCONI_PATHWAY	45	0.571969527858145	1.87875933518251	5.36496410654764e-05	0.000316383099024453	0.000164904921308658	10239	tags=64%, list=34%, signal=43%	UBE2T/BLM/BRCA2/FBXW11/FANCA/BRCA1/FANCD2/FANCI/BRIP1/TOPBP1/RFC4/WDR48/TOP3A/FANCE/FAAP24/RPA2/RFC2/FANCG/RAD50/ATR/XRCC3/RMI1/PALB2/RFC5/MRE11/CHEK1/FANCB/NBN/CENPS
BIOCARTA_BCR_PATHWAY	BIOCARTA_BCR_PATHWAY	33	0.625155279378821	1.92517365827895	5.40213453966192e-05	0.000318171346081229	0.00016583698987075	4912	tags=52%, list=16%, signal=43%	SYK/BTK/VAV1/PRKCB/CALM3/LYN/GRB2/CD79B/NFATC1/NFATC4/NFATC3/CD79A/MAP2K1/PPP3CC/SHC1/ELK1/SOS1
REACTOME_AURKA_ACTIVATION_BY_TPX2	REACTOME_AURKA_ACTIVATION_BY_TPX2	71	0.519097741532268	1.81939667541839	5.42163892636237e-05	0.000318915899883619	0.00016622506555043	6725	tags=51%, list=22%, signal=40%	NEK2/AURKA/PLK1/HMMR/CNTRL/CDK1/TPX2/PLK4/CEP72/NDE1/CEP135/DYNLL1/ACTR1A/CCP110/TUBB4B/CENPJ/ODF2/CEP290/TUBA1A/MAPRE1/NEDD1/HAUS8/TUBB/PPP2R1A/TUBG1/CEP131/CKAP5/YWHAG/CETN2/HSP90AA1/PCM1/ALMS1/HAUS1/CEP250/SDCCAG8/DYNC1I2
BENNETT_SYSTEMIC_LUPUS_ERYTHEMATOSUS	BENNETT_SYSTEMIC_LUPUS_ERYTHEMATOSUS	28	0.656085055451915	1.94675706535403	5.49069412227933e-05	0.000322569602860077	0.000168129445410403	5072	tags=64%, list=17%, signal=54%	RNASE2/IRF7/FPR2/IFITM3/PLSCR1/OAS2/APOBEC3B/S100A8/LY6E/TAP1/MX2/AGRN/OASL/SERPING1/TNFSF10/ISG15/STAT1/XAF1
KENNY_CTNNB1_TARGETS_UP	KENNY_CTNNB1_TARGETS_UP	50	0.572730310893845	1.9195867491245	5.51258416632922e-05	0.000323446699759241	0.000168586605086703	4354	tags=42%, list=14%, signal=36%	TACC3/MMP2/NABP1/PTPN22/SPP1/CTSC/CCR5/LOXL2/CCNB1/PLK4/S100A8/TK1/ECT2/PKN1/TNFAIP2/TMEM94/UPP1/ABI1/CELF2/SEPHS2/HILPDA
BIOCARTA_MONOCYTE_PATHWAY	BIOCARTA_MONOCYTE_PATHWAY	11	0.818343280346966	1.95026018746997	5.64189904017097e-05	0.000330616706679376	0.000172323749803324	2580	tags=73%, list=8%, signal=67%	ITGB2/ITGAM/ITGAL/ITGA4/SELL/ITGB1/ICAM1/PECAM1
SEMENZA_HIF1_TARGETS	SEMENZA_HIF1_TARGETS	36	0.611063986360749	1.90561450761062	5.66749967646574e-05	0.000331698627160407	0.000172887667447271	5358	tags=61%, list=18%, signal=50%	HMOX1/IGFBP3/CP/PKM/SLC2A1/TFRC/PGK1/GAPDH/CA9/ENO1/SERPINE1/TGFB3/ADM/ALDOA/IGFBP2/NOS2/LDHA/HK2/ALDOC/TPI1/SLC2A3/PFKL
ABRAHAM_ALPC_VS_MULTIPLE_MYELOMA_UP	ABRAHAM_ALPC_VS_MULTIPLE_MYELOMA_UP	26	0.669641014505648	1.95724735040971	5.68254872531488e-05	0.000332161055679726	0.000173128694034419	5062	tags=58%, list=17%, signal=48%	HMOX1/IGFBP3/FAS/SERPINA1/TNFRSF1A/CDC25B/RB1/RARA/BCL6/APOE/DCN/CDKN1B/PDGFRB/CD36/MAPK12
SMIRNOV_RESPONSE_TO_IR_2HR_DN	SMIRNOV_RESPONSE_TO_IR_2HR_DN	57	0.546695805298443	1.8620685692989	5.73485189058996e-05	0.000334797195170497	0.000174502700347097	7446	tags=54%, list=24%, signal=41%	SLC5A3/IL16/ST8SIA4/DEPDC1/JAK2/AURKA/CCR6/KIF20A/STK38/RIPOR2/ZBTB32/YEATS2/TTC9/ADM/CCNG2/DIPK1A/PLA2G4A/RGS3/HILPDA/SLC2A3/PSRC1/S100PBP/ATP10D/ATF7IP2/HSPA1A/BANP/EPOR/VGLL4/MORC2/APAF1/CENPA
LINDGREN_BLADDER_CANCER_CLUSTER_3_DN	LINDGREN_BLADDER_CANCER_CLUSTER_3_DN	221	0.401002899273616	1.58152435356389	5.85469889600852e-05	0.00034136494064933	0.000177925934883651	9247	tags=49%, list=30%, signal=35%	GPSM3/CNN2/VWA5A/SORL1/RFX5/LGMN/SEMA4B/CASP1/PLCG2/PTPRE/CYP24A1/LAMB3/IFI16/ABCG1/ABCC5/CUL4B/MYB/ZFAS1/GMFG/FGL2/PTPN13/COL7A1/CASP4/STX3/ICAM2/NLRP1/ZSWIM6/ZNF655/MXRA5/GSDME/PML/TRIP12/SEMA6A/GSTO1/LIMS1/TUSC3/SLC24A1/PSD3/FGFR3/EML2/RGS12/NPM1/FBLN7/DGKH/TBC1D2B/ITGA2/KRT17/SMAD3/UNC5B/RPS12/ERAP1/AJUBA/GPX2/AKAP13/NT5E/CTSH/FABP5/RFX2/IGBP1/PXN/EPHB6/CFHR1/MOB3B/RND3/BMP7/TTC38/COL27A1/RNF…
NAKAJIMA_EOSINOPHIL	NAKAJIMA_EOSINOPHIL	25	0.675762357641089	1.96114620549932	5.99898865159356e-05	0.000349339602305204	0.000182082481035705	3709	tags=52%, list=12%, signal=46%	RNASE2/IDO1/ADGRE1/P2RY10/PNPLA6/CCR3/CNR2/CLC/IL5RA/CREM/ALOX15/CAMK1/S100P
LU_AGING_BRAIN_UP	LU_AGING_BRAIN_UP	256	-0.273042	-1.43891	6.2095560123097e-05	0.000361149021141466	0.000188237775961065	2896	tags=25%, list=9%, signal=22%	EFHD1/NKX2-2/EPM2A/TCAF1/RDX/RIN2/NEBL/SCP2/CAV1/NUPR1/LTBP1/PIK3C2A/GREB1/ZBTB20/ITM2A/FXYD1/VAT1/SMC5/RAPGEF4/SFRP1/ANXA5/SLC14A1/APOD/EFS/ITPRID2/RNASE1/GFAP/PDLIM3/VWF/WIPI1/SPTSSA/PODXL/LAMP2/HTRA1/TMEM47/KANK1/ITPKB/HBA1/HBB/RGN/TOB1/AGT/FERMT2/HSD17B6/SEMA3B/S100B/ALDH9A1/MFAP3L/SYPL1/TM4SF1/FGFR2/INSR/ANXA3/CSRP1/CRYAB/ZNF652/TMED10/PLP1/CBS/PAIP2B/HP/GATM/ID4
SA_B_CELL_RECEPTOR_COMPLEXES	SA_B_CELL_RECEPTOR_COMPLEXES	24	0.671695813208254	1.93083507487256	6.23031399319981e-05	0.000361903364079994	0.000188630953925694	5767	tags=54%, list=19%, signal=44%	SYK/VAV1/BLNK/PAPPA/RPS6KA1/LYN/VAV3/GRB2/MAP2K1/SHC1/ELK1/SOS1/RAC1
BOYLAN_MULTIPLE_MYELOMA_D_DN	BOYLAN_MULTIPLE_MYELOMA_D_DN	75	0.509109979864789	1.80742653576344	6.24593694895838e-05	0.000362357915128709	0.000188867874624525	4124	tags=39%, list=13%, signal=34%	CYBB/IL2RA/CYTH4/CHST15/ITGAM/LILRA6/NCF1/ARAP2/IL7R/DRAM1/HSD17B11/DENND1C/ANXA4/CASP1/KSR1/CGAS/NFKBIE/PBX2/CD52/IFI27L2/TIFAB/S100A6/GSN/FLOT2/NAB2/CTNNA1/EVA1B/CRYBG1/LGALS1
BOHN_PRIMARY_IMMUNODEFICIENCY_SYNDROM_DN	BOHN_PRIMARY_IMMUNODEFICIENCY_SYNDROM_DN	38	0.608316974749724	1.92312249931889	6.28489446672186e-05	0.000363709895228599	0.000189572552506089	5375	tags=55%, list=18%, signal=46%	HCK/KMO/F13A1/SORL1/LST1/TLR7/PLSCR1/DPYD/LTB/INPP5D/VPREB3/DYRK2/RABEP2/TOP1/ATP6V0D1/TNFSF10/NIPA2/CDKN2A/CTSH/SUSD6/CHFR
PID_ALPHA_SYNUCLEIN_PATHWAY	PID_ALPHA_SYNUCLEIN_PATHWAY	32	0.627536164783372	1.92308849407656	6.2771353377506e-05	0.000363709895228599	0.000189572552506089	5747	tags=53%, list=19%, signal=43%	HCK/SYK/PTK2B/FGR/LCK/LYN/PLCB2/FYN/UBE2L3/TOR1A/BLK/PRKCD/UCHL1/FKBP1A/SRC/GRK5/TH
SMID_BREAST_CANCER_LUMINAL_A_UP	SMID_BREAST_CANCER_LUMINAL_A_UP	83	-0.391337	-1.83275	6.44628826046373e-05	0.000372585840129042	0.000194198864720176	2409	tags=35%, list=8%, signal=32%	RAI2/ADIPOQ/MFAP4/ABCA8/CXCL14/FAXDC2/HLF/ZBTB16/ITIH5/ITGA7/COL14A1/CILP/ATRNL1/ADH1B/CHRDL1/OGN/LMOD1/HBB/FABP4/PTGER3/DPT/FHL1/PGR/MYH11/RTN1/PDCD4/HMGCS2/NKX3-1/GPD1
REACTOME_METABOLISM_OF_CARBOHYDRATES	REACTOME_METABOLISM_OF_CARBOHYDRATES	289	0.380367435497461	1.52112934572511	6.47713477247035e-05	0.00037390366816981	0.000194885741895446	5404	tags=34%, list=18%, signal=28%	CHST15/HS3ST1/CHST11/HK3/LUM/GNPDA1/PFKFB4/DSE/PGM2/PKM/NUP210/NUP50/UST/PYGL/TKT/PFKFB3/SORD/SLC2A1/PGK1/NUP62/G6PD/PAPSS2/PFKP/HMMR/ADPGK/LYVE1/ENO2/CEMIP/AKR1B1/GPI/GNS/GAPDH/B4GALT4/PGM2L1/PGAM1/ABCC5/PGD/B3GNT2/HAS3/HS6ST2/ENO3/ENO1/GALNS/ARSB/GLCE/HEXA/FUT7/TKFC/CHST13/RPE/PRPS2/DCN/B4GALT5/AGRN/ALDOA/IDS/HS3ST4/PPP2CA/HYAL2/ST3GAL2/SDC1/HK2/RAE1/GPC1/NUP85/PFKM/ALDOC/GPC4/GLB1/AAAS/NUP153/…
ROSS_AML_WITH_MLL_FUSIONS	ROSS_AML_WITH_MLL_FUSIONS	75	0.508314504419269	1.80460246339077	6.49764625962698e-05	0.000374622359410504	0.000195260337513408	8272	tags=52%, list=27%, signal=38%	ITGAX/SRGN/ALOX5AP/LY86/TPP1/ACSL4/HK3/RNASE2/FCGR1A/NKG7/SNX10/MVP/CPM/SYT17/CFB/PGAM1/SCPEP1/CAPG/RNASE3/ALDH3B1/CCL5/PYCARD/SPG21/LGALS1/RNH1/MAGEF1/AK2/ELF3/PLD3/TDRD7/MBNL1/CUL1/HOXA9/FEZ1/ALDH3A2/SIRPA/MICAL1/CTSL/DEXI
KATSANOU_ELAVL1_TARGETS_DN	KATSANOU_ELAVL1_TARGETS_DN	138	0.449071543725412	1.7090399513134	6.53306139439411e-05	0.000375731884897889	0.00019583864341455	3071	tags=32%, list=10%, signal=29%	SIGLEC10/OSMR/TGFBI/CXCR4/PLXNC1/TIAM1/CXCL6/CDH3/VWA5A/PDGFRA/MNDA/MYBL2/UBE2C/FANCA/DEPDC1/LAYN/GJB2/DHFR/TIMELESS/EDIL3/DUSP10/KIF18B/GJB3/GZMB/EPS8/STK38/ANXA8L1/RAB39B/SFRP2/PKMYT1/FGL2/CLIP4/TROAP/PCP4L1/FBN2/SGK1/PAK1/ETS2/AEBP1/MED18/TBX4/DLST/TEP1/CLMP
KAAB_HEART_ATRIUM_VS_VENTRICLE_DN	KAAB_HEART_ATRIUM_VS_VENTRICLE_DN	253	-0.273464	-1.45739	6.53072067733031e-05	0.000375731884897889	0.00019583864341455	2018	tags=17%, list=7%, signal=16%	RAPGEF2/LPL/HSPB6/ADAM23/ATP1B1/IRX5/APOD/PHYH/DIO2/RCAN2/ITGA9/ZNF710-AS1/CKMT2/PODXL/MPPED2/ABLIM1/SGCD/STIM1/TOB1/AK4/NDRG4/LDB3/BNIP3/ECHS1/PYGB/PDZRN3/BCAT2/GNAS/SORBS2/PKP2/STK39/SLC5A1/PLN/PPP2R3A/GPT/DLK1/MEIS2/GCAT/ALDH1L1/POLR2F/PAIP2B/ACAT1/AZGP1
TENEDINI_MEGAKARYOCYTE_MARKERS	TENEDINI_MEGAKARYOCYTE_MARKERS	60	0.541337437588917	1.86058551175741	6.68436023260477e-05	0.000383958244757903	0.00020012637948375	4873	tags=47%, list=16%, signal=39%	CXCR4/CXCL1/CBFA2T3/BAK1/JAK2/CASP3/TGFB1/CCNB1/CDK1/IL6R/NFE2/IL11/CXCL8/MYB/JARID2/IL1R1/MCL1/CDK2/IL1B/STAT3/CCL5/CDKN1B/GATA1/CCNE2/STAT5A/CDKN2A/STAT1/FLI1
PID_THROMBIN_PAR1_PATHWAY	PID_THROMBIN_PAR1_PATHWAY	43	0.580492252565896	1.89394387083611	6.72979159083298e-05	0.000385535955860924	0.00020094871268073	4924	tags=53%, list=16%, signal=45%	GNA15/PRKCB/GNA13/GRK3/PLCB2/F2R/GNAI2/PKN1/TRPC6/NOS3/ARHGEF1/RHOA/PRKCD/ARHGDIA/ROCK1/GNG2/SNX1/GNAI3/ZYX/DNM2/AKAP13/PRKCG/VASP
PID_HIF1_TFPATHWAY	PID_HIF1_TFPATHWAY	66	0.5262302611874	1.83314635005757	6.7367160783101e-05	0.000385535955860924	0.00020094871268073	5609	tags=47%, list=18%, signal=38%	HMOX1/ITGB2/CP/CXCR4/EGLN3/PKM/PFKFB3/SLC2A1/TFRC/PGK1/CA9/ENO1/NDRG1/SERPINE1/HIF1A/ETS1/ADM/MCL1/ALDOA/NOS2/LDHA/HK2/NPM1/SMAD3/GATA2/NT5E/BHLHE40/CREB1/ARNT/PFKL/COPS5
TONKS_TARGETS_OF_RUNX1_RUNX1T1_FUSION_HSC_UP	TONKS_TARGETS_OF_RUNX1_RUNX1T1_FUSION_HSC_UP	180	0.413869511960415	1.60799219527042	6.73536803865249e-05	0.000385535955860924	0.00020094871268073	6015	tags=43%, list=20%, signal=35%	HMOX1/SAMSN1/TMEM176B/TRIB2/IRF7/LILRA2/CLEC2B/SERPINB9/DRAM1/ECM1/FBXW11/EVI2A/HPGDS/RGS13/RGS2/RB1/IFI16/EPS8/IL13RA1/RIPOR2/NAP1L1/CXCL8/FXR1/AHR/PRSS23/APOE/ADD3/CD226/GSN/GDF15/SLC7A11/TXNIP/OPTN/TNFSF4/NLRP1/ANXA2/MFAP2/F2RL1/CCNG2/CREM/RAB33A/FAR2/RUNX1/CD69/ABI2/TUSC3/ZNF217/NRCAM/NFKB2/ODF2/RHOC/BNIP3L/UCHL1/AMIGO2/MALL/TUBA1A/RGS1/NID1/DDR1/DAB2/ZFYVE16/SLC2A3/CH25H/RNF17/CDC42EP3/FSTL1…
REACTOME_NUCLEAR_ENVELOPE_BREAKDOWN	REACTOME_NUCLEAR_ENVELOPE_BREAKDOWN	52	0.558737014488471	1.87722189136741	6.83359976776281e-05	0.000390599484880612	0.000203587920834107	6190	tags=50%, list=20%, signal=40%	PRKCB/LMNB1/NUP210/NUP50/NUP62/PLK1/LPIN2/CCNB1/CDK1/NEK9/CCNB2/TMPO/RAE1/NUP85/AAAS/NUP153/NUP98/TPR/NUP93/NUP58/VRK1/NDC1/NUP88/NUP188/CTDNEP1/NEK6
KEGG_NITROGEN_METABOLISM	KEGG_NITROGEN_METABOLISM	23	-0.638916	-2.26775	6.95905987479488e-05	0.000397281956242897	0.000207070952694983	1460	tags=30%, list=5%, signal=29%	CA1/CA13/CA4/CA6/CTH/CA3/CA2
BIOCARTA_G2_PATHWAY	BIOCARTA_G2_PATHWAY	24	0.669958205380508	1.92584020357187	7.03186624157213e-05	0.000400945796620683	0.000208980616362383	2779	tags=46%, list=9%, signal=42%	CHEK2/RPS6KA1/PLK1/CDC25B/CCNB1/CDK1/BRCA1/CDKN2D/TP53/GADD45A/PRKDC
HORIUCHI_WTAP_TARGETS_UP	HORIUCHI_WTAP_TARGETS_UP	291	0.377205011518213	1.50722286129935	7.06466267915899e-05	0.000402322150368282	0.000209697998255222	6411	tags=38%, list=21%, signal=31%	HMOX1/ACP5/TFEC/OSMR/TPP1/TRIB2/CXCL16/CXCL6/GVINP1/CFI/ITGA4/IL7R/PAPPA/CHN2/ABCA1/CXCL1/GLIS3/TMEM200A/CASP1/ZNF267/PRNP/CTNS/RGS2/TANC2/EPSTI1/APOL1/TCN2/LAMP3/BST1/CFB/CDH11/RIT1/KLHL6/CPPED1/COLEC12/SNX29/PTGS1/ENTPD1/PDZD2/GLMP/BIRC3/STC2/CFH/HEXA/TXNIP/IL1R1/HIVEP2/ICAM1/OPN3/LACC1/DUSP23/FAM167B/VPS41/COL5A1/KCNJ2/ZNF655/RAB33A/ATP2C1/COL4A1/CD58/BTN3A3/TMEM127/MAFB/CEP290/SSH1/SESN3/ZNF7…
REACTOME_NOD1_2_SIGNALING_PATHWAY	REACTOME_NOD1_2_SIGNALING_PATHWAY	35	0.607925977409542	1.88930127668755	7.09263274217948e-05	0.000403420616314664	0.000210270539712104	9265	tags=71%, list=30%, signal=50%	CARD9/MAP2K6/CASP1/CASP8/CYLD/BIRC2/BIRC3/CASP4/UBE2N/CHUK/IRAK2/RIPK2/MAPK12/UBC/TNFAIP3/TRAF6/TAB1/MAPK14/UBA52/NOD2/MAP3K7/IKBKB/RPS27A/IKBKG/CASP9
NAKAYAMA_SOFT_TISSUE_TUMORS_PCA1_DN	NAKAYAMA_SOFT_TISSUE_TUMORS_PCA1_DN	74	-0.416171	-1.92614	7.27591191002074e-05	0.000413339396648733	0.00021544039769602	2014	tags=30%, list=7%, signal=28%	CITED1/TLE2/LPL/CRLF1/LRRN2/SFRP1/ACACB/ITIH5/WIF1/PPP1R1A/TOX3/GPM6B/SEZ6L2/FGFR2/NFIB/EDN3/HIP1R/KBTBD11/SHANK2/DLK1/HSD11B2/GPD1
REACTOME_TP53_REGULATES_TRANSCRIPTION_OF_CELL_CYCLE_GENES	REACTOME_TP53_REGULATES_TRANSCRIPTION_OF_CELL_CYCLE_GENES	48	0.56012078008547	1.86560061123499	7.35570512286259e-05	0.000417362169791727	0.000217537143984407	9005	tags=71%, list=29%, signal=50%	CCNA1/BAX/CCNA2/AURKA/ZNF385A/CCNB1/CDK1/E2F8/TP53/E2F7/CNOT1/SFN/GADD45A/CDK2/E2F4/CDKN1B/ARID3A/CENPJ/NPM1/CCNE2/CNOT3/CNOT8/PLK3/CNOT6/PRMT1/CNOT10/RBL1/CDKN1A/E2F1/RBL2/CDC25C/CNOT4/CCNE1/BTG2
OSMAN_BLADDER_CANCER_DN	OSMAN_BLADDER_CANCER_DN	397	0.355560222820206	1.44821965081702	7.44837128682264e-05	0.00042210465085201	0.00022000901580204	8612	tags=39%, list=28%, signal=28%	CD53/MYO1F/FCGR2B/GZMK/CHST11/ITGB2-AS1/IKZF1/ASXL2/FCMR/CXCL6/IRF8/SP110/SH2D1A/CYTIP/UST/RALGPS2/RUBCNL/RHOH/IKBIP/TAGAP/ST8SIA4/PTPRE/GLIPR1/PPIF/RPL28/PDE7A/LEPROTL1/TRAF7/MRPS6/BCL2L11/LBH/ZNF544/NFATC1/ABCG1/ISG20/SLC7A6/ABCC5/HNRNPC/NCOA4/PSMB8-AS1/ARHGEF2/SENP1/CXCL8/ELOVL5/ZFAS1/TNFAIP2/FCRLA/CD27/NFYA/ZNF780B/SGK1/FKBP15/TRIM38/IREB2/LINC01410/GSDMD/CKLF/HIVEP2/EIF4A2/MED14/TSPOAP1-AS1/…
FLORIO_NEOCORTEX_BASAL_RADIAL_GLIA_UP	FLORIO_NEOCORTEX_BASAL_RADIAL_GLIA_UP	363	0.361128066550695	1.46593383186569	7.56208468697297e-05	0.000428026888433172	0.000223095799278477	5380	tags=33%, list=18%, signal=28%	LAIR1/SPN/ABCC9/CYSLTR2/TESPA1/PARP15/CD22/CLEC12A/CLNK/KCNJ15/JAML/CD96/PLXDC1/COL8A1/SCIMP/PYHIN1/SELL/NUAK2/VAV3/TMEM154/KNL1/PLB1/RHOH/TIMD4/ITGB7/MACC1/LAX1/OAS2/CEP55/APOL1/NNMT/TTC39B/CCR2/MEFV/RNASEL/E2F2/KCNE4/CPA4/AKR1D1/LAMC2/IL5RA/APOBEC3A/ECT2/ISG20/STIL/E2F7/ZNF221/HES2/TRIM22/GAB3/VSIG1/STC1/CENPI/POU2AF1/SULT1B1/FOXN4/S100A2/GBP6/STAT4/CCR8/SLFN12L/TSBP1/PAMR1/EOMES/C5AR2/ICAM2/ET…
ZHAN_VARIABLE_EARLY_DIFFERENTIATION_GENES_DN	ZHAN_VARIABLE_EARLY_DIFFERENTIATION_GENES_DN	28	0.649459275211382	1.9270968332095	7.61819288838615e-05	0.000430678130806939	0.000224477677502581	8609	tags=79%, list=28%, signal=56%	CNN2/RABIF/CCNB1/GNAI2/ELF4/NAP1L1/FXR1/CCT5/ATP13A3/TBCB/SNX1/TOPBP1/MARK2/BCL7B/CDK4/PSMC5/HADHA/ATIC/NUP160/SF3A3/SRI/SAFB
ELLWOOD_MYC_TARGETS_DN	ELLWOOD_MYC_TARGETS_DN	40	-0.529056	-2.17472	7.63789766671889e-05	0.000430852430262839	0.00022456852571207	2240	tags=52%, list=7%, signal=49%	FKBP2/CHMP2A/BGLAP/PROM1/PEX2/NR1D2/ERP44/TMED4/PDIA6/C11orf54/PHYH/ANAPC16/ORMDL3/SMIM14/TMPRSS2/MCFD2/LIMCH1/NKX3-1/EGF/CA2/TMED3
WORSCHECH_TUMOR_EVASION_AND_TOLEROGENICITY_DN	WORSCHECH_TUMOR_EVASION_AND_TOLEROGENICITY_DN	14	0.771563543509708	1.94457536381664	7.63981929280351e-05	0.000430852430262839	0.00022456852571207	5830	tags=93%, list=19%, signal=75%	LSP1/IL10/BAK1/IL1R2/IFNGR1/TLR6/IL10RB/TANK/SOCS1/IRF3/IRF6/SOCS3/TOR1AIP2
KRASNOSELSKAYA_ILF3_TARGETS_UP	KRASNOSELSKAYA_ILF3_TARGETS_UP	37	0.595733116269878	1.86941546623046	7.65440775313339e-05	0.000431151913076495	0.000224724621881467	5072	tags=51%, list=17%, signal=43%	IFITM1/PLAU/CLEC2B/BDKRB2/FAP/PLSCR1/IFI16/TAP1/TRIM22/MX2/APOE/CFH/RGS4/PSMB9/IFI27/ISG15/NT5E/STAT1/XAF1
ZHOU_INFLAMMATORY_RESPONSE_LPS_UP	ZHOU_INFLAMMATORY_RESPONSE_LPS_UP	376	0.356113484178104	1.44653498244762	7.66807598844235e-05	0.000431398899737186	0.000224853356052069	6246	tags=34%, list=20%, signal=28%	C1QC/IGFBP3/PXDN/SPON1/IRF7/CCL18/IRF8/NOX4/GPR84/ESCO2/MOB3A/SGPP2/PTPN1/TLR7/DRAM1/SLFN5/OSM/CXCL1/BRCA2/CGAS/FCRL5/ADAM17/OAS2/FFAR2/CEMIP/CCL8/IER3/G0S2/CCL20/CCRL2/AHNAK2/OAS3/CLDN1/RAB3B/MX2/TNFAIP2/TSLP/PLAUR/KITLG/RAB39A/STC2/C22orf15/CSF3/RNF19B/NOX1/TMPRSS6/MFSD2A/TTC9/CD55/FCAR/SERPINE1/ELOVL7/CD80/RELB/IL1R1/CREB5/ICAM1/IL18/ADM/OASL/ZC3H12A/MXRA5/PML/SEMA6A/CFAP65/ALX3/TPSD1/DTX3/IL1…
REACTOME_APOPTOTIC_CLEAVAGE_OF_CELLULAR_PROTEINS	REACTOME_APOPTOTIC_CLEAVAGE_OF_CELLULAR_PROTEINS	38	0.606582055084907	1.91763775504837	7.74667585250794e-05	0.000435293865617949	0.000226883486751362	5225	tags=50%, list=17%, signal=42%	LMNB1/PRKCQ/CASP3/STK26/CLSPN/CASP8/BIRC2/DBNL/ACIN1/GSN/DSG3/PRKCD/STK24/ROCK1/FNTA/CTNNB1/DSP/CASP7/PKP1
REACTOME_FACTORS_INVOLVED_IN_MEGAKARYOCYTE_DEVELOPMENT_AND_PLATELET_PRODUCTION	REACTOME_FACTORS_INVOLVED_IN_MEGAKARYOCYTE_DEVELOPMENT_AND_PLATELET_PRODUCTION	148	0.434670952011652	1.66448145695851	7.86298439179493e-05	0.000441295754452549	0.000230011785984238	7238	tags=45%, list=24%, signal=35%	DOCK2/DOCK8/KIF26B/ACTB/DOCK11/TUBB3/CAPZB/ITPK1/JAK2/KIF18B/KIF20A/NFE2/IRF2/KIFC1/EHD3/KIF2A/SH2B3/DOCK10/CENPE/TP53/MYB/TUBA1C/KIF27/KIF4A/RACGAP1/HDAC1/KIF21B/PHF21A/KIF15/KIF11/KIF2C/TUBA1B/KIF19/CDK2/TUBB4B/KIF6/CDK5/CDC42/DOCK4/HDAC2/RCOR1/SH2B2/GATA1/TUBA1A/TUBA4B/PRKAR1B/KLC2/KIFAP3/CBX5/GATA2/IFNA1/EHD1/KIF3B/CAPZA1/KIF3C/RAC1/KIF22/KIFC2/KLC4/KIF9/KIF18A/AKAP10/PRKAR1A/EHD2/KIF16B/IRF1…
OSWALD_HEMATOPOIETIC_STEM_CELL_IN_COLLAGEN_GEL_UP	OSWALD_HEMATOPOIETIC_STEM_CELL_IN_COLLAGEN_GEL_UP	215	0.389377640032769	1.53649269323977	7.91707779064102e-05	0.000443795663366813	0.000231314786315345	9169	tags=45%, list=30%, signal=32%	C3AR1/SLCO2B1/IL2RB/ARL4C/GPR183/BCL2A1/CXCL1/RCC1/TREM1/AKR1C1/RGS2/NREP/DHRS9/IL1R2/PTGER4/TCF4/IER3/NAP1L1/IL1A/CXCL8/KPNB1/RASSF4/CENPI/GRAP2/BIRC3/TNFAIP6/CDK5R1/IL1RN/GALNT2/SGK1/SZRD1/HIPK1/ICAM1/ETS2/MCL1/ZC3H12A/KCNJ2/SSB/HCAR3/RUNX1/IL1B/EREG/ODF2/GAD1/AKR1C3/DLEU2/HNRNPA1/AMIGO2/SPSB1/COL15A1/IER5/LEF1/RGS1/SPA17/TBC1D5/AKAP13/EHD1/F3/DAB2/RAB11FIP1/SKP2/CDC42EP3/GCLC/DSTYK/HOMER3/CCL2…
REACTOME_PROCESSING_OF_CAPPED_INTRON_CONTAINING_PRE_MRNA	REACTOME_PROCESSING_OF_CAPPED_INTRON_CONTAINING_PRE_MRNA	239	0.400709644662538	1.58337501667175	7.93331795021157e-05	0.000444170223067869	0.000231510013994126	10807	tags=51%, list=35%, signal=34%	NUP210/NUP50/NUP62/SF3B3/HSPA8/DDX39A/HNRNPC/PCBP1/HNRNPF/U2AF2/GLE1/GTF2F1/CPSF3/HNRNPA0/SMNDC1/DHX9/HNRNPUL1/EIF4A3/HNRNPA2B1/THOC3/POLR2A/PPIL6/PTBP1/CSTF3/SF3A1/DDX23/SNRPB2/RAE1/NUP85/CCAR1/EFTUD2/DDX39B/HNRNPA1/AAAS/SF3A2/NUP153/NUP98/PRCC/THOC2/TPR/CRNKL1/NXF2B/PRPF19/NUP93/NUP58/SNRNP70/NDC1/WTAP/SF3B4/SYMPK/NUP88/NUP188/CPSF2/UPF3B/TFIP11/CD2BP2/GTF2F2/CHTOP/NCBP1/POLR2G/CTNNBL1/THOC5/US…
REACTOME_UB_SPECIFIC_PROCESSING_PROTEASES	REACTOME_UB_SPECIFIC_PROCESSING_PROTEASES	167	0.419088037950251	1.61631559455497	8.08253396181429e-05	0.00045197996775633	0.000235580602269108	10006	tags=49%, list=33%, signal=33%	ARRB2/CCNA1/USP28/CCNA2/CDC20/CLSPN/TP53/RUVBL1/CYLD/BIRC2/TADA3/BIRC3/USP9X/KEAP1/ADRB2/HIF1A/CCP110/PSMA5/TNKS2/TRAF2/PSMB9/USP22/PSMA8/CFTR/IL33/USP5/RNF123/PSMB8/SMAD3/PSMA7/PSMD1/SKP2/WDR48/RIPK1/SNX3/PSMA4/UBC/PSME2/USP19/USP18/AXIN1/FKBP8/MAT2B/PSMD3/AXIN2/SMAD1/USP4/PSMD14/USP21/PSMB2/PSMB10/PSMD2/TRAF6/TAB1/USP10/UBA52/PSMC5/USP34/PSMC4/RHOT1/MAP3K7/TNKS/ADRM1/PSMB3/USP33/USP42/PSME1/USP…
CHIANG_LIVER_CANCER_SUBCLASS_INTERFERON_UP	CHIANG_LIVER_CANCER_SUBCLASS_INTERFERON_UP	24	0.666084784748132	1.91470579381427	8.12848348207383e-05	0.00045400315794708	0.000236635127685373	1085	tags=46%, list=4%, signal=44%	MS4A4A/KMO/FCGR2B/ALOX5AP/GPR65/FCGR3A/ACSL4/TDO2/KLRB1/EVI2A/NNMT
FERRANDO_HOX11_NEIGHBORS	FERRANDO_HOX11_NEIGHBORS	23	0.683498624370114	1.95438638044656	8.36170085305805e-05	0.000466468473759433	0.000243132288657188	4715	tags=65%, list=15%, signal=55%	CD1D/ADA/TOP2A/CD1E/CCNA2/CD1C/TK1/MAD1L1/MCM4/STMN1/MCM5/CD1B/DNTT/TYMS/CD1A
HOFMANN_MYELODYSPLASTIC_SYNDROM_RISK_DN	HOFMANN_MYELODYSPLASTIC_SYNDROM_RISK_DN	23	0.68215742263208	1.95055136700719	8.50969172904457e-05	0.000474155125478059	0.000247138718522423	4998	tags=57%, list=16%, signal=47%	RGS19/LCP2/MNDA/NKG7/PIK3CG/RHOH/STAT2/NFE2/DYRK2/MTMR11/TP63/DLEC1/ARFIP1
SCHUETZ_BREAST_CANCER_DUCTAL_INVASIVE_DN	SCHUETZ_BREAST_CANCER_DUCTAL_INVASIVE_DN	82	-0.410811	-1.92277	8.531146784409e-05	0.000474781306672439	0.000247465096135205	3584	tags=34%, list=12%, signal=30%	AUTS2/ALDH3B2/ARHGAP29/TTC39A/RAPGEF5/IL20RA/ISOC1/PEX7/ZNF750/PDZK1IP1/ABAT/HOOK1/FAM174B/CLDN3/ACADSB/MLPH/TM4SF1/DTNA/KRT14/PRKAR2B/GRB14/SORT1/ACTG2/PADI2/CADPS2/PDCD4/SHANK2/ERBB4
DUAN_PRDM5_TARGETS	DUAN_PRDM5_TARGETS	73	0.50713032208563	1.79300897876613	8.64244134240925e-05	0.000479958550092779	0.000250163574408726	6337	tags=45%, list=21%, signal=36%	MYD88/PAX5/APOBEC3B/ENO2/CEMIP/NREP/NAV2/IL6R/RARA/TP53/ISLR/MYB/EVL/E2F3/EED/S100A2/CKLF/ETS2/PML/RUNX1/CCDC33/PAX6/STK32C/ACSBG1/CLDN16/INTS3/ARID3B/SOCS3/NLRC5/NCOA7/NOTCH2/TCEANC/LRRC37A3
REACTOME_CLATHRIN_MEDIATED_ENDOCYTOSIS	REACTOME_CLATHRIN_MEDIATED_ENDOCYTOSIS	142	0.434035937192017	1.65709256192891	8.64483121212946e-05	0.000479958550092779	0.000250163574408726	8086	tags=46%, list=26%, signal=34%	CD4/ARRB2/ACTG1/ACTR3/FCHO1/LRP2/ACTB/IL7R/ARPC4/NECAP2/CBL/GRK3/ARPC5/AAK1/TFRC/CD3G/ARPC2/AP2B1/GRB2/CD3D/AP2A1/HSPA8/M6PR/SYT11/ARPC3/TOR1A/SYT1/ADRB2/CLTA/EPN1/EPGN/ACTR2/EREG/CFTR/TOR1B/GAPVD1/VAMP3/DNM2/KIAA0319/SH3KBP1/DAB2/CLTC/ARPC1A/COPS2/COPS8/SYNJ1/COPS5/UBC/AP2M1/IGF2R/EPS15/STON2/SYT8/SH3GL3/UBQLN2/STON1/UBA52/SNX18/RAB5C/GRK2/PACSIN1/PACSIN2/UBQLN1/AMPH/SGIP1
PID_FAS_PATHWAY	PID_FAS_PATHWAY	38	0.603427286634983	1.90766432600064	8.86328550946491e-05	0.000491499853967583	0.000256179122689094	5459	tags=50%, list=18%, signal=41%	SYK/PIK3CD/BTK/FAS/CASP10/BID/MAP2K6/CASP3/FASLG/FADD/CASP8/BIRC2/BIRC3/MAPK10/CHUK/EZR/CLTC/SRC/RIPK1
REACTOME_NUCLEAR_PORE_COMPLEX_NPC_DISASSEMBLY	REACTOME_NUCLEAR_PORE_COMPLEX_NPC_DISASSEMBLY	35	0.603768650198839	1.87638121092517	8.91840544422527e-05	0.00049279227228674	0.000256852755831558	5326	tags=51%, list=17%, signal=43%	NUP210/NUP50/NUP62/CCNB1/CDK1/NEK9/CCNB2/RAE1/NUP85/AAAS/NUP153/NUP98/TPR/NUP93/NUP58/NDC1/NUP88/NUP188
CASORELLI_ACUTE_PROMYELOCYTIC_LEUKEMIA_UP	CASORELLI_ACUTE_PROMYELOCYTIC_LEUKEMIA_UP	164	0.423441615425717	1.63147346797125	8.91779083543166e-05	0.00049279227228674	0.000256852755831558	5071	tags=34%, list=17%, signal=29%	ADA2/PRF1/CHST11/GPR183/FCMR/ADGRE2/GNLY/SORL1/CFP/CCNA1/CD96/ARHGAP25/IGHG1/AAK1/CD33/PTPRE/CTSW/GLIPR1/EVI2A/ATP2B4/RGS2/CD3D/AGTPBP1/NDE1/STAB1/ANXA8/RBMS1/GABRE/SIPA1L1/CD8A/NFYA/IGKV3-20/PTGDS/TCL1A/TPBG/IGKC/IGLC2/NLRP1/BCL11B/ABHD3/HCAR3/FLT3/TANK/NRIP3/ALCAM/SERPING1/MT1F/S100P/GFI1/STK17B/DMXL2/VAMP1/CSGALNACT2/ITM2B/NFIL3/FNDC3B
VART_KSHV_INFECTION_ANGIOGENIC_MARKERS_UP	VART_KSHV_INFECTION_ANGIOGENIC_MARKERS_UP	162	0.41954252738557	1.61462795559892	8.91779083543166e-05	0.00049279227228674	0.000256852755831558	4525	tags=35%, list=15%, signal=30%	HMOX1/SH2D2A/OSMR/MMP9/CXCR4/CCL11/IL10/PLAU/CXCL6/SPP1/SERPINF1/EPHA4/PDGFRA/PLXDC1/CXCR1/CCR5/THBS2/TGFB1/TNNT1/GRB2/F2R/STAB1/MMP1/MMP19/HEG1/SFRP2/TNFAIP2/PTGS1/PLAUR/CALR/TMPRSS6/HIF1A/TGFB3/PECAM1/PTN/IL18/NOS3/ADM/DLL4/PGF/EFNB1/IL1B/CCL5/FGFR3/FGF1/CXCL9/ATG9B/COL18A1/COL15A1/PDGFD/FZD6/HPSE/ERAP1/TNNI3/IFNA1/F3
MULLIGHAN_NPM1_MUTATED_SIGNATURE_1_UP	MULLIGHAN_NPM1_MUTATED_SIGNATURE_1_UP	251	0.382312886607563	1.51561623759968	8.95726039244724e-05	0.000494351413820693	0.00025766541021404	8588	tags=40%, list=28%, signal=29%	ADCY7/CD84/ITGAX/KYNU/CARD9/SDS/TRAF3IP3/SEL1L3/VOPP1/GPR137B/PDCD1/SH3BP2/SNX10/SMC4/ADAM12/TNC/MAP3K5/OSTF1/DHFR/SELENOP/SLC46A3/NFE2/TGS1/WNK1/B4GALT4/NFATC1/FADS1/NFE2L2/CEP135/CHGB/EGFL6/GABBR2/HOXB2/CENPI/SPDL1/CDK5R1/ZNF780B/GTSE1/RAB38/RAD51/DCK/TRIM38/TXNIP/ORC6/TANK/CDK2/MSH3/WRAP73/TOP1/CNR1/FAM131A/MAPK10/ZNF322/LIMS1/ST3GAL2/DZIP3/HOXB5/EML2/PLSCR2/METAP2/SP3/SLC39A1/HOXB3/GP5/ARFIP1…
[truncated: 1,183 more rows]
