# Supplementary material for: Discovering biomarkers for chronic sinusitis with nasal polyps: a study integrating bioinformatics analysis and experimental validation of macrophage polarization and metabolism-related genes
Source: Front Bioinform. 2025 Sep 15;5:1613136. doi: 10.3389/fbinf.2025.1613136 (PMC12477252; doi:10.3389/fbinf.2025.1613136)
Supplement: Supplementary file 5 [file Table1.xlsx]

## Sheet: Sheet1
ID	Description	setSize	enrichmentScore	NES	pvalue	p.adjust	qvalue	rank	leading_edge	core_enrichment
MOOTHA_VOXPHOS	MOOTHA_VOXPHOS	87	-0.620888	-3.27485	1e-10	1.86194331983806e-09	1.02322608139783e-09	4897	tags=60%, list=16%, signal=50%	ATP5F1D/NDUFA9/COX7B/NDUFC2/SURF2/NDUFB3/CYCS/UQCRH/NDUFB2/NDUFS3/SDHD/NDUFA13/COX7A2L/UQCR11/UQCRFS1/COX4I1/COX5A/COX6C/NDUFS6/NDUFA6/ATP5PO/ATP5PF/NDUFA10/COX6A2/NDUFS8/COX11/COX7A2/COX6B1/ATP5ME/ATP5MC3/COX8A/NDUFAB1/COX5B/NDUFS5/NDUFB6/NDUFA8/COX6A1/UQCRC1/NDUFA1/NDUFS4/NDUFC1/COX7A1/NDUFS7/SDHB/ATP5MG/CYC1/NDUFA5/UQCRQ/ATP5PB/NDUFB7/ATP5F1C/NDUFA4
HOLLERN_MICROACINAR_BREAST_TUMOR_UP	HOLLERN_MICROACINAR_BREAST_TUMOR_UP	44	-0.69025	-3.21823	1e-10	1.86194331983806e-09	1.02322608139783e-09	2867	tags=59%, list=9%, signal=54%	DHRS4/RASSF3/TESC/LRRC26/PPARGC1A/SLC7A4/BHLHA15/MFSD4A/GNE/CLDN2/HOMER2/ATP1B1/NR4A1/DHRS7/CA6/TSPAN13/SPDEF/GJB1/MANSC1/SLC31A2/NCALD/RAP1GAP/TSPAN8/CREB3L4/C6orf58/TPD52L1
REACTOME_RESPIRATORY_ELECTRON_TRANSPORT	REACTOME_RESPIRATORY_ELECTRON_TRANSPORT	89	-0.59852	-3.17012	1e-10	1.86194331983806e-09	1.02322608139783e-09	4137	tags=54%, list=14%, signal=47%	NDUFB3/NDUFB11/CYCS/UQCRH/NDUFB2/NDUFS3/SDHD/NDUFA13/COX7A2L/UQCR11/NDUFV1/UQCRFS1/COX4I1/COX5A/COX6C/NDUFS6/NDUFA6/NDUFA12/NDUFA10/NDUFAF2/NDUFS8/COX11/COX6B1/COX8A/NDUFAB1/COX5B/NDUFS5/NDUFB6/NDUFA8/COX6A1/UQCRC1/NDUFA1/NDUFS4/NDUFC1/NDUFS7/COX16/SDHB/NDUFB10/ETFB/ETFDH/CYC1/NDUFA5/UQCRQ/ETFA/ECSIT/NDUFB7/NDUFB9/NDUFA4
FLECHNER_BIOPSY_KIDNEY_TRANSPLANT_REJECTED_VS_OK_UP	FLECHNER_BIOPSY_KIDNEY_TRANSPLANT_REJECTED_VS_OK_UP	87	0.843606660293545	2.76115671123993	1e-10	1.86194331983806e-09	1.02322608139783e-09	2983	tags=79%, list=10%, signal=72%	ITGB2/LAPTM5/SLA/CD53/DOCK2/IL10RA/PTPRC/LCP1/LILRB4/CD163/AOAH/VSIG4/FCGR3A/CORO1A/RAC2/GLIPR1/PIM2/FCER1G/C1QB/LCK/RHOH/MMP9/AIF1/LST1/TYROBP/PRKCB/HCLS1/TNFRSF1B/CELF2/CD48/FCGR1A/LY86/CXCR4/CD2/TRBC1/INPP5D/ENTPD1/FCN1/COL6A3/CD3D/CD8A/CD52/RAB27A/GZMA/ARPC1B/IFITM1/RASSF2/IFI30/GMFG/TYMP/CD27/IL4R/STAT1/ALDOC/RBMS1/LGALS9/MOXD1/USP9X/GBP2/IFFO1/LCN2/RAB31/CCL5/CD14/TMEM131L/UBE2L6/IL10RB/HLA…
REACTOME_IMMUNOREGULATORY_INTERACTIONS_BETWEEN_A_LYMPHOID_AND_A_NON_LYMPHOID_CELL	REACTOME_IMMUNOREGULATORY_INTERACTIONS_BETWEEN_A_LYMPHOID_AND_A_NON_LYMPHOID_CELL	183	0.803822129588391	2.7461400548181	1e-10	1.86194331983806e-09	1.02322608139783e-09	4019	tags=79%, list=13%, signal=69%	ITGB2/LAIR1/LILRB1/LILRB4/SIGLEC10/CD1D/CD300A/ITGA4/FCGR2B/FCGR3A/JAML/C3/LILRB2/SIGLEC9/ITGAL/CD247/SIGLEC1/SLAMF6/LILRA2/SIGLEC12/SIGLEC7/CD33/CD3E/LILRB3/ICAM3/CD300LF/LILRA6/COL1A2/OSCAR/CD96/SH2D1A/COLEC12/LILRA1/TYROBP/IGHV4-34/CD22/FCGR1A/CD3G/COL1A1/LILRB5/CD40LG/SLAMF7/IGHV3-48/PILRA/KLRG1/MICB/ITGB7/SELL/LILRA5/COL3A1/CD300C/CD19/SIGLEC6/HLA-G/IGHV3-7/ITGB1/CD3D/CD8A/CD300E/IFITM1/IGHV…
KEGG_RIBOSOME	KEGG_RIBOSOME	86	-0.507089	-2.68638	1e-10	1.86194331983806e-09	1.02322608139783e-09	8450	tags=69%, list=28%, signal=50%	RSL24D1/RPL18/RPL17/RPL30/RPL27/RPS20/RPS7/RPS3/RPL10L/RPS11/RPL11/RPSA/RPL27A/RPS27A/RPS4X/RPL39/RPS4Y1/RPL19/RPL41/RPS10/RPL7A/RPL38/RPL21/RPL31/RPS18/RPS5/RPL13A/RPL29/RPS29/RPL3/RPL32/UBA52/RPL15/RPS27/RPS13/RPL10/RPL18A/RPL10A/RPL34/RPL13/RPL3L/RPS15/FAU/RPL14/RPS28/RPL24/RPL36/RPL5/RPS6/RPL36AL/RPL8/RPLP0/RPS27L/RPS15A/RPL26L1/RPS3A/MRPL13/RPL7/RPS25
MCLACHLAN_DENTAL_CARIES_UP	MCLACHLAN_DENTAL_CARIES_UP	258	0.776155372318349	2.68601145913454	1e-10	1.86194331983806e-09	1.02322608139783e-09	2983	tags=66%, list=10%, signal=60%	ALOX5/ITGB2/CYBB/CSF1R/LAPTM5/MS4A6A/CD4/SASH3/SLA/HCK/FYB1/CD84/CD53/C3AR1/IL10RA/SLAMF8/PTPRC/CHST15/LCP1/CD1D/PLEK/CD163/LCP2/EVI2B/SAMSN1/FCGR2A/FCGR2B/C4A/C3/CORO1A/RAC2/CFI/F13A1/ADA2/LSP1/NCF4/CPVL/MS4A4A/PIM2/CD37/IRF8/FCER1G/CCR1/CD209/HLA-DMB/C1QB/MRC1/ADAMDEC1/PLA2G7/MMP9/CSF2RB/TYROBP/SKAP2/SRGN/FPR1/HLA-DPA1/HCLS1/IL7R/CCR2/CFB/MSR1/TNFRSF1B/C1QA/SPP1/ALOX5AP/STAB1/CD48/MNDA/COL15A1/…
NAKAYAMA_SOFT_TISSUE_TUMORS_PCA1_UP	NAKAYAMA_SOFT_TISSUE_TUMORS_PCA1_UP	82	0.82447671082298	2.68279697688825	1e-10	1.86194331983806e-09	1.02322608139783e-09	3473	tags=82%, list=11%, signal=73%	CSF1R/SLA/LILRB1/DOCK2/SLAMF8/CD163/FCGR2A/LUM/BIN2/VSIG4/FCGR2B/FCGR3A/NCKAP1L/C3/F13A1/NCF4/ITGAM/MS4A4A/TMEM176B/C1QB/SIGLEC1/MRC1/C1S/ARHGAP15/DCN/GZMK/AIF1/HLA-DPA1/CFB/TRAC/C1QA/FCGR1A/SERPINA1/HLA-DRA/TRBC2/FAP/ECM1/HSPA6/THBS2/CFH/CD52/GZMA/HLA-DQB1/APOL1/IFI30/IGHG1/ITGBL1/IL4R/HLA-DQA1/SLC15A3/KYNU/IGLC2/IGHA1/TNFAIP6/IGKC/NNMT/CCL5/CXCL9/GPNMB/CCL13/CD14/THBS1/CCL2/IGKV1D-39/EFEMP1/PLT…
SCHUETZ_BREAST_CANCER_DUCTAL_INVASIVE_UP	SCHUETZ_BREAST_CANCER_DUCTAL_INVASIVE_UP	347	0.746532608746526	2.61787549640631	1e-10	1.86194331983806e-09	1.02322608139783e-09	3124	tags=63%, list=10%, signal=57%	ALOX5/LAPTM5/MS4A6A/CD53/C3AR1/SLAMF8/PTPRC/ADCY7/CD163/LCP2/EVI2B/SAMSN1/FCGR2A/LUM/SLC7A7/GLIPR1/COL10A1/PLXNC1/CCN4/CPVL/MS4A4A/TGFBI/PDGFRA/WIPF1/TLR7/IRF8/PLCG2/TFEC/FCER1G/CCR1/HLA-DMB/ENPEP/C1QB/MMP2/CDH11/C1S/SPON1/C1R/GPR65/TGM2/DCN/COL1A2/NREP/COLEC12/CSF2RB/TYROBP/SKAP2/SRGN/HLA-DPA1/HCLS1/MSR1/C1QA/CELF2/CPA3/HMOX1/FCGR1A/MNDA/THY1/MERTK/COL15A1/FZD2/COL1A1/SULF1/HLA-DRA/CASP1/EVI2A/A…
POOLA_INVASIVE_BREAST_CANCER_UP	POOLA_INVASIVE_BREAST_CANCER_UP	287	0.751287288761035	2.61431722556939	1e-10	1.86194331983806e-09	1.02322608139783e-09	4034	tags=68%, list=13%, signal=60%	ITGB2/LAPTM5/SLA/FYB1/CD53/LILRB1/LAT2/DOCK2/SLAMF8/THEMIS2/PTPRC/ADCY7/LILRB4/BTK/PLEK/CD163/LCP2/EVI2B/SAMSN1/FCGR2A/ITGA4/PSTPIP1/MAP4K1/CD86/FCGR3A/SLC7A7/SELPLG/GLIPR1/COL10A1/ARHGAP25/ITGAX/CCN4/FPR3/LILRB2/IRF8/TFEC/SP140/FCER1G/CCR1/HLA-DMB/CDH11/TRAF3IP3/IL2RG/ARHGAP15/GPR65/ADAMDEC1/LCK/CHST11/GZMK/CCR7/KMO/PLA2G7/MMP12/MMP9/CXCR3/AIF1/ADGRE2/LST1/CSF2RB/IGHV4-34/TRAT1/SRGN/PRKCB/HCLS1/…
REACTOME_FCGR_ACTIVATION	REACTOME_FCGR_ACTIVATION	68	0.820307954672883	2.60711187509259	1e-10	1.86194331983806e-09	1.02322608139783e-09	4591	tags=93%, list=15%, signal=79%	HCK/FCGR2A/FCGR3A/CD247/FGR/IGHV4-34/SYK/FCGR1A/CD3G/IGHV3-48/FYN/IGHG2/IGHV3-7/IGHV2-5/LYN/IGHG1/IGHV4-59/IGLV3-25/IGHV1-46/IGHV3-11/IGHV3-23/IGHV4-39/IGHV2-70/IGHV3-13/IGKV2-28/IGHG4/IGKV2D-30/IGKV1-5/IGLC3/IGHV3-30/IGLV1-51/IGHV1-69/IGKV2-30/IGLC2/IGHV3-53/IGLV1-47/IGKV4-1/IGKV3-20/IGLV2-14/IGLV3-21/IGKV1-16/IGLV3-19/IGKV1D-16/IGKV2D-28/IGLV1-44/IGLV6-57/IGLV1-40/IGHV1-2/IGLV2-11/IGLV2-8/IGKV1…
ANASTASSIOU_MULTICANCER_INVASIVENESS_SIGNATURE	ANASTASSIOU_MULTICANCER_INVASIVENESS_SIGNATURE	64	0.825113775759918	2.60580774834479	1e-10	1.86194331983806e-09	1.02322608139783e-09	3526	tags=81%, list=12%, signal=72%	LUM/COL10A1/MMP2/CDH11/DCN/COL1A2/PCOLCE/THY1/COL1A1/SULF1/FAP/COL5A2/COL3A1/COL11A1/GLT8D2/CTSK/COL5A1/LOXL2/COL6A3/RCN3/BGN/ADAM12/THBS2/MXRA5/AEBP1/FBN1/OLFML2B/PDGFRB/LRRC15/ITGBL1/GREM1/SERPINF1/POSTN/MMP11/NID2/LOX/SPARC/PLAU/NTM/CRISPLD2/NOX4/TNFAIP6/VCAN/FN1/RAB31/COL6A2/LGALS1/NUAK1/ASPN/SNAI2/EPYC/SPOCK1
WALLACE_PROSTATE_CANCER_RACE_UP	WALLACE_PROSTATE_CANCER_RACE_UP	297	0.748377081002974	2.60556	1e-10	1.86194331983806e-09	1.02322608139783e-09	4168	tags=69%, list=14%, signal=60%	ITGB2/LAPTM5/SLA/FYB1/CD53/IL10RA/THEMIS2/PTPRC/ADCY7/PTPN7/PLEK/LCP2/EVI2B/SAMSN1/ITGA4/MAP4K1/VSIG4/FCGR2B/CD86/NCKAP1L/CORO1A/RAC2/GLIPR1/ARHGAP25/ADA2/LSP1/CCN4/LILRB2/MS4A4A/PTPN22/PIM2/IL16/CD37/WIPF1/IRF8/ITGAL/TFEC/FCER1G/ZAP70/C1QB/MRC1/IL2RG/ARHGAP15/GPR65/ADAMDEC1/CCR5/LCK/GZMK/CCR7/PRF1/MMP9/CSF2RB/TRAT1/SRGN/HCLS1/DOCK10/IL7R/SLAMF1/TRAC/C1QA/CELF2/ALOX5AP/CD48/CD28/SERPINB9/SYT11/HL…
REACTOME_INITIAL_TRIGGERING_OF_COMPLEMENT	REACTOME_INITIAL_TRIGGERING_OF_COMPLEMENT	77	0.804503381707563	2.59493706274564	1e-10	1.86194331983806e-09	1.02322608139783e-09	4645	tags=88%, list=15%, signal=75%	C4A/C3/C4B/C1QC/C1QB/C1S/C1R/IGHV4-34/CFB/C1QA/IGHV3-48/FCN1/IGHG2/IGHV3-7/CFP/IGHV2-5/IGHG1/IGHV4-59/IGLV3-25/IGHV1-46/IGHV3-11/IGHV3-23/IGHV4-39/IGHV2-70/IGHV3-13/IGKV2-28/IGHG4/IGKV2D-30/IGKV1-5/IGLC3/IGHV3-30/IGLV1-51/IGHV1-69/IGKV2-30/IGLC2/IGHV3-53/C2/GZMM/IGLV1-47/IGKV4-1/IGKV3-20/IGLV2-14/IGLV3-21/IGKV1-16/IGLV3-19/IGKV1D-16/IGKV2D-28/IGLV1-44/IGLV6-57/IGLV1-40/IGHV1-2/IGLV2-11/IGLV2-8/IG…
REACTOME_ANTIGEN_ACTIVATES_B_CELL_RECEPTOR_BCR_LEADING_TO_GENERATION_OF_SECOND_MESSENGERS	REACTOME_ANTIGEN_ACTIVATES_B_CELL_RECEPTOR_BCR_LEADING_TO_GENERATION_OF_SECOND_MESSENGERS	85	0.793754418621534	2.59299853921646	1e-10	1.86194331983806e-09	1.02322608139783e-09	4591	tags=85%, list=15%, signal=72%	BTK/PTPN6/PIK3CD/PLCG2/IGHV4-34/CD22/SYK/ORAI2/IGHV3-48/FYN/CD19/CD79B/DAPP1/IGHV3-7/GRB2/IGHM/VAV1/IGHV2-5/LYN/IGHV4-59/IGLV3-25/IGHV1-46/IGHV3-11/IGHV3-23/SH3KBP1/IGHV4-39/IGHV2-70/BLK/IGHV3-13/IGKV2-28/IGKV2D-30/NCK1/IGKV1-5/BLNK/IGLC3/IGHV3-30/IGLV1-51/IGHV1-69/IGKV2-30/IGLC2/IGHV3-53/IGLV1-47/IGKV4-1/CD79A/IGKV3-20/IGLV2-14/IGLV3-21/IGKV1-16/IGLV3-19/IGKV1D-16/IGKV2D-28/IGLV1-44/IGLV6-57/IGL…
TURASHVILI_BREAST_LOBULAR_CARCINOMA_VS_LOBULAR_NORMAL_UP	TURASHVILI_BREAST_LOBULAR_CARCINOMA_VS_LOBULAR_NORMAL_UP	94	-0.485395	-2.58641	1e-10	1.86194331983806e-09	1.02322608139783e-09	2056	tags=33%, list=7%, signal=31%	MYLK/SGK3/IL20RA/PI15/FMO5/GPM6B/CHPT1/ACTA2/PGR/ESD/KRT14/EHF/MYH11/CGNL1/ANXA3/DMD/ELF5/THRB/MYBPC1/CNN1/CYP2J2/PIGR/SYNM/TOM1L1/ID4/GRIA2/AZGP1/CA2/PIP/CYB5R2/FAM3B
REACTOME_CD22_MEDIATED_BCR_REGULATION	REACTOME_CD22_MEDIATED_BCR_REGULATION	60	0.823177118679215	2.58275097330618	1e-10	1.86194331983806e-09	1.02322608139783e-09	4591	tags=95%, list=15%, signal=81%	PTPN6/IGHV4-34/CD22/IGHV3-48/CD79B/IGHV3-7/IGHM/IGHV2-5/LYN/IGHV4-59/IGLV3-25/IGHV1-46/IGHV3-11/IGHV3-23/IGHV4-39/IGHV2-70/IGHV3-13/IGKV2-28/IGKV2D-30/IGKV1-5/IGLC3/IGHV3-30/IGLV1-51/IGHV1-69/IGKV2-30/IGLC2/IGHV3-53/IGLV1-47/IGKV4-1/CD79A/IGKV3-20/IGLV2-14/IGLV3-21/IGKV1-16/IGLV3-19/IGKV1D-16/IGKV2D-28/IGLV1-44/IGLV6-57/IGLV1-40/IGHV1-2/IGLV2-11/IGLV2-8/IGKV1-39/IGKV3-15/IGKV1D-39/IGKV5-2/IGKV3D-…
WIELAND_UP_BY_HBV_INFECTION	WIELAND_UP_BY_HBV_INFECTION	102	0.776976104752299	2.57333321097809	1e-10	1.86194331983806e-09	1.02322608139783e-09	4194	tags=78%, list=14%, signal=68%	LAPTM5/CD53/C3AR1/IL10RA/THEMIS2/VSIG4/SLC7A7/RAC2/RGL1/ADA2/PIK3CD/FCER1G/HLA-DMB/C1QB/SP110/GZMK/IGSF6/TYROBP/RFX5/SRGN/HLA-DPA1/CD48/FCGR1A/DENND2D/HLA-DRA/TPP1/CXCR4/TRBC1/FGL2/TRIM22/LPXN/HLA-DPB1/CD3D/ADGRE1/BTN3A3/DRAM1/RAB27A/CD38/GZMA/HLA-DQB1/IFI30/IGHG1/HLA-DRB1/LAP3/HLA-DMA/CD74/APOL3/TRGC2/STAT1/GBP2/COTL1/IGLC2/HLA-A/RAB31/ARHGDIB/CCL5/CXCL9/GBP1/TAPBP/GPNMB/GIMAP5/CTSB/RRM2/RAB20/U…
REACTOME_CREATION_OF_C4_AND_C2_ACTIVATORS	REACTOME_CREATION_OF_C4_AND_C2_ACTIVATORS	69	0.804842518702061	2.56385007737121	1e-10	1.86194331983806e-09	1.02322608139783e-09	4645	tags=88%, list=15%, signal=75%	C1QC/C1QB/C1S/C1R/IGHV4-34/C1QA/IGHV3-48/FCN1/IGHG2/IGHV3-7/IGHV2-5/IGHG1/IGHV4-59/IGLV3-25/IGHV1-46/IGHV3-11/IGHV3-23/IGHV4-39/IGHV2-70/IGHV3-13/IGKV2-28/IGHG4/IGKV2D-30/IGKV1-5/IGLC3/IGHV3-30/IGLV1-51/IGHV1-69/IGKV2-30/IGLC2/IGHV3-53/IGLV1-47/IGKV4-1/IGKV3-20/IGLV2-14/IGLV3-21/IGKV1-16/IGLV3-19/IGKV1D-16/IGKV2D-28/IGLV1-44/IGLV6-57/IGLV1-40/IGHV1-2/IGLV2-11/IGLV2-8/IGKV1-39/IGKV3-15/IGKV1D-39/I…
LIAN_LIPA_TARGETS_3M	LIAN_LIPA_TARGETS_3M	61	0.812229342986547	2.55879700743595	1e-10	1.86194331983806e-09	1.02322608139783e-09	2516	tags=70%, list=8%, signal=65%	MS4A6A/C3AR1/LILRB4/MPEG1/FCGR2A/FCGR2B/MS4A7/C1QC/TLR7/FCER1G/CCR1/C1QB/PLA2G7/MMP12/IGSF6/MSR1/C1QA/HMOX1/TNFAIP2/LY9/MARCO/LILRA5/SLFN12/SEMA7A/CFP/CD244/SLC11A1/KLRB1/MYO5A/ACP5/MMP19/MAFB/SLC15A3/CLEC6A/CLEC4D/SNX6/SAA1/CLEC4E/DNMT3A/S100A9/GPNMB/CTSB/IL1R2
REACTOME_FCERI_MEDIATED_CAPLUS2_MOBILIZATION	REACTOME_FCERI_MEDIATED_CAPLUS2_MOBILIZATION	85	0.778133813079708	2.54196990063329	1e-10	1.86194331983806e-09	1.02322608139783e-09	4591	tags=82%, list=15%, signal=70%	BTK/LCP2/PLCG2/FCER1G/IGHV4-34/SYK/MS4A2/IGHV3-48/GRAP2/IGHV3-7/GRB2/VAV1/ITK/IGHV2-5/TXK/LYN/IGHV4-59/IGLV3-25/IGHV1-46/IGHV3-11/IGHV3-23/IGHV4-39/IGHV2-70/IGHV3-13/NFATC3/IGKV2-28/IGKV2D-30/TEC/IGKV1-5/IGLC3/IGHV3-30/IGLV1-51/IGHV1-69/IGKV2-30/IGLC2/IGHV3-53/IGLV1-47/IGKV4-1/IGKV3-20/IGLV2-14/IGLV3-21/IGKV1-16/VAV3/IGLV3-19/IGKV1D-16/IGKV2D-28/NFATC1/IGLV1-44/IGLV6-57/IGLV1-40/IGHV1-2/IGLV2-11/…
REACTOME_COMPLEMENT_CASCADE	REACTOME_COMPLEMENT_CASCADE	110	0.758066263002675	2.52478867196504	1e-10	1.86194331983806e-09	1.02322608139783e-09	4705	tags=72%, list=15%, signal=61%	C3AR1/C4A/C3/CFI/C4B/C1QC/CR1/C1QB/C1S/C1R/IGHV4-34/CFB/C1QA/IGHV3-48/SERPING1/CD19/FCN1/IGHG2/IGHV3-7/CFP/CFH/IGHV2-5/C5AR1/IGHG1/IGHV4-59/IGLV3-25/IGHV1-46/IGHV3-11/IGHV3-23/C6/IGHV4-39/IGHV2-70/IGHV3-13/CFHR1/IGKV2-28/IGHG4/IGKV2D-30/IGKV1-5/IGLC3/IGHV3-30/IGLV1-51/IGHV1-69/IGKV2-30/IGLC2/IGHV3-53/C2/GZMM/IGLV1-47/IGKV4-1/IGKV3-20/IGLV2-14/IGLV3-21/IGKV1-16/IGLV3-19/IGKV1D-16/IGKV2D-28/IGLV1-4…
REACTOME_ROLE_OF_LAT2_NTAL_LAB_ON_CALCIUM_MOBILIZATION	REACTOME_ROLE_OF_LAT2_NTAL_LAB_ON_CALCIUM_MOBILIZATION	70	0.792280829955805	2.52243709202069	1e-10	1.86194331983806e-09	1.02322608139783e-09	5157	tags=89%, list=17%, signal=74%	LAT2/FCER1G/IGHV4-34/SYK/MS4A2/IGHV3-48/FYN/IGHV3-7/GRB2/IGHV2-5/LYN/IGHV4-59/IGLV3-25/IGHV1-46/IGHV3-11/IGHV3-23/IGHV4-39/IGHV2-70/IGHV3-13/IGKV2-28/IGKV2D-30/IGKV1-5/IGLC3/IGHV3-30/IGLV1-51/IGHV1-69/IGKV2-30/IGLC2/IGHV3-53/IGLV1-47/IGKV4-1/IGKV3-20/IGLV2-14/IGLV3-21/IGKV1-16/IGLV3-19/IGKV1D-16/IGKV2D-28/IGLV1-44/IGLV6-57/IGLV1-40/IGHV1-2/IGLV2-11/IGLV2-8/FCER1A/IGKV1-39/IGKV3-15/IGKV1D-39/IGKV5…
ICHIBA_GRAFT_VERSUS_HOST_DISEASE_35D_UP	ICHIBA_GRAFT_VERSUS_HOST_DISEASE_35D_UP	137	0.743053679002269	2.51146568283184	1e-10	1.86194331983806e-09	1.02322608139783e-09	3170	tags=59%, list=10%, signal=53%	ITGB2/CYBB/CSF1R/LAPTM5/MS4A6A/HCK/CD53/PTPRC/LILRB4/MPEG1/LCP2/SELPLG/C1QC/NCF4/APBB1IP/CCR1/HLA-DMB/C1QB/SNX10/LILRB3/LCK/MMP12/AIF1/PLD4/TYROBP/FPR1/MSR1/C1QA/FCGR1A/MNDA/MS4A4E/CASP1/TRBC2/NABP1/FGL2/LILRA5/CYTIP/CTSS/RNASE2/LGMN/CYBA/CFP/ADGRE1/SLFN12L/CD52/CD7/SMOC2/HLA-DQB1/BCL2A1/SAMHD1/NCOA3/IL18BP/HLA-DMA/CD74/VCAM1/STAT1/TAP1/UBD/TLR6/GBP2/SAA1/TMSB4X/TSPAN4/SIRPA/PTPN1/NNMT/S100A9/CCL…
LIAN_LIPA_TARGETS_6M	LIAN_LIPA_TARGETS_6M	77	0.778239152322417	2.51022141852881	1e-10	1.86194331983806e-09	1.02322608139783e-09	2516	tags=64%, list=8%, signal=59%	MS4A6A/CD84/C3AR1/LILRB4/MPEG1/FCGR2A/FCGR2B/MS4A7/C1QC/ADAM8/TLR7/FCER1G/CCR1/C1QB/LILRB3/PLA2G7/MMP12/IGSF6/MSR1/C1QA/HMOX1/TNFAIP2/LY9/MARCO/LILRA5/SLFN12/SEMA7A/CFP/CD244/SLC11A1/KLRB1/MYO5A/PAPPA/ACP5/MMP19/MAFB/SLC15A3/CLEC6A/CLEC4D/SNX6/FCGR3B/SAA1/CLEC4E/DNMT3A/S100A9/GPNMB/CTSB/GALC/IL1R2
RODWELL_AGING_KIDNEY_UP	RODWELL_AGING_KIDNEY_UP	482	0.707384882782697	2.50823883378114	1e-10	1.86194331983806e-09	1.02322608139783e-09	2966	tags=55%, list=10%, signal=50%	ALOX5/ITGB2/CSF1R/LAPTM5/MS4A6A/FYB1/CD53/DOCK2/IL10RA/SLAMF8/THEMIS2/PTPRC/CHST15/MYO1F/CD1D/MPEG1/LCP2/TBXAS1/ITGB2-AS1/LUM/CYBC1/JAML/PARVG/C4A/SELPLG/CORO1A/RAC2/MS4A7/IKZF1/ARHGAP25/PREX1/PTPN6/CLEC10A/ARHGAP30/C1QC/IL4I1/APBB1IP/PIK3CD/ADAM8/TGFBI/PTPN22/IRF8/RIN3/NCF1/DOK3/STK10/RNF166/FCER1G/CCR1/C1QB/CDH11/MRC1/C1S/SPON1/RGS19/C1R/RARRES1/PPP1R18/RHEX/TMC6/GZMK/COL1A2/ADGRE2/VOPP1/LST1/T…
REACTOME_FCERI_MEDIATED_MAPK_ACTIVATION	REACTOME_FCERI_MEDIATED_MAPK_ACTIVATION	86	0.766065514622847	2.50733482450981	1e-10	1.86194331983806e-09	1.02322608139783e-09	4591	tags=77%, list=15%, signal=65%	LCP2/PLCG2/FCER1G/IGHV4-34/SYK/MS4A2/IGHV3-48/GRAP2/IGHV3-7/GRB2/VAV1/IGHV2-5/LYN/IGHV4-59/IGLV3-25/IGHV1-46/IGHV3-11/IGHV3-23/IGHV4-39/IGHV2-70/IGHV3-13/IGKV2-28/IGKV2D-30/IGKV1-5/IGLC3/IGHV3-30/IGLV1-51/IGHV1-69/IGKV2-30/IGLC2/IGHV3-53/PAK2/IGLV1-47/IGKV4-1/IGKV3-20/IGLV2-14/IGLV3-21/IGKV1-16/VAV3/IGLV3-19/IGKV1D-16/IGKV2D-28/IGLV1-44/IGLV6-57/IGLV1-40/IGHV1-2/IGLV2-11/IGLV2-8/FCER1A/IGKV1-39/I…
KEGG_SYSTEMIC_LUPUS_ERYTHEMATOSUS	KEGG_SYSTEMIC_LUPUS_ERYTHEMATOSUS	55	0.804206953646554	2.50632175614494	1e-10	1.86194331983806e-09	1.02322608139783e-09	1891	tags=58%, list=6%, signal=55%	FCGR2A/FCGR2B/CD86/FCGR3A/C4A/C3/C4B/C1QC/HLA-DMB/C1QB/C1S/C1R/HLA-DOA/HLA-DPA1/C1QA/CD28/FCGR1A/HLA-DRA/CD40LG/CTSG/IL10/HLA-DPB1/TNF/HLA-DOB/HLA-DQB1/HLA-DRB1/HLA-DMA/HLA-DQA1/C6/FCGR3B/HLA-DQA2/C2
FARMER_BREAST_CANCER_CLUSTER_1	FARMER_BREAST_CANCER_CLUSTER_1	46	0.814666239548143	2.48837217496688	1e-10	1.86194331983806e-09	1.02322608139783e-09	2585	tags=76%, list=8%, signal=70%	IL10RA/LCP2/CCR5/LCK/GZMK/SH2D1A/CCR2/CD48/TRBC2/CD2/GIMAP4/CYTIP/CD3D/CD8A/IGHM/ITK/GPR171/CD38/GZMA/IGHG1/GMFG/MZB1/OAS2/XAF1/OAS3/GPR18/POU2AF1/OASL/IGLC2/IGHA1/IGKV3-20/IGLV2-14/IGKV1D-13/IFIT3/IFI44
REACTOME_GENERATION_OF_SECOND_MESSENGER_MOLECULES	REACTOME_GENERATION_OF_SECOND_MESSENGER_MOLECULES	35	0.844931780717437	2.48666467941898	1e-10	1.86194331983806e-09	1.02322608139783e-09	1938	tags=80%, list=6%, signal=75%	CD4/FYB1/LCP2/CD247/ZAP70/CD3E/LCK/WAS/HLA-DPA1/CD3G/HLA-DRA/EVL/HLA-DPB1/GRAP2/CD3D/ITK/TRBV7-9/HLA-DRB1/CD101/TRAV19/HLA-DQA1/TRBV12-3/TRAV29DV5/HLA-DQB2/NCK1/HLA-DQA2/PAK2/TRAV8-4
LEE_DIFFERENTIATING_T_LYMPHOCYTE	LEE_DIFFERENTIATING_T_LYMPHOCYTE	194	0.724241915066238	2.48278366542178	1e-10	1.86194331983806e-09	1.02322608139783e-09	2849	tags=56%, list=9%, signal=51%	ITGB2/LAPTM5/DOCK8/SASH3/SLA/FYB1/CD53/DOCK2/PTPRC/EVI2B/ITGB2-AS1/MAP4K1/NCKAP1L/ARHGAP9/SELPLG/CORO1A/RAC2/IKZF1/ARHGAP25/ADA2/RCSD1/ARHGAP30/APBB1IP/ITGAL/CD247/PAG1/SNX20/TBC1D10C/TRAF3IP3/ARHGAP15/SP110/SEMA4D/LCK/TMC6/RHOH/AIF1/CD96/SH2D1A/TRAT1/PIK3CG/UBASH3A/TAGAP/NUP210/PRKCB/HCLS1/PDE7A/IL7R/PRKCQ/CELF2/LAX1/CD48/CD3G/TRBC2/CXCR4/EVI2A/CD2/TRBC1/SELL/GPR174/RASGRP1/GIMAP2/EVL/SLFN5/IFNA…
REACTOME_REGULATION_OF_ACTIN_DYNAMICS_FOR_PHAGOCYTIC_CUP_FORMATION	REACTOME_REGULATION_OF_ACTIN_DYNAMICS_FOR_PHAGOCYTIC_CUP_FORMATION	117	0.740209902213134	2.4745033625466	1e-10	1.86194331983806e-09	1.02322608139783e-09	3775	tags=67%, list=12%, signal=59%	BTK/FCGR2A/FCGR3A/NCKAP1L/WIPF1/CD247/WAS/IGHV4-34/SYK/FCGR1A/CD3G/IGHV3-48/IGHG2/IGHV3-7/GRB2/VAV1/CYFIP2/ARPC1B/ACTR3/IGHV2-5/ACTB/IGHG1/MYO5A/IGHV4-59/IGLV3-25/IGHV1-46/IGHV3-11/IGHV3-23/WASF1/IGHV4-39/IGHV2-70/ARPC5/IGHV3-13/LIMK1/IGKV2-28/IGHG4/IGKV2D-30/NCK1/IGKV1-5/MYO9B/IGLC3/ELMO2/IGHV3-30/IGLV1-51/IGHV1-69/IGKV2-30/IGLC2/IGHV3-53/IGLV1-47/IGKV4-1/IGKV3-20/IGLV2-14/IGLV3-21/IGKV1-16/VAV3…
KUROZUMI_RESPONSE_TO_ONCOCYTIC_VIRUS	KUROZUMI_RESPONSE_TO_ONCOCYTIC_VIRUS	43	0.816133346954787	2.47361563105342	1e-10	1.86194331983806e-09	1.02322608139783e-09	3446	tags=81%, list=11%, signal=72%	IL10RA/C3/ITGAM/IL16/CCR1/IL2RG/CCR5/CCR7/CXCR3/TNFRSF1B/SPP1/CCR4/CD40LG/CASP1/IL2RB/LTB/CCR6/TNF/CCL22/IL13RA1/CCL8/XCR1/CXCR2/IL15/LTA/CCL7/CCL5/CXCL9/IL6R/IL1R2/IL1B/CXCR5/CCL2/IL6ST/IL11
KIM_GLIS2_TARGETS_UP	KIM_GLIS2_TARGETS_UP	79	0.761415576887542	2.46766923018531	1e-10	1.86194331983806e-09	1.02322608139783e-09	2807	tags=59%, list=9%, signal=54%	FCGR2A/LUM/C3/LSP1/ADAM8/TGFBI/PDGFRA/FCER1G/HLA-DMB/SPON1/LILRB3/DCN/COL1A2/AIF1/CCR2/COL15A1/COL1A1/TNFSF13B/COL3A1/LTB/ADAMTS2/OSMR/EFEMP2/LTBP2/TLR2/HLA-DQB1/BCL2A1/FBN1/CMTM3/HLA-DMA/NID1/CD74/VCAM1/POSTN/CCL8/SPARC/ICAM1/COL4A1/VIM/COL18A1/IFITM3/PDGFRL/MMP14/CCL5/MGP/CCL2/PSMB9
REACTOME_PHOSPHORYLATION_OF_CD3_AND_TCR_ZETA_CHAINS	REACTOME_PHOSPHORYLATION_OF_CD3_AND_TCR_ZETA_CHAINS	24	0.896129203687146	2.46515340742717	1e-10	1.86194331983806e-09	1.02322608139783e-09	1938	tags=92%, list=6%, signal=86%	CD4/PTPRC/PTPN22/CD247/PAG1/CD3E/LCK/HLA-DPA1/CD3G/HLA-DRA/CSK/HLA-DPB1/CD3D/TRBV7-9/HLA-DRB1/TRAV19/HLA-DQA1/TRBV12-3/TRAV29DV5/HLA-DQB2/HLA-DQA2/TRAV8-4
REACTOME_ROLE_OF_PHOSPHOLIPIDS_IN_PHAGOCYTOSIS	REACTOME_ROLE_OF_PHOSPHOLIPIDS_IN_PHAGOCYTOSIS	81	0.75875991921154	2.4634312314901	1e-10	1.86194331983806e-09	1.02322608139783e-09	4591	tags=79%, list=15%, signal=67%	FCGR2A/FCGR3A/PLCG2/CD247/PLD4/IGHV4-34/SYK/FCGR1A/CD3G/PLPP4/IGHV3-48/IGHG2/IGHV3-7/IGHV2-5/IGHG1/IGHV4-59/IGLV3-25/IGHV1-46/IGHV3-11/IGHV3-23/IGHV4-39/IGHV2-70/IGHV3-13/IGKV2-28/IGHG4/IGKV2D-30/IGKV1-5/IGLC3/IGHV3-30/IGLV1-51/IGHV1-69/IGKV2-30/IGLC2/IGHV3-53/IGLV1-47/IGKV4-1/IGKV3-20/IGLV2-14/IGLV3-21/IGKV1-16/IGLV3-19/IGKV1D-16/IGKV2D-28/IGLV1-44/IGLV6-57/IGLV1-40/IGHV1-2/IGLV2-11/IGLV2-8/IGKV…
SMID_BREAST_CANCER_NORMAL_LIKE_UP	SMID_BREAST_CANCER_NORMAL_LIKE_UP	473	0.694738240409324	2.46335576146534	1e-10	1.86194331983806e-09	1.02322608139783e-09	3397	tags=57%, list=11%, signal=51%	ARHGAP4/MS4A6A/CD4/SLA/FYB1/DOCK2/THEMIS2/PTPRC/BTK/CD1D/LCP2/EVI2B/AOAH/BIN2/ITGA4/MAP4K1/NCKAP1L/C3/CORO1A/RAC2/GLIPR1/CFI/ARHGAP25/F13A1/DOK2/CLEC10A/NCF4/CPVL/PIK3CD/PTPN22/PDGFRA/CD37/WIPF1/IRF8/ITGAL/SP140/NCF1/CD247/STK10/ZAP70/SIGLEC1/CD180/TRAF3IP3/MRC1/C1S/IL2RG/ARHGAP15/C1R/SP110/LILRB3/CIITA/LCK/DCN/GVINP1/GZMK/CCR7/PRF1/ACAP1/AIF1/CD96/SH2D1A/IL21R/LST1/TRAT1/SKAP2/SRGN/HLA-DPA1/PRKC…
VERHAAK_GLIOBLASTOMA_MESENCHYMAL	VERHAAK_GLIOBLASTOMA_MESENCHYMAL	214	0.714121649261667	2.46198	1e-10	1.86194331983806e-09	1.02322608139783e-09	4266	tags=61%, list=14%, signal=53%	ALOX5/ITGB2/LAPTM5/LAIR1/CD4/SLAMF8/THEMIS2/PTPRC/LCP1/CYTH4/MYO1F/LCP2/FCGR2A/ITGA4/FCGR2B/RAC2/PTPN6/NCF4/FPR3/ITGAM/LILRB2/MS4A4A/TGFBI/PTPN22/SIGLEC9/WIPF1/DOK3/TRPM2/SIGLEC7/CCR5/LILRB3/ICAM3/COL1A2/MSR1/TNFRSF1B/STAB1/HK3/SERPINA1/COL1A1/CASP1/FOLR2/TLR4/TRIM22/CYTIP/COL5A1/CHI3L1/CNN2/COL8A2/DAB2/SLC11A1/EFEMP2/ADAM12/SH2B3/DRAM1/TNFAIP8/LTBP2/RAB27A/TLR2/ARPC1B/NCF2/C5AR1/IFI30/MCUB/TYMP/…
REACTOME_TRANSLOCATION_OF_ZAP_70_TO_IMMUNOLOGICAL_SYNAPSE	REACTOME_TRANSLOCATION_OF_ZAP_70_TO_IMMUNOLOGICAL_SYNAPSE	21	0.910251058171532	2.45864387180838	1e-10	1.86194331983806e-09	1.02322608139783e-09	1938	tags=95%, list=6%, signal=89%	CD4/PTPN22/CD247/ZAP70/CD3E/LCK/HLA-DPA1/CD3G/HLA-DRA/HLA-DPB1/CD3D/TRBV7-9/HLA-DRB1/TRAV19/HLA-DQA1/TRBV12-3/TRAV29DV5/HLA-DQB2/HLA-DQA2/TRAV8-4
FARMER_BREAST_CANCER_CLUSTER_4	FARMER_BREAST_CANCER_CLUSTER_4	19	0.926278729901482	2.44440966669891	1e-10	1.86194331983806e-09	1.02322608139783e-09	1224	tags=79%, list=4%, signal=76%	CDH11/COL1A2/PCOLCE/FAP/COL5A2/COL3A1/CTSK/COL5A1/ADAM12/THBS2/AEBP1/FBN1/SERPINF1/NID2/SPARC
KEGG_PRIMARY_IMMUNODEFICIENCY	KEGG_PRIMARY_IMMUNODEFICIENCY	35	0.830294765505533	2.4435874161769	1e-10	1.86194331983806e-09	1.02322608139783e-09	2255	tags=69%, list=7%, signal=64%	CD4/PTPRC/BTK/JAK3/ZAP70/IL2RG/CD3E/CIITA/LCK/RFX5/IL7R/ADA/CD40LG/CD19/CD3D/CD8A/TNFRSF13C/TAP1/ICOS/BLNK/CD79A/CD8B/DCLRE1C/TAP2
JAATINEN_HEMATOPOIETIC_STEM_CELL_DN	JAATINEN_HEMATOPOIETIC_STEM_CELL_DN	231	0.707543264377583	2.44343132520245	1e-10	1.86194331983806e-09	1.02322608139783e-09	3374	tags=53%, list=11%, signal=47%	ITGB2/CYBB/MS4A6A/HCK/FYB1/IL10RA/CD1D/MPEG1/CD163/FCGR2A/ITGB2-AS1/CD86/PIK3R5/F13A1/DOK2/CLEC10A/CPVL/ITGAM/TGFBI/CD247/FCER1G/ZAP70/CCR1/FGR/GPR65/LCK/GZMK/CCR7/PRF1/MMP9/IL21R/IGSF6/TYROBP/TRAT1/FPR1/IL7R/THEMIS/CD28/MNDA/SERPINA1/NPL/DENND2D/PYHIN1/IL2RB/CD2/ARL4C/SAMD3/TRBC1/LY9/FGL2/LILRA5/RASGRP1/PLXDC1/GIMAP4/PCSK5/SLFN5/GNLY/CXCL16/CAMK4/JAZF1/GZMH/FCN1/CHI3L1/CD3D/CD8A/CST7/CX3CR1/QPCT…
REACTOME_PD_1_SIGNALING	REACTOME_PD_1_SIGNALING	25	0.882653255133785	2.44252115196925	1e-10	1.86194331983806e-09	1.02322608139783e-09	1938	tags=88%, list=6%, signal=82%	CD4/PTPN6/CD247/CD3E/LCK/HLA-DPA1/CD3G/HLA-DRA/PDCD1LG2/CSK/HLA-DPB1/CD3D/PDCD1/TRBV7-9/HLA-DRB1/TRAV19/HLA-DQA1/TRBV12-3/TRAV29DV5/HLA-DQB2/HLA-DQA2/TRAV8-4
QI_PLASMACYTOMA_UP	QI_PLASMACYTOMA_UP	247	0.706493292140889	2.44244845837519	1e-10	1.86194331983806e-09	1.02322608139783e-09	4355	tags=59%, list=14%, signal=51%	ITGB2/CSF1R/CD4/SLA/HCK/CD53/ADCY7/LCP1/PLEK/PSTPIP1/RAC2/RGL1/PLXNC1/PTPN6/LSP1/NFAM1/RASSF4/CD37/IRF8/SP140/STK10/ZAP70/CCR1/SNX10/FGR/IL2RG/TGM2/CCR5/CD3E/CIITA/LCK/ABI3/SH2D1A/IL21R/LST1/TRAT1/HCLS1/CCR2/SLAMF1/CD22/IL27RA/ALOX5AP/TNFAIP2/CD3G/CASP1/LY86/IL2RB/TNFSF13B/MARCO/ITGB7/FGL2/CARD11/PLCL2/SH3BP2/STAP1/GPSM3/CD19/DOK1/LTB/DAPP1/CNN2/CD244/PTGS1/GRB2/ITGB1/CD3D/CST7/FAS/VAV1/FLT3/TNF/…
LINDGREN_BLADDER_CANCER_CLUSTER_2B	LINDGREN_BLADDER_CANCER_CLUSTER_2B	384	0.692439605771462	2.43976211185086	1e-10	1.86194331983806e-09	1.02322608139783e-09	3607	tags=53%, list=12%, signal=47%	CYBB/LAPTM5/FYB1/LAT2/C3AR1/DOCK2/FERMT3/IL10RA/PTPN7/LCP1/CYTH4/MYO1F/LCP2/EVI2B/SAMSN1/LUM/ITGA4/FCGR2B/PARVG/C4A/JAK3/RAC2/GLIPR1/PREX1/RGL1/CLEC10A/ARHGAP30/PIK3CD/MS4A4A/MIAT/PIM2/PDGFRA/IL16/ITGAL/ZAP70/MMP2/C1S/IL2RG/ARHGAP15/C1R/MFNG/PPP1R18/LCK/COL1A2/RHOH/PCOLCE/AIF1/COLEC12/SRGN/IL7R/IL27RA/CELF2/CPXM1/STMN3/ALOX5AP/PXDN/COL15A1/HLA-DRA/ST6GAL1/CXCR4/EVI2A/ARL4C/FOLR2/KLRG1/SERPING1/CO…
GAURNIER_PSMD4_TARGETS	GAURNIER_PSMD4_TARGETS	70	0.766202362083552	2.43940934204002	1e-10	1.86194331983806e-09	1.02322608139783e-09	3245	tags=70%, list=11%, signal=63%	C3AR1/CD86/C3/IL16/CCR1/HLA-DMB/IL12RB1/CCR5/CCR7/HLA-DOA/IL21R/HLA-DPA1/HLA-DRA/IL10/HLA-DPB1/CXCL16/HLA-DPB2/HLA-G/TNF/HLA-DQB1/C5AR1/IL13RA1/HLA-DRB1/HLA-DMA/IL18R1/IL17RA/HLA-DQA1/CCL8/CCL18/HLA-DQB2/IFNGR1/CCR3/CCL7/CXCL13/C2/HLA-A/CCL5/CXCL9/CXCL6/CCL19/TGFB1/CCL20/CCL13/IL1R2/CCL2/IL12B/HLA-F/HLA-DRB5/HLA-B
ONO_AML1_TARGETS_DN	ONO_AML1_TARGETS_DN	41	0.810248344474344	2.43893365491395	1e-10	1.86194331983806e-09	1.02322608139783e-09	3034	tags=73%, list=10%, signal=66%	CD84/TNFSF8/SLAMF6/CCR5/CCR7/CXCR3/CCR2/CXCR4/CD2/SELL/IL10/SLFN12/IRF4/SLFN12L/IL17RA/IL4R/ITGAE/RUNX3/CCR8/FFAR2/ADGRE5/RUNX2/CCL5/CDK6/SOCS2/TCF3/IGFBP4/TNFRSF25/PARP1/RBL1
WILENSKY_RESPONSE_TO_DARAPLADIB	WILENSKY_RESPONSE_TO_DARAPLADIB	30	0.855182715088983	2.43703278040204	1e-10	1.86194331983806e-09	1.02322608139783e-09	2763	tags=83%, list=9%, signal=76%	ITGB2/CYBB/LAIR1/CD4/EVI2B/BIN2/NCF1/CCR1/ARRB2/PLA2G7/MMP9/CXCR3/CCR2/HMOX1/CD48/NPL/DENND2D/EVI2A/PTAFR/CTSS/CHI3L1/HLA-DMA/CCL5/APOE/GM2A
HOLLERN_EMT_BREAST_TUMOR_UP	HOLLERN_EMT_BREAST_TUMOR_UP	134	0.720810797509111	2.43540917403467	1e-10	1.86194331983806e-09	1.02322608139783e-09	4060	tags=60%, list=13%, signal=52%	CSF1R/VSIG4/FCGR2B/GLIPR1/F13A1/LSP1/PDGFRA/GPR34/SNX20/MRC1/CYSLTR1/DCN/PCOLCE/LOXL3/WAS/CCR2/IKBIP/DOK1/SPI1/CSGALNACT2/SEMA7A/MXRA8/DAB2/CFP/EFEMP2/C1QTNF6/ST3GAL2/RGS18/DDR2/ST8SIA4/NEK9/TRAF1/MCUB/HTRA3/CSF1/IL18R1/AP1S2/ENO3/CCL8/CHRNA1/LRP1/NRROS/EMP3/SNX6/VIM/SEC23A/LPAR1/P3H1/GNB4/B3GNT9/STK17B/NBL1/DNM1/TSPAN4/HLX/FN1/PLA2G15/FOLR3/EPB41L2/TTYH2/EHBP1L1/CLEC4C/NFATC1/NR2F1/AXL/LAMB1/FAM…
MORI_LARGE_PRE_BII_LYMPHOCYTE_DN	MORI_LARGE_PRE_BII_LYMPHOCYTE_DN	56	0.780732782179491	2.43495309223479	1e-10	1.86194331983806e-09	1.02322608139783e-09	2820	tags=66%, list=9%, signal=60%	LAT2/DOCK2/IL10RA/PTPRC/ADCY7/LCP1/PTPN6/IL4I1/WIPF1/IRF8/HLA-DMB/IL2RG/GPR65/SEMA4D/CD22/RASA3/LY86/GMIP/MS4A1/CD79B/CTSS/LTB/SAMHD1/HLA-DMA/CD74/VCAM1/GNS/IL4R/RGS14/BIRC3/CNR2/RIPOR2/PXK/SLC25A53/PIP4K2A/CXCR5/RGL2
YU_MYC_TARGETS_DN	YU_MYC_TARGETS_DN	54	0.780493697042158	2.43351679164106	1e-10	1.86194331983806e-09	1.02322608139783e-09	3487	tags=67%, list=11%, signal=59%	IL10RA/PTPRC/CD1D/IL4I1/CD37/HLA-DMB/MYO7A/PLD4/PRKCB/MNDA/CD2/EVL/MS4A1/LTB/SLFN12L/HLA-DOB/HLA-DQB1/HLA-DMA/CD74/GNS/ACP5/SPIB/ARHGEF1/IGLV4-3/BLK/RBMS1/ABCA1/GDI1/IGKV4-1/GAD1/OLFM1/SSPN/RGL2/GBP3/UNC93B1/GUCD1
BOSCO_TH1_CYTOTOXIC_MODULE	BOSCO_TH1_CYTOTOXIC_MODULE	111	0.729158347118175	2.42829407282314	1e-10	1.86194331983806e-09	1.02322608139783e-09	4312	tags=68%, list=14%, signal=59%	FCGR2B/RGL1/F13A1/IL4I1/CMKLR1/IL2RA/CCR5/GZMK/PRF1/SH2D1A/RHBDF2/TRAT1/SLAMF1/PRKCQ/SLA2/ENPP2/STAB1/CD28/MERTK/LILRB5/CD163L1/SAMD3/GIMAP4/IL10/GNLY/STAT4/RNASE2/IRF4/ARNT2/IDO1/GPR171/CD38/ADORA3/NKG7/CD300E/KLRD1/TXK/FAM20A/ADAM19/TNFSF18/P2RX5/APOL3/PTGER2/CCL8/CALHM6/RUNX3/IL15/TSHZ3/CTLA4/GAS6/CCL7/HAPLN3/CRABP1/CXCL9/GIMAP5/PLEKHO1/CDK6/HAMP/RRM2/MYBL1/MKI67/ANXA2R/IL12RB2/FFAR3/SOCS1/SDS…
KEGG_LEISHMANIA_INFECTION	KEGG_LEISHMANIA_INFECTION	69	0.757392899237198	2.41269788584385	1e-10	1.86194331983806e-09	1.02322608139783e-09	4064	tags=70%, list=13%, signal=60%	ITGB2/FCGR2A/ITGA4/FCGR3A/C3/PTPN6/NCF4/ITGAM/CR1/NCF1/HLA-DMB/HLA-DOA/HLA-DPA1/PRKCB/FCGR1A/HLA-DRA/TLR4/IL10/HLA-DPB1/CYBA/JAK1/ITGB1/TNF/TLR2/HLA-DOB/HLA-DQB1/NCF2/TGFB3/HLA-DRB1/JAK2/HLA-DMA/STAT1/HLA-DQA1/MYD88/IFNGR1/FCGR3B/HLA-DQA2/IRAK4/MAPK12/TGFB1/IL1B/ELK1/IL12B/IFNGR2/HLA-DRB5/NOS2/MAPK11/MAP3K7
REACTOME_FCGAMMA_RECEPTOR_FCGR_DEPENDENT_PHAGOCYTOSIS	REACTOME_FCGAMMA_RECEPTOR_FCGR_DEPENDENT_PHAGOCYTOSIS	142	0.713028312760189	2.41162304010394	1e-10	1.86194331983806e-09	1.02322608139783e-09	3775	tags=61%, list=12%, signal=54%	HCK/BTK/FCGR2A/FCGR3A/NCKAP1L/WIPF1/PLCG2/CD247/FGR/WAS/PLD4/IGHV4-34/SYK/FCGR1A/CD3G/PLPP4/IGHV3-48/FYN/IGHG2/IGHV3-7/GRB2/VAV1/CYFIP2/ARPC1B/ACTR3/IGHV2-5/ACTB/LYN/IGHG1/MYO5A/IGHV4-59/IGLV3-25/IGHV1-46/IGHV3-11/IGHV3-23/WASF1/IGHV4-39/IGHV2-70/ARPC5/IGHV3-13/LIMK1/IGKV2-28/IGHG4/IGKV2D-30/NCK1/IGKV1-5/MYO9B/IGLC3/ELMO2/IGHV3-30/IGLV1-51/IGHV1-69/IGKV2-30/IGLC2/IGHV3-53/IGLV1-47/IGKV4-1/IGKV3-2…
TURASHVILI_BREAST_LOBULAR_CARCINOMA_VS_DUCTAL_NORMAL_UP	TURASHVILI_BREAST_LOBULAR_CARCINOMA_VS_DUCTAL_NORMAL_UP	68	0.757846476256192	2.4085961089241	1e-10	1.86194331983806e-09	1.02322608139783e-09	3043	tags=69%, list=10%, signal=62%	PLXNC1/CCN4/WIPF1/COL8A1/ENPEP/COL1A2/TAGAP/THY1/COL1A1/SULF1/CXCR4/COL5A2/PLXDC1/COL3A1/MICAL2/COL11A1/SFRP2/COL5A1/COL6A3/BGN/HSPA6/ADAM12/THBS2/SMCHD1/MXRA5/C5AR1/AEBP1/FBN1/LRRC15/GPX8/AGTPBP1/POSTN/GNA13/LOX/SPARC/COL12A1/ASAP1/FNDC1/RAP2C/VCAN/FN1/SULF2/LAMB1/CD69/IFI44/ZEB1/ASPN
REACTOME_BINDING_AND_UPTAKE_OF_LIGANDS_BY_SCAVENGER_RECEPTORS	REACTOME_BINDING_AND_UPTAKE_OF_LIGANDS_BY_SCAVENGER_RECEPTORS	97	0.723136224054127	2.39263097536586	1e-10	1.86194331983806e-09	1.02322608139783e-09	4645	tags=73%, list=15%, signal=62%	CD163/COL1A2/COLEC12/IGHV4-34/MSR1/STAB1/COL1A1/IGHV3-48/MARCO/COL3A1/IGHV3-7/IGHV2-5/APOL1/IGHV4-59/IGLV3-25/IGHV1-46/IGHV3-11/IGHV3-23/IGHV4-39/LRP1/IGHV2-70/SPARC/COL4A1/IGHV3-13/IGKV2-28/IGKV2D-30/IGHA2/IGKV1-5/IGLC3/SAA1/IGHV3-30/IGLV1-51/IGHV1-69/IGKV2-30/IGLC2/IGHA1/IGHV3-53/SSC5D/IGLV1-47/IGKV4-1/IGKV3-20/IGLV2-14/IGLV3-21/IGKV1-16/IGLV3-19/IGKV1D-16/IGKV2D-28/IGLV1-44/IGLV6-57/CALR/IGLV1…
ICHIBA_GRAFT_VERSUS_HOST_DISEASE_D7_UP	ICHIBA_GRAFT_VERSUS_HOST_DISEASE_D7_UP	108	0.718999050257887	2.39139779569757	1e-10	1.86194331983806e-09	1.02322608139783e-09	3330	tags=58%, list=11%, signal=52%	HCK/CD53/MPEG1/LCP2/C1QC/IRF8/HLA-DMB/C1QB/SNX10/PLD4/TYROBP/MSR1/MNDA/HLA-DRA/MS4A4E/LY86/MARCO/FGL2/LILRA5/GIMAP4/CTSS/RNASE2/IRF7/CYBA/PTGS1/ADGRE1/FAS/SLC11A1/CDC42SE2/HLA-DQB1/BCL2A1/SAMHD1/NEK9/FLOT1/IL18BP/HLA-DMA/CD74/IL18R1/VCAM1/STAT1/TAP1/ICAM1/COL4A1/GBP2/TMSB4X/CCL7/IFI27L2/PTPN1/CXCL9/TMSB10/TAPBP/PKM/TAP2/CD14/IFIT3/CCL2/PSMB9/GBP3/SHISA5/RPS6KC1/SOCS1/ITPK1/IL6ST
BOYAULT_LIVER_CANCER_SUBCLASS_G5_DN	BOYAULT_LIVER_CANCER_SUBCLASS_G5_DN	27	0.851178304987989	2.39133617993053	1e-10	1.86194331983806e-09	1.02322608139783e-09	2898	tags=78%, list=9%, signal=70%	LAPTM5/IL10RA/THEMIS2/WIPF1/TGM2/HLA-DPA1/CELF2/ARL4C/HLA-DPB1/SEL1L3/CYBA/DAB2/STAT1/EMP3/ICAM1/PTGER4/SIRPA/RAB31/ARHGDIB/IFI44/IFI16
VECCHI_GASTRIC_CANCER_ADVANCED_VS_EARLY_UP	VECCHI_GASTRIC_CANCER_ADVANCED_VS_EARLY_UP	171	0.698172513375749	2.37746212747081	1e-10	1.86194331983806e-09	1.02322608139783e-09	4881	tags=63%, list=16%, signal=53%	ALOX5/C3AR1/CD163/HAVCR2/PIK3R5/COL10A1/CCN4/COL8A1/SNX10/CDH11/RARRES1/CHST11/PLA2G7/COL1A2/NREP/MSR1/SPP1/COL15A1/SULF1/ARL4C/FAP/COL5A2/COL11A1/SFRP2/ADAMTS2/BGN/DAB2/PCED1B/FSTL1/ADAM12/THBS2/LTBP2/DDR2/TLR2/CEP170/CDK14/HLA-DQB1/CCDC88A/SFMBT2/FBN1/CMTM3/ITGBL1/IGFBP3/EPHA4/MMP11/NID2/LOX/SPARC/PLAU/MAFB/SLC1A3/NTM/COL12A1/BICD1/COL4A1/RBMS1/PLXDC2/GNB4/SLC5A3/NOX4/MOXD1/PLOD2/FNDC1/DSE/BCAT…
PID_TCR_PATHWAY	PID_TCR_PATHWAY	65	0.749570322507169	2.3748591912221	1e-10	1.86194331983806e-09	1.02322608139783e-09	4010	tags=66%, list=13%, signal=58%	CD4/FYB1/PTPRC/LCP2/MAP4K1/CD86/PTPN6/CD247/ZAP70/PAG1/CD3E/LCK/WAS/PRKCB/PRKCQ/SLA2/CD28/CD3G/HLA-DRA/CSK/CARD11/RASGRP1/FYN/SH3BP2/GRAP2/GRB2/CD3D/VAV1/ITK/CBL/RASSF5/HLA-DRB1/NCK1/PLCG1/NRAS/DBNL/PRKCA/MALT1/SOS1/SHC1/CHUK/RASGRP2/CD80
REACTOME_INTERFERON_GAMMA_SIGNALING	REACTOME_INTERFERON_GAMMA_SIGNALING	87	0.725112007854468	2.37331920327816	1e-10	1.86194331983806e-09	1.02322608139783e-09	3245	tags=61%, list=11%, signal=55%	PTPN6/IRF8/CIITA/HLA-DPA1/FCGR1A/HLA-DRA/GBP5/TRIM22/PTAFR/HLA-DPB1/IRF5/IRF7/JAK1/IRF4/HLA-G/HLA-DQB1/IFI30/HLA-DRB1/JAK2/VCAM1/STAT1/HLA-DQA1/PTPN2/OAS2/TRIM38/ICAM1/HLA-DQB2/OAS3/IFNGR1/GBP2/OASL/HLA-DQA2/NCAM1/PTPN1/HLA-A/GBP1/TRIM14/TRIM68/IRF2/GBP4/PIAS1/PML/TRIM62/TRIM17/HLA-F/GBP3/PRKCD/IFNGR2/TRIM25/HLA-DRB5/SOCS1/SP100/HLA-B
PID_CD8_TCR_PATHWAY	PID_CD8_TCR_PATHWAY	53	0.763223150201248	2.37144958259866	1e-10	1.86194331983806e-09	1.02322608139783e-09	4010	tags=68%, list=13%, signal=59%	PTPRC/LCP2/CD86/PTPN6/CD247/ZAP70/PAG1/CD3E/LCK/PRF1/PRKCB/PRKCQ/CD28/CD3G/CSK/CARD11/RASGRP1/FYN/GRAP2/GRB2/CD3D/CD8A/VAV1/CBL/RASSF5/HLA-A/CD8B/PLCG1/NRAS/PRKCA/MALT1/SOS1/SHC1/CHUK/RASGRP2/CD80
FINETTI_BREAST_CANCER_KINOME_GREEN	FINETTI_BREAST_CANCER_KINOME_GREEN	16	0.935516739325593	2.36521919414451	1e-10	1.86194331983806e-09	1.02322608139783e-09	1464	tags=94%, list=5%, signal=89%	HCK/BTK/MAP4K1/JAK3/PIM2/STK10/ZAP70/FGR/LCK/PRKCB/PRKCQ/SYK/ITK/LYN/STK17B
SANA_RESPONSE_TO_IFNG_UP	SANA_RESPONSE_TO_IFNG_UP	69	0.740942343557971	2.36029414539658	1e-10	1.86194331983806e-09	1.02322608139783e-09	5060	tags=75%, list=17%, signal=63%	C1S/HLA-DPA1/CASP1/PLA1A/SERPING1/TRIM22/SAMD9L/PARP9/CFH/IDO1/PARP14/HLA-DQB1/ST8SIA4/SAMHD1/APOL1/HLA-DRB1/IL18BP/LAP3/HLA-DMA/CD74/DDX60/APOL3/STAT1/HLA-DQA1/OAS2/NLRC5/UBD/LGALS9/BST2/APOL4/HSD17B11/APOL2/HLA-A/CXCL9/DTX3L/GBP1/SSPN/UBE2L6/GBP3/MMP25/HLA-DRB5/HLA-B/GIMAP7/BATF2/IFI44L/CD274/VAMP5/HLA-E/CX3CL1/PLAAT4/CXCL10/CXCL11
MORI_IMMATURE_B_LYMPHOCYTE_UP	MORI_IMMATURE_B_LYMPHOCYTE_UP	48	0.766566022051231	2.35626644180202	1e-10	1.86194331983806e-09	1.02322608139783e-09	3487	tags=65%, list=11%, signal=57%	HCK/LAT2/IL10RA/PTPRC/ADCY7/PTPN6/HLA-DMB/GPR65/SEMA4D/SMAP2/GMIP/MS4A1/CTSS/CD72/SAMHD1/LYN/HLA-DMA/CD74/GNS/RGS14/BIRC3/TRAF3/CNR2/PXK/SLC25A53/PIP4K2A/PML/RGL2/JARID2/IGKV5-2/GUCD1
MORI_MATURE_B_LYMPHOCYTE_UP	MORI_MATURE_B_LYMPHOCYTE_UP	83	0.721103930800965	2.3531505441091	1e-10	1.86194331983806e-09	1.02322608139783e-09	3265	tags=59%, list=11%, signal=53%	LAT2/IL10RA/PTPRC/ADCY7/LCP1/PTPN6/NCF4/IRF8/HLA-DMB/IL2RG/GPR65/HLA-DOA/SMAP2/RASA3/SELL/MS4A1/SH3BP2/CTSS/EBI3/BARX1/HLA-DOB/SAMHD1/MEF2C/JAK2/HLA-DMA/CD74/TBC1D14/ETS1/PPM1M/RGS14/IFNGR1/ABCA1/ARHGEF3/PISD/RIPOR2/PXK/MAP2K1/CMTM6/MORF4L1/PIP4K2A/APOE/ADD1/CXCR5/SORL1/PHTF2/IL10RB/FCER2/IGKV5-2/MAN1A1
RASHI_RESPONSE_TO_IONIZING_RADIATION_6	RASHI_RESPONSE_TO_IONIZING_RADIATION_6	83	0.720694374390716	2.35181405452908	1e-10	1.86194331983806e-09	1.02322608139783e-09	3176	tags=60%, list=10%, signal=54%	LAPTM5/FERMT3/PTPRC/FCGR2B/SELPLG/IKZF1/RHOH/TYROBP/PDE7A/CCR2/CD48/CXCR4/EVI2A/PTP4A3/MS4A1/CD79B/SLFN12/CFP/IGHM/FAS/IFITM1/IGHV2-5/IGHV3-43/IL18R1/IGHV1-46/IGHV1-18/CCL8/IGLV4-3/ALDOC/EMP3/MSC/UBD/GBP2/SAA1/ACIN1/CXCL13/FMNL1/IGKV4-1/S100A9/CCL5/CXCL9/PLEKHO1/RAD51AP1/IL1R2/PIP4K2A/IGHV1-2/PSMB9/S100A8/IGKV5-2/UNC93B1
ONO_FOXP3_TARGETS_DN	ONO_FOXP3_TARGETS_DN	42	0.776176723884904	2.34789640434589	1e-10	1.86194331983806e-09	1.02322608139783e-09	3116	tags=69%, list=10%, signal=62%	CD84/HAVCR2/TNFSF8/SLAMF6/CASP1/CXCR4/FASLG/SELL/SLFN12/CXCR6/IRF4/SLFN12L/GPR171/GZMA/IL17RA/IL4R/RUNX3/FFAR2/RBL2/RUNX2/EOMES/CCL5/CDK6/TCF3/IGFBP4/TNFRSF25/PARP1/RBL1/HNRNPA1
REACTOME_SCAVENGING_OF_HEME_FROM_PLASMA	REACTOME_SCAVENGING_OF_HEME_FROM_PLASMA	68	0.738721983259302	2.34781443234363	1e-10	1.86194331983806e-09	1.02322608139783e-09	4591	tags=81%, list=15%, signal=69%	CD163/IGHV4-34/IGHV3-48/IGHV3-7/IGHV2-5/APOL1/IGHV4-59/IGLV3-25/IGHV1-46/IGHV3-11/IGHV3-23/IGHV4-39/LRP1/IGHV2-70/IGHV3-13/IGKV2-28/IGKV2D-30/IGHA2/IGKV1-5/IGLC3/IGHV3-30/IGLV1-51/IGHV1-69/IGKV2-30/IGLC2/IGHA1/IGHV3-53/IGLV1-47/IGKV4-1/IGKV3-20/IGLV2-14/IGLV3-21/IGKV1-16/IGLV3-19/IGKV1D-16/IGKV2D-28/IGLV1-44/IGLV6-57/IGLV1-40/IGHV1-2/IGLV2-11/IGLV2-8/IGKV1-39/IGKV3-15/IGKV1D-39/IGKV5-2/IGKV3D-20/…
TURASHVILI_BREAST_LOBULAR_CARCINOMA_VS_LOBULAR_NORMAL_DN	TURASHVILI_BREAST_LOBULAR_CARCINOMA_VS_LOBULAR_NORMAL_DN	74	0.72981692892877	2.3459266495237	1e-10	1.86194331983806e-09	1.02322608139783e-09	3043	tags=62%, list=10%, signal=56%	LCP2/COL10A1/CCN4/WIPF1/COL8A1/MMP2/COL1A2/TAGAP/SPP1/COL1A1/CXCR4/COL5A2/COL3A1/COL11A1/SFRP2/COL5A1/TMEM119/COL6A3/BGN/ADAM12/BTN3A3/THBS2/MXRA5/C5AR1/AEBP1/FBN1/LRRC15/TACC3/POSTN/RFTN1/MMP11/GNA13/LOX/COL12A1/COL4A1/ASAP1/FNDC1/INVS/VCAN/FN1/SULF2/GMFB/LAMB1/IFI44/COL4A2/ASPN
HESS_TARGETS_OF_HOXA9_AND_MEIS1_DN	HESS_TARGETS_OF_HOXA9_AND_MEIS1_DN	79	0.723850296009314	2.34592403536621	1e-10	1.86194331983806e-09	1.02322608139783e-09	3256	tags=58%, list=11%, signal=52%	CYBB/CSF1R/MS4A6A/HCK/C3AR1/PLEK/MPEG1/LSP1/TGFBI/TRPV2/FGR/MRC1/CCR5/CD300LF/MMP9/CSF2RB/FPR1/MSR1/FCGR1A/MERTK/LILRA5/CTSS/RNASE2/DAB2/SLC11A1/SLFN12L/TLR2/CLEC7A/SAMHD1/C5AR1/PLSCR1/FPR2/GPR137B/FFAR2/LCN2/SIRPA/LIPA/AQP9/VCAN/CLEC4C/IL1R2/GRK5/IL1B/ANXA4/EHD1/PSAP
REACTOME_INTERLEUKIN_10_SIGNALING	REACTOME_INTERLEUKIN_10_SIGNALING	46	0.765843940000061	2.33924601039091	1e-10	1.86194331983806e-09	1.02322608139783e-09	3015	tags=67%, list=10%, signal=61%	IL10RA/CD86/CCR1/CCR5/FPR1/CCR2/TNFRSF1B/IL10/PTAFR/JAK1/TNF/CCL22/CSF1/IL1R1/ICAM1/TNFRSF1A/CCL5/CCL19/CCL20/LIF/STAT3/IL1R2/TYK2/IL1B/CCL3L1/CCL3L3/CCL2/IL12B/IL10RB/FCER2/CCL4
WINTER_HYPOXIA_DN	WINTER_HYPOXIA_DN	49	0.756468564401464	2.33481326563387	1e-10	1.86194331983806e-09	1.02322608139783e-09	2245	tags=57%, list=7%, signal=53%	DOCK2/PTPRC/EVI2B/ITGB2-AS1/NCKAP1L/IKZF1/IL16/TLR7/IRF8/ARHGAP15/ANKRD44/RESF1/CELF2/ENPP2/CD48/CD28/EVI2A/RUBCNL/INPP5D/FBLN5/ARHGEF6/HLA-DOB/SYNRG/FLI1/GIMAP1/RIPOR2/CD79A/CCL19
PID_IL12_2PATHWAY	PID_IL12_2PATHWAY	63	0.738516443827834	2.33311824708995	1e-10	1.86194331983806e-09	1.02322608139783e-09	4788	tags=71%, list=16%, signal=60%	CD4/CD247/IL2RA/IL2RG/IL12RB1/CCR5/CD3E/LCK/CD3G/HLA-DRA/IL2RB/FASLG/STAT5A/STAT4/CD3D/CD8A/GZMA/HLA-DRB1/JAK2/IL18R1/STAT1/IL18RAP/MAP2K6/IL1R1/HLX/EOMES/HLA-A/CD8B/STAT3/TYK2/IL1B/IL12B/IL12RB2/CCL4/SOCS1/GZMB/NOS2/ATF2/RIPK2/RELB/NFKB2/MTOR/MAPK14/STAT6/TBX21
REACTOME_CELL_SURFACE_INTERACTIONS_AT_THE_VASCULAR_WALL	REACTOME_CELL_SURFACE_INTERACTIONS_AT_THE_VASCULAR_WALL	193	0.678709669571495	2.32692517329056	1e-10	1.86194331983806e-09	1.02322608139783e-09	3775	tags=53%, list=12%, signal=47%	ITGB2/CD84/ITGA4/JAML/SLC7A7/SELPLG/ITGAX/PTPN6/DOK2/ITGAM/ITGAL/FCER1G/LCK/SPN/COL1A2/IGHV4-34/CD48/MERTK/COL1A1/CD2/IGHV3-48/SIRPG/SELL/FYN/INPP5D/IGHV3-7/CD244/GRB2/ITGB1/IGHM/CEACAM3/IGHV2-5/LYN/CD74/IGHV4-59/IGLV3-25/IGHV1-46/IGHV3-11/IGHV3-23/TREM1/IGHV4-39/IGHV2-70/SELP/PECAM1/VPREB3/SLC16A1/SLC16A3/IGHV3-13/SLC7A6/CD177/IGKV2-28/IGKV2D-30/TNFRSF10A/IGHA2/IGKV1-5/JAM2/IGLC3/GAS6/IGHV3-30/I…
BROWNE_INTERFERON_RESPONSIVE_GENES	BROWNE_INTERFERON_RESPONSIVE_GENES	64	0.736661666664214	2.32646543458116	1e-10	1.86194331983806e-09	1.02322608139783e-09	5108	tags=75%, list=17%, signal=63%	THEMIS2/RGL1/SP110/CASP1/APOBEC3G/TRIM22/IRF7/KIF5C/IDO1/SAMHD1/IFI30/PLSCR1/TYMP/STAT1/CCL8/OAS2/MYD88/TAP1/IL15/IFIT2/RABGAP1L/XAF1/BST2/RBCK1/GBP2/IFIT5/OASL/NMI/GBP1/TRIM14/MX2/IFIT3/PML/IFI44/UBE2L6/PSMB9/HLA-F/IFI27/SP100/RSAD2/TLR3/IL15RA/IFI44L/TRIM21/PDZD2/PLAAT4/CXCL10/MELK
ALTEMEIER_RESPONSE_TO_LPS_WITH_MECHANICAL_VENTILATION	ALTEMEIER_RESPONSE_TO_LPS_WITH_MECHANICAL_VENTILATION	120	0.692969309266189	2.31961641736999	1e-10	1.86194331983806e-09	1.02322608139783e-09	3211	tags=51%, list=11%, signal=46%	CYBB/MS4A6A/SLA/PLEK/LCP2/FCGR2A/F13A1/IL4I1/ITGAM/TFEC/FCER1G/CCR1/GPR65/LILRB3/PLA2G7/LST1/CSF2RB/CCR2/CSF3R/FCGR1A/TNFAIP2/FGL2/SELL/STAT2/SLFN12/IRF7/OSMR/EBI3/GDA/SLFN12L/SLC26A4/TLR2/BCL2A1/C5AR1/STAT1/FPR2/SELP/OAS2/MEFV/SLC15A3/CLEC6A/CLEC4D/IL15/IFIT2/OAS3/BST1/GBP2/SAA1/CLEC4E/VCAN/CXCL6/CCL20/CD14/IL1R2/THBS1/RAB20/IL1B/CCL2/CCL4/GBP3/PFKFB3
VALK_AML_CLUSTER_5	VALK_AML_CLUSTER_5	31	0.806670885535497	2.31309599054458	1e-10	1.86194331983806e-09	1.02322608139783e-09	3433	tags=81%, list=11%, signal=72%	LILRB1/CD86/LILRB2/RASSF4/CCR1/SIGLEC7/TLR8/LILRB3/LILRA1/SIRPB1/PILRA/PTAFR/TYMP/GNS/UBE2D1/MAFB/SLC15A3/CAMK1/VCAN/NOD2/IFNGR2/STS/PSAP/VDR/EPB41L3
KEGG_NATURAL_KILLER_CELL_MEDIATED_CYTOTOXICITY	KEGG_NATURAL_KILLER_CELL_MEDIATED_CYTOTOXICITY	127	0.686023961264728	2.31195605920087	1e-10	1.86194331983806e-09	1.02322608139783e-09	3628	tags=50%, list=12%, signal=45%	ITGB2/LCP2/FCGR3A/PIK3R5/RAC2/PTPN6/PIK3CD/PLCG2/ITGAL/CD247/FCER1G/ZAP70/LCK/PRF1/PTK2B/SH2D1A/TYROBP/PIK3CG/PRKCB/SYK/CD48/FASLG/MICB/FYN/IFNAR2/NFATC4/SH3BP2/HLA-G/CD244/GRB2/TNFRSF10C/FAS/VAV1/TNF/KLRD1/BID/NCR1/KLRK1/ICAM1/NFATC3/IFNGR1/FCGR3B/TNFRSF10A/KIR2DS4/KIR2DL4/MAP2K1/HLA-A/VAV3/NFATC1/SH2D1B/ICAM2/PLCG1/NRAS/TNFRSF10B/IFNGR2/HLA-B/NFAT5/GZMB/PRKCA/SOS1/KIR2DL1/SHC1/KIR2DL3/NCR3
KEGG_HEMATOPOIETIC_CELL_LINEAGE	KEGG_HEMATOPOIETIC_CELL_LINEAGE	81	0.711380959448802	2.30960812323166	1e-10	1.86194331983806e-09	1.02322608139783e-09	3446	tags=56%, list=11%, signal=49%	CSF1R/CD4/CD1D/ITGA4/ITGAM/CR1/CD37/IL2RA/CD33/CD3E/IL7R/CD22/CSF3R/FCGR1A/CD3G/HLA-DRA/CD2/MS4A1/CD19/CD3D/CD8A/FLT3/TNF/CD7/CD38/CD1E/CD1C/HLA-DRB1/CSF1/ANPEP/IL4R/CD1A/IL1R1/CD1B/CD8B/IL6R/CD14/TPO/IL1R2/IL1B/KITLG/FCER2/TFRC/HLA-DRB5/IL11
VILIMAS_NOTCH1_TARGETS_UP	VILIMAS_NOTCH1_TARGETS_UP	53	0.742005943726708	2.30552451805537	1e-10	1.86194331983806e-09	1.02322608139783e-09	4786	tags=68%, list=16%, signal=57%	IL10RA/CD86/ZAP70/IL2RA/LCK/CCR7/TRAT1/IL7R/CD28/THY1/CD3G/CD2/CARD11/P2RY10/IRF7/CD3D/CD7/GZMA/BCL2A1/TRAF1/CD74/ICAM1/BIRC3/CTLA4/TOX/BIRC2/CCL5/NFATC1/CD69/IL12B/GZMB/RELB/CD80/NFKB2/TNFRSF18/CX3CL1
REACTOME_INTEGRIN_CELL_SURFACE_INTERACTIONS	REACTOME_INTEGRIN_CELL_SURFACE_INTERACTIONS	83	0.706171315876922	2.30442151985533	1e-10	1.86194331983806e-09	1.02322608139783e-09	4448	tags=57%, list=15%, signal=49%	ITGB2/LUM/ITGA4/COL10A1/ITGAX/ITGAM/ITGAL/COL8A1/ICAM3/COL1A2/SPP1/COL1A1/COL5A2/ITGB7/COL3A1/COL16A1/COL5A1/COL6A3/COL8A2/ITGB1/FBN1/KDR/VCAM1/COL6A1/PECAM1/ITGAE/ITGA11/TNC/ICAM1/COL4A1/JAM2/COL18A1/ITGAD/FN1/ITGA8/COL6A2/JAM3/THBS1/COL4A2/ICAM2/COL7A1/ITGB6/COL6A5/CD47/AGRN/IBSP/ITGA3
BASSO_CD40_SIGNALING_UP	BASSO_CD40_SIGNALING_UP	102	0.695139874562368	2.30229284342891	1e-10	1.86194331983806e-09	1.02322608139783e-09	4743	tags=64%, list=16%, signal=54%	LAPTM5/PLEK/NCKAP1L/RAC2/PLXNC1/PIK3CD/ADAM8/STK10/TMC6/CCR7/PTK2B/VOPP1/SRGN/SLAMF1/TNFAIP2/GPR183/PTP4A3/STAT5A/PHACTR1/HLA-DPB1/IRF5/IRF4/FCMR/SH2B3/TNF/TNFAIP8/RAB27A/HLA-DQB1/BCL2A1/CCL22/NCF2/TRAF1/PTPRE/LYN/IFI30/IGHG1/HLA-DRB1/ARHGEF2/MEF2C/HLA-DMA/CD74/STAT1/HLA-DQA1/BATF/TAP1/ICAM1/LTA/TMSB4X/NFKBIE/HTR3A/LGALS1/IL1B/HSP90B1/CXCR5/HLA-F/CCL4/EHD1/ARID5B/CFLAR/BCL2/NFKB2/MAPKAPK2/IRF9/UN…
MARSON_FOXP3_TARGETS_STIMULATED_UP	MARSON_FOXP3_TARGETS_STIMULATED_UP	29	0.808905331285095	2.29950905840847	1e-10	1.86194331983806e-09	1.02322608139783e-09	2537	tags=62%, list=8%, signal=57%	EVI2B/PTPN22/ZAP70/THEMIS/TNFSF14/LPXN/CYTIP/ITK/GPR171/JAK2/SLC25A24/BTLA/POU2AF1/PTGER4/CRTAM/MBP/PHF6/ADAM10
TAKEDA_TARGETS_OF_NUP98_HOXA9_FUSION_3D_DN	TAKEDA_TARGETS_OF_NUP98_HOXA9_FUSION_3D_DN	29	0.808704040349839	2.2989368402377	1e-10	1.86194331983806e-09	1.02322608139783e-09	3101	tags=69%, list=10%, signal=62%	ALOX5/CD163/FCGR2A/FCGR2B/CLEC10A/TGFBI/IL7R/ENTPD1/ADGRG3/ETS1/MAFB/APOL4/HGF/OSM/CCL7/ATP10D/S100A9/LIF/S100A8/PLPP1
REACTOME_COLLAGEN_DEGRADATION	REACTOME_COLLAGEN_DEGRADATION	64	0.727778767455181	2.29841217905849	1e-10	1.86194331983806e-09	1.02322608139783e-09	3248	tags=58%, list=11%, signal=52%	COL10A1/COL8A1/MMP2/COL1A2/MMP12/MMP9/COL15A1/COL1A1/MMP7/COL5A2/COL3A1/COL16A1/COL11A1/CTSK/COL5A1/COL6A3/COL8A2/MMP11/MMP10/COL6A1/MMP19/COL12A1/COL4A1/COL26A1/ADAM17/COL18A1/PHYKPL/MMP14/MMP20/MMP3/COL6A2/CTSB/TMPRSS6/ADAM10/COL4A2/COL7A1/COL6A5
PICCALUGA_ANGIOIMMUNOBLASTIC_LYMPHOMA_UP	PICCALUGA_ANGIOIMMUNOBLASTIC_LYMPHOMA_UP	206	0.66830228836884	2.29773822386527	1e-10	1.86194331983806e-09	1.02322608139783e-09	5594	tags=60%, list=18%, signal=49%	SLAMF8/SLCO2B1/LUM/C4A/C3/RGL1/CCN4/C1QC/CMKLR1/PDGFRA/RASSF4/TMEM176B/C1QB/CDH11/C1S/C1R/TMEM176A/ADAMDEC1/COL1A2/MMP9/PCOLCE/P2RY13/CFB/PLA2G2D/C1QA/ENPP2/CLMP/THY1/COL15A1/NPL/COL1A1/SULF1/CP/SERPING1/TLR4/COL3A1/SERPINH1/RAI14/SAMD9L/TDO2/OSMR/CHI3L1/COL8A2/DAB2/FSTL1/CFH/EMILIN1/SMOC2/DDR2/MXRA5/RARRES2/FBN1/GJC1/FAM20A/DEPP1/VCAM1/PAPSS2/ADRA2A/COL6A1/TMEM163/SPARC/TNC/SLC1A3/COL12A1/COL4A1…
KEGG_AUTOIMMUNE_THYROID_DISEASE	KEGG_AUTOIMMUNE_THYROID_DISEASE	45	0.756431798257784	2.29696073704098	1e-10	1.86194331983806e-09	1.02322608139783e-09	3343	tags=60%, list=11%, signal=54%	CD86/HLA-DMB/PRF1/HLA-DOA/HLA-DPA1/CD28/HLA-DRA/CD40LG/FASLG/IL10/HLA-DPB1/HLA-G/FAS/HLA-DOB/HLA-DQB1/HLA-DRB1/HLA-DMA/HLA-DQA1/HLA-DQA2/CTLA4/HLA-A/TPO/TG/HLA-F/HLA-DRB5/HLA-B/GZMB
KEGG_GRAFT_VERSUS_HOST_DISEASE	KEGG_GRAFT_VERSUS_HOST_DISEASE	37	0.772026338500903	2.28811589023265	1e-10	1.86194331983806e-09	1.02322608139783e-09	4010	tags=76%, list=13%, signal=66%	CD86/HLA-DMB/PRF1/HLA-DOA/HLA-DPA1/CD28/HLA-DRA/FASLG/HLA-DPB1/HLA-G/FAS/TNF/HLA-DOB/HLA-DQB1/KLRD1/HLA-DRB1/HLA-DMA/HLA-DQA1/HLA-DQA2/HLA-A/IL1B/HLA-F/HLA-DRB5/HLA-B/GZMB/KIR2DL1/KIR2DL3/CD80
REACTOME_SIGNALING_BY_THE_B_CELL_RECEPTOR_BCR	REACTOME_SIGNALING_BY_THE_B_CELL_RECEPTOR_BCR	165	0.672761719713267	2.28783705310179	1e-10	1.86194331983806e-09	1.02322608139783e-09	5259	tags=57%, list=17%, signal=47%	BTK/PTPN6/PIK3CD/PLCG2/IGHV4-34/PRKCB/CD22/SYK/ORAI2/IGHV3-48/CARD11/RASGRP1/FYN/CD19/CD79B/DAPP1/IGHV3-7/GRB2/IGHM/VAV1/IGHV2-5/FBXW11/LYN/IGHV4-59/IGLV3-25/IGHV1-46/IGHV3-11/IGHV3-23/SH3KBP1/IGHV4-39/IGHV2-70/BLK/IGHV3-13/NFATC3/IGKV2-28/IGKV2D-30/NCK1/IGKV1-5/BLNK/IGLC3/IGHV3-30/IGLV1-51/IGHV1-69/IGKV2-30/IGLC2/IGHV3-53/NFKBIE/IGLV1-47/IGKV4-1/CD79A/IGKV3-20/IGLV2-14/IGLV3-21/IGKV1-16/IGLV3-19…
KEGG_ANTIGEN_PROCESSING_AND_PRESENTATION	KEGG_ANTIGEN_PROCESSING_AND_PRESENTATION	76	0.708522067418498	2.28729676383444	1e-10	1.86194331983806e-09	1.02322608139783e-09	3599	tags=54%, list=12%, signal=48%	CD4/HLA-DMB/CIITA/HLA-DOA/RFX5/HLA-DPA1/HLA-DRA/HLA-DPB1/CTSS/LGMN/HLA-G/HSPA6/CD8A/HLA-DOB/HLA-DQB1/KLRD1/IFI30/HLA-DRB1/HLA-DMA/CD74/HLA-DQA1/TAP1/NFYA/HLA-DQA2/LTA/KIR2DS4/KIR2DL4/HLA-A/CD8B/TAPBP/TAP2/CTSB/HSPA1L/CALR/HLA-F/HLA-DRB5/HLA-B/HSPA4/CREB1/KIR2DL1/KIR2DL3
KEGG_TYPE_I_DIABETES_MELLITUS	KEGG_TYPE_I_DIABETES_MELLITUS	40	0.756261612596736	2.26687206484219	1e-10	1.86194331983806e-09	1.02322608139783e-09	4010	tags=75%, list=13%, signal=65%	CD86/HLA-DMB/PRF1/HLA-DOA/HLA-DPA1/CD28/HLA-DRA/FASLG/HLA-DPB1/HLA-G/FAS/TNF/HLA-DOB/HLA-DQB1/HLA-DRB1/HLA-DMA/HLA-DQA1/HLA-DQA2/LTA/HLA-A/GAD1/CPE/IL1B/IL12B/HLA-F/HLA-DRB5/HLA-B/GZMB/PTPRN/CD80
TAKEDA_TARGETS_OF_NUP98_HOXA9_FUSION_8D_DN	TAKEDA_TARGETS_OF_NUP98_HOXA9_FUSION_8D_DN	194	0.660838612496416	2.26542993225687	1e-10	1.86194331983806e-09	1.02322608139783e-09	2740	tags=45%, list=9%, signal=41%	ALOX5/CYBB/FYB1/SLAMF8/SLCO2B1/CD163/LCP2/FCGR2B/SLC7A7/C1QC/FPR3/ITGAM/TGFBI/CR1/GPR34/C1QB/MRC1/PLA2G7/MMP12/MMP9/COLEC12/TRAT1/FPR1/IL7R/C1QA/MS4A2/HK3/SERPINA1/NPL/MARCO/PCSK5/IL10/P2RY10/STAC/JAZF1/TDO2/LGMN/ENTPD1/MAF/FCN1/CHI3L1/HVCN1/ADGRG3/DAB2/CST7/UTS2/SLC11A1/TM6SF1/ADORA3/CLEC7A/NCF2/C5AR1/CD1E/PRNP/SPNS3/MSC-AS1/ADAM19/CLEC4A/PID1/HLA-DQA1/AOC1/ETS1/ARPC5/TMEM163/CD1A/PLXDC2/CLEC5A/…
BIOCARTA_TCYTOTOXIC_PATHWAY	BIOCARTA_TCYTOTOXIC_PATHWAY	12	0.957175130144387	2.25969729475464	1e-10	1.86194331983806e-09	1.02322608139783e-09	1320	tags=100%, list=4%, signal=96%	ITGB2/PTPRC/ITGAL/CD247/CD3E/CD28/THY1/CD3G/CD2/CD3D/CD8A/ICAM1
BIOCARTA_THELPER_PATHWAY	BIOCARTA_THELPER_PATHWAY	12	0.957175130144387	2.25969729475464	1e-10	1.86194331983806e-09	1.02322608139783e-09	1320	tags=100%, list=4%, signal=96%	ITGB2/CD4/PTPRC/ITGAL/CD247/CD3E/CD28/THY1/CD3G/CD2/CD3D/ICAM1
DIAZ_CHRONIC_MEYLOGENOUS_LEUKEMIA_DN	DIAZ_CHRONIC_MEYLOGENOUS_LEUKEMIA_DN	114	0.676083838729949	2.25739112697977	1e-10	1.86194331983806e-09	1.02322608139783e-09	3529	tags=47%, list=12%, signal=42%	CSF1R/MS4A6A/CD53/IL10RA/LILRB4/GLIPR1/F13A1/ADA2/MS4A4A/TGFBI/IL16/IRF8/ADAP2/HLA-DMB/LILRB3/CCR7/IL7R/CCR2/FCGR1A/MNDA/ADA/FZD2/LY86/FGL2/SELL/ACSL4/IRF7/ADD3/CST7/FLT3/TLR2/NKG7/PTPRE/IFI30/IL13RA1/PRNP/CLEC4A/OAS2/MAFB/SLC1A3/GPR137B/CLEC5A/JAM2/BLNK/FGFR1/S100A9/MN1/TCF7/MVP/SORL1/S100A8/HLA-B/EPB41L3/ACTG1
HECKER_IFNB1_TARGETS	HECKER_IFNB1_TARGETS	89	0.686941796898297	2.25442740662419	1e-10	1.86194331983806e-09	1.02322608139783e-09	4352	tags=61%, list=14%, signal=52%	C3AR1/CD163/C1QC/MS4A4A/C1QB/SIGLEC1/MMP9/EPSTI1/C1QA/SERPING1/STAP1/ZBP1/SAMD9L/IRF7/CHI3L1/TMEM140/PARP9/KLRD1/PLSCR1/TYMP/LAP3/DDX60/STAT1/CCL8/OAS2/SAMD9/IFIT2/XAF1/OAS3/SPON2/FFAR2/IFIT5/OASL/TCL1A/TNFAIP6/KCNJ15/DTX3L/GBP1/DHX58/MX2/IFIT3/IFI44/CCL2/FCER1A/LAMP3/IFI27/MMP25/GZMB/HERC6/LY6E/RSAD2/PARP12/IFI44L/G0S2
PID_TXA2PATHWAY	PID_TXA2PATHWAY	56	0.722368805508784	2.25292724585911	1e-10	1.86194331983806e-09	1.02322608139783e-09	4549	tags=64%, list=15%, signal=55%	HCK/PIK3R5/FGR/TGM2/LCK/ARRB2/PIK3CG/PRKCB/PIK3R6/PRKCQ/SYK/FYN/GNG2/PLCB2/LYN/GNAI2/VCAM1/GRK3/ARHGEF1/GNA13/BLK/NOS3/ICAM1/DNM1/ROCK1/GNA15/GNB5/PTGIR/PRKCD/PRKCA/PTGDR/PRKCH/MAPK11/MAPK14/GRK2/RHOA
TONKS_TARGETS_OF_RUNX1_RUNX1T1_FUSION_HSC_DN	TONKS_TARGETS_OF_RUNX1_RUNX1T1_FUSION_HSC_DN	189	0.656724259147038	2.24976195203171	1e-10	1.86194331983806e-09	1.02322608139783e-09	3384	tags=48%, list=11%, signal=43%	CYBB/LAPTM5/SASH3/SLA/LAT2/IL10RA/ADCY7/LCP2/FCGR2A/BIN2/SELPLG/PLXNC1/DOK2/NCF4/TGFBI/PTPN22/IRF8/ITGAL/STK10/MMP2/CD33/CCR7/RHOH/ADGRE2/LST1/CBFA2T3/CSF2RB/TYROBP/IL7R/ALOX5AP/STAB1/CD48/TMEM156/GPR183/TRBC2/CXCR4/HDC/CTSG/MICAL2/NFE2/LTB/SPI1/FADS1/CD244/CST7/GATA2/CD52/NEFH/NKG7/RASSF2/FAM30A/CSF1/C11orf21/RPS6KA1/IL17RA/FUT7/CHST12/ANPEP/P2RX5/TRGC2/SETX/FPR2/APOBR/SLC16A3/RGS14/SLCO3A1/EHD3…
KLEIN_PRIMARY_EFFUSION_LYMPHOMA_DN	KLEIN_PRIMARY_EFFUSION_LYMPHOMA_DN	57	0.720656196398379	2.24746613718531	1e-10	1.86194331983806e-09	1.02322608139783e-09	3218	tags=60%, list=11%, signal=53%	PTPN6/NCF4/POU2F2/IRF8/HLA-DMB/MMD/CD22/ST6GAL1/SIT1/MS4A1/CD19/CD79B/SEL1L3/SCRN1/CD72/VNN2/CD52/HLA-DQB1/RASSF2/HLA-DMA/CD27/SPIB/ETS1/BIRC3/BLNK/RIPOR2/CD79A/TMEM131L/SH3BP5/CXCR5/MSL3/STX7/GPX7/SWAP70
VERHAAK_AML_WITH_NPM1_MUTATED_UP	VERHAAK_AML_WITH_NPM1_MUTATED_UP	176	0.659732554082595	2.24730644222697	1e-10	1.86194331983806e-09	1.02322608139783e-09	4362	tags=53%, list=14%, signal=46%	HCK/LILRB1/C3AR1/CHST15/PLEK/CD163/FCGR2A/CARD9/TBXAS1/CD86/FCGR3A/CPVL/LILRB2/NCF1/TMEM176B/CCR1/C1QB/SNX10/MMP2/FGR/TMEM176A/LILRB3/LILRA1/SLC2A6/FPR1/CFB/C1QA/HMOX1/HK3/TNFAIP2/SERPINA1/CASP1/PILRA/TLR4/FGL2/LILRA5/CTSG/CD300C/VNN1/PTAFR/AIM2/FCN1/ADGRE1/CX3CR1/VNN2/TNF/SELENOP/BCL2A1/C5AR1/SECTM1/IFI30/TYMP/GNS/TRGC2/ARHGAP22/TREM1/MAFB/SLC15A3/SLC16A3/TCIRG1/FCGR3B/PIEZO2/SCPEP1/CAMK1/PDGFD/…
HOSHIDA_LIVER_CANCER_SUBCLASS_S1	HOSHIDA_LIVER_CANCER_SUBCLASS_S1	235	0.649369596960351	2.24188407391896	1e-10	1.86194331983806e-09	1.02322608139783e-09	4143	tags=49%, list=14%, signal=43%	ITGB2/CYBB/LAPTM5/SLA/FYB1/CD53/C3AR1/PTPRC/LCP1/FCGR2A/LUM/CORO1A/GLIPR1/F13A1/LSP1/ADAM8/PIM2/CD37/C1QB/CDH11/CHN1/IL2RG/CCR7/COL1A2/AIF1/HLA-DOA/SRGN/HCLS1/IL7R/SLC2A5/TNFRSF1B/CELF2/ALOX5AP/CD48/THY1/COL15A1/IL2RB/CXCR4/COL5A2/FGL2/COL3A1/HLA-DPB1/COL11A1/CTSS/LGMN/CYBA/CCND2/DAB2/RNASE6/CD3D/CD8A/LTBP2/DDR2/ARPC1B/HLA-DQB1/BCL2A1/PKN1/AEBP1/LYN/IFI30/GNAI2/FBN1/TCF4/HLA-DMA/CD74/IKBKE/GNS/PO…
HADDAD_T_LYMPHOCYTE_AND_NK_PROGENITOR_DN	HADDAD_T_LYMPHOCYTE_AND_NK_PROGENITOR_DN	64	0.705026378570832	2.2265574203695	1e-10	1.86194331983806e-09	1.02322608139783e-09	2465	tags=53%, list=8%, signal=49%	CSF1R/MS4A6A/HCK/PLEK/F13A1/IRF8/SPON1/CCR7/TYROBP/IL7R/SLC2A5/TRIB2/GPR183/LY86/ITGB7/CTSG/ACSL4/LTB/LGMN/RNASE6/CST7/TNF/CD7/LEF1/SERPINF1/TRGC2/HGF/BLNK/NRXN2/VCAN/RAB31/RRM2/LGALS1/IL6R
LENAOUR_DENDRITIC_CELL_MATURATION_DN	LENAOUR_DENDRITIC_CELL_MATURATION_DN	128	0.659359833806009	2.22377018194763	1e-10	1.86194331983806e-09	1.02322608139783e-09	4005	tags=51%, list=13%, signal=44%	CYBB/CSF1R/FYB1/C3AR1/CD163/FCGR2A/C3/CORO1A/CD37/ITGAL/NCF1/FCER1G/CD180/IL2RG/PTK2B/MMP9/LST1/CCR2/TNFRSF1B/STAB1/SERPINA1/EVI2A/MICB/FGL2/DOK1/PTAFR/CYTIP/CTSK/IRF7/LGMN/FCN1/CHI3L1/SLC11A1/TNF/C5AR1/TLR1/PLSCR1/SERPINF1/ANPEP/TXNIP/SLC1A3/EMP3/KYNU/LTA4H/BST1/AMPD3/BCAT1/ARHGDIB/S100A9/IL6R/CD14/IL1R2/ADAM10/IL1B/IDS/SORL1/PPIF/S100A8/PRRC2A/NCOA4/SOD2/AKR1C1/PSEN1/CLEC2B/SNX17
REACTOME_COLLAGEN_BIOSYNTHESIS_AND_MODIFYING_ENZYMES	REACTOME_COLLAGEN_BIOSYNTHESIS_AND_MODIFYING_ENZYMES	67	0.698678641609503	2.21609481694623	1e-10	1.86194331983806e-09	1.02322608139783e-09	3248	tags=52%, list=11%, signal=47%	COL10A1/COL8A1/COL1A2/PCOLCE/P4HA1/COL15A1/COL1A1/COL5A2/COL3A1/SERPINH1/COL16A1/COL11A1/ADAMTS2/COL5A1/COL6A3/COL8A2/P4HA3/PLOD3/COL27A1/COL6A1/BMP1/COL12A1/COL4A1/P3H1/COL24A1/PLOD2/COL26A1/COL18A1/COLGALT1/COL22A1/ADAMTS14/COL6A2/COL4A2/COL7A1/COL6A5
RAMALHO_STEMNESS_DN	RAMALHO_STEMNESS_DN	69	0.695386836991797	2.21517570754028	1e-10	1.86194331983806e-09	1.02322608139783e-09	4538	tags=65%, list=15%, signal=56%	ITGB2/CSF1R/CD53/LAT2/PTPRC/MPEG1/CORO1A/KCNAB2/ZAP70/PLD4/TYROBP/PRKCB/LY86/EVI2A/LILRA5/HDC/EVL/CTSS/ADGRE1/SLC11A1/SLFN12L/CYFIP2/CMA1/PAPSS2/RFLNB/BIN1/BMP1/RGS14/GRINA/MLLT11/NIN/NRP1/NCAM1/SIRPA/CLEC4C/CTSB/RNASEK/ACVRL1/NHSL2/RGS10/CD47/AP2A2/ABR/RBMX/PACSIN1
REACTOME_COSTIMULATION_BY_THE_CD28_FAMILY	REACTOME_COSTIMULATION_BY_THE_CD28_FAMILY	71	0.692391424697398	2.20915911789929	1e-10	1.86194331983806e-09	1.02322608139783e-09	7195	tags=75%, list=24%, signal=57%	CD4/CD86/PTPN6/CD247/CD3E/LCK/HLA-DPA1/CD28/CD3G/HLA-DRA/PDCD1LG2/CSK/FYN/HLA-DPB1/GRAP2/GRB2/CD3D/VAV1/PDCD1/LYN/TRBV7-9/HLA-DRB1/TRAV19/HLA-DQA1/TRBV12-3/TNFRSF14/BTLA/TRAV29DV5/HLA-DQB2/ICOS/HLA-DQA2/CTLA4/PAK2/TRAV8-4/PRR5/PPP2R5E/HLA-DRB5/CD80/MTOR/CD274/PPP2CA/PIK3R1/AKT3/MAP3K14/PAK3/PPP2R5B/MAP3K8/ICOSLG/PPP2R1A/AKT2/PPP2R5D/SRC/PAK1
REACTOME_ASSEMBLY_OF_COLLAGEN_FIBRILS_AND_OTHER_MULTIMERIC_STRUCTURES	REACTOME_ASSEMBLY_OF_COLLAGEN_FIBRILS_AND_OTHER_MULTIMERIC_STRUCTURES	61	0.701191697454587	2.2089908873379	1e-10	1.86194331983806e-09	1.02322608139783e-09	3980	tags=59%, list=13%, signal=51%	COL10A1/COL8A1/COL1A2/MMP9/PCOLCE/LOXL3/PXDN/COL15A1/COL1A1/MMP7/COL5A2/COL3A1/COL11A1/CTSS/COL5A1/LOXL2/COL6A3/COL8A2/COL27A1/COL6A1/LOX/BMP1/COL12A1/COL4A1/COL24A1/COL18A1/MMP20/MMP3/COL6A2/CTSB/COL4A2/COL7A1/COL6A5/LOXL4/LOXL1/TLL2
PID_BCR_5PATHWAY	PID_BCR_5PATHWAY	63	0.699105427438875	2.20861111899291	1e-10	1.86194331983806e-09	1.02322608139783e-09	4064	tags=52%, list=13%, signal=46%	PTPRC/BTK/MAP4K1/FCGR2B/PTPN6/POU2F2/PLCG2/PAG1/CD22/SYK/CSK/CARD11/CD19/DOK1/CD79B/DAPP1/CD72/GRB2/BCL2A1/LYN/ETS1/BLNK/MAP2K1/CD79A/NFATC1/SH3BP5/ELK1/MALT1/SOS1/SHC1/RASA1/CHUK/MAP3K7
PID_INTEGRIN1_PATHWAY	PID_INTEGRIN1_PATHWAY	65	0.695098663064062	2.20227695683362	1e-10	1.86194331983806e-09	1.02322608139783e-09	2573	tags=51%, list=8%, signal=47%	ITGA4/F13A1/TGFBI/TGM2/COL1A2/SPP1/COL1A1/COL5A2/COL3A1/COL11A1/COL5A1/COL6A3/ITGB1/THBS2/FBN1/NID1/VCAM1/COL6A1/ITGA11/PLAU/TNC/COL4A1/JAM2/COL18A1/FN1/ITGA8/LAMA1/LAMC1/LAMA4/COL6A2/CD14/LAMB1/THBS1
BIOCARTA_MONOCYTE_PATHWAY	BIOCARTA_MONOCYTE_PATHWAY	11	0.951991948086041	2.20217	1e-10	1.86194331983806e-09	1.02322608139783e-09	1320	tags=82%, list=4%, signal=78%	ITGB2/ITGA4/ITGAM/ITGAL/SELL/ITGB1/SELP/PECAM1/ICAM1
PID_CXCR4_PATHWAY	PID_CXCR4_PATHWAY	101	0.664516026837818	2.19940573659193	1e-10	1.86194331983806e-09	1.02322608139783e-09	2033	tags=42%, list=7%, signal=39%	CD4/HCK/PTPRC/ITGA4/PIK3R5/PTPN6/PIK3CD/CD247/PAG1/FGR/CD3E/LCK/ARRB2/PTK2B/MMP9/PIK3CG/PIK3R6/CD3G/HLA-DRA/CXCR4/CSK/STAT2/FYN/STAT5A/ITGB1/CD3D/VAV1/GNG2/PLCB2/LYN/GNAI2/HLA-DRB1/GRK6/JAK2/STAT1/GNA13/BLK/ITGA11/LIMK1/DNM1/GNAO1/ITGA8
KEGG_B_CELL_RECEPTOR_SIGNALING_PATHWAY	KEGG_B_CELL_RECEPTOR_SIGNALING_PATHWAY	75	0.680933728723845	2.1976158168935	1e-10	1.86194331983806e-09	1.02322608139783e-09	3735	tags=48%, list=12%, signal=42%	BTK/FCGR2B/PIK3R5/RAC2/PTPN6/PIK3CD/PLCG2/LILRB3/PIK3CG/PRKCB/CD22/SYK/CARD11/INPP5D/NFATC4/CD19/CD79B/DAPP1/CD72/GRB2/VAV1/IFITM1/LYN/NFATC3/BLNK/NFKBIE/MAP2K1/CD79A/VAV3/NFATC1/NRAS/NFAT5/MALT1/SOS1/RASGRP3/CHUK
REACTOME_INTERFERON_ALPHA_BETA_SIGNALING	REACTOME_INTERFERON_ALPHA_BETA_SIGNALING	63	0.695025333833962	2.19572130331038	1e-10	1.86194331983806e-09	1.02322608139783e-09	6745	tags=71%, list=22%, signal=56%	PTPN6/IRF8/STAT2/IFNAR2/IRF5/IRF7/JAK1/IRF4/HLA-G/IFITM1/SAMHD1/ADAR/IFITM2/STAT1/OAS2/RNASEL/IFIT2/XAF1/OAS3/BST2/GBP2/OASL/IFITM3/PTPN1/HLA-A/MX2/IFIT3/IRF2/TYK2/HLA-F/IFI27/SOCS1/HLA-B/RSAD2/IRF1/IP6K2/IRF3/IRF9/HLA-E/IFNAR1/USP18/IFIT1/HLA-C/PSMB8/SOCS3
KEGG_CELL_ADHESION_MOLECULES_CAMS	KEGG_CELL_ADHESION_MOLECULES_CAMS	130	0.650502530422667	2.19497180440834	1e-10	1.86194331983806e-09	1.02322608139783e-09	4273	tags=52%, list=14%, signal=45%	ITGB2/CD4/PTPRC/ITGA4/CD86/SELPLG/ITGAM/ITGAL/HLA-DMB/SIGLEC1/ICAM3/SPN/HLA-DOA/HLA-DPA1/CD22/CD28/HLA-DRA/CLDN11/CD40LG/PDCD1LG2/CD2/ITGB7/SELL/CD6/HLA-DPB1/CLDN15/HLA-G/ITGB1/CD8A/HLA-DOB/HLA-DQB1/PDCD1/HLA-DRB1/CD226/HLA-DMA/VCAM1/HLA-DQA1/SELP/PECAM1/ICAM1/ICOS/JAM2/HLA-DQA2/CTLA4/NCAM1/NRXN2/VCAN/HLA-A/CD8B/ITGA8/CLDN5/JAM3/CDH3/CNTNAP2/ICAM2/CLDN9/HLA-F/NECTIN2/HLA-DRB5/HLA-B/SDC3/NLGN2/CD2…
MARKEY_RB1_ACUTE_LOF_DN	MARKEY_RB1_ACUTE_LOF_DN	222	0.635544399418583	2.19356236964129	1e-10	1.86194331983806e-09	1.02322608139783e-09	4669	tags=55%, list=15%, signal=47%	ITGB2/CSF1R/MS4A6A/HCK/LAT2/C3AR1/FERMT3/PTPRC/LCP1/LILRB4/MPEG1/FCGR2B/NCKAP1L/SELPLG/RAC2/ITGAX/PTPN6/C1QC/NCF4/ADAM8/ITGAM/TGFBI/SP140/NCF1/CCR1/C1QB/PLA2G7/LST1/TYROBP/SKAP2/SRGN/FPR1/HCLS1/IL7R/CPXM1/STAB1/FCGR1A/SERPINB9/MNDA/EVI2A/SERPING1/LILRA5/PCSK5/CD300C/ACSL4/IRF7/LGMN/SEMA7A/CD72/CFP/RAB8B/ADGRE1/VAV1/SLFN12L/CD52/IFITM1/BCL2A1/NCF2/C5AR1/GMFG/IL18BP/ADAR/BID/IGFBP3/STOM/STAT1/CPXM2…
PID_CD8_TCR_DOWNSTREAM_PATHWAY	PID_CD8_TCR_DOWNSTREAM_PATHWAY	60	0.698826569819777	2.19259617695667	1e-10	1.86194331983806e-09	1.02322608139783e-09	3345	tags=47%, list=11%, signal=42%	PTPN7/CD247/IL2RA/IL2RG/CD3E/PRF1/PRKCB/PRKCQ/CD3G/IL2RB/FASLG/IFNAR2/STAT4/TNFRSF9/CD3D/CD8A/TNF/TNFRSF4/NFATC3/EOMES/MAP2K1/HLA-A/CD8B/NFATC1/ELK1/NRAS/GZMB/PRKCA
PETROVA_PROX1_TARGETS_DN	PETROVA_PROX1_TARGETS_DN	57	0.703033669142508	2.1925078457599	1e-10	1.86194331983806e-09	1.02322608139783e-09	4273	tags=61%, list=14%, signal=53%	TFEC/SRGN/FAP/TRAM2/TRIM22/LPXN/LTBP2/PRNP/ARHGAP22/SELP/PLAU/IL32/EMP3/SLC38A6/GBP2/MLLT11/NRP1/VCAN/NNMT/MMP14/ARHGDIB/TCN2/TANK/IGF2BP3/AXL/PFKM/CCL2/ICAM2/NUAK1/ANXA6/TNFRSF21/RGS4/GLCE/CDH2/NRCAM
REACTOME_COLLAGEN_FORMATION	REACTOME_COLLAGEN_FORMATION	90	0.666696513260988	2.19024341728376	1e-10	1.86194331983806e-09	1.02322608139783e-09	3980	tags=53%, list=13%, signal=47%	COL10A1/COL8A1/COL1A2/MMP9/PCOLCE/LOXL3/P4HA1/PXDN/COL15A1/COL1A1/MMP7/COL5A2/COL3A1/SERPINH1/COL16A1/COL11A1/CTSS/ADAMTS2/COL5A1/LOXL2/COL6A3/COL8A2/P4HA3/PLOD3/COL27A1/COL6A1/LOX/BMP1/COL12A1/COL4A1/P3H1/COL24A1/PLOD2/COL26A1/COL18A1/MMP20/COLGALT1/COL22A1/ADAMTS14/MMP3/COL6A2/CTSB/COL4A2/COL7A1/COL6A5/LOXL4/LOXL1/TLL2
HELLER_SILENCED_BY_METHYLATION_UP	HELLER_SILENCED_BY_METHYLATION_UP	265	0.629282364378932	2.17955740029914	1e-10	1.86194331983806e-09	1.02322608139783e-09	5025	tags=54%, list=16%, signal=45%	HCK/LCP1/PLEK/SAMSN1/CD86/LSP1/NCF4/PIK3CD/NCF1/HLA-DMB/CDH11/ADAMDEC1/CIITA/CCR7/PRF1/MMP9/CSF2RB/HLA-DPA1/DOCK10/CFB/MSR1/TNFRSF1B/ENPP2/TNFAIP2/HLA-DRA/GPR183/SLAMF7/ARL4C/APOBEC3G/TRIM22/LPXN/HLA-DPB1/TNFRSF9/CTSS/CHI3L1/DAPP1/CFP/EBI3/CST7/CX3CR1/ARNT2/HLA-DOB/IFITM1/CLEC7A/HLA-DQB1/NCF2/C5AR1/CD1E/RASSF2/IL13RA1/FBN1/HLA-DRB1/OLFML2B/IQSEC3/HLA-DMA/RGS13/TNFRSF4/VCAM1/SERPINF1/FUT7/IGFBP3/P…
WORSCHECH_TUMOR_REJECTION_UP	WORSCHECH_TUMOR_REJECTION_UP	60	0.69318941898903	2.17490939185974	1e-10	1.86194331983806e-09	1.02322608139783e-09	3407	tags=55%, list=11%, signal=49%	CLEC10A/IL4I1/IL2RG/LCK/TAGAP/IL7R/MSR1/TNFRSF1B/MNDA/FASLG/TLR4/STAT2/LILRA5/CCL11/IRF4/ITK/TNFSF11/BCL2A1/CCL22/KLRD1/CKLF/TNFRSF4/IFITM2/CCL8/TLR6/IFI27L2/CCL5/EBF4/IL1B/CCL4/NFAT5/GZMB/IL23R
REACTOME_INTERLEUKIN_4_AND_INTERLEUKIN_13_SIGNALING	REACTOME_INTERLEUKIN_4_AND_INTERLEUKIN_13_SIGNALING	110	0.652709943255988	2.17389264136907	1e-10	1.86194331983806e-09	1.02322608139783e-09	4628	tags=54%, list=15%, signal=46%	ALOX5/ITGB2/JAK3/ITGAX/F13A1/ITGAM/MMP2/IL2RG/COL1A2/MMP9/TNFRSF1B/HMOX1/FASLG/IL10/CCL11/JAK1/IRF4/ITGB1/TNF/CCL22/IGHG1/IL13RA1/JAK2/VCAM1/IL4R/STAT1/BATF/ICAM1/VIM/IGHG4/HGF/SAA1/LCN2/OSM/FN1/TWIST1/PIM1/TGFB1/MMP3/LIF/STAT3/IL6R/TYK2/IL1B/HSP90B1/CCL2/TP53/IL12B/FCER2/ZEB1/SOCS1/IL23R/NOS2/HIF1A/BCL2/MCL1/STAT6/HSPA8/BIRC5
REACTOME_EXTRACELLULAR_MATRIX_ORGANIZATION	REACTOME_EXTRACELLULAR_MATRIX_ORGANIZATION	298	0.623784155868264	2.17258588777726	1e-10	1.86194331983806e-09	1.02322608139783e-09	5512	tags=51%, list=18%, signal=42%	ITGB2/LUM/ITGA4/COL10A1/ITGAX/ADAM8/ITGAM/ITGAL/COL8A1/MMP2/ICAM3/DCN/COL1A2/MMP12/MMP9/PCOLCE/LOXL3/SPP1/P4HA1/PXDN/COL15A1/COL1A1/MMP7/COL5A2/ITGB7/COL3A1/CAPN13/CTSG/SERPINH1/COL16A1/COL11A1/CTSK/CTSS/ADAMTS2/COL5A1/LOXL2/FBLN5/MATN3/COL6A3/COL8A2/BGN/ITGB1/EFEMP2/ADAM12/LTBP2/EMILIN1/DDR2/ELN/P4HA3/TGFB3/CMA1/FBN1/TPSAB1/KDR/PLOD3/NID1/COL27A1/VCAM1/ADAM19/MMP11/FBLN1/MMP10/COL6A1/NID2/PECAM1…
FULCHER_INFLAMMATORY_RESPONSE_LECTIN_VS_LPS_DN	FULCHER_INFLAMMATORY_RESPONSE_LECTIN_VS_LPS_DN	433	0.613994536402209	2.17050489796236	1e-10	1.86194331983806e-09	1.02322608139783e-09	4033	tags=46%, list=13%, signal=41%	LAIR1/MS4A6A/CD4/FYB1/CD84/C3AR1/CD163/LCP2/CD300A/FCGR3A/JAML/PARVG/MYO1G/MS4A7/F13A1/NFAM1/LILRB2/MS4A4A/TGFBI/CMKLR1/CD37/NCF1/HLA-DMB/SIGLEC1/LILRA2/C1S/SP110/CCR5/TLR8/LILRB3/SPN/NREP/AIF1/RHBDF2/ADGRE2/LST1/DOCK11/EPSTI1/FPR1/CFB/ENPP2/HMOX1/CSF3R/STAB1/FCGR1A/MNDA/C1orf162/ADA/NPL/LY86/ARL4C/APOBEC3G/HEG1/LY9/MARCO/SERPING1/TLR4/FGL2/TRIM22/SLFN5/ZC3H12D/PLCL2/IL10/LPCAT1/CTSK/SAMD9L/AIM2/…
RUTELLA_RESPONSE_TO_CSF2RB_AND_IL4_DN	RUTELLA_RESPONSE_TO_CSF2RB_AND_IL4_DN	314	0.62175408591076	2.16851852551538	1e-10	1.86194331983806e-09	1.02322608139783e-09	4475	tags=49%, list=15%, signal=42%	ALOX5/CYBB/LAIR1/MS4A6A/FYB1/C3AR1/CHST15/LILRB4/CD163/AOAH/CD300A/ITGA4/PSTPIP1/MAP4K1/VSIG4/SLC7A7/C3/LILRB2/MS4A4A/CMKLR1/ITGAL/CCR1/SNX10/LILRA2/SP110/CCR5/ICAM3/PLA2G7/NREP/AIF1/FPR1/PRKCB/C1QA/CD48/FCGR1A/NPL/CASP1/ST6GAL1/LY86/CCDC69/HDAC9/RUBCNL/SELL/FYN/AMPD2/NLRP3/PLCL2/PHACTR1/LPXN/VNN1/CTSK/ACAA2/ENTPD1/FCN1/DAB2/CFP/ARHGEF6/CX3CR1/TM6SF1/ADAM28/BTN3A3/CD52/IDO1/NKG7/C5AR1/TLR1/PLSCR1…
SANA_TNF_SIGNALING_UP	SANA_TNF_SIGNALING_UP	81	0.667605758680714	2.16748517497563	1e-10	1.86194331983806e-09	1.02322608139783e-09	6281	tags=69%, list=21%, signal=55%	C1S/IL7R/TNFAIP2/CASP1/PLA1A/SAMD9L/CCL11/DRAM1/TLR2/PARP14/SAMHD1/APOL1/CSF1/VCAM1/DDX60/APOL3/MMP10/CCL8/OAS2/IL32/SLC15A3/ICAM1/UBD/LGALS9/BIRC3/OAS3/BST2/TNIP1/HSD17B11/CCL7/PDGFRL/HLA-A/GBP1/TAPBP/CXCL6/MX2/MMP3/CCL20/SSPN/CCL2/HLA-B/SOD2/RIPK2/ATP13A3/IFI44L/LAMB3/HLA-E/CX3CL1/CTHRC1/CXCL10/CXCL11/NCEH1/IFIT1/ICOSLG/IFIH1/HLA-C
BOSCO_INTERFERON_INDUCED_ANTIVIRAL_MODULE	BOSCO_INTERFERON_INDUCED_ANTIVIRAL_MODULE	77	0.669660108263033	2.15999817264369	1e-10	1.86194331983806e-09	1.02322608139783e-09	4655	tags=60%, list=15%, signal=51%	MS4A6A/LILRB1/ITGA4/MYO1G/TMEM176A/EPSTI1/SLAMF7/APOBEC3G/STAT2/TMEM106A/TRIM22/ZBP1/SAMD9L/IRF7/CGAS/APOL1/TNIP3/DDX60/PTPN2/NUB1/OAS2/XAF1/OAS3/IFIT5/OASL/APOL6/IFITM3/TTYH2/DHX58/IFIT3/GBP4/PML/IFI44/CCL2/LAMP3/TRAFD1/SDC3/CYP24A1/RSAD2/PARP12/CD80/PRAF2/IFI44L/ARAP2/CD274/NOD1
KEGG_T_CELL_RECEPTOR_SIGNALING_PATHWAY	KEGG_T_CELL_RECEPTOR_SIGNALING_PATHWAY	108	0.649298014023925	2.15957147499805	1e-10	1.86194331983806e-09	1.02322608139783e-09	6088	tags=56%, list=20%, signal=45%	CD4/PTPRC/LCP2/PIK3R5/PTPN6/PIK3CD/CD247/ZAP70/CD3E/LCK/PIK3CG/PRKCQ/CD28/CD3G/CD40LG/CARD11/RASGRP1/FYN/NFATC4/IL10/GRAP2/GRB2/CD3D/CD8A/VAV1/TNF/ITK/CBL/PDCD1/NFATC3/TEC/NCK1/ICOS/CTLA4/PAK2/NFKBIE/MAP2K1/CD8B/MAPK12/VAV3/NFATC1/PLCG1/NRAS/NFAT5/MALT1/SOS1/CHUK/MAPK11/MAP3K7/MAPK14/RHOA/PIK3R1/AKT3/MAP3K14/PAK3/PPP3CC/IFNG/NFATC2/PIK3CB/MAP3K8/CBLB
LINDSTEDT_DENDRITIC_CELL_MATURATION_D	LINDSTEDT_DENDRITIC_CELL_MATURATION_D	62	0.682497278418253	2.15415217238719	1e-10	1.86194331983806e-09	1.02322608139783e-09	4104	tags=56%, list=13%, signal=49%	ITGB2/ADCY7/ITGAX/F13A1/CLEC10A/ITGAM/TGFBI/CCR1/HLA-DMB/CIITA/LST1/IGSF6/P2RY6/TPP1/FGL2/MAF/DAB2/CCL22/NCF2/PTPRE/HLA-DMA/ACP5/MKNK1/NAGA/RBMS2/DNMT1/RAB31/ARHGDIB/IFI16/FCGRT/PLPP3/FCER2/NPR1/CLEC2B/CDH2
REACTOME_FCERI_MEDIATED_NF_KB_ACTIVATION	REACTOME_FCERI_MEDIATED_NF_KB_ACTIVATION	135	0.636294359186033	2.15137938616962	1e-10	1.86194331983806e-09	1.02322608139783e-09	5259	tags=53%, list=17%, signal=44%	FCER1G/IGHV4-34/PRKCQ/MS4A2/IGHV3-48/CARD11/RASGRP1/IGHV3-7/RASGRP4/IGHV2-5/FBXW11/LYN/IGHV4-59/IGLV3-25/IGHV1-46/IGHV3-11/IGHV3-23/UBE2D1/IGHV4-39/IGHV2-70/IGHV3-13/IGKV2-28/IGKV2D-30/IGKV1-5/IGLC3/IGHV3-30/IGLV1-51/IGHV1-69/IGKV2-30/IGLC2/IGHV3-53/IGLV1-47/IGKV4-1/IGKV3-20/IGLV2-14/IGLV3-21/IGKV1-16/IGLV3-19/IGKV1D-16/IGKV2D-28/IGLV1-44/IGLV6-57/IGLV1-40/IGHV1-2/IGLV2-11/IGLV2-8/FCER1A/IGKV1-39…
LIU_VAV3_PROSTATE_CARCINOGENESIS_UP	LIU_VAV3_PROSTATE_CARCINOGENESIS_UP	89	0.652074153389218	2.13999766674492	1e-10	1.86194331983806e-09	1.02322608139783e-09	4392	tags=55%, list=14%, signal=47%	ITGB2/CYBB/CD1D/C3/C4B/FCER1G/TGM2/LILRB3/PLA2G7/TYROBP/C1QA/SPP1/MMP7/CASP1/HDAC9/TNFSF13B/CTSK/CTSS/CCL11/CCND2/IGHM/CFH/LTBP2/TLR2/BCL2A1/NID1/CD74/EPHA4/FBLN1/STAT1/TAP1/TNC/RNASEL/PLOD2/GBP2/IGKC/FN1/ARHGDIB/GPNMB/MBP/IFIT3/PSMB9/EDNRB/ITGB6/FUS/IRF1/IGF1/SERPINB1/IBSP
THUM_SYSTOLIC_HEART_FAILURE_UP	THUM_SYSTOLIC_HEART_FAILURE_UP	418	0.605845607362452	2.13868190072052	1e-10	1.86194331983806e-09	1.02322608139783e-09	4984	tags=49%, list=16%, signal=42%	ITGB2/LAPTM5/LAIR1/MS4A6A/CD53/LILRB1/C3AR1/DOCK2/PTPRC/LCP1/MPEG1/EVI2B/VSIG4/FCGR2B/FCGR3A/RAC2/CFI/F13A1/ADA2/C1QC/FPR3/MS4A4A/TLR7/IRF8/GPR34/FCER1G/C1QB/MRC1/C1S/IL2RG/TGM2/AIF1/P2RY13/LST1/TYROBP/PIK3CG/SKAP2/SRGN/HLA-DPA1/CFB/MSR1/TRAC/C1QA/ENPP2/ALOX5AP/MNDA/HLA-DRA/CP/CASP1/ST6GAL1/IL2RB/TPP1/CXCR4/FOLR2/TNFAIP8L2/TLR4/GIMAP2/GNLY/CTSS/ENTPD1/ITGB1/IGHM/FAS/SLC11A1/CX3CR1/CD52/LTBP2/SLC9…
KEGG_CHEMOKINE_SIGNALING_PATHWAY	KEGG_CHEMOKINE_SIGNALING_PATHWAY	186	0.625035574334537	2.13743375549679	1e-10	1.86194331983806e-09	1.02322608139783e-09	3865	tags=47%, list=13%, signal=41%	HCK/DOCK2/ADCY7/PIK3R5/JAK3/RAC2/PREX1/PIK3CD/NCF1/CCR1/FGR/CCR5/ARRB2/CCR7/PTK2B/CXCR3/WAS/PIK3CG/PRKCB/CCR2/CCR4/CXCR4/CSK/STAT2/CXCL16/CCL11/CXCR6/GRB2/CCR6/VAV1/CX3CR1/GNG2/ITK/CCL22/PLCB2/LYN/GNAI2/TIAM2/GRK6/CXCR1/JAK2/ADCY3/GRK3/STAT1/CCL8/XCR1/CCL18/CXCR2/CCR8/GNB4/CCR3/ROCK1/GNG4/CCL7/CXCL13/MAP2K1/CCL5/GNB5/CXCL9/VAV3/CCL24/TIAM1/GNGT2/CXCL6/CCL19/CCL20/CCL13/STAT3/CRKL/GRK5/CCL3L1/CCL3…
PID_AVB3_INTEGRIN_PATHWAY	PID_AVB3_INTEGRIN_PATHWAY	74	0.663836270200883	2.13383813865553	1e-10	1.86194331983806e-09	1.02322608139783e-09	2376	tags=39%, list=8%, signal=36%	CSF1R/COL10A1/COL8A1/COL1A2/PTK2B/SPP1/COL15A1/COL1A1/COL5A2/COL3A1/COL16A1/COL11A1/COL5A1/COL6A3/COL8A2/EDIL3/IRS1/CBL/KDR/CSF1/COL6A1/CASP8/COL12A1/COL4A1/ROCK1/CDKN1B/FN1/VAV3/COL6A2
BROWN_MYELOID_CELL_DEVELOPMENT_UP	BROWN_MYELOID_CELL_DEVELOPMENT_UP	158	0.625203948025556	2.12418812114284	1e-10	1.86194331983806e-09	1.02322608139783e-09	2767	tags=42%, list=9%, signal=38%	ITGB2/CYBB/HCK/LILRB4/MPEG1/FCGR2A/AOAH/C3/ITGAX/IL4I1/NFAM1/ITGAM/TGFBI/SP140/CCR1/TRPM2/FGR/CD33/LILRA6/TYROBP/FPR1/CCR2/FCGR1A/ANTXR2/TP53INP1/LILRA5/CTSS/SLFN12/CNN2/DAB2/TNF/SLFN12L/EDIL3/CD52/TLR2/BCL2A1/C5AR1/VSIR/GNS/ANPEP/STOM/FPR2/LASP1/TIFAB/SLC15A3/ATP6V1B2/CLEC6A/CLEC5A/CAP1/GRINA/TNFRSF1A/APOL2/LCN2/ARHGEF3/PSTPIP2/TCL1A/MYO1B/HLX/SIRPA/C2/DGAT2/CNDP2/CLEC4C/IL1R2/IL1B/ANXA4
KEGG_CYTOKINE_CYTOKINE_RECEPTOR_INTERACTION	KEGG_CYTOKINE_CYTOKINE_RECEPTOR_INTERACTION	252	0.61297714328871	2.12300876194073	1e-10	1.86194331983806e-09	1.02322608139783e-09	6046	tags=56%, list=20%, signal=46%	CSF1R/IL10RA/PDGFRA/TNFSF8/CCR1/IL2RA/IL2RG/IL12RB1/CCR5/CCR7/CXCR3/IL21R/CSF2RB/IL7R/CCR2/TNFRSF1B/TNFSF14/CSF3R/CCR4/CD40LG/IL2RB/CXCR4/FASLG/TNFSF13B/IFNAR2/IL10/CXCL16/TNFRSF9/RELT/LTB/CCL11/CXCR6/OSMR/CCR6/TNFRSF10C/FAS/CX3CR1/FLT3/TNF/TNFSF11/CCL22/TGFB3/IL13RA1/EDA2R/KDR/PDGFRB/CXCR1/TNFRSF8/CSF1/IL18R1/CD27/CD70/TNFRSF4/IL17RA/TNFSF18/IL4R/CCL8/TNFRSF14/IL18RAP/TNFRSF13C/XCR1/CCL18/CXCR2/…
RUTELLA_RESPONSE_TO_HGF_VS_CSF2RB_AND_IL4_UP	RUTELLA_RESPONSE_TO_HGF_VS_CSF2RB_AND_IL4_UP	403	0.600797346478351	2.11817657302708	1e-10	1.86194331983806e-09	1.02322608139783e-09	3913	tags=43%, list=13%, signal=38%	ALOX5/CYBB/LAIR1/FYB1/C3AR1/SLAMF8/CHST15/LILRB4/CD163/AOAH/CD300A/PSTPIP1/VSIG4/SLC7A7/C3/RGL1/LILRB2/MS4A4A/CMKLR1/ITGAL/CCR1/SNX10/MMP2/LILRA2/C1S/SP110/RARRES1/ADAMDEC1/TGM2/CCR5/KMO/PLA2G7/MMP9/AIF1/FPR1/PRKCB/C1QA/SPP1/CD48/FCGR1A/NPL/CASP1/ST6GAL1/LY86/CCDC69/SLAMF7/HDAC9/RUBCNL/SELL/FYN/AMPD2/NLRP3/PLCL2/IL10/PHACTR1/LPXN/VNN1/CTSK/ACAA2/ENTPD1/FCN1/FADS1/CHI3L1/DAB2/CX3CR1/TM6SF1/ADAM28/…
REACTOME_FC_EPSILON_RECEPTOR_FCERI_SIGNALING	REACTOME_FC_EPSILON_RECEPTOR_FCERI_SIGNALING	185	0.619863453802135	2.11800119382713	1e-10	1.86194331983806e-09	1.02322608139783e-09	5259	tags=50%, list=17%, signal=41%	LAT2/BTK/LCP2/PLCG2/FCER1G/IGHV4-34/PRKCQ/SYK/MS4A2/IGHV3-48/CARD11/RASGRP1/FYN/GRAP2/IGHV3-7/GRB2/RASGRP4/VAV1/ITK/IGHV2-5/TXK/FBXW11/LYN/IGHV4-59/IGLV3-25/IGHV1-46/IGHV3-11/IGHV3-23/UBE2D1/IGHV4-39/IGHV2-70/IGHV3-13/NFATC3/IGKV2-28/IGKV2D-30/TEC/IGKV1-5/IGLC3/IGHV3-30/IGLV1-51/IGHV1-69/IGKV2-30/IGLC2/IGHV3-53/PAK2/IGLV1-47/IGKV4-1/IGKV3-20/IGLV2-14/IGLV3-21/IGKV1-16/VAV3/IGLV3-19/IGKV1D-16/IGKV…
GAL_LEUKEMIC_STEM_CELL_DN	GAL_LEUKEMIC_STEM_CELL_DN	230	0.611033412841398	2.11139205536492	1e-10	1.86194331983806e-09	1.02322608139783e-09	4860	tags=51%, list=16%, signal=43%	MS4A6A/LILRB1/C3AR1/CHST15/LILRB4/CD1D/CD163/FCGR2A/AOAH/CARD9/VSIG4/CD86/MS4A4A/NCF1/ADAP2/CCR1/FGR/LILRA2/GPR65/LILRB3/MMP9/CXCR3/IGSF6/FPR1/LRP2/TRAC/C1QA/FCGR1A/MNDA/SERPINA1/CASP1/IL2RB/PILRA/FGL2/CTSG/ACAA2/RNASE2/FCN1/SLC11A1/CX3CR1/TLR2/CD38/NCF2/SAMHD1/SECTM1/MEGF6/IFI30/CD226/TYMP/P2RX5/TRGC2/LMNB1/MAFB/SLC15A3/CLEC5A/GPR18/COL18A1/VAMP1/PRDM1/FCAR/IGLC2/TEP1/SIRPA/PLAA/TNFAIP6/IGKC/VCA…
ZHENG_BOUND_BY_FOXP3	ZHENG_BOUND_BY_FOXP3	470	0.593755494697492	2.10515023448632	1e-10	1.86194331983806e-09	1.02322608139783e-09	6728	tags=55%, list=22%, signal=43%	MS4A6A/FYB1/CD53/PTPRC/LCP1/SAMSN1/MS4A7/ARHGAP25/RCSD1/APBB1IP/MS4A4A/PTPN22/CR1/WIPF1/SP140/STK10/ZAP70/PAG1/IL2RA/SLAMF6/TRAF3IP3/ARHGAP15/GPR65/TLR8/ANKRD44/CCR7/PTK2B/RHOH/OTULINL/CD96/SH2D1A/VOPP1/SMAP2/GPRIN3/TRAT1/PIK3CG/DOCK10/PDE7A/IL7R/SLAMF1/PRKCQ/CELF2/THEMIS/SPP1/TRIB2/P4HA1/CD28/HK3/RASA3/MS4A4E/GPR183/PYHIN1/ST6GAL1/TESPA1/FASLG/SSH2/TP53INP1/ENOX1/SELL/FYN/GIMAP4/ZC3H12D/IFNAR2/P…
MARKEY_RB1_CHRONIC_LOF_DN	MARKEY_RB1_CHRONIC_LOF_DN	114	0.629634667385218	2.10230097211653	1e-10	1.86194331983806e-09	1.02322608139783e-09	2716	tags=41%, list=9%, signal=38%	CSF1R/MS4A6A/CD53/C3AR1/FERMT3/PTPRC/LCP2/PSTPIP1/CCN4/C1QC/ADAM8/TRPV2/C1QB/DCN/PLA2G7/MMP12/TYROBP/SKAP2/SRGN/MSR1/C1QA/HMOX1/STAB1/CP/LILRA5/CD300C/IRF5/CTSS/RNF149/SPI1/CFP/VAV1/SLFN12L/RB1/PLSCR1/RENBP/IGFBP3/RASL11B/SLCO3A1/CLEC4D/TEC/MLLT11/COLGALT1/UBFD1/CD14/APOE/CCL2
REACTOME_DEGRADATION_OF_THE_EXTRACELLULAR_MATRIX	REACTOME_DEGRADATION_OF_THE_EXTRACELLULAR_MATRIX	140	0.621136593911931	2.09914988193821	1e-10	1.86194331983806e-09	1.02322608139783e-09	4543	tags=46%, list=15%, signal=40%	COL10A1/ADAM8/COL8A1/MMP2/DCN/COL1A2/MMP12/MMP9/SPP1/COL15A1/COL1A1/MMP7/COL5A2/COL3A1/CAPN13/CTSG/COL16A1/COL11A1/CTSK/CTSS/COL5A1/COL6A3/COL8A2/ELN/CMA1/FBN1/TPSAB1/NID1/MMP11/MMP10/COL6A1/FBN2/MMP19/BMP1/COL12A1/COL4A1/COL26A1/ADAM17/COL18A1/A2M/PHYKPL/FN1/MMP14/MMP20/LAMC1/MMP3/COL6A2/CTSB/TMPRSS6/LAMB1/ADAM10/COL4A2/SPOCK3/SCUBE1/MMP25/COL7A1/COL6A5/ADAM9/ADAMTS1/PSEN1/TLL2/MMP17/ADAMTS4/LAM…
HUMMERICH_SKIN_CANCER_PROGRESSION_UP	HUMMERICH_SKIN_CANCER_PROGRESSION_UP	81	0.646112355848159	2.09770352406326	1e-10	1.86194331983806e-09	1.02322608139783e-09	2584	tags=40%, list=8%, signal=36%	DOK2/ADAM8/COL1A2/MMP9/CPXM1/HMOX1/COL1A1/CASP1/COL5A2/CYBA/COL6A3/ITGB1/SLC26A4/THBS2/HLA-DQB1/NCF2/VCAM1/IL17RA/IL4R/CASP8/RBMS1/COL18A1/TNFRSF1A/LCN2/IFITM3/RGS2/MMP14/PGK1/SMAD1/STAT3/SSPN/CRABP2
BERTUCCI_MEDULLARY_VS_DUCTAL_BREAST_CANCER_UP	BERTUCCI_MEDULLARY_VS_DUCTAL_BREAST_CANCER_UP	200	0.609245632033724	2.0934797614152	1e-10	1.86194331983806e-09	1.02322608139783e-09	5962	tags=55%, list=20%, signal=45%	PTPN6/ADAM8/PIM2/NCF1/C1S/IL12RB1/RFX5/SRGN/SLC2A6/TAGAP/TNFRSF1B/IL27RA/TNFAIP2/CCDC69/MICB/ITGB7/GBP5/CASS4/PLCL2/ME2/CTSS/AIM2/STAMBPL1/CYBA/CGAS/BTN3A3/CASP10/DRAM1/TLR2/CD38/HLA-DOB/GZMA/CLEC7A/IFI30/TYMP/LAP3/VCAM1/BTN3A1/SKAP1/GRK3/STAT1/PARP8/CLEC2D/TNFRSF14/HCP5/TAP1/CALHM6/IL32/ICAM1/PARVB/C1RL-AS1/BIRC3/IL15/ERAP1/TRAF3/PNKD/IGLC2/M6PR/NFKBIE/SGPL1/MAP2K1/RASGEF1A/DTX3L/ADORA2A/PHF19/E…
RUTELLA_RESPONSE_TO_HGF_DN	RUTELLA_RESPONSE_TO_HGF_DN	234	0.604152032634614	2.08581932625036	1e-10	1.86194331983806e-09	1.02322608139783e-09	4782	tags=48%, list=16%, signal=41%	ALOX5/MS4A6A/FYB1/CD163/AOAH/CD300A/ITGA4/MAP4K1/CD86/SLC7A7/ADAM8/LILRB2/MS4A4A/ITGAL/LILRA2/SP110/ICAM3/NREP/AIF1/FPR1/PRKCB/CELF2/CD48/CASP1/ST6GAL1/LY86/CXCR4/CCDC69/HDAC9/RUBCNL/PTP4A3/SELL/FYN/AMPD2/NLRP3/PLCL2/PHACTR1/FCN1/DAPP1/CFP/ARHGEF6/CX3CR1/CD52/C5AR1/FCHSD2/IL13RA1/PLSCR1/MEF2C/TTN/ADAM19/IFITM2/TREM1/PID1/HLA-DQA1/PTGER2/CNPY3/PECAM1/LMNB1/MYD88/MAFB/PPP1R16B/RUNX3/STK17B/ANP32A/L…
REACTOME_INTERFERON_SIGNALING	REACTOME_INTERFERON_SIGNALING	188	0.606239414554773	2.07609993112115	1e-10	1.86194331983806e-09	1.02322608139783e-09	4760	tags=48%, list=16%, signal=41%	PTPN6/IRF8/CIITA/NUP210/HLA-DPA1/FCGR1A/HLA-DRA/GBP5/STAT2/TRIM22/IFNAR2/PTAFR/HLA-DPB1/IRF5/IRF7/JAK1/IRF4/HLA-G/IFITM1/HLA-DQB1/SAMHD1/IFI30/HLA-DRB1/JAK2/ADAR/VCAM1/IFITM2/STAT1/HLA-DQA1/PTPN2/OAS2/NUP62/TRIM38/ICAM1/RNASEL/IFIT2/HLA-DQB2/XAF1/OAS3/IFNGR1/BST2/GBP2/OASL/HLA-DQA2/NCAM1/IFITM3/PTPN1/HLA-A/GBP1/TRIM14/MX2/KPNB1/TRIM68/IFIT3/IRF2/EIF4G3/GBP4/TYK2/PIAS1/PML/UBE2L6/TRIM62/KPNA2/EIF4…
ZHENG_FOXP3_TARGETS_IN_THYMUS_UP	ZHENG_FOXP3_TARGETS_IN_THYMUS_UP	193	0.605248261343895	2.07506608282247	1e-10	1.86194331983806e-09	1.02322608139783e-09	5689	tags=51%, list=19%, signal=42%	SLA/CD84/SLAMF6/ARHGAP15/VOPP1/GPRIN3/TRAT1/DOCK10/IL7R/SLAMF1/CELF2/CD28/GPR183/PYHIN1/CXCR4/TESPA1/IFNAR2/P2RY10/STAT4/ADD3/IRF4/RAB8B/TNFSF11/SAMHD1/TLR1/NCOA3/FLI1/INPP4B/TPP2/TCF12/DIPK1A/TRIO/PTGER2/ETS1/FAM3C/ASXL2/AKAP13/C21orf91/RABGAP1L/GPR18/DUSP22/LTA4H/ZC3HAV1/GBP2/ARHGEF3/TOX/ARMT1/ZKSCAN4/SESN1/CDK19/B3GNT2/TBC1D5/HERPUD2/OTULIN/NR3C1/CPE/L3MBTL3/CD69/PIP4K2A/DENND6A/CDK17/ZBTB25/I…
HOEBEKE_LYMPHOID_STEM_CELL_UP	HOEBEKE_LYMPHOID_STEM_CELL_UP	93	0.625369233714186	2.06156425236414	1e-10	1.86194331983806e-09	1.02322608139783e-09	5716	tags=55%, list=19%, signal=45%	CYTH4/BTK/ITGA4/ARHGAP25/IRF8/TRAF3IP3/SPON1/ADGRE2/PRKCB/SLC2A5/TRIB2/TNFAIP2/ADA/EVL/SH3TC1/IGHM/ADAM28/FAM30A/TCF4/C11orf21/LPIN1/KNTC1/RUNX3/OSBPL3/ABCA1/HLX/PGGHG/RAB31/MN1/DPEP2/NLRP1/HNRNPA1/RAB14/ITSN2/PLXND1/SMARCA4/RPS6KA2/UBR2/BASP1/MCM3AP/TPR/USP34/IQSEC1/ATR/MACF1/SLC38A1/TNS3/MEF2A/CCR9/SF3B1/PNN
KEGG_LEUKOCYTE_TRANSENDOTHELIAL_MIGRATION	KEGG_LEUKOCYTE_TRANSENDOTHELIAL_MIGRATION	113	0.617530148864005	2.05923998443705	1e-10	1.86194331983806e-09	1.02322608139783e-09	3861	tags=42%, list=13%, signal=37%	ITGB2/CYBB/ITGA4/PIK3R5/RAC2/NCF4/PIK3CD/ITGAM/PLCG2/ITGAL/NCF1/MMP2/PTK2B/RHOH/MMP9/PIK3CG/PRKCB/THY1/CLDN11/CXCR4/CLDN15/CYBA/ITGB1/VAV1/ITK/NCF2/ACTB/TXK/RASSF5/GNAI2/VCAM1/PECAM1/ICAM1/JAM2/ROCK1/MAPK12/CLDN5/MSN/VAV3/CTNNB1/JAM3/CLDN9/PLCG1/GNAI3/PRKCA/ACTG1/MAPK11/CLDN18
SENGUPTA_NASOPHARYNGEAL_CARCINOMA_UP	SENGUPTA_NASOPHARYNGEAL_CARCINOMA_UP	299	0.589360549160449	2.05273589220246	1e-10	1.86194331983806e-09	1.02322608139783e-09	8272	tags=66%, list=27%, signal=49%	FCGR2A/HAVCR2/RASSF4/TFEC/COL8A1/CDH11/CHN1/PLA2G7/COL1A2/IGSF6/FCGR1A/THY1/COL15A1/COL1A1/SULF1/COL5A2/IKBIP/COL3A1/GNLY/TNFRSF9/ROBO1/ADAMTS2/COL5A1/GZMH/CHI3L1/FAS/DRAM1/ARNT2/GZMA/FBN1/PRNP/NID1/COL27A1/INPP4A/POSTN/DDX60/PAPSS2/STAT1/E2F3/SPARC/PLAU/TWSG1/COL4A1/ASAP1/IL15/XAF1/BST2/FCGR3B/DUXAP8/EMILIN2/ERAP1/SLCO5A1/WDR91/DOCK4/CEP135/TIA1/TNFAIP6/SLC44A1/PRR11/TMEM200A/VCAN/FN1/UHRF1/CXCL…
TAKEDA_TARGETS_OF_NUP98_HOXA9_FUSION_16D_UP	TAKEDA_TARGETS_OF_NUP98_HOXA9_FUSION_16D_UP	171	0.602725759407339	2.05244067732416	1e-10	1.86194331983806e-09	1.02322608139783e-09	5782	tags=55%, list=19%, signal=45%	CD1D/LUM/MAP4K1/CFI/IKZF1/LSP1/LAMP5/LILRA1/EPSTI1/CCR2/CPA3/NAPSB/SLAMF7/HDAC9/TESPA1/CLNK/ITGB7/FGL2/GAPT/SIGLEC6/HLA-DPB2/IRF4/CFP/CCR6/IDO1/CD38/GPR82/IFITM1/SAMHD1/CD1E/CD1C/TPSAB1/SIGLEC17P/ADAM19/STAT1/SLC18A2/OAS2/CD1A/TIFAB/CLEC4D/BTLA/METTL7B/PPP1R16B/SLC5A3/IFIT2/XAF1/OAS3/GPR18/LBH/OASL/C15orf48/FCAR/TOX/MCOLN2/TMEM200A/FN1/ZDHHC17/HOXB2/MX2/LIF/BCL2L11/IFIT3/THBS1/IFI44/HOXB3/AP1S3/G…
WANG_ESOPHAGUS_CANCER_VS_NORMAL_UP	WANG_ESOPHAGUS_CANCER_VS_NORMAL_UP	119	0.613159695105529	2.05104294504395	1e-10	1.86194331983806e-09	1.02322608139783e-09	4573	tags=46%, list=15%, signal=39%	LAPTM5/TBXAS1/LUM/C4A/ITGAM/PIM2/FCER1G/C1S/C1R/CCR7/MMP12/MMP9/CSF2RB/SRGN/TNFRSF1B/TRIB2/THY1/MMP7/SERPING1/COL5A2/COL3A1/AMPD2/ACAA2/COL6A3/BTN3A3/PARP14/IFITM1/IFI30/IGFBP3/PECAM1/LASP1/SPARC/IFNGR1/ADGRE5/IFITM3/AQP9/FN1/HLA-A/GNB5/RGS3/ANXA4/ICAM2/CCL4/GBP3/ECE1/NOTCH4/HLA-DRB5/SFXN3/IGFBP7/GPRC5B/UCP2/SLC16A4/ARID5A/IRF3/FMOD
MATTIOLI_MGUS_VS_PCL	MATTIOLI_MGUS_VS_PCL	125	0.605630301052644	2.0366365462686	1e-10	1.86194331983806e-09	1.02322608139783e-09	4272	tags=46%, list=14%, signal=40%	LILRB1/MAP4K1/CORO1A/LST1/IGHV4-34/NUP210/SLAMF1/STAP1/IGHV3-7/ACTR3/IGHV3-21/IGHG1/CD74/IGLV3-25/IGHV3-20/IGHV3-23/NUP62/LBR/IGHV3-72/IGLV4-60/IGKV1D-8/IGHV1-69/IGLC2/FADD/IGHV4-61/IGKV4-1/TUBB/KIF21B/IGLV2-14/MCM5/IGKV1D-13/XPO1/IGLV3-19/IGKV2D-28/ESYT1/RNASE3/IGKV1D-17/MSH6/NUSAP1/SMC1A/DDX39B/IGLV3-10/PLPP3/IGKV1D-39/G3BP1/S100A8/PARP1/RBM10/MCM6/INTS7/TUBA1B/IGKV1D-37/SMARCA4/IGHV3-33/CCT4/U…
HUANG_GATA2_TARGETS_UP	HUANG_GATA2_TARGETS_UP	144	0.602093386194881	2.03659754008139	1e-10	1.86194331983806e-09	1.02322608139783e-09	4663	tags=47%, list=15%, signal=40%	LAT2/MYO1F/SAMSN1/FCGR2A/FCGR2B/SELPLG/GLIPR1/IL16/RIN3/DOK3/TYROBP/PIK3CG/SRGN/SLC2A6/CPA3/ALOX5AP/MNDA/EVI2A/TESPA1/TP53INP1/TNFAIP8L2/LPXN/CYTIP/SPI1/ADGRG3/CD244/TNFAIP8/GPR171/ST8SIA4/GMFG/ARID3A/DEPP1/IL17RA/IFITM2/SH3KBP1/TXNIP/EMP3/RHOG/CLEC4D/ANKH/FFAR2/CDKN1B/TOX/N4BP2L1/CLEC4E/IRAK3/RAB31/CD93/TAP2/LGALS1/ABTB1/FAM117A/PSMB9/SLC8B1/C1orf54/PAX6/CERK/IFNGR2/SIPA1L1/CD47/FUT8/NDRG1/CMTM7…
BOQUEST_STEM_CELL_UP	BOQUEST_STEM_CELL_UP	258	0.587949411820083	2.03469422987182	1e-10	1.86194331983806e-09	1.02322608139783e-09	4918	tags=49%, list=16%, signal=42%	ADCY7/LUM/C3/PDGFRA/TMEM176B/MMP2/CDH11/C1S/C1R/DCN/COL1A2/PCOLCE/COLEC12/ATP8B4/CFB/CELF2/COL1A1/FAP/OLFML3/COL5A2/FGF7/COL3A1/COL16A1/ISLR/GLT8D2/CTSK/SYNE3/SCRN1/ROBO1/COL5A1/FBLN5/COL6A3/RCN3/MXRA8/THBS2/CFH/LTBP2/ABCA6/IRS1/DDR2/MXRA5/KIAA0930/AEBP1/FBN1/OLFML2B/ITGBL1/SERPINF1/IGFBP3/PDE4DIP/ANPEP/DIPK1A/FBLN1/PID1/RECK/C6/LRP1/COL6A1/LOX/MAFB/TNC/EMP3/DCLK1/MSC/PTGDS/LPAR1/CRISPLD2/SLC5A3/…
REACTOME_TCR_SIGNALING	REACTOME_TCR_SIGNALING	120	0.607543359723604	2.03366517482761	1e-10	1.86194331983806e-09	1.02322608139783e-09	5259	tags=43%, list=17%, signal=36%	CD4/FYB1/PTPRC/LCP2/PTPN22/CD247/ZAP70/PAG1/CD3E/LCK/WAS/TRAT1/HLA-DPA1/PRKCQ/CD3G/HLA-DRA/CSK/CARD11/INPP5D/EVL/HLA-DPB1/GRAP2/CD3D/ITK/FBXW11/TRBV7-9/HLA-DRB1/CD101/TRAV19/UBE2D1/HLA-DQA1/TRBV12-3/TRAV29DV5/HLA-DQB2/NCK1/HLA-DQA2/PAK2/TRAV8-4/PSMB9/PLCG1/HLA-DRB5/MALT1/CHUK/RIPK2/PSMA8/MAP3K7/PSME2/PSMD3/PIK3R1/PSMD1/PAK3/CUL1
BOYLAN_MULTIPLE_MYELOMA_PCA1_UP	BOYLAN_MULTIPLE_MYELOMA_PCA1_UP	113	0.608944347019083	2.03060943661677	1e-10	1.86194331983806e-09	1.02322608139783e-09	2472	tags=42%, list=8%, signal=39%	FYB1/C3/MS4A4A/TGFBI/ITGAL/TFEC/SPON1/TMEM176A/MMP9/IGSF6/FPR1/CCR2/MNDA/CP/TRBC2/IL2RB/FGL2/LILRA5/HDC/GIMAP4/CTSG/ZBP1/STAT4/LTB/SLFN12/RNASE2/CXCR6/CTSW/CD3D/ITK/NKG7/IFITM1/PLSCR1/IL18R1/RECK/SLC25A24/CD177/OSBPL3/LCN2/IGHA1/IFITM3/IGKV4-1/S100A9/CCL5/VAV3/APP/CPE/LPAR4
DEURIG_T_CELL_PROLYMPHOCYTIC_LEUKEMIA_DN	DEURIG_T_CELL_PROLYMPHOCYTIC_LEUKEMIA_DN	316	0.581266538037698	2.02821087025518	1e-10	1.86194331983806e-09	1.02322608139783e-09	6223	tags=53%, list=20%, signal=42%	CD84/PTPRC/LCP2/EVI2B/ARHGAP25/CHN1/TRAF3IP3/IKZF3/GPR65/GZMK/PRF1/SRGN/HLA-DPA1/PRKCB/TNFRSF1B/CD48/CD28/SYT11/CASP1/TRBC2/IL2RB/CD2/TRBC1/HEG1/TESPA1/FYN/TRIM22/TRAV13-1/GNLY/P2RY10/HLA-DPB1/SEL1L3/STAT4/SYNE3/CTSW/GZMH/MAF/DAPP1/RECQL/CD244/CD3D/CD8A/CST7/FAS/CD52/RAB27A/NKG7/GZMA/IFITM1/KLRD1/FCHSD2/KLRB1/IL18R1/NPAT/CHMP7/GIT2/TRAV8-6/CYLD/EED/PPP1R16B/SEC23A/TRAV8-3/GPR137B/BIRC3/RABGAP1L/I…
KEGG_TOLL_LIKE_RECEPTOR_SIGNALING_PATHWAY	KEGG_TOLL_LIKE_RECEPTOR_SIGNALING_PATHWAY	97	0.61268102003705	2.02716934624156	1e-10	1.86194331983806e-09	1.02322608139783e-09	5060	tags=48%, list=17%, signal=41%	CD86/PIK3R5/PIK3CD/TLR7/TLR8/PIK3CG/SPP1/TLR4/IFNAR2/IRF5/CTSK/IRF7/TNF/TLR2/TLR1/IKBKE/STAT1/MAP2K6/CASP8/MYD88/TLR6/TRAF3/FADD/IRAK4/MAP2K1/MAPK12/CCL5/CXCL9/CD14/IL1B/TBK1/IL12B/CCL4/TLR3/CHUK/RIPK1/MAPK11/LY96/CD80/MAP3K7/IRF3/MAPK14/PIK3R1/AKT3/CXCL10/IFNAR1/CXCL11
THEILGAARD_NEUTROPHIL_AT_SKIN_WOUND_DN	THEILGAARD_NEUTROPHIL_AT_SKIN_WOUND_DN	224	0.584616567501084	2.01939402650405	1e-10	1.86194331983806e-09	1.02322608139783e-09	6168	tags=54%, list=20%, signal=43%	ITGB2/ARHGAP4/DOCK2/SELPLG/CORO1A/LSP1/NCF4/PLCG2/LILRA2/RGS19/ICAM3/WAS/LST1/CBFA2T3/PRKCB/HCLS1/CELF2/CSF3R/LILRB5/INPP5D/NFE2/ME2/LTB/ENTPD1/ADD3/JAK1/APAF1/S1PR4/CBX1/ARPC1B/ST8SIA4/TLR1/PLCB2/FLI1/GNAI2/CXCR1/RPS6KA1/ARHGEF1/LASP1/CXCR2/CASP8/PRMT2/RGS14/VIM/SEC14L1/TLR6/ADGRE5/TWF2/LBR/CAPZB/MYO9B/GPR19/ROCK1/RBL2/FADD/GNAO1/GCA/RGS2/ARHGDIB/RARA/GTF2I/TGFB1/TNPO3/ADAM10/TYK2/PPP1CC/IDS/SMC…
KEGG_JAK_STAT_SIGNALING_PATHWAY	KEGG_JAK_STAT_SIGNALING_PATHWAY	145	0.596707020434899	2.01923931407597	1e-10	1.86194331983806e-09	1.02322608139783e-09	7284	tags=56%, list=24%, signal=43%	IL10RA/PIK3R5/JAK3/PTPN6/PIK3CD/IL2RA/IL2RG/IL12RB1/IL21R/CSF2RB/PIK3CG/IL7R/CSF3R/IL2RB/STAT2/STAT5A/IFNAR2/IL10/STAT4/OSMR/JAK1/CCND2/GRB2/CBL/IL13RA1/JAK2/IL4R/STAT1/IL15/IFNGR1/OSM/IL22RA2/PIM1/LIF/STAT3/IL6R/TPO/TYK2/PIAS1/IFNE/SOCS2/IL12B/IL10RB/IL12RB2/IL26/IFNGR2/SOCS1/IL6ST/IL23R/IL11/SOS1/STAT5B/IL5RA/GHR/IL15RA/IL24/CSF3/CCND3/STAT6/IRF9/IL7/CISH/PIK3R1/AKT3/IFNAR1/SPRED1/IFNG/IFNL2/CN…
LENAOUR_DENDRITIC_CELL_MATURATION_UP	LENAOUR_DENDRITIC_CELL_MATURATION_UP	114	0.602742813351996	2.01251117208719	1e-10	1.86194331983806e-09	1.02322608139783e-09	3991	tags=48%, list=13%, signal=42%	SLA/FCGR2A/CD86/F13A1/CR1/KCNAB2/C1QB/MRC1/RARRES1/TGM2/CCR7/MMP12/HLA-DPA1/MMD/SPP1/TRIB2/ENPP2/ST6GAL1/STAC/HLA-DPB1/PTPRO/ECM1/ACAA2/SCRN1/IRF4/CCND2/RNASE6/IDO1/HLA-DQB1/CCL22/CD1C/CSF1/CD74/HLA-DQA1/CD1A/BIRC3/A2M/GAS6/CD1B/TNFAIP6/LIPA/CCNG2/CCL13/CRABP2/APOE/PFKM/ACOT7/FCER2/TFRC/RRP1B/NR1H3/CTSC/CCNA1/SERPINB6/ABCG1
CHIARADONNA_NEOPLASTIC_TRANSFORMATION_CDC25_UP	CHIARADONNA_NEOPLASTIC_TRANSFORMATION_CDC25_UP	118	0.600247881990385	2.0056939938778	1e-10	1.86194331983806e-09	1.02322608139783e-09	4090	tags=48%, list=13%, signal=42%	C3/LSP1/APBB1IP/TMEM176B/TMEM176A/MNDA/THY1/FGF7/EVL/OSMR/CHI3L1/THBS2/LTBP2/SMOC2/PLSCR1/CSF1/NID1/VCAM1/TPST1/DPEP1/FAM3C/IL1R1/TNC/IGF2/SLC16A1/SYNPO/LPAR1/ENO2/PDPN/CXorf38/SAA1/NCAM1/VCAN/UTP14A/CRABP1/TWIST1/CXCL6/GPC4/LAMA4/CTSB/MGP/THBS1/HSP90B1/EMB/CCL2/NAV2/ANP32E/NAP1L1/MAN2A1/LOXL1/F2R/ATP13A3/SEPHS2/GREM2/IL1RL1/EIF2AK4/PSPC1
TAKEDA_TARGETS_OF_NUP98_HOXA9_FUSION_10D_DN	TAKEDA_TARGETS_OF_NUP98_HOXA9_FUSION_10D_DN	145	0.592143051282542	2.00379497434966	1e-10	1.86194331983806e-09	1.02322608139783e-09	3015	tags=43%, list=10%, signal=39%	SLAMF8/SLCO2B1/RGL1/F13A1/C1QC/FPR3/TGFBI/RASSF4/TLR7/C1QB/RARRES1/PLA2G7/MMP12/MMP9/IL7R/C1QA/STAB1/MS4A2/NPL/RASGRP1/PCSK5/LGMN/RAB42/MAF/CHI3L1/ADGRG3/DAB2/CST7/SELENOP/C5AR1/OLFML2B/SERPINF1/MSC-AS1/ACP5/PID1/AOC1/CCL18/IL1R1/CLEC5A/RGL4/SLC38A6/ADGRE3/BLNK/A2M/DOCK4/NRP1/CD1B/CCL7/FOLR3/KCNJ15/GPNMB/CTSB/CCL13/PPP2R2B/HS3ST1/IL1R2/TMTC1/APOE/FCER1A/LGALS12/PLPP3/CCL4
RUIZ_TNC_TARGETS_UP	RUIZ_TNC_TARGETS_UP	154	0.590424929622787	2.00375526241846	1e-10	1.86194331983806e-09	1.02322608139783e-09	6797	tags=58%, list=22%, signal=45%	CHST15/TBXAS1/SCG2/PDGFRA/CDH11/RARRES1/COL1A2/RESF1/SPP1/TRIB2/ENPP2/TPP1/COL5A2/COL3A1/ACSL4/ROBO1/TDO2/BTN3A3/SELENOP/CTSA/OLFML2B/PDGFRB/LEF1/VCAM1/TCF12/IL1R1/MAFB/PHF21A/SLC5A3/C21orf91/LTA4H/GBP2/COL18A1/A2M/C14orf132/WASHC2C/BTN3A2/WSB1/STON1/ZNF532/NR2F1/JCAD/TRO/ARHGAP28/APOE/TBL1XR1/ANXA4/NBR1/ITSN1/FCGRT/PLPP1/BNIP3L/PSAP/MAN1A1/ARID5B/CTSC/NAP1L1/ATP2B4/PLK2/IGFBP7/GLCE/SLC16A4/VGLL4…
PASQUALUCCI_LYMPHOMA_BY_GC_STAGE_DN	PASQUALUCCI_LYMPHOMA_BY_GC_STAGE_DN	159	0.587089842923019	1.99516082244132	1e-10	1.86194331983806e-09	1.02322608139783e-09	6380	tags=53%, list=21%, signal=42%	SASH3/FCHO1/LCP1/CORO1A/MYO1G/WDFY4/LSP1/RCSD1/CD37/RIN3/ARHGAP15/ANKRD44/CCR7/LIMD2/WAS/PRKCB/CD22/CELF2/TRIB2/STK4/RASGRP1/CD19/BANK1/JAKMIP1/TNFAIP8/S1PR4/CYFIP2/CKLF/GMFG/PAX5/SUSD3/UBE2D1/SH3KBP1/ETS1/FCRLA/VPREB3/PLEKHA2/COTL1/RBM43/BCAT1/DNAH8/RIPOR2/CDK19/CD79A/FAM111A/ARHGDIB/SESN3/TMSB10/CORO7/FRYL/LACTB/SH3BP5/EMB/CNN3/STX7/CPM/FUS/ANP32E/NAP1L1/ANKRD13A/RASGRP2/SERPINB1/PHC2/TMEM229B/…
MIKKELSEN_MEF_LCP_WITH_H3K4ME3	MIKKELSEN_MEF_LCP_WITH_H3K4ME3	123	0.593809004542584	1.99493257359611	1e-10	1.86194331983806e-09	1.02322608139783e-09	3086	tags=38%, list=10%, signal=34%	LUM/LSP1/CCN4/TMEM176B/SNX10/TMEM176A/PCOLCE/MYO7A/SERPINB9/CP/TLR4/COL3A1/AKNA/GPSM3/ECM1/C1QTNF6/SLFN12L/EMILIN1/ARAP1/PDGFRB/MR1/IKBKE/SERPINF1/POSTN/SH3KBP1/RUFY4/COL6A1/TNFRSF14/IL18RAP/MMP19/EMP3/VWA5A/XAF1/HGF/AMPD3/GBP2/GAL3ST4/CCL7/NNMT/ZNF583/ARHGDIB/OLFML1/SARDH/CCL2/HACD4/ASPN/C1orf54
RUTELLA_RESPONSE_TO_HGF_UP	RUTELLA_RESPONSE_TO_HGF_UP	412	0.565454554687828	1.99460676042022	1e-10	1.86194331983806e-09	1.02322608139783e-09	6060	tags=49%, list=20%, signal=40%	CYBB/LAIR1/CD84/C3AR1/SLAMF8/CHST15/LILRB4/PSTPIP1/VSIG4/C3/RGL1/CMKLR1/CCR1/CD209/SNX10/MMP2/C1S/RARRES1/ADAMDEC1/TGM2/CCR5/CCR7/KMO/PLA2G7/MMP12/MMP9/IL21R/SLAMF1/C1QA/SPP1/FCGR1A/NPL/SLAMF7/IL10/LPXN/VNN1/CTSK/ACAA2/ROBO1/ENTPD1/FADS1/CHI3L1/JAK1/IRF4/DAB2/EBI3/RAB8B/ADAM12/TM6SF1/ADAM28/BTN3A3/TMEM51/TNFAIP8/LTBP2/EMILIN1/IDO1/NKG7/CCL22/TRAF1/CD1E/TLR1/NCOA3/TNIP3/PLOD3/MOB1A/TNFRSF4/SERPINF…
GRUETZMANN_PANCREATIC_CANCER_UP	GRUETZMANN_PANCREATIC_CANCER_UP	338	0.569665679948727	1.99445129236053	1e-10	1.86194331983806e-09	1.02322608139783e-09	5723	tags=48%, list=19%, signal=39%	ALOX5/ITGB2/LAPTM5/FYB1/CD53/DOCK2/PTPRC/LCP1/LCP2/LUM/CD86/FCGR3A/PLCG2/MMP2/MMP9/PCOLCE/NREP/SRGN/MMD/CELF2/P4HA1/PXDN/SERPINA1/COL1A1/HLA-DRA/CASP1/CXCR4/FAP/COL5A2/CSK/FYN/SERPINH1/CTSK/ECM1/LGMN/LOXL2/ENTPD1/PTGS1/GRB2/THBS2/DPYD/IRS1/CD1C/IFI30/FBN1/PRNP/PDGFRB/ARHGEF2/NID1/POSTN/MMP11/IL4R/IFITM2/STOM/STAT1/ALDOC/SPARC/TAP1/PLAU/ZMYND8/MBOAT7/SLC1A3/EMP3/RHOG/SEC23A/PARP4/BIRC3/GNPDA1/ELF4…
TONKS_TARGETS_OF_RUNX1_RUNX1T1_FUSION_ERYTHROCYTE_UP	TONKS_TARGETS_OF_RUNX1_RUNX1T1_FUSION_ERYTHROCYTE_UP	155	0.587257013796743	1.99260423889064	1e-10	1.86194331983806e-09	1.02322608139783e-09	4967	tags=45%, list=16%, signal=38%	LAIR1/LILRB1/C3AR1/SLAMF8/CD1D/CD163/VSIG4/TLR7/TMEM176B/CD180/LILRA2/TMEM176A/COL1A2/LILRA1/SLC2A5/ENPP2/FCGR1A/PXDN/SERPINA1/RUBCNL/PTP4A3/RASGRP1/CD79B/ECM1/MAF/SELENOP/TLR2/BCL2A1/PAPSS2/TREM1/STAT1/TPK1/SLC1A3/SLC15A3/CLEC5A/SLC5A3/GBP2/FCAR/DKK2/CCL7/SCG5/VCAN/IRAK3/FNDC3B/GPNMB/APP/LAMC1/TIAM1/JAM3/IFI44/STIMATE/IFI16/CPM/ADAMTSL4/MAN1A1/PLTP/TNFRSF21/MALL/NAP1L1/ATXN1/PLK2/NDRG1/TNNT1/NRC…
CHYLA_CBFA2T3_TARGETS_UP	CHYLA_CBFA2T3_TARGETS_UP	362	0.564094128137256	1.98304104120811	1e-10	1.86194331983806e-09	1.02322608139783e-09	4382	tags=41%, list=14%, signal=35%	LAPTM5/LCP1/CYTH4/EVI2B/FCGR2A/FCGR2B/SELPLG/F13A1/CLEC10A/NCF4/TGFBI/PLCG2/RIN3/TFEC/CD209/C1R/CD33/GPR65/MFNG/MYO7A/IL21R/IGSF6/PLD4/ATP8B4/SLAMF1/PRKCQ/CELF2/SLA2/ARL11/ALOX5AP/CD48/HK3/NPL/CASP1/CXCR4/HDC/CTSG/RNASE2/CLDN15/SPI1/TMEM119/CXCR6/CLEC12A/SH3TC1/HVCN1/ADGRG3/PTGS1/EBI3/CST7/ARHGEF6/CX3CR1/TM6SF1/GFRA1/DRAM1/TNFAIP8/RAB27A/GPR171/NKG7/GZMA/NCF2/KLRB1/GMFG/MCUB/ARHGEF2/PLOD3/DEPP1/I…
SENGUPTA_EBNA1_ANTICORRELATED	SENGUPTA_EBNA1_ANTICORRELATED	145	0.585898833194666	1.9826647207798	1e-10	1.86194331983806e-09	1.02322608139783e-09	4870	tags=44%, list=16%, signal=37%	ARHGAP4/FGD2/KCNAB2/CD247/STK10/TRAF3IP3/SIGLEC7/RHEX/OTULINL/PARP15/TRAC/TNFSF14/SYT11/FCRL1/RASA3/RSPO1/PPP1R9B/RASAL3/GATA2/CCDC141/PLEKHF1/CYFIP2/PTPRE/RAPGEF1/RPS6KA1/ARHGEF1/CLEC2D/CYLD/NLRC5/KCTD17/ARL10/COTL1/CTLA4/RUBCN/NIN/MTMR9LP/FCHSD1/WBP1L/FMNL1/PHYKPL/HLA-A/ARHGAP27/WDR81/CTNS/IDS/HLA-F/BORCS6/TTLL3/ANXA11/TP53I13/SFXN3/LIMD1/TMEM102/CCDC32/NSUN5/ANXA9/ZNF710/SMPD3/FGF11/PPARD/USP3…
ONDER_CDH1_TARGETS_2_UP	ONDER_CDH1_TARGETS_2_UP	250	0.572326972905152	1.98141057300164	1e-10	1.86194331983806e-09	1.02322608139783e-09	5232	tags=50%, list=17%, signal=42%	RGL1/WIPF1/COL8A1/MMP2/CDH11/CHN1/DCN/COL1A2/PCOLCE/NREP/SRGN/DOCK10/ENPP2/HMOX1/SYT11/THY1/FZD2/COL1A1/TRBC2/TRAM2/ENOX1/OLFML3/COL5A2/COL3A1/MICAL2/CYTIP/COL5A1/FBLN5/COL6A3/BGN/DAB2/ADAM12/LTBP2/DDR2/CYFIP2/FBN1/FLOT1/NID1/AP1S2/ITGBL1/GREM1/SERPINF1/IGFBP3/POSTN/ANPEP/ARHGAP22/FBLN1/PID1/RECK/PTGER2/COL6A1/SLC46A3/NID2/LOX/SPARC/BIN1/MMP19/PRMT2/KCNJ6/LPAR1/ENO2/BICC1/TRPA1/SNED1/MOXD1/PRR16/…
REACTOME_TOLL_LIKE_RECEPTOR_CASCADES	REACTOME_TOLL_LIKE_RECEPTOR_CASCADES	152	0.584677329636105	1.97903840337392	1e-10	1.86194331983806e-09	1.02322608139783e-09	5512	tags=50%, list=18%, signal=41%	ITGB2/BTK/ITGAM/TLR7/PLCG2/CD180/TLR8/TLR10/LY86/TLR4/CTSK/CTSS/IRF7/LGMN/TLR2/TLR1/FBXW11/MEF2C/RPS6KA1/IKBKE/UBE2D1/CNPY3/MAP2K6/CASP8/MYD88/BIRC3/TLR6/DNM1/TRAF3/SAA1/BIRC2/FADD/IRAK4/MAP2K1/IRAK3/S100A9/TANK/APP/CTSB/CD14/ELK1/HSP90B1/NOD2/TBK1/DNM2/S100A8/UNC93B1/SOCS1/CREB1/MAPK7/TLR3/CHUK/ATF2/RIPK2/TNIP2/RIPK1/PTPN4/MAPK11/PIK3C3/LY96/RPS6KA2/MAP3K7/PIK3R4/NFKB2/IRF3/MAPK14/MAPKAPK2/PPP2C…
CHARAFE_BREAST_CANCER_LUMINAL_VS_MESENCHYMAL_DN	CHARAFE_BREAST_CANCER_LUMINAL_VS_MESENCHYMAL_DN	456	0.558113815639614	1.97601731720385	1e-10	1.86194331983806e-09	1.02322608139783e-09	8193	tags=57%, list=27%, signal=42%	GLIPR1/PIK3CD/TGFBI/WIPF1/STK10/MMP2/CDH11/C1S/PPP1R18/SRGN/DOCK10/IL7R/CLMP/ANTXR2/PXDN/FZD2/CASP1/HEG1/TRAM2/IKBIP/ALPK2/RAI14/GPR176/STAMBPL1/COL5A1/LOXL2/ADD3/COL6A3/OSMR/DAB2/RAB8B/FAS/FSTL1/EFEMP2/SH2B3/GNG2/EDIL3/GLIS3/DPYD/LTBP2/CEP170/CCDC88A/FLI1/LYN/TOX2/AAK1/FBN1/PRNP/CMTM3/GPX8/AP1S2/PAPPA/RFTN1/DIPK1A/TRIO/MPP1/BNC2/SH3KBP1/RFLNB/COL6A1/ETS1/NID2/FXYD5/SPARC/BIN1/HOTAIRM1/PLAU/EMP3/…
BIDUS_METASTASIS_DN	BIDUS_METASTASIS_DN	144	0.583650543894287	1.97421411564473	1e-10	1.86194331983806e-09	1.02322608139783e-09	4060	tags=42%, list=13%, signal=37%	MS4A6A/SASH3/SLA/SELPLG/CORO1A/RGL1/F13A1/LAMP5/RASSF4/ITGAL/TRPV2/PTK2B/ATP8B4/STAB1/HLA-DRA/CLEC11A/PTP4A3/DOK1/DAB2/GATA2/PRAG1/GMFG/MR1/LPAR5/BIN1/PPM1M/PLEKHA2/RNASEL/AKAP13/VWA5A/STK17B/SPON2/PARP10/CPPED1/TNFRSF1A/GSDMD/APOL6/TSPAN4/SIRPA/ZNF45/PGGHG/TUT7/NALCN/MAN2B1/CNRIP1/MVP/NAGK/PWWP3A/CHPF2/R3HDM1/AHR/EHD1/ZNF641/DDX24/KLHL22/FBXO32/ARHGAP6/PTPN4/CFLAR/GTF2F1/PRRX1
ACOSTA_PROLIFERATION_INDEPENDENT_MYC_TARGETS_DN	ACOSTA_PROLIFERATION_INDEPENDENT_MYC_TARGETS_DN	114	0.590210875276043	1.9706680097515	1e-10	1.86194331983806e-09	1.02322608139783e-09	4860	tags=46%, list=16%, signal=39%	PTPRC/SLCO2B1/LCP2/SAMSN1/CARD9/RAC2/ADAM8/TRPV2/AIF1/CBFA2T3/CLEC11A/TESPA1/SERPINH1/STAT5A/NFE2/FADS1/IRF4/ST3GAL2/TNFAIP8/ARHGEF2/C11orf21/CHST12/MPP1/LASP1/RHOG/NAGA/CAP1/SEC14L1/KYNU/ADGRE5/AMPD3/TOR4A/GABRE/SEC24D/CMTM6/PIM1/ESYT1/STAT3/STIMATE/CHPF2/LRP10/ADAMTSL4/GATA1/TWNK/SHC1/AKR1C1/GTF2F1/ESR1/TNNT1/MCL1/SH3BP1/USP11/MINPP1
BOYLAN_MULTIPLE_MYELOMA_C_D_DN	BOYLAN_MULTIPLE_MYELOMA_C_D_DN	265	0.568534528167323	1.96915360788102	1e-10	1.86194331983806e-09	1.02322608139783e-09	3787	tags=42%, list=12%, signal=37%	FYB1/MYO1F/PLEK/C3/F13A1/MS4A4A/TGFBI/PTPN22/ITGAL/TFEC/TMEM176B/SPON1/TMEM176A/CD3E/LILRB3/MMP9/SH2D1A/IGSF6/FPR1/CCR2/PRKCQ/LAX1/MS4A2/CD28/SIRPB1/MNDA/ADA/CD3G/CP/GPR183/TRBC2/IL2RB/ARL4C/FGL2/LILRA5/GPR174/HDC/GIMAP4/CTSG/MS4A1/ZBP1/STAT4/LTB/SLFN12/RNASE2/ENTPD1/CXCR6/CTSW/MAF/CFP/GDA/CD3D/RGS18/SELENOP/ITK/CD7/NKG7/GZMA/IFITM1/KLRD1/PTPRE/INPP4B/IL13RA1/PLSCR1/CD226/IL18R1/RGS13/VCAM1/TPSB2…
NABA_CORE_MATRISOME	NABA_CORE_MATRISOME	267	0.56811355207621	1.96830032718888	1e-10	1.86194331983806e-09	1.02322608139783e-09	5727	tags=47%, list=19%, signal=38%	LUM/COL10A1/CCN4/SPOCK2/TGFBI/COL8A1/SPON1/DCN/COL1A2/PCOLCE/SRGN/SPP1/PXDN/COL15A1/COL1A1/PODNL1/COL5A2/FGL2/COL3A1/HMCN1/RSPO1/COL16A1/COL11A1/ECM1/COL5A1/FBLN5/MATN3/COL6A3/COL8A2/BGN/EFEMP2/THBS2/EDIL3/LTBP2/EMILIN1/SMOC2/ELN/MXRA5/AEBP1/FBN1/NID1/COL27A1/IGFBP3/POSTN/FBLN1/COL6A1/NID2/FBN2/SPARC/TNC/COL12A1/COL4A1/THSD4/CRISPLD2/COL24A1/LGI2/VWA5A/SNED1/HAPLN1/SPON2/COL26A1/EMILIN2/SVEP1/COL…
REACTOME_NEUTROPHIL_DEGRANULATION	REACTOME_NEUTROPHIL_DEGRANULATION	470	0.554532417152282	1.96608546518487	1e-10	1.86194331983806e-09	1.02322608139783e-09	5688	tags=44%, list=19%, signal=36%	ALOX5/ITGB2/CYBB/LAIR1/CD53/C3AR1/DOCK2/PTPRC/FCGR2A/CD300A/BIN2/NCKAP1L/ARHGAP9/C3/GLIPR1/ITGAX/PTPN6/ADA2/NFAM1/ADAM8/ITGAM/LILRB2/CR1/SIGLEC9/ITGAL/KCNAB2/DOK3/STK10/FCER1G/TRPM2/FGR/TBC1D10C/UNC13D/CD33/LILRB3/TMC6/OSCAR/MMP9/TYROBP/FPR1/ATP8B4/SLC2A5/TNFRSF1B/SIRPB1/HK3/MNDA/SERPINA1/GPR84/FGL2/SELL/CTSG/VNN1/LPCAT1/PTAFR/P2RX1/CTSS/RNASE2/CYBA/CLEC12A/FCN1/CHI3L1/CNN2/HVCN1/ADGRG3/CFP/HSPA6…
GAVIN_FOXP3_TARGETS_CLUSTER_P3	GAVIN_FOXP3_TARGETS_CLUSTER_P3	154	0.578817009556077	1.96436087076521	1e-10	1.86194331983806e-09	1.02322608139783e-09	5287	tags=45%, list=17%, signal=37%	CYBB/IL10RA/MYO1F/SAMSN1/F13A1/POU2F2/SPOCK2/MS4A4A/RNF166/GPR34/PDE7A/CFB/THEMIS/EVI2A/HDAC9/KLRG1/IKBIP/FGL2/PLXDC1/CASS4/IRF5/SLFN12/LGMN/ENTPD1/CXCR6/JAK1/FCMR/CD244/C1QTNF6/ABCA2/CD74/IL18R1/ITGAE/ALDOC/BICD1/EHD3/RNF144A/CCR8/TDRP/RABGAP1L/POU2AF1/PRDM1/PNKD/GJB2/MATK/USP48/DGAT2/LAMC1/MBP/TCF7/RNF216/ST8SIA1/DHX37/ITSN1/IGFBP4/PRKCH/CD47/CD80/SORCS2/PEAR1/OGA/CASP3/FAM234A/CCRL2/ACOXL/ARL5…
SMIRNOV_CIRCULATING_ENDOTHELIOCYTES_IN_CANCER_UP	SMIRNOV_CIRCULATING_ENDOTHELIOCYTES_IN_CANCER_UP	155	0.577594393293822	1.9598182897737	1e-10	1.86194331983806e-09	1.02322608139783e-09	5872	tags=50%, list=19%, signal=41%	ALOX5/SLA/HCK/C3AR1/CD1D/FCGR2A/TGFBI/ADAP2/CCR1/CHN1/TLR8/ADGRE2/IL21R/FPR1/TNFRSF1B/HMOX1/MARCO/P2RX1/RNASE2/CHI3L1/HSPA6/TLR2/NCF2/C5AR1/CXCR1/IGFBP3/ANPEP/SMARCD3/EPHA4/MPP1/SPARC/PLAU/ELF4/NBL1/IFNGR1/BST1/TNFRSF1A/DSE/ABCA1/BCAT1/SYNGR3/GNA15/AQP9/IRAK3/CD93/RARA/KCNJ15/PTGES/TGFB1/CCL20/CTSB/HS3ST1/CD14/THBS1/RGS3/NOD2/GM2A/IFNGR2/PFKFB3/COL7A1/CDA/SLC16A6/SHC1/MAPK7/ABCG1/PPARD/RAB33A/KDM…
PETROVA_ENDOTHELIUM_LYMPHATIC_VS_BLOOD_DN	PETROVA_ENDOTHELIUM_LYMPHATIC_VS_BLOOD_DN	162	0.575539639012403	1.95615801616988	1e-10	1.86194331983806e-09	1.02322608139783e-09	4896	tags=44%, list=16%, signal=37%	SLC7A7/RAC2/TGFBI/TFEC/COL8A1/TGM2/COL1A2/SRGN/HMOX1/CXCR4/ARL4C/FAP/TRAM2/TRIM22/LPXN/LOXL2/BGN/LTBP2/CYFIP2/PRNP/ANPEP/ARHGAP22/IL4R/COL6A1/SELP/PLAU/MBOAT7/IL32/EMP3/ICAM1/ENO2/PLOD2/SLC38A6/GBP2/PGF/MLLT11/SORD/VCAN/NNMT/MMP14/ARHGDIB/TCN2/TANK/IGF2BP3/AXL/MVP/EPS8/PFKM/CCL2/ICAM2/NUAK1/IFI27/CDC42EP3/EFEMP1/ECE1/PLTP/ANXA6/RGS10/CTSC/TNFRSF21/RGS4/AGRN/GLCE/CDH2/NRCAM/BASP1/MT1F/FLT1/STAT6/C…
WANG_RESPONSE_TO_GSK3_INHIBITOR_SB216763_UP	WANG_RESPONSE_TO_GSK3_INHIBITOR_SB216763_UP	369	0.555484538401594	1.95260396266861	1e-10	1.86194331983806e-09	1.02322608139783e-09	6294	tags=46%, list=21%, signal=37%	CD4/FYB1/CD84/IL10RA/PTPRC/SIGLEC10/EVI2B/FGD2/MAP4K1/JAML/MS4A7/ADA2/NCF4/PTPN22/CD37/SCIMP/TRAF3IP3/ARHGAP15/NAIP/CD300LF/OTULINL/PRKCB/ATP8B4/ENPP2/ALOX5AP/DENND1C/CSF3R/CD48/TNFAIP2/CASP1/LY86/CXCR4/EVI2A/NABP1/TNFSF13B/SIRPB2/ITGB7/FGL2/STAT2/GIMAP2/TMEM86A/CTSS/SIGLEC6/DAPP1/PARP9/RASGRP4/GBGT1/ST3GAL2/DENND4B/IGFLR1/NKG7/NLRC4/GFRA2/NCF2/PCNX1/TLR1/TXK/IFI30/PLSCR1/MYO5A/CD101/MR1/HLA-DMA/…
GRAESSMANN_RESPONSE_TO_MC_AND_SERUM_DEPRIVATION_UP	GRAESSMANN_RESPONSE_TO_MC_AND_SERUM_DEPRIVATION_UP	207	0.566760024589294	1.94887459661595	1e-10	1.86194331983806e-09	1.02322608139783e-09	6112	tags=48%, list=20%, signal=39%	THEMIS2/ADCY7/C3/SP140/SP110/PRF1/RESF1/PDE7A/MMD/CFB/TRIB2/MNDA/CP/CD2/TP53INP1/COL5A2/COL3A1/ZBP1/SLFN12/IRF7/TMEM140/BGN/PARP9/FAS/FSTL1/SLFN12L/SELENOP/IRS1/TLR2/ELN/PARP14/SAMHD1/ACTB/PDGFRB/CSF1/ADAR/ADCY3/DDX60/STAT1/RECK/OAS2/TXNIP/IFIT2/BST2/FCGR3B/NCK1/PTHLH/GBP2/APOL2/RBM43/CCL7/N4BP2L1/IFI27L2/LIPA/NNMT/TOR3A/TAP2/MOCS1/IFIT3/IRF2/IFI44/ELK1/CXCR5/TMPO/CCL2/ZNF672/MEST/GBP3/TRAFD1/CEP…
IGLESIAS_E2F_TARGETS_UP	IGLESIAS_E2F_TARGETS_UP	140	0.575636946610976	1.94538244946655	1e-10	1.86194331983806e-09	1.02322608139783e-09	4207	tags=44%, list=14%, signal=38%	LAPTM5/CD53/LCP1/LUM/C3/SCG2/C1QC/C1QB/MRC1/DCN/COL1A2/TYROBP/C1QA/ENPP2/COL15A1/COL1A1/COL5A2/COL3A1/EVL/SERPINH1/CTSS/COL6A3/DAB2/ITGB1/ELN/GNAI2/CD74/SERPINF1/POSTN/NID2/SPARC/AKIRIN2/EED/COL4A1/COL18A1/GAS6/CXCL13/TUBB/MCM5/TANK/SMAD1/FBLN2/LAMA4/COL6A2/LGALS1/GJA1/APOE/CNN3/MCM3/KITLG/IGFBP4/GBP3/HNRNPA2B1/TMEM45A/ACTG1/BAX/CD47/TUBA1B/SERPINB6/CDC6/APLP2/FMO1
TSAI_RESPONSE_TO_IONIZING_RADIATION	TSAI_RESPONSE_TO_IONIZING_RADIATION	148	0.572635239542333	1.93757325576344	1e-10	1.86194331983806e-09	1.02322608139783e-09	5950	tags=49%, list=19%, signal=39%	PTPN6/PTPN22/PLCG2/CCR1/RFX5/CASP1/STK4/IL2RB/STAT5A/IRF4/FAS/TNFAIP8/ADORA3/IFITM1/RB1/TRAF1/NCOA3/TNFRSF8/PLOD3/JAK2/RPS6KA1/STAT1/COL6A1/BATF/CCL18/PLAU/MSC/BIRC3/IFNGR1/ROCK1/LZTR1/FGFR1/NFKBIE/CD79A/FN1/MDFI/TANK/CCNG2/ZNF274/CCL20/CDK6/AXL/CCL3L1/COL4A2/S100A8/CCL4/AHR/PLK1/AKAP5/CCNI/XPC/ZNF141/RRM2B/MAX/CFLAR/CD80/CCT4/NFE2L1/NFKB2/IRF9/KLRC2/CXCL10/DPYSL3/CCT7/ATF5/RABGAP1/ARL2BP/UBE2C/T…
MULLIGHAN_MLL_SIGNATURE_2_UP	MULLIGHAN_MLL_SIGNATURE_2_UP	409	0.54918018670821	1.93695751715098	1e-10	1.86194331983806e-09	1.02322608139783e-09	6577	tags=49%, list=22%, signal=39%	ITGB2/LAPTM5/LAIR1/SLA/HCK/LAT2/ADCY7/LCP1/CYTH4/LILRB4/MYO1F/EVI2B/SELPLG/RAC2/IKZF1/ITGAX/PLXNC1/APBB1IP/LILRB2/PTPN22/RASSF4/ITGAL/NCF1/CCR1/SNX10/TRAF3IP3/LILRA2/PTK2B/LILRA1/LST1/SRGN/NUP210/HCLS1/ATP8B4/SYK/SIRPB1/FCGR1A/TNFAIP2/FZD2/DENND2D/CASP1/TPP1/CXCR4/PILRA/ITGB7/CD300C/NLRP3/PTAFR/SEL1L3/RNASE2/SPI1/CYBA/GRB2/RNASE6/IGFLR1/NKG7/CTSA/PCNX1/KIAA0930/RASSF2/GRK6/MR1/AP1S2/C11orf21/RPS6…
LI_INDUCED_T_TO_NATURAL_KILLER_DN	LI_INDUCED_T_TO_NATURAL_KILLER_DN	136	0.572687830982929	1.93623766379541	1e-10	1.86194331983806e-09	1.02322608139783e-09	5730	tags=47%, list=19%, signal=38%	SLA/FYB1/C3/MMP2/ARHGAP15/SH2D1A/SNAI3/PLD4/PRKCB/CELF2/TRIB2/STK4/ST6GAL1/CD2/OLFML3/CD6/COL5A1/BGN/FAM78A/CD3D/HLA-DOB/HLA-DQB1/CD27/TSPAN32/TPST1/PDK1/COL6A1/ETS1/LOX/TXNIP/PLEKHG2/TDRP/ADGRE5/NAV1/SLF2/CTLA4/N4BP2L1/MSH6/BCL11B/TCF7/TMEM108/RGL2/PRKCD/TRBV30/ANP32E/ZNF260/KMT2A/NAXD/MTF2/TPCN1/NIPBL/BRD3/TMEM121/RHNO1/TACC1/NT5DC2/GLDC/MIB2/NISCH/RAMP1/ACTN1/CXCL12/GFI1/PITPNM2
RUTELLA_RESPONSE_TO_HGF_VS_CSF2RB_AND_IL4_DN	RUTELLA_RESPONSE_TO_HGF_VS_CSF2RB_AND_IL4_DN	243	0.55852553190899	1.93131827580872	1e-10	1.86194331983806e-09	1.02322608139783e-09	7035	tags=54%, list=23%, signal=42%	MS4A6A/CD84/ITGA4/MAP4K1/CD86/ADAM8/CD209/ICAM3/CCR7/MMP12/NREP/IL21R/SLAMF1/CELF2/CXCR4/PTP4A3/ROBO1/DAPP1/JAK1/IRF4/CFP/EBI3/RAB8B/ARHGEF6/ADAM12/TNFAIP8/CCL22/TRAF1/CD1E/FCHSD2/NCOA3/IL13RA1/MOB1A/TNFRSF4/SERPINF1/TTN/ADAM19/RFTN1/ARHGAP22/DIPK1A/GRK3/LMNB1/IL1R1/EED/PPP1R16B/RUNX3/GPR137B/BIRC3/STK17B/ANP32A/CLIC2/EGLN3/TIA1/GAS6/CD1B/SYNGR3/RGS2/SGPL1/VCAN/MICAL1/EPB41L2/MCM5/FNBP1/CCNG2/CCL…
PID_PDGFRB_PATHWAY	PID_PDGFRB_PATHWAY	129	0.572467362821735	1.92937320258056	1e-10	1.86194331983806e-09	1.02322608139783e-09	6169	tags=47%, list=20%, signal=38%	SLA/HCK/PIK3R5/PIK3CD/PAG1/FGR/LCK/PIK3CG/PIK3R6/CSK/FYN/STAT5A/DOK1/GRB2/CYFIP2/ARPC1B/ACTR3/CBL/LYN/ARAP1/PDGFRB/RAPGEF1/JAK2/STAT1/PTPN2/LRP1/ARPC5/BLK/KSR1/NCK1/DOCK4/PTPN1/MAP2K1/SLC9A3R2/STAT3/PPP2R2B/ACTR2/ELK1/EPS8/PLCG1/NRAS/ARPC4/DNM2/PRKCD/PRKCA/SOS1/SHC1/STAT5B/RASA1/RHOA/YWHAB/PPP2CA/YWHAG/PIK3R1/USP6NL/ARHGDIA/PIK3CB/PTPRJ/S1PR1/IQGAP1/ARPC2
ROZANOV_MMP14_TARGETS_UP	ROZANOV_MMP14_TARGETS_UP	252	0.556864294739574	1.92866535055653	1e-10	1.86194331983806e-09	1.02322608139783e-09	3842	tags=40%, list=13%, signal=36%	CHST15/GLIPR1/IL4I1/PIK3CD/HLA-DMB/SNX10/PCOLCE/LOXL3/COLEC12/HCLS1/PXDN/ADA/ST6GAL1/IL2RB/SLAMF7/HEG1/SERPINH1/ALPK2/LPXN/DOK1/HLA-DPB1/WDR86/COL5A1/TDO2/LGMN/ADD3/CCND2/PTGS1/CST7/ADGRE1/EFEMP2/C1QTNF6/TLR2/IFITM1/NCF2/PRAG1/FLI1/GMFG/HTRA3/HLA-DMA/APOL3/IFITM2/COL6A1/ALDOC/FCRLA/IL1R1/IL32/TXNIP/COL4A1/SLC12A7/P3H1/AK5/ENO2/PLOD2/EMILIN2/COL18A1/PNKD/GJB2/NCAM1/SIRPA/N4BP2L1/PDGFRL/SGPL1/FRMD6…
MULLIGHAN_MLL_SIGNATURE_1_UP	MULLIGHAN_MLL_SIGNATURE_1_UP	374	0.548106666544006	1.92770260672973	1e-10	1.86194331983806e-09	1.02322608139783e-09	6301	tags=48%, list=21%, signal=38%	ITGB2/LAPTM5/SLA/LAT2/ADCY7/LCP1/CYTH4/LILRB4/MYO1F/EVI2B/FCGR2A/FCGR2B/SELPLG/RAC2/IKZF1/ITGAX/PLXNC1/LILRB2/PTPN22/RASSF4/IRF8/CCR1/SNX10/TRAF3IP3/LILRA2/PTK2B/LILRA1/LST1/NUP210/HCLS1/ATP8B4/SYK/SIRPB1/FCGR1A/FZD2/DENND2D/CASP1/TPP1/CXCR4/EVI2A/PILRA/ITGB7/CD300C/NLRP3/LPCAT1/PTAFR/SEL1L3/RNASE2/SPI1/CYBA/GRB2/RNASE6/IGFLR1/RAB27A/NKG7/CTSA/ARPC1B/PCNX1/KIAA0930/RASSF2/MR1/C11orf21/RPS6KA1/BID…
SERVITJA_ISLET_HNF1A_TARGETS_UP	SERVITJA_ISLET_HNF1A_TARGETS_UP	158	0.565194863954626	1.92030171903886	1e-10	1.86194331983806e-09	1.02322608139783e-09	4359	tags=45%, list=14%, signal=39%	ITGB2/LAPTM5/ADCY7/CCN4/C1QC/C1QB/CDH11/C1S/TGM2/PCOLCE/TNFAIP2/THY1/MS4A4E/COL5A2/COL3A1/SERPINH1/PTPRO/CAMK4/CYBA/MAF/CNN2/BGN/EFEMP2/THBS2/AEBP1/TGFB3/FBN1/CSF1/VCAM1/POSTN/IFITM2/COL6A1/SLC15A3/NTM/SLC16A1/DCLK1/VIM/IFIT2/STK17B/NOTCH2/DNM1/COL18A1/CNR1/IFITM3/CXCL13/CHL1/MICAL1/MMP14/ARHGDIB/EPB41L2/MSN/ASS1/NR2F1/LGALS1/APOE/CCL2/FGF14/ACOT7/GBP3/EFEMP1/SNAI2/ADCYAP1/CTSC/GUCY1A1/PLXND1/SV2…
MARTENS_BOUND_BY_PML_RARA_FUSION	MARTENS_BOUND_BY_PML_RARA_FUSION	433	0.540777630412683	1.91167905564279	1e-10	1.86194331983806e-09	1.02322608139783e-09	6730	tags=48%, list=22%, signal=38%	ITGB2/LAPTM5/HCK/FERMT3/CHST15/CYTH4/MYO1F/PLEK/LCP2/TBXAS1/ITGA4/RAC2/PREX1/PTPN6/RCSD1/ARHGAP30/APBB1IP/ADAM8/TMC8/IRF8/PLCG2/KCNAB2/DOK3/FGR/SNX20/SPN/ABI3/MMP9/RHBDF2/ADGRE2/GPR132/TYROBP/NUP210/ATP8B4/CELF2/ALOX5AP/HMOX1/ADGRG5/TNFAIP2/RASA3/CSK/NLRP3/IFNAR2/SH3BP2/AKNA/NFE2/RNF149/SPI1/FCN1/ADGRG3/FAM78A/FLT3/ST3GAL2/ADORA3/C5AR1/CACNA1C/PLCB2/LYN/TOX2/ARAP1/GRK6/RAPGEF1/ARHGEF2/AZIN2/C11or…
RUTELLA_RESPONSE_TO_CSF2RB_AND_IL4_UP	RUTELLA_RESPONSE_TO_CSF2RB_AND_IL4_UP	332	0.546115020640333	1.90953328115093	1e-10	1.86194331983806e-09	1.02322608139783e-09	6064	tags=47%, list=20%, signal=38%	CD84/SLAMF8/CD86/RGL1/ADAM8/CD209/MMP2/C1S/RARRES1/ADAMDEC1/TGM2/CCR7/KMO/MMP12/MMP9/IL21R/SLAMF1/CELF2/SPP1/CXCR4/SLAMF7/PTP4A3/IL10/ROBO1/FADS1/CHI3L1/DAPP1/JAK1/IRF4/EBI3/RAB8B/ADAM12/TMEM51/TNFAIP8/LTBP2/EMILIN1/CCL22/TRAF1/CD1E/FCHSD2/NCOA3/IL13RA1/TNIP3/MOB1A/TNFRSF4/SERPINF1/PDE4DIP/TTN/ADAM19/RFTN1/NDP/ACP5/ARHGAP22/DIPK1A/GRK3/TPST1/STOM/CCL8/LMNB1/CCL18/IL1R1/SLC1A3/EED/PPP1R16B/LPAR1/S…
BOSCO_ALLERGEN_INDUCED_TH2_ASSOCIATED_MODULE	BOSCO_ALLERGEN_INDUCED_TH2_ASSOCIATED_MODULE	146	0.56177783497149	1.90088109743175	1e-10	1.86194331983806e-09	1.02322608139783e-09	6239	tags=51%, list=20%, signal=41%	ALOX5/CD84/LCP2/JAML/IKZF1/APBB1IP/IL2RA/CYSLTR1/NABP1/PLXDC1/STAP1/CYTIP/STAT4/TNFRSF9/SEMA7A/IRF4/FOXP3/ITK/CCL22/NCOA3/MEF2C/TPP2/CYTOR/CSF1/MIR4435-2HG/IL4R/PTGER2/RFLNB/TNFRSF14/BATF/PECAM1/CYLD/CYSLTR2/SLCO3A1/LRRN1/TBC1D1/ASAP1/GNPDA1/STK17B/EOMES/CXCL13/ARRDC2/TIAM1/RAB30/LIF/CD69/IL1B/SOCS2/FCER2/TRAFD1/PLPP1/SOCS1/TTC39B/RASGRP3/IMMT/SERPINB6/MKRN1/IKZF4/BCL2/NRCAM/POLR2M/CASP3/CISH/CLU…
DELYS_THYROID_CANCER_UP	DELYS_THYROID_CANCER_UP	436	0.53691011562432	1.89830615076638	1e-10	1.86194331983806e-09	1.02322608139783e-09	4521	tags=39%, list=15%, signal=34%	ALOX5/CSF1R/MS4A6A/C3AR1/IL10RA/FCGR2A/MAP4K1/NCKAP1L/C4A/C3/CFI/COL10A1/PLXNC1/SPOCK2/COL8A1/CCR1/C1QB/MRC1/TGM2/TMC6/SH2D1A/LST1/IGSF6/TAGAP/CFB/MSR1/C1QA/SPP1/CPA3/ALOX5AP/HMOX1/PXDN/MNDA/SERPINA1/COL1A1/MMP7/FAP/PTP4A3/MARCO/COL5A2/ITGB7/FYN/COL3A1/TRIM22/STAC/COL11A1/SEL1L3/CTSS/ECM1/ACAA2/TDO2/LOXL2/ENTPD1/CYBA/CHI3L1/CCND2/RNASE6/TNFRSF10C/FAS/CX3CR1/ADAM12/QPCT/THBS2/DPYD/RAB27A/CYFIP2/TL…
SANSOM_APC_TARGETS_DN	SANSOM_APC_TARGETS_DN	341	0.541339897963071	1.89676918227561	1e-10	1.86194331983806e-09	1.02322608139783e-09	3556	tags=35%, list=12%, signal=31%	ITGB2/LAPTM5/CD53/LAT2/PTPRC/SELPLG/CORO1A/RAC2/ITGAX/LSP1/C1QC/IL4I1/PIK3CD/TGFBI/ITGAL/NCF1/STK10/ZAP70/HLA-DMB/IL12RB1/FGD3/PCOLCE/MYO7A/OTULINL/PLD4/TYROBP/SRGN/SLC2A5/CD22/CD48/CD28/SERPINB9/MERTK/CASP1/ST6GAL1/IL2RB/EVI2A/CD2/ITGB7/CD6/INPP5D/GIMAP4/PCSK5/GPSM3/CD79B/MGAT3/CTSW/IRF4/CD72/CD3D/CD8A/CST7/FAS/VAV1/CD52/CD7/IDO1/DDR2/CYFIP2/HLA-DOB/GZMA/ST8SIA4/RASSF2/PTPRE/KLRB1/CMA1/JAK2/CD70…
VERHAAK_AML_WITH_NPM1_MUTATED_DN	VERHAAK_AML_WITH_NPM1_MUTATED_DN	241	0.544059970079624	1.8808547184601	1e-10	1.86194331983806e-09	1.02322608139783e-09	5780	tags=48%, list=19%, signal=39%	CLEC10A/LAMP5/TGFBI/ZAP70/SPON1/CIITA/MMP9/OTULINL/HLA-DPA1/CCR2/TRIB2/CSF3R/CD48/PXDN/FZD2/TRBC2/CD2/SERPING1/EVL/STAP1/CD19/HLA-DPB1/ACSL4/BANK1/SCRN1/ROBO1/CLDN15/CEACAM4/CHI3L1/CCND2/FCMR/CD3D/CST7/TM6SF1/CD7/CD38/HPGDS/IFITM1/CD1C/TPSAB1/TMEM204/MEF2C/ADCY3/SERPINF1/AGTPBP1/P2RX5/SPIB/WASF1/HLA-DQA1/CLIP3/SPARC/PPP1R16B/EHD3/RUNX3/CLEC5A/NBL1/HGF/BLNK/DSE/PTGER4/LCN2/TOX/NCAM1/NRXN2/FGFR1/AS…
CHIANG_LIVER_CANCER_SUBCLASS_CTNNB1_DN	CHIANG_LIVER_CANCER_SUBCLASS_CTNNB1_DN	169	0.552787792922769	1.88040558286098	1e-10	1.86194331983806e-09	1.02322608139783e-09	3911	tags=42%, list=13%, signal=37%	LUM/PAG1/CHST11/COL1A2/MMP9/MMD/IL7R/SERPINB9/COL1A1/SULF1/CP/GPR183/EVI2A/CD2/TNFSF13B/RASGRP1/COL3A1/VNN1/ISLR/SEL1L3/CXCL16/ACSL4/CYTIP/STAT4/AIM2/COL5A1/CYBA/COL6A3/BGN/GDA/VNN2/THBS2/GLIS3/TNFAIP8/CD52/RAB27A/CYFIP2/MXRA5/AEBP1/KLRB1/MCUB/SLC17A9/CMTM3/IGLV3-25/RFTN1/ACP5/TPST1/GLT1D1/PTGDS/MOXD1/POU2AF1/C15orf48/PAPLN/ZNF83/TNFSF4/VCAN/GPNMB/PLBD1/CCL19/CCL20/MAD1L1/EFEMP1/ASPN/MAP3K5/NAV2/…
PHONG_TNF_RESPONSE_NOT_VIA_P38	PHONG_TNF_RESPONSE_NOT_VIA_P38	334	0.537185944074775	1.87918795526142	1e-10	1.86194331983806e-09	1.02322608139783e-09	4555	tags=41%, list=15%, signal=36%	RAC2/PIK3CD/KCNAB2/STK10/MMP2/LIMD2/MMP9/RHBDF2/RFX5/SRGN/SLC2A6/MMD/TNFRSF1B/TMEM156/TNFAIP2/STRA6/IFNAR2/RAI14/LPXN/TNFRSF9/LTB/ROBO1/LOXL2/JAK1/HLA-G/GATA2/NECAP2/DRAM1/TNFAIP8/BCL2A1/TRAF1/INPP4B/FLOT1/TMEM204/MEF2C/CSF1/BID/CD70/VCAM1/IKBKE/TRIO/RHOF/COL6A1/ETS1/CYLD/PLAU/NUP62/SLCO3A1/ICAM1/BIRC3/SEL1L/IFNGR1/ADGRE5/TNIP1/TFE3/AMPD3/GBP2/GRINA/TRAF3/DSE/CUL4B/CDKN1B/DOCK4/ABCA1/TUT4/TOX/MAP…
MANALO_HYPOXIA_UP	MANALO_HYPOXIA_UP	202	0.546200606492534	1.8770561406602	1e-10	1.86194331983806e-09	1.02322608139783e-09	6037	tags=48%, list=20%, signal=38%	CHST15/TGFBI/PLCG2/MMP2/COL1A2/CELF2/TRIB2/P4HA1/CXCR4/ARL4C/NFATC4/RAI14/COL5A1/LOXL2/BGN/PTGS1/RASSF2/IGFBP3/TRIO/TNFRSF14/LOX/TXNIP/COL4A1/SYNPO/ENO2/CREB3L2/PLOD2/EGLN3/COL18A1/PGF/GJA5/SLCO5A1/ABCA1/GAS6/SPAG4/CDK19/FNDC3B/GABRP/ADORA2A/GPNMB/CCNG2/MN1/NARF/MYH13/PLEKHO1/AXL/LAMB1/ZBTB1/GRK5/FER1L4/RGS3/COL4A2/F8/DCHS1/NUAK1/STC1/BNIP3L/TNFRSF10B/NOTCH4/TMEM45A/NINJ2/HLA-B/ERO1A/STC2/SPOCK1/…
JISON_SICKLE_CELL_DISEASE_UP	JISON_SICKLE_CELL_DISEASE_UP	179	0.547163033475297	1.8671487642558	1e-10	1.86194331983806e-09	1.02322608139783e-09	5963	tags=45%, list=20%, signal=36%	PLEK/VSIG4/RGL1/F13A1/TFEC/LILRA2/NREP/CCR2/HMOX1/FCGR1A/MARCO/SERPING1/MICB/CTSG/DOK1/NFE2/PTPRO/RNASE2/CTSA/IFI30/TYMP/JAK2/RENBP/MPP1/STAT1/SELP/LMNB1/MKNK1/TAP1/EMP3/GNPDA1/IL15/IFIT2/KYNU/BST2/CLIC2/GBP2/OASL/LIPA/NFKBIE/CDS2/FN1/HLA-A/TCN2/GBP1/ZNF267/IGF2BP3/AXL/IFIT3/IFI44/UBE2L6/CALR/GUCY1B1/GM2A/STX7/NGFR/PSMB9/LEPROT/SLC36A1/PLIN3/BNIP3L/LY6E/RSAD2/EPHB2/PSME2/CEBPE/VAMP5/LHFPL2/C6orf1…
ZHANG_RESPONSE_TO_IKK_INHIBITOR_AND_TNF_UP	ZHANG_RESPONSE_TO_IKK_INHIBITOR_AND_TNF_UP	218	0.541339408890727	1.86705822387593	1e-10	1.86194331983806e-09	1.02322608139783e-09	6783	tags=48%, list=22%, signal=38%	CHST15/IL4I1/PAG1/GPR132/RFX5/SLC2A6/IL7R/SERPINB9/TNFAIP2/HDAC9/SLFN5/PTAFR/CXCL16/TNFRSF9/SEMA7A/DAPP1/DRAM1/TNFAIP8/TLR2/BCL2A1/TRAF1/LYN/TIAM2/BID/RHOF/MMP10/NUB1/ETS1/TAP1/PLAU/GRAMD2B/IL32/TRIM38/SLCO3A1/ICAM1/NUAK2/BIRC3/IL15/IFNGR1/KYNU/TNIP1/NCK1/OASL/C15orf48/DSE/DOCK4/BIRC2/TNFAIP6/LACC1/NFKBIE/ZNFX1/ELOVL7/CCL5/TANK/CCNG2/CCL20/GSAP/LIF/AMOTL2/IFIT3/IL1R2/CSRNP2/IL1B/TLE4/GBP3/TNFRSF1…
SHEDDEN_LUNG_CANCER_GOOD_SURVIVAL_A12	SHEDDEN_LUNG_CANCER_GOOD_SURVIVAL_A12	300	0.534579194709215	1.86200529153322	1e-10	1.86194331983806e-09	1.02322608139783e-09	5236	tags=42%, list=17%, signal=35%	THEMIS2/CD300A/PIM2/CD180/ADAMDEC1/CHST11/ICAM3/RHOH/IGHV4-34/CFB/SLC2A5/LAX1/ST6GAL1/ORAI2/TPP1/SLAMF7/TRAM2/PLXDC1/IFNAR2/SH3BP2/CD19/ZBP1/SEL1L3/CYTIP/CYBA/IRF4/CCND2/IGHV3-7/GATA2/IGHM/EFEMP2/SLC26A4/FCRL2/CD38/ADORA3/IGHV3-73/IGHV3-21/IGHG1/PAX5/CMA1/TNIP3/FAM30A/IGHV3-20/SKAP1/TRGC2/DIPK1A/IGHV3-23/PDK1/PTPN2/DERL1/NCR1/APOBEC3F/PRMT2/ZNF215/SEL1L/C21orf91/SEC14L1/FFAR2/PNOC/NCK1/IGHV3-72/P…
FOSTER_TOLERANT_MACROPHAGE_UP	FOSTER_TOLERANT_MACROPHAGE_UP	155	0.545805652051602	1.85195686102936	1e-10	1.86194331983806e-09	1.02322608139783e-09	3195	tags=37%, list=10%, signal=33%	MS4A6A/AOAH/RGL1/MS4A4A/TGFBI/ITGAL/IGSF6/FPR1/CFB/MSR1/TNFRSF1B/SYK/CLMP/SERPINB9/CP/ORAI2/MARCO/FGL2/SELL/RASGRP1/SLFN12/IRF7/RNF149/CST7/CD38/IL18BP/TREML2/STAT1/CCL8/FPR2/LOX/SLC16A3/MET/XAF1/OAS3/GPR18/BST2/BST1/TRAF3/SAA1/ZFAND3/LCN2/MCOLN2/CLEC4E/IRAK3/CXCL9/ADORA2A/PTGES/ASS1/TANK/LRRC8C/THBS1/RAB20/IFI44/SLX4IP/PLPP1/NAV2
PUJANA_XPRSS_INT_NETWORK	PUJANA_XPRSS_INT_NETWORK	167	0.542659972359838	1.84605721460399	1e-10	1.86194331983806e-09	1.02322608139783e-09	9962	tags=62%, list=33%, signal=42%	RHOH/SH2D1A/STAT5A/DCP2/RECQL/CHEK2/RB1/CD1C/RAD21/KNTC1/LMNB1/HMGN4/LBR/NCK1/BRCA2/ACYP1/DNMT1/CNTRL/MCM5/ZNF43/XPO1/SMC4/TMEM131L/RAD51AP1/TIMELESS/PPP1CC/SMC1A/DDX39B/TMPO/MKI67/TCF3/BRCA1/MYBL2/MPHOSPH9/NCAPD2/CNOT3/MCM6/PRKDC/ANP32E/PSIP1/CD47/DDX39A/MRE11/TOP2A/KIFC1/AURKB/SKP2/HMMR/CCNA2/MCM2/MTF2/NEMP1/AURKA/FUBP1/BLM/CEP57/CBX3/DHFR/PAXIP1/RAD54L/UNG/UBE2S/TOPBP1/UBE2C/CDC7/PNN/GTSE1/BUB…
NABA_ECM_REGULATORS	NABA_ECM_REGULATORS	231	0.532376549923909	1.83851024294833	1e-10	1.86194331983806e-09	1.02322608139783e-09	5027	tags=36%, list=16%, signal=30%	F13A1/ADAM8/MMP2/ADAMDEC1/TGM2/MMP12/MMP9/LOXL3/P4HA1/SERPINB9/SERPINA1/SULF1/MMP7/SERPING1/CTSG/SERPINH1/PCSK5/CTSK/CTSS/ADAMTS2/LOXL2/CTSW/CST7/ADAM12/ADAM28/CTSA/P4HA3/ADAMTSL2/HTRA3/PLOD3/FAM20A/SERPINF1/ADAM19/PAPPA/MMP11/MMP10/LOX/MMP19/PLAU/BMP1/P3H1/PLOD2/EGLN3/ADAM17/SERPINF2/MMP27/A2M/ADAMTS6/ADAMTS12/ADAM33/HTRA4/MMP14/MMP20/SULF2/ADAMTS14/MMP3/CTSB/ADAMTS10/ADAM10/HYAL2/SERPINB4/PAMR1…
FOSTER_TOLERANT_MACROPHAGE_DN	FOSTER_TOLERANT_MACROPHAGE_DN	396	0.52018548659176	1.83432039887238	1e-10	1.86194331983806e-09	1.02322608139783e-09	6229	tags=42%, list=20%, signal=34%	LCP2/CD86/IKZF1/IL4I1/TNFSF8/ADAP2/SNX10/SP110/LCK/CHST11/RHOH/RHBDF2/SLC2A6/TAGAP/PIK3R6/MNDA/CP/HDC/SLFN5/STAT5A/RAI14/IL10/DCP2/SLFN12/AIM2/SYNE3/CGAS/GDA/FAS/DRAM1/APAF1/PARP14/CCL22/SAMHD1/TRAF1/TMTC2/SECTM1/IL13RA1/PRR5L/ZNF281/TCF4/JAK2/CSF1/COL27A1/VCAM1/GRK3/IL4R/TPST1/PARP8/EXOC3L4/SELP/TNC/NLRC5/SLC16A1/SLCO3A1/PLEKHA2/SLC12A4/TBC1D1/LPAR1/IL15/GNB4/PLOD2/UBASH3B/COL18A1/GNG4/ARHGEF3/K…
RODWELL_AGING_KIDNEY_NO_BLOOD_UP	RODWELL_AGING_KIDNEY_NO_BLOOD_UP	214	0.529676243879578	1.82609340239083	1e-10	1.86194331983806e-09	1.02322608139783e-09	5589	tags=44%, list=18%, signal=37%	LUM/C4A/C3/C1QC/C1QB/CDH11/MRC1/C1S/SPON1/C1R/RARRES1/RHEX/COL1A2/CFB/MSR1/C1QA/STAB1/ANTXR2/PXDN/COL15A1/COL1A1/MMP7/SERPING1/COL3A1/SERPINH1/ALPK2/ISLR/COL5A1/COL6A3/OSMR/GFRA1/DRAM1/AEBP1/FBN1/TPSAB1/PLOD3/GPX8/COL27A1/VCAM1/RFTN1/MMP11/ADRA2A/SLC46A3/PRICKLE1/TNC/SLC1A3/MOXD1/HGF/ZEB2/A2M/TMEM200A/LACC1/IFI27L2/MIR34AHG/PGGHG/NNMT/FN1/GABRP/ZMAT3/ANTXR1/GPNMB/CXCL6/PCDHA9/NR2F1/RAB34/AXL/AIDA…
HELLER_HDAC_TARGETS_SILENCED_BY_METHYLATION_DN	HELLER_HDAC_TARGETS_SILENCED_BY_METHYLATION_DN	275	0.524866794797527	1.82127338007051	1e-10	1.86194331983806e-09	1.02322608139783e-09	5240	tags=39%, list=17%, signal=33%	LAPTM5/SLA/PTPRC/CHST15/ITGA4/MAP4K1/SELPLG/CCN4/PIM2/WIPF1/IRF8/CCR1/CD180/TRAF3IP3/MFNG/LIMD2/SH2D1A/IL21R/NUP210/DOCK10/CCR2/IL27RA/CELF2/HMOX1/CD48/CD28/PXDN/SULF1/CASP1/ST6GAL1/TPP1/CCDC69/LY9/ITGB7/SERPINH1/IFNAR2/PLCL2/CD79B/CYTIP/SYNE3/MAF/IRF4/CCND2/HSPA6/FAS/QPCT/HERC4/CDK14/CLEC7A/LSAMP/FLI1/TCF4/P2RX5/PDK1/TNFRSF14/FXYD5/OAS2/ZMYND8/GALNT14/PPP1R16B/EHD3/SHMT2/CLIC2/ZNF804A/HGF/BLNK/Z…
REACTOME_PLATELET_ACTIVATION_SIGNALING_AND_AGGREGATION	REACTOME_PLATELET_ACTIVATION_SIGNALING_AND_AGGREGATION	254	0.52440886870727	1.81618445936573	1e-10	1.86194331983806e-09	1.02322608139783e-09	5868	tags=41%, list=19%, signal=33%	FERMT3/PLEK/LCP2/PIK3R5/RAC2/F13A1/PTPN6/APBB1IP/PLCG2/FCER1G/LCK/ARRB2/COL1A2/PIK3CG/SRGN/PRKCB/PIK3R6/PRKCQ/SYK/SERPINA1/COL1A1/SERPING1/CSK/RASGRP1/FYN/ISLR/ECM1/CTSW/GRB2/VAV1/GNG2/SELENOP/RARRES2/TGFB3/LYN/GNAI2/TRPC6/TTN/ADRA2A/SELP/PECAM1/GNA13/FAM3C/SPARC/IGF2/RHOG/GNB4/CAP1/PDPN/HGF/DGKI/SERPINF2/A2M/GNG4/GAS6/TMSB4X/TOR4A/GNA15/PTPN1/FN1/GNB5/VAV3/APP/GNGT2/CLEC1B/TGFB1/THBS1/DGKZ/F8/GN…
YAGI_AML_WITH_T_8_21_TRANSLOCATION	YAGI_AML_WITH_T_8_21_TRANSLOCATION	359	0.51605803276994	1.81318701906611	1e-10	1.86194331983806e-09	1.02322608139783e-09	6072	tags=43%, list=20%, signal=35%	LAPTM5/SASH3/SLA/ADCY7/LCP1/BTK/FCGR2A/JAK3/SELPLG/POU2F2/NCF1/STK10/HLA-DMB/IL2RG/CIITA/AIF1/CD96/VOPP1/LST1/RFX5/TRAT1/NUP210/HLA-DPA1/IL27RA/CSF3R/MS4A2/PXDN/TNFAIP2/HLA-DRA/ORAI2/CSK/HLA-DPB1/SCRN1/ROBO1/FBLN5/CEACAM4/JAK1/ARHGEF6/CEACAM3/CEP170/HPGDS/CDK14/HLA-DQB1/ASGR2/HLA-DRB1/CD226/TPSAB1/HLA-DMA/CD74/RPS6KA1/ADCY3/IKBKE/TRIO/HEXA/HLA-DQA1/PTGER2/SLC18A2/CRLF3/PTGDS/ELF4/NBL1/NCK1/TNFRSF…
KUMAR_TARGETS_OF_MLL_AF9_FUSION	KUMAR_TARGETS_OF_MLL_AF9_FUSION	387	0.511755011600246	1.80356704403706	1e-10	1.86194331983806e-09	1.02322608139783e-09	5977	tags=42%, list=20%, signal=35%	FERMT3/TBXAS1/C1QC/MS4A4A/PIM2/KCNAB2/ZAP70/ENPEP/MRC1/C1R/CD3E/LCK/PLA2G7/MMP9/CXCR3/PDE7A/IL7R/PRKCQ/SPP1/CPA3/MS4A2/FCGR1A/MNDA/THY1/ST6GAL1/TRBC2/CD2/TRBC1/NABP1/PTP4A3/SIT1/CD6/LILRA5/FYN/HDC/GIMAP4/MS4A1/CD19/LPCAT1/LTB/RNASE2/CTSW/IRF4/CD72/ADGRG3/CD8A/IGHM/ITK/ELN/GZMA/RB1/KLRD1/SFMBT2/PAX5/MR1/MEF2C/ADAR/LEF1/CD27/VCAM1/POSTN/SPIB/RECK/PDK1/IGLV4-3/NCR1/BLK/FCRLA/ZIK1/SRGAP2/GNB4/IFIT2/I…
TARTE_PLASMA_CELL_VS_PLASMABLAST_UP	TARTE_PLASMA_CELL_VS_PLASMABLAST_UP	379	0.512109684593109	1.8029740058242	1e-10	1.86194331983806e-09	1.02322608139783e-09	5081	tags=39%, list=17%, signal=33%	C4A/ITGAX/ADAM8/CR1/FCER1G/FGR/CHN1/C1S/CD3E/CCR7/MMP9/PCOLCE/NREP/LST1/IL7R/CFB/CD22/CPA3/ALOX5AP/TNFAIP2/MERTK/SERPINA1/COL1A1/SERPING1/TRIM22/P2RX1/COL11A1/LGMN/CYBA/FCN1/CEACAM4/CD72/DAB2/CD3D/FSTL1/QPCT/DPP6/LTBP2/DDR2/ADORA3/HLA-DOB/GZMA/IFITM1/CCL22/ACTB/TRAF1/TLR1/AEBP1/PLCB2/TGFB3/FBN1/CSF1/VCAM1/IKBKE/SKAP1/SPIB/IL4R/HEXA/HLA-DQA1/IGLV4-3/LRP1/BTN2A2/CXCR2/TNC/COL4A1/PTGDS/LGALS9/BIRC3/…
PUJANA_BRCA2_PCC_NETWORK	PUJANA_BRCA2_PCC_NETWORK	416	0.507275091597225	1.7902011354884	1e-10	1.86194331983806e-09	1.02322608139783e-09	8916	tags=56%, list=29%, signal=40%	ITGA4/PTPN22/ZAP70/CD3E/LCK/RHOH/SH2D1A/TRAT1/PRKCQ/ADA/FZD2/TRBC2/CXCR4/STAT5A/IL10/DCP2/FADS1/GRAP2/RECQL/CD3D/VAV1/GFRA1/CHEK2/CBX1/RB1/CD1E/KIAA0930/CD1C/RAD21/LEF1/KNTC1/LMNB1/MAP2K6/EPHB6/CD1A/ATAD2B/CDC25B/NFATC3/IL15/NFYA/HMGN4/RBCK1/LBR/NCK1/BRCA2/ACYP1/DNMT1/KCTD20/TOX/HDAC4/CNTRL/CD1B/GNA15/PAK2/ARHGDIB/LIG4/MCM5/PIKFYVE/ELOVL5/ZNF43/FANCG/XPO1/SMC4/RRM2/ZNF101/TMEM131L/TCF7/RAD51AP1/T…
HADDAD_B_LYMPHOCYTE_PROGENITOR	HADDAD_B_LYMPHOCYTE_PROGENITOR	267	0.51539310491438	1.78564375612322	1e-10	1.86194331983806e-09	1.02322608139783e-09	6951	tags=47%, list=23%, signal=37%	ALOX5/LAPTM5/CHST15/PIK3CD/LILRB2/LILRA2/CIITA/IL7R/CD22/TRIB2/PXDN/CXCR4/RUBCNL/RASGRP1/MS4A1/DCP2/CD19/CD79B/BANK1/SYNE3/COL5A1/IRF4/SH3TC1/CD72/FCMR/CYFIP2/RB1/PTPRE/AEBP1/PAX5/MEF2C/TCF4/LEF1/CD27/DEPP1/P2RX5/MZB1/NID2/BLK/HCP5/ATAD2B/VPREB3/TRIM38/WASHC4/BLNK/VAMP1/LBH/POU2AF1/CDKN1B/CEP135/TIA1/PLEKHF2/DCK/IGLC2/TCL1A/CD79A/PDS5B/ZNF160/SMAD1/WFS1/GSAP/RRM2/HS3ST1/TMEM131L/IRF2/CD69/ZMYM5/T…
WANG_SMARCE1_TARGETS_UP	WANG_SMARCE1_TARGETS_UP	284	0.509034857998515	1.77098952814306	1e-10	1.86194331983806e-09	1.02322608139783e-09	6088	tags=45%, list=20%, signal=36%	LUM/CFI/CCN4/TGFBI/COL8A1/MMP2/C1S/RARRES1/ANKRD44/DCN/KLHDC7B/TRIB2/COL15A1/COL1A1/SULF1/FAP/HEG1/COL3A1/SLFN5/HMCN1/SEL1L3/SYNE3/COL5A1/TDO2/COL6A3/CHI3L1/DAB2/GNG2/EDIL3/CFH/DPYD/IRS1/RAB27A/TOX2/IL13RA1/PRR5L/NID1/RASGRF2/POSTN/STOM/NID2/CYLD/IL1R1/MAFB/TXNIP/AKIRIN2/COL12A1/GABBR2/BICD1/RBMS1/PLXDC2/RNF144A/IFIT2/SPOCD1/LBH/FNDC1/PCDH10/ABCA1/BCAT1/GJB2/SLC44A1/ATP10D/VCAN/FN1/ROR1/ANTXR1/SU…
HELLER_HDAC_TARGETS_DN	HELLER_HDAC_TARGETS_DN	289	0.508202423649925	1.7694423424847	1e-10	1.86194331983806e-09	1.02322608139783e-09	6565	tags=43%, list=21%, signal=34%	LAPTM5/SLA/PTPRC/ADCY7/CHST15/MAP4K1/SELPLG/CCN4/WIPF1/CCR1/CD180/TRAF3IP3/IL2RG/MFNG/LIMD2/RHOH/SH2D1A/IL21R/NUP210/DOCK10/CCR2/CELF2/HMOX1/CD48/CD28/SULF1/HLA-DRA/ST6GAL1/TPP1/CCDC69/APOBEC3G/RUBCNL/LY9/ITGB7/INPP5D/SERPINH1/CYTIP/AIM2/MGAT3/MAF/CCND2/HSPA6/FAS/QPCT/CD52/DCC/CLEC7A/LSAMP/FLI1/TCF4/P2RX5/ZMYND8/EMP3/GALNT14/PPP1R16B/EHD3/SHMT2/CLIC2/HGF/BLNK/ERAP1/ZEB2/POU2AF1/CDKN1B/RIPOR2/KCNN…
CHARAFE_BREAST_CANCER_LUMINAL_VS_BASAL_DN	CHARAFE_BREAST_CANCER_LUMINAL_VS_BASAL_DN	447	0.496979437179693	1.75839974567527	1e-10	1.86194331983806e-09	1.02322608139783e-09	6169	tags=41%, list=20%, signal=33%	C3/RAC2/GLIPR1/CFI/RGL1/PIK3CD/TGFBI/COL8A1/C1S/C1R/SKAP2/IL7R/CFB/CLMP/ADA/CASP1/FAP/NABP1/TRIM22/SEL1L3/STAT4/STAMBPL1/LOXL2/ADD3/OSMR/ITGB1/FAS/FSTL1/BTN3A3/TNFAIP8/DPYD/TLR2/SMCHD1/CCDC88A/LYN/TOX2/PLSCR1/PRNP/GJC1/GPX8/DEPP1/DIPK1A/PTPN2/SH3KBP1/RFLNB/ETS1/LOX/FXYD5/BIN1/HOTAIRM1/CYLD/PLAU/BMP1/SLC1A3/EMP3/SLC16A1/ICAM1/TWSG1/SAMD9/COL4A1/RBMS1/TBC1D1/PARP4/RUNX3/MET/BIRC3/IL15/EVA1A/BICC1/A…
GOLDRATH_ANTIGEN_RESPONSE	GOLDRATH_ANTIGEN_RESPONSE	345	0.500399249306236	1.75436712490185	1e-10	1.86194331983806e-09	1.02322608139783e-09	5987	tags=42%, list=20%, signal=34%	LAT2/MYO1F/ITGA4/C3/ITGAX/NCF4/ADAM8/IRF8/PLCG2/SP140/IL2RA/SNX10/IL12RB1/CCR5/GZMK/PRF1/CXCR3/PLD4/TYROBP/SKAP2/CCR2/CD48/SERPINB9/CASP1/EVI2A/FASLG/KLRG1/FGL2/LILRA5/FYN/MS4A1/TNFRSF9/IRF4/CD244/ITGB1/ADGRE1/GZMA/HLA-DQB1/BCL2A1/IGHV2-5/PDCD1/KLRB1/LYN/PLSCR1/CMA1/RAD21/CD74/TACC3/IL18R1/IGHV1-46/FUT7/IGHV1-18/IL18RAP/LMNB1/KLRK1/NUP62/EMP3/RELL1/GNPDA1/IGLC3/PRDM1/SCPEP1/CTLA4/PTGER4/NRP1/RUNX…
REACTOME_SIGNALING_BY_RHO_GTPASES	REACTOME_SIGNALING_BY_RHO_GTPASES	391	0.496652059498505	1.75082851407887	1e-10	1.86194331983806e-09	1.02322608139783e-09	8239	tags=50%, list=27%, signal=37%	CYBB/ARHGAP4/BTK/FGD2/NCKAP1L/ARHGAP9/RAC2/ARHGAP25/PREX1/ARHGAP30/NCF4/WIPF1/NCF1/CHN1/ARHGAP15/FGD3/RHOH/WAS/TAGAP/PRKCB/EVL/GMIP/CYBA/GRB2/ITGB1/ARHGEF6/VAV1/CHN2/FMNL3/CYFIP2/ARPC1B/ACTR3/NCF2/ACTB/PKN1/ARAP1/TIAM2/ARHGEF2/RASGRF2/ARHGAP22/TRIO/ARHGEF1/WASF1/KNTC1/RHOF/ARPC5/GNA13/RHOG/SRGAP2/INPP5B/LIMK1/PLEKHG2/AKAP13/NCK1/MYO9B/ROCK1/A2M/CDKN1B/ARHGEF3/GDI1/FMNL1/PAK2/ARHGDIB/ARHGAP27/S100…
LI_INDUCED_T_TO_NATURAL_KILLER_UP	LI_INDUCED_T_TO_NATURAL_KILLER_UP	298	0.500060720573709	1.74166793806736	1e-10	1.86194331983806e-09	1.02322608139783e-09	4944	tags=38%, list=16%, signal=32%	LAT2/MYO1F/FCGR2A/HAVCR2/MYO1G/GLIPR1/DOK2/NCF4/PLCG2/SCIMP/GPR34/FCER1G/CCR5/CXCR3/TYROBP/SLC2A6/SPP1/ADGRG5/CASP1/EVI2A/SLAMF7/CLNK/ITGB7/SH3BP2/TNFRSF9/SAMD9L/CTSW/HVCN1/ADGRG3/CD244/VASH1/CX3CR1/GNG2/TNF/CD52/CD7/NKG7/IFITM1/KLRD1/TRAF1/PLSCR1/FAM20A/IL18R1/SUSD3/IFITM2/ARSB/RHOF/BATF/ITGAE/LASP1/CALHM6/APOBR/PRMT2/RBMS1/SRGAP2/VIM/PLEKHO2/GPR68/ANKH/GPR18/CAPZB/EMILIN2/GBP2/OSBPL3/COTL1/C15o…
REACTOME_CLASS_A_1_RHODOPSIN_LIKE_RECEPTORS	REACTOME_CLASS_A_1_RHODOPSIN_LIKE_RECEPTORS	304	0.499278424932987	1.73973054659135	1e-10	1.86194331983806e-09	1.02322608139783e-09	6301	tags=42%, list=21%, signal=33%	C3AR1/C3/FPR3/CMKLR1/CCR1/GPR65/CCR5/CYSLTR1/CCR7/CXCR3/P2RY13/GPR132/FPR1/CCR2/CCR4/P2RY6/GPR183/CXCR4/P2RY10/PTAFR/CXCL16/CXCR6/CCR6/UTS2/CX3CR1/S1PR4/ADORA3/C5AR1/HRH2/CXCR1/LPAR5/PROK2/ADRA2A/MTNR1A/PTGER2/OPRL1/FPR2/XCR1/CXCR2/CYSLTR2/NMUR2/LPAR1/CCR8/GPR68/GPR18/HRH1/FFAR2/NPFFR2/PNOC/GHRL/BDKRB2/CCR3/GPR31/SAA1/PTGER4/CNR2/CNR1/CXCL13/GPR4/GPR35/CCL5/CXCL9/ADORA2A/OXTR/APP/CXCL6/CCL19/FFAR…
OSMAN_BLADDER_CANCER_UP	OSMAN_BLADDER_CANCER_UP	389	0.492386564391507	1.73549064609732	1e-10	1.86194331983806e-09	1.02322608139783e-09	8231	tags=48%, list=27%, signal=35%	ITGB2/CYBB/LAIR1/FYB1/LILRB1/C3AR1/PTPRC/HAVCR2/NCKAP1L/MS4A7/MS4A4A/PTPN22/FCER1G/LILRA2/PRF1/CD48/C1orf162/STK4/TPP1/IFNAR2/JAZF1/SPI1/GZMH/RECQL/FCRL2/DPYD/RAB27A/NKG7/ACTR3/SAMHD1/PLSCR1/PRNP/RAD21/MR1/MOB1A/GRK3/PTGER2/RBMS1/PARP4/RUNX3/IL15/AKAP13/KYNU/WASHC4/ERAP1/ZFAND3/ZNF319/FXR1/SLC44A1/PRR11/IRAK3/TPM4/ZMAT3/PHC3/TAPBP/PKM/A2M-AS1/TGFB1/UHMK1/ATF7IP/CTSB/KPNB1/TNPO3/PIAS1/BBX/CALR/HSP…
OISHI_CHOLANGIOMA_STEM_CELL_LIKE_DN	OISHI_CHOLANGIOMA_STEM_CELL_LIKE_DN	268	0.500545781617218	1.7351698114903	1e-10	1.86194331983806e-09	1.02322608139783e-09	4191	tags=37%, list=14%, signal=32%	ALOX5/LSP1/ADAM8/CR1/TRPV2/IL2RG/RARRES1/LCK/KCNE4/TMC6/PTK2B/SLC2A5/SYK/CCDC69/FAP/TRAM2/FKBP10/COL5A2/COL3A1/ECM1/MGAT3/ADAMTS2/COL5A1/SEMA7A/RCN3/CNN2/MXRA8/BGN/EFEMP2/QPCT/THBS2/EMILIN1/DDR2/ROR2/AEBP1/FBN1/TPSAB1/RPS6KA1/DEPP1/VCAM1/ATP8B2/PAPSS2/BNC2/RHOF/LRP1/CCL18/MYD88/RASL11B/TPK1/BMP1/EMP3/RBMS1/MSC/IFNGR1/MOXD1/KSR1/TWF2/BST1/SPAG4/SORD/GNA15/AQP9/IRAK3/FMO2/MMP14/RAB31/SEC24D/MX2/IGF…
HORIUCHI_WTAP_TARGETS_UP	HORIUCHI_WTAP_TARGETS_UP	291	0.49376212137981	1.71889603694085	1e-10	1.86194331983806e-09	1.02322608139783e-09	5302	tags=39%, list=17%, signal=32%	ITGA4/CFI/TFEC/CDH11/GVINP1/COLEC12/EPSTI1/IL7R/CFB/TRIB2/HMOX1/CASP1/TPP1/OLFML3/HMCN1/CXCL16/COL5A1/ENTPD1/OSMR/PTGS1/QPCT/BTN3A3/GLIS3/CFH/CHN2/APOL1/FBN1/PRNP/CSF1/AP1S2/COL27A1/VCAM1/PAPPA/RFTN1/ACP5/HEXA/RECK/SH3KBP1/IL1R1/MAFB/TXNIP/ICAM1/COL4A1/BIRC3/IL15/IFIT2/SEL1L/SNX29/BST1/CPPED1/ERAP1/ZEB2/ABCA1/TMEM200A/LACC1/RGS2/FNDC3B/SESN3/TANC2/TCN2/DIRAS3/TAPBP/CXCL6/PCDHA9/NR3C1/CTNS/ZNF267/…
SCHAEFFER_PROSTATE_DEVELOPMENT_48HR_DN	SCHAEFFER_PROSTATE_DEVELOPMENT_48HR_DN	394	0.486838425854923	1.7164000094268	1e-10	1.86194331983806e-09	1.02322608139783e-09	5348	tags=38%, list=18%, signal=32%	SLCO2B1/ITGA4/MS4A7/ARHGAP25/PREX1/C1QC/TGFBI/RASSF4/COL8A1/SNX20/KIF26B/TYROBP/PRKCB/C1QA/SULF1/ARL4C/ABCC9/PLXDC1/CD300C/PHACTR1/RSPO1/LGMN/CCL11/DAB2/ROBO2/CD248/QPCT/ST3GAL2/EDIL3/TTYH3/DCC/DDR2/ELN/KLF12/RASSF2/TGFB3/VSIR/PRR5L/TIAM2/PDGFRB/TRPC6/TCF4/GREM1/SERPINF1/PDE4DIP/PAPPA/ANPEP/WASF1/FBLN1/CPXM2/SH3KBP1/NRROS/ALDOC/IL1R1/SLC1A3/SLC16A3/GALNT14/BMF/BST2/SPON2/EGLN3/PTHLH/UBASH3B/BLNK/…
REN_ALVEOLAR_RHABDOMYOSARCOMA_DN	REN_ALVEOLAR_RHABDOMYOSARCOMA_DN	405	0.486625333822186	1.71578905027588	1e-10	1.86194331983806e-09	1.02322608139783e-09	5676	tags=41%, list=19%, signal=34%	GLIPR1/TGFBI/PDGFRA/COL8A1/MMP2/C1S/PCOLCE/VOPP1/SKAP2/P4HA1/FZD2/COL1A1/TPP1/ARL4C/FAP/TRAM2/FKBP10/COL5A2/RAI14/DOK1/ACSL4/ECM1/GPR176/ADAMTS2/COL5A1/LOXL2/FBLN5/OSMR/RCN3/JAK1/CNN2/COL8A2/DAB2/CD248/FSTL1/EFEMP2/QPCT/NECAP2/THBS2/EDIL3/DRAM1/ARPC1B/IL13RA1/MCUB/GNAI2/FBN1/PDGFRB/ITGBL1/IGFBP3/GNS/RFTN1/PAPSS2/TPST1/LRP1/COL6A1/ARPC5/LOX/FXYD5/PLAU/GRAMD2B/BMP1/LPAR1/P3H1/ASAP1/ELF4/CAP1/CREB3L…
SENESE_HDAC1_TARGETS_UP	SENESE_HDAC1_TARGETS_UP	437	0.484057025165073	1.71153845031126	1e-10	1.86194331983806e-09	1.02322608139783e-09	7344	tags=46%, list=24%, signal=35%	LCP1/C3/RAC2/GLIPR1/GPR65/TGM2/CHST11/MMP9/RESF1/SRGN/DOCK10/IL7R/ANTXR2/TMEM156/TPP1/SLAMF7/HDAC9/NABP1/ABCC9/NLRP3/DCP2/LPXN/LTB/CSGALNACT2/OSMR/CCND2/RAB8B/FAS/CEP170/CDC42SE2/CPNE5/RB1/BCL2A1/FBXW11/PRNP/RAB35/MOB1A/PDE4DIP/TRIO/ETS1/FKBP15/GNA13/PLAU/SLC16A1/TRIM38/AKIRIN2/DCLK1/SLC7A6/MET/BIRC3/NFYA/KYNU/TFE3/PTHLH/DGKI/MFAP3/SAA1/DOCK4/ADAMTS6/ST6GALNAC4/ESM1/SCG5/FN1/CELF1/ZBED2/ZMAT3/LIG…
SENESE_HDAC3_TARGETS_UP	SENESE_HDAC3_TARGETS_UP	478	0.480064804214769	1.70214725372329	1e-10	1.86194331983806e-09	1.02322608139783e-09	8665	tags=50%, list=28%, signal=36%	STK10/CD180/MMP9/NREP/IL7R/SPP1/ANTXR2/STK4/TPP1/ARL4C/HDAC9/TLR4/MICAL2/SLFN5/DCP2/LPXN/GPR176/JAK1/CCND2/RAB8B/FAS/ADAM12/GNG2/EDIL3/LTBP2/CEP170/RB1/TRAF1/CCDC88A/FBXW11/FLOT1/RAB35/DEPP1/LPIN1/CALM3/MSC-AS1/ADAM19/PAPPA/TRIO/PARP8/GNA13/LOX/PLAU/IL32/SLC16A1/SLC12A4/MET/BIRC3/NFYA/IFIT2/HAPLN1/KYNU/DNAJC13/UBASH3B/OASL/PRDM1/CUL4B/SAA1/DOCK4/KAT6A/PCNX4/RNF19A/FXR1/MYO1B/ESM1/NNMT/FN1/MMP14/R…
REACTOME_SIGNALING_BY_RECEPTOR_TYROSINE_KINASES	REACTOME_SIGNALING_BY_RECEPTOR_TYROSINE_KINASES	466	0.479872532139613	1.70105757386496	1e-10	1.86194331983806e-09	1.02322608139783e-09	5790	tags=39%, list=19%, signal=32%	CYBB/NCKAP1L/PTPN6/NCF4/PDGFRA/NCF1/PAG1/LCK/COL1A2/PTK2B/SH2D2A/MMP9/PRKCB/SPP1/COL1A1/COL5A2/CSK/FYN/FGF7/COL3A1/PCSK5/STAT5A/COL11A1/PTPRO/COL5A1/CYBA/COL6A3/GRAP2/GRB2/ITGB1/VAV1/ADAM12/SH2B3/FLT3/THBS2/IRS1/CYFIP2/NTRK1/NCF2/CBL/ACTB/LYN/CMA1/KDR/PDGFRB/RAPGEF1/MEF2C/JAK2/RPS6KA1/COL27A1/WASF1/STAT1/PTPN2/SH3KBP1/COL6A1/SPARC/MKNK1/NOS3/IGF2/ATP6V1B2/COL4A1/COL24A1/MET/TCIRG1/ATP6V1C1/TEC/HG…
LIM_MAMMARY_STEM_CELL_UP	LIM_MAMMARY_STEM_CELL_UP	462	0.479654850454773	1.69994018215673	1e-10	1.86194331983806e-09	1.02322608139783e-09	6170	tags=40%, list=20%, signal=33%	ARHGAP25/RCSD1/WIPF1/MMP2/MFNG/PPP1R18/PLA2G7/PCOLCE/SRGN/DOCK10/CPXM1/ENPP2/CLMP/THY1/SULF1/HEG1/SERPING1/COL5A2/FGL2/SERPINH1/MICAL2/STAC/COL16A1/GPR176/ADAMTS2/COL5A1/RCN3/SH3TC1/ITGB1/FAS/PTPRE/AEBP1/RARRES2/VSIR/PRNP/TMEM204/RAPGEF1/MEF2C/TCF4/GJC1/TENM3/CD70/SERPINF1/IGFBP3/POSTN/TPST1/RECK/RFLNB/LRP1/ETS1/CLIP3/PRICKLE1/BMP1/SLC1A3/SLCO3A1/ICAM1/COL12A1/SLC12A4/LRRN1/COL4A1/PPP1R16B/VIM/P3…
KEGG_PATHWAYS_IN_CANCER	KEGG_PATHWAYS_IN_CANCER	322	0.484412888757232	1.69198500438914	1e-10	1.86194331983806e-09	1.02322608139783e-09	6088	tags=40%, list=20%, signal=33%	CSF1R/PIK3R5/RAC2/PIK3CD/PDGFRA/PLCG2/MMP2/MMP9/PIK3CG/PRKCB/CSF3R/FZD2/STK4/FASLG/FGF7/STAT5A/SPI1/JAK1/GRB2/ITGB1/FAS/FLT3/DCC/ARNT2/NTRK1/RB1/CBL/TRAF1/TGFB3/RASSF5/PDGFRB/LEF1/BID/STAT1/E2F3/ETS1/CASP8/COL4A1/MET/BIRC3/EGLN3/HGF/PGF/TRAF3/BRCA2/CDKN1B/BIRC2/FADD/VHL/FGFR1/MAP2K1/FN1/WNT11/RARA/LAMA1/AXIN2/LAMC1/TGFB1/CDK6/LAMA4/STAT3/CTNNB1/MSH6/LAMB1/TCF7/CRKL/FGF1/PIAS1/PML/HSP90B1/TPM3/RUN…
SATO_SILENCED_BY_METHYLATION_IN_PANCREATIC_CANCER_1	SATO_SILENCED_BY_METHYLATION_IN_PANCREATIC_CANCER_1	394	0.47829319046861	1.68627288445332	1e-10	1.86194331983806e-09	1.02322608139783e-09	5708	tags=38%, list=19%, signal=31%	LAPTM5/SLC7A7/C3/RAC2/ADAM8/TRPV2/CD180/SPON1/TMEM176A/CIITA/LCK/CD22/CPA3/SIRPB1/PXDN/SERPINA1/CLEC11A/TESPA1/HDC/LTB/IRF7/MGAT3/CCL11/COL6A3/RCN3/CHI3L1/HLA-G/IGHM/BARX1/EFEMP2/QPCT/ADAM28/TNF/TMEM51/CD52/NEFH/HPGDS/CCL22/GMFG/PAX5/MR1/CSF1/CD74/DEPP1/SERPINF1/IGFBP3/TPST1/GIT2/ALX3/PDK1/CLIP3/NR2E1/SPARC/KLRK1/MMP19/PFKFB4/IL1R1/APOBR/IL32/IGF2/ICAM1/SLC12A4/SAMD9/BIRC3/BST2/PGF/IFIT5/SAA1/ROB…
TORCHIA_TARGETS_OF_EWSR1_FLI1_FUSION_DN	TORCHIA_TARGETS_OF_EWSR1_FLI1_FUSION_DN	302	0.482951145224591	1.68326214006637	1e-10	1.86194331983806e-09	1.02322608139783e-09	4151	tags=33%, list=14%, signal=29%	DOCK2/PTPRC/LCP1/NCKAP1L/SELPLG/F13A1/PLXNC1/RCSD1/ARHGAP30/WIPF1/ITGAL/KCNAB2/RGS19/ARHGAP15/CD33/TGM2/LIMD2/ACAP1/LST1/TYROBP/DOCK10/MMD/ATP8B4/CELF2/SYK/TRIB2/MNDA/CCDC69/MOB3A/SELL/FYN/STAP1/CNN2/ADGRG3/AP4B1/TM6SF1/RGS18/GPR171/CYFIP2/NKG7/ARPC1B/NCF2/CBL/FCHSD2/GIMAP6/RASSF5/GMFG/CMA1/MEF2C/HLA-DMA/CD27/UBE2D1/KLHL5/CRLF3/TPK1/NLRC5/SLC7A6/VIM/RUNX3/RNF144A/IFNGR1/TRAF3/BRCA2/GJB2/ZNF250/PD…
GRESHOCK_CANCER_COPY_NUMBER_UP	GRESHOCK_CANCER_COPY_NUMBER_UP	306	0.482985443258459	1.68280935927425	1e-10	1.86194331983806e-09	1.02322608139783e-09	7913	tags=46%, list=26%, signal=35%	LCP1/FCGR2B/IKZF1/PDGFRA/CDH11/CHN1/CIITA/LCK/RHOH/IL21R/CBFA2T3/SYK/COL1A1/JAZF1/MAF/IRF4/CCND2/FAS/FLT3/ITK/CHEK2/NTRK1/RB1/CBL/FLI1/PAX5/PDGFRB/JAK2/PDE4DIP/TCF12/LASP1/CYLD/MAFB/PCSK7/MET/BIRC3/TEC/MDS2/POU2AF1/BRCA2/MLLT11/NIN/TCL1A/CNTRL/VHL/FGFR1/EPS15/TPM4/NSD1/RARA/PIM1/FNBP1/FANCG/MN1/ELL/FSTL3/CDK6/FLCN/CTNNB1/MSH6/NCKIPSD/BCL11B/PML/TPM3/RUNX1/EIF4A2/TP53/TCF3/SUFU/NRAS/BRCA1/FANCD2/F…
JOHNSTONE_PARVB_TARGETS_3_UP	JOHNSTONE_PARVB_TARGETS_3_UP	424	0.472005515797131	1.66700807863774	1e-10	1.86194331983806e-09	1.02322608139783e-09	6908	tags=42%, list=23%, signal=33%	C3/SCG2/TGFBI/TMC8/C1S/TGM2/TMC6/HLA-DPA1/HMOX1/TNFAIP2/HLA-DRA/TPP1/CCDC69/ARL4C/TLR4/MICAL2/HLA-DPB1/CTSS/RNASE2/LGMN/RNF149/LOXL2/ADD3/FADS1/OSMR/JAK1/HLA-G/BTN3A3/ARNT2/CTSA/ARPC1B/IFITM1/SAMHD1/PRAG1/ACTB/PTPRE/TOX2/HLA-DRB1/PRNP/CMTM3/RAPGEF1/CYTOR/CSF1/HLA-DMA/PPP1R21/GNS/TRIO/LRP1/FXYD5/PLAU/TXNIP/VPS18/NLRC5/ICAM1/ASXL2/VIM/CRISPLD2/CDK15/TCIRG1/ENO2/NBL1/RBCK1/TNIP1/OSBPL3/NOTCH2/DNM1/C…
BOQUEST_STEM_CELL_CULTURED_VS_FRESH_UP	BOQUEST_STEM_CELL_CULTURED_VS_FRESH_UP	419	0.466837550204678	1.64829362066162	1e-10	1.86194331983806e-09	1.02322608139783e-09	6029	tags=40%, list=20%, signal=33%	ITGA4/GLIPR1/CFI/ENPEP/TMEM176A/TGM2/DCN/COLEC12/SRGN/HLA-DPA1/ATP8B4/CELF2/COL15A1/SULF1/FGL2/PLXDC1/MICAL2/RAI14/COL11A1/SEL1L3/CTSK/CTSS/LOXL2/MAF/CHI3L1/HSPA6/ADAM12/CFH/ABCA6/SELENOP/IFITM1/TMEM100/SAMHD1/AEBP1/TENM3/DEPP1/GREM1/VCAM1/SERPINF1/PAPPA/APOL3/PAPSS2/C6/PTGER2/CCL8/LOX/CYLD/MAFB/TXNIP/SLC16A3/DCLK1/PTGDS/SYNPO/MET/AKAP13/SLC5A3/NOX4/RABGAP1L/SHMT2/HAPLN1/MOXD1/BST2/CLIC2/ZC3HAV1/…
DACOSTA_UV_RESPONSE_VIA_ERCC3_COMMON_DN	DACOSTA_UV_RESPONSE_VIA_ERCC3_COMMON_DN	456	0.462966423699644	1.63914535866849	1e-10	1.86194331983806e-09	1.02322608139783e-09	8611	tags=50%, list=28%, signal=36%	NREP/IL7R/HEG1/TRAM2/COL5A2/FYN/KIF5C/THBS2/DPYD/IRS1/SMCHD1/RGS7/CEP170/RB1/FCHSD2/NCOA3/FBXW11/LYN/TCF12/RFTN1/EPHA4/TRIO/PTPN2/E2F3/CASP8/ATAD2B/ZMYND8/RBMS1/SRGAP2/PHF21A/CREB3L2/SEC14L1/ZMYM4/WASHC4/ZNF804A/NCK1/USP9X/DNAJC13/CEP135/TUT4/KAT6A/APPBP2/FXR1/CLEC16A/MYO1B/CDS2/MAP2K1/EPS15/RBPJ/ZDHHC17/PHIP/PIKFYVE/UVRAG/XPO1/KDM5A/TIAM1/NR3C1/PHF3/IGF2BP3/TASOR/FRYL/PIP4K2A/EIF4G3/ADAM10/CDK17…
MATSUDA_NATURAL_KILLER_DIFFERENTIATION	MATSUDA_NATURAL_KILLER_DIFFERENTIATION	457	0.459569274411552	1.62737708134197	1e-10	1.86194331983806e-09	1.02322608139783e-09	8601	tags=49%, list=28%, signal=36%	MS4A6A/MYO1F/MPEG1/CORO1A/MS4A4A/PTPN22/WIPF1/CD247/GPR34/CCR1/SPON1/CCR5/CIITA/CCR7/PRF1/LIMD2/CXCR3/KCNJ8/PDE7A/PLA2G2D/ENPP2/MERTK/LY86/IL2RB/SLAMF7/FASLG/CLNK/FGL2/LILRA5/COL11A1/STAT4/SFRP2/CAMK4/CXCR6/GRAP2/CD244/ITGB1/FSTL1/TM6SF1/EDIL3/CD7/CD38/NKG7/IFITM1/KLRD1/PDCD1/ACTB/KLRB1/PLSCR1/MYO5A/MEF2C/TCF4/TACC3/POSTN/IFITM2/HEXA/RECK/RFLNB/KLRK1/GRAMD2B/RELL1/BICD1/SCUBE2/PHF21A/POLG/SHMT2/I…
GARY_CD5_TARGETS_UP	GARY_CD5_TARGETS_UP	455	0.459604568015587	1.62704033558447	1e-10	1.86194331983806e-09	1.02322608139783e-09	5531	tags=36%, list=18%, signal=30%	ALOX5/LILRB4/PLEK/MAP4K1/PTPN6/LSP1/POU2F2/PIM2/TMC8/CD37/WIPF1/DOK3/FGR/IL2RG/PPP1R18/LCK/TMC6/CCR7/WAS/IL21R/TAGAP/NUP210/CD22/P4HA1/CD48/STK4/TPP1/EVI2A/FYN/IL10/SPI1/PPP1R9B/CD72/IGHM/CD52/BCL2A1/PKN1/NCOA3/GNAI2/FLOT1/TCF4/CD74/CD70/LPIN1/CALM3/RAB39B/GNS/P2RX5/SUSD3/TRIM69/SPIB/TRIO/GRK3/STAT1/PDK1/GNA13/ALDOC/FXYD5/NOS3/ICAM1/PARVB/TBC1D1/SHKBP1/ASAP1/RUNX3/NADK/AKAP13/ENO2/SHMT2/GRINA/TRI…
REACTOME_GPCR_LIGAND_BINDING	REACTOME_GPCR_LIGAND_BINDING	433	0.456833040742501	1.61493025376548	1e-10	1.86194331983806e-09	1.02322608139783e-09	6301	tags=37%, list=21%, signal=30%	C3AR1/C3/FPR3/CMKLR1/CCR1/GPR65/CCR5/CYSLTR1/CCR7/CXCR3/P2RY13/ADGRE2/GPR132/FPR1/CCR2/CCR4/P2RY6/FZD2/GPR183/CXCR4/P2RY10/PTAFR/CXCL16/CXCR6/CCR6/ADGRE1/UTS2/CX3CR1/GNG2/S1PR4/ADORA3/C5AR1/HRH2/CXCR1/LPAR5/TAS1R3/CALCRL/PROK2/ADRA2A/MTNR1A/PTGER2/OPRL1/FPR2/XCR1/CXCR2/CYSLTR2/GABBR2/NMUR2/LPAR1/CCR8/GNB4/GPR68/GPR18/HRH1/FFAR2/NPFFR2/PNOC/ADGRE5/GHRL/PTHLH/BDKRB2/ADGRE3/CCR3/GPR31/SAA1/PTGER4/CN…
RIGGI_EWING_SARCOMA_PROGENITOR_UP	RIGGI_EWING_SARCOMA_PROGENITOR_UP	418	0.457450826382176	1.61483683460612	1e-10	1.86194331983806e-09	1.02322608139783e-09	4760	tags=33%, list=16%, signal=28%	ITGB2/LAPTM5/C3AR1/ITGB2-AS1/ITGA4/PSTPIP1/JAK3/PREX1/ITGAM/PTPN22/PLCG2/PAG1/ENPEP/CDH11/KCNE4/KMO/MMP9/ADGRE2/PRKCB/SPP1/TRIB2/STMN3/SERPINB9/CASP1/PLA1A/ST6GAL1/HDAC9/RUBCNL/APELA/OLFML3/SLFN11/TSPAN11/GIMAP2/HMCN1/COL11A1/SEL1L3/STAT4/SLFN12/TDO2/JAK1/CCND2/SH3TC1/HVCN1/AP4B1/GATA2/UTS2/ARHGEF6/TM6SF1/SH2B3/RGS18/NTRK1/CDK14/IFITM1/FREM1/GFRA2/RARRES2/TOX2/IL13RA1/PRR5L/TCF4/LEF1/TCF12/EPHA4/…
BAELDE_DIABETIC_NEPHROPATHY_DN	BAELDE_DIABETIC_NEPHROPATHY_DN	424	0.453684425579647	1.6023024674111	1e-10	1.86194331983806e-09	1.02322608139783e-09	6784	tags=41%, list=22%, signal=32%	PTPN7/SPOCK2/CR1/PLCG2/ENPEP/C1S/C1R/AIF1/TRIB2/SULF1/CASP1/TRAM2/FYN/COL3A1/TRIM22/RAI14/PTPRO/SCRN1/ADD3/OSMR/CHI3L1/MXRA8/DPP6/IRS1/IFITM1/ACTR3/APOL1/RARRES2/PLSCR1/PDE4DIP/POSTN/STAT1/CLIP3/LOX/OAS2/TAP1/RBMS1/PTGDS/SRGAP2/SYNPO/VIM/BIRC3/NFATC3/CREB3L2/RABGAP1L/BST2/PLOD2/ATP6AP2/USP9X/ZC3HAV1/GJA5/PTGER4/BIRC2/CLEC16A/MYO1B/EFR3A/N4BP2L1/VCAN/EPS15/NMI/TAPBP/GPNMB/FNBP1/XPO1/NR3C1/SART3/GM…
BROWNE_HCMV_INFECTION_48HR_DN	BROWNE_HCMV_INFECTION_48HR_DN	462	0.450733215529634	1.59743929157615	1e-10	1.86194331983806e-09	1.02322608139783e-09	7431	tags=42%, list=24%, signal=32%	ITGB2/C3AR1/ITGA4/SLC7A7/CORO1A/PLXNC1/TGFBI/TRAF3IP3/GZMK/SH2D1A/CELF2/SPP1/ENPP2/FZD2/SULF1/FOLR2/FAP/SERPINH1/MICAL2/NFATC4/RAI14/SH3BP2/DOK1/P2RY10/COL16A1/COL11A1/PTPRO/ADAMTS2/LOXL2/FBLN5/SIGLEC6/FADS1/OSMR/FCMR/EFEMP2/SAA4/THBS2/CFH/LTBP2/ABCA6/SELENOP/DDR2/CHEK2/TNFSF11/CD1E/CACNA1C/IQSEC3/GJC1/RENBP/LPIN1/IGFBP3/SKAP1/POSTN/TRIO/IFITM2/STAT1/FPR2/COL6A1/LOX/NCR1/MAP2K6/CXCR2/MBOAT7/PRMT2…
REACTOME_INTERLEUKIN_2_FAMILY_SIGNALING	REACTOME_INTERLEUKIN_2_FAMILY_SIGNALING	41	0.747396939978352	2.24974424560595	1.10921780484037e-10	2.05697285663744e-09	1.13040405323502e-09	4031	tags=66%, list=13%, signal=57%	HAVCR2/JAK3/PTPN6/PIK3CD/IL2RA/IL2RG/LCK/PTK2B/IL21R/CSF2RB/SYK/IL2RB/INPP5D/STAT5A/STAT4/JAK1/GRB2/JAK2/STAT1/LGALS9/IL15/STAT3/SOS1/SHC1/STAT5B/IL5RA/IL15RA
MILI_PSEUDOPODIA_CHEMOTAXIS_DN	MILI_PSEUDOPODIA_CHEMOTAXIS_DN	417	0.456137211165517	1.60982267681321	1.22461179158114e-10	2.26184322469144e-09	1.24299002814894e-09	8919	tags=47%, list=29%, signal=33%	CYBC1/PDGFRA/HLA-DMB/C1S/C1R/PLA2G7/PDE7A/P4HA1/FZD2/FGF7/COL16A1/ECM1/COL5A1/LGMN/RCN3/PTGS1/ITGB1/ABCA2/EMILIN1/TLR2/PRNP/PDGFRB/SERPINF1/GNS/CHST12/MMP11/LRP1/LOX/BMP1/TXNIP/SF3B3/SLC16A1/TWSG1/SLC12A4/COL4A1/NAGA/SLC7A6/P3H1/ASAP1/POLG/SEL1L/SNED1/SNX29/ABCA7/SCPEP1/BIRC2/NRP1/SLC12A9/FGFR1/SGPL1/CDS2/FN1/B3GNT2/MMP14/EPB41L2/RARA/TAPBP/COLGALT1/APP/LAMC1/ARMC9/VASN/LRRC8C/TAP2/FBLN2/ESYT1/CT…
SU_THYMUS	SU_THYMUS	20	0.872116748714049	2.32839207720621	1.37226785290221e-10	2.5244239421989e-09	1.38729057466029e-09	2108	tags=80%, list=7%, signal=75%	PIK3CD/IRF8/TRAF3IP3/ADAMDEC1/MMP12/RHOH/SH2D1A/SLAMF1/CYTIP/IRF4/ITK/CD1E/ETS1/GNA13/CD1B/STK17A
PID_IL2_1PATHWAY	PID_IL2_1PATHWAY	55	0.694070840659676	2.16308108300154	1.39513426555785e-10	2.55626393916357e-09	1.4047881617129e-09	5655	tags=62%, list=19%, signal=50%	JAK3/DOK2/IL2RA/IL2RG/IKZF3/LCK/PTK2B/PRKCB/SYK/IL2RB/FYN/STAT5A/JAK1/GRB2/IRS1/STAT1/MAP2K1/STAT3/SOCS2/NRAS/SOCS1/SOS1/SHC1/STAT5B/RASA1/MAPK11/BCL2/MAPK14/MAPKAPK2/RHOA/CISH/PIK3R1/IFNG/CDK2
MARTORIATI_MDM4_TARGETS_FETAL_LIVER_DN	MARTORIATI_MDM4_TARGETS_FETAL_LIVER_DN	493	0.435383518769997	1.5435933947481	1.40095236461409e-10	2.55673806542072e-09	1.40504871655741e-09	9324	tags=49%, list=31%, signal=35%	CSF1R/LCP1/CD1D/PDGFRA/DCN/COL1A2/CSF2RB/HMOX1/SERPINA1/COL1A1/COL5A2/ADD3/MAF/GNG2/ARPC1B/CBL/FBXW11/TCF4/VCAM1/POSTN/ACP5/EPHA4/ETS1/CLIP3/SLC39A10/LASP1/GRAMD2B/TNC/TWSG1/SLC12A7/SEC23A/LPAR1/NFATC3/TBC1D2B/SERPINF2/FADS2/TIA1/KCTD20/GAL3ST4/CNTRL/SLC44A1/WBP1L/SGPL1/CELF1/PRPF38B/MMP14/TPM4/USP48/EPB41L2/SMARCA5/IGDCC3/PIM1/PLAGL1/CSNK1G3/CEPT1/ATF7IP/NR2F1/TNPO3/CYTH3/OLFM1/SNX5/ADAM10/ACTR2…
RICKMAN_METASTASIS_DN	RICKMAN_METASTASIS_DN	252	0.496673886821251	1.72019956224051	1.42196633259832e-10	2.58483128996825e-09	1.42048727462807e-09	5356	tags=36%, list=18%, signal=30%	DOCK8/SLAMF8/ADCY7/LCP2/MYO1G/DOK2/FCER1G/ZAP70/CD209/CD300LF/PRF1/PTK2B/C1orf162/CASP1/MOB3A/GNLY/PTAFR/SPI1/CCM2/TNFAIP8/IFITM1/ACTR3/SECTM1/RASSF5/IL18BP/TYMP/RHOF/ARPC5/MYD88/TAP1/NLRC5/PCSK7/ATP6V1B2/SLC16A3/RGS14/AKIRIN2/RHOG/NUAK2/CD177/CAP1/AMPD3/GBP2/NAV1/ST6GALNAC4/GNA15/SGPL1/ALDH16A1/TPM4/MAPK12/GBP1/EHBP1L1/PKM/TAP2/R3HDM4/TBC1D22A/DENND1A/MORC3/PML/NLRP1/RPS6KA4/PTGIR/PSMB9/NDUFA4L2…
REACTOME_INTERLEUKIN_3_INTERLEUKIN_5_AND_GM_CSF_SIGNALING	REACTOME_INTERLEUKIN_3_INTERLEUKIN_5_AND_GM_CSF_SIGNALING	46	0.72826278146801	2.22445555430665	1.45551611140065e-10	2.63540102217779e-09	1.4482777386958e-09	3785	tags=57%, list=12%, signal=50%	HCK/JAK3/PTPN6/PIK3CD/IL2RA/IL2RG/CSF2RB/SYK/IL2RB/FYN/INPP5D/STAT5A/JAK1/GRB2/VAV1/CBL/LYN/RAPGEF1/JAK2/TEC/BLNK/CRKL/SOS1/SHC1/STAT5B/IL5RA
BIOCARTA_IL2RB_PATHWAY	BIOCARTA_IL2RB_PATHWAY	37	0.76041271546229	2.25369567152687	1.52244789357422e-10	2.74577955394032e-09	1.50893597212454e-09	4235	tags=62%, list=14%, signal=54%	JAK3/PTPN6/IL2RA/IL2RG/IKZF3/PIK3CG/SYK/IL2RB/FASLG/STAT5A/JAK1/GRB2/FAS/IRS1/CBL/NMI/CRKL/SOCS1/SOS1/SHC1/STAT5B/CFLAR/BCL2
HOLLERN_EMT_BREAST_TUMOR_DN	HOLLERN_EMT_BREAST_TUMOR_DN	118	-0.432908	-2.52565	1.69053387091981e-10	3.0370176845157e-09	1.66898512503226e-09	3288	tags=35%, list=11%, signal=31%	CKMT1B/CLDN7/KDF1/CALML3/PTPRF/ELMO3/RAB25/STARD10/SPTBN2/STAP2/OCLN/SHROOM3/ERBB3/EPCAM/ESRP1/EFNA3/NIPAL2/CHDH/MAP7/EPB41L5/LTF/AP1M2/ACOT2/ENDOU/CLDN3/CEACAM1/PPFIBP2/GRHL1/KIF21A/BSPRY/EHF/CRB3/C1orf210/WWC1/SORT1/TMPRSS2/ELF5/HIP1R/OVOL1/SPINT2/PRSS8
ROSS_AML_WITH_CBFB_MYH11_FUSION	ROSS_AML_WITH_CBFB_MYH11_FUSION	52	0.707608148482457	2.19618168854719	1.76908126584438e-10	3.16576059985149e-09	1.73973545742059e-09	3113	tags=60%, list=10%, signal=54%	CYBB/FYB1/IL10RA/SLC7A7/CLEC10A/TGFBI/CCR2/TNFAIP2/GIMAP4/CTSS/CHI3L1/CFP/QPCT/CD52/CLEC7A/CD1E/CD1C/IL13RA1/CLEC4A/SPARC/NAGA/LPAR1/AK5/NRP1/S100A9/PLBD1/MN1/IGKV1D-17/MTMR11/S100A8/ANXA11
KHETCHOUMIAN_TRIM24_TARGETS_UP	KHETCHOUMIAN_TRIM24_TARGETS_UP	46	0.72587450840517	2.21716065002893	1.88906766735686e-10	3.36737294657915e-09	1.85053099523616e-09	2800	tags=52%, list=9%, signal=47%	CYBB/LAPTM5/HCK/ITGAL/TGM2/COL1A2/SPP1/COL1A1/CP/CASP1/RAI14/CD38/VCAM1/STAT1/SPARC/IGF2/ICAM1/COL4A1/VIM/APP/TGFB1/LGALS1/COL4A2/TP53
DURAND_STROMA_S_UP	DURAND_STROMA_S_UP	290	0.485253644123932	1.68919092691772	1.91038239153669e-10	3.39221954389083e-09	1.8641853778011e-09	5680	tags=40%, list=19%, signal=33%	FYB1/JAK3/ADAM8/TGFBI/PDGFRA/MMP2/COL1A2/SPP1/COL1A1/ST6GAL1/COL3A1/SFRP2/ADAMTS2/LGMN/RNF150/MAF/OSMR/CD248/ARHGEF6/ADAM12/LTBP2/SELENOP/SMOC2/ROR2/RASSF2/INPP4B/IL13RA1/HTRA3/PDGFRB/HLA-DMA/FAM20A/ADCY3/SERPINF1/CALCRL/POSTN/PAPPA/IL4R/FBLN1/STAT1/NID2/SELP/IL18RAP/IL1R1/SLC1A3/PLEKHA2/EHD3/LPAR1/IL15/SPON2/RAB3IL1/SVEP1/UBASH3B/OASL/ELFN1/ADAMTS12/GNAO1/NCAM1/CCL7/SCN1B/IFI27L2/PAX9/CCL5/CRABP…
KEGG_ALLOGRAFT_REJECTION	KEGG_ALLOGRAFT_REJECTION	35	0.771475753231064	2.27048094339511	1.93620849593869e-10	3.42485495108539e-09	1.8821200804651e-09	3343	tags=74%, list=11%, signal=66%	CD86/HLA-DMB/PRF1/HLA-DOA/HLA-DPA1/CD28/HLA-DRA/CD40LG/FASLG/IL10/HLA-DPB1/HLA-G/FAS/TNF/HLA-DOB/HLA-DQB1/HLA-DRB1/HLA-DMA/HLA-DQA1/HLA-DQA2/HLA-A/IL12B/HLA-F/HLA-DRB5/HLA-B/GZMB
NABA_ECM_GLYCOPROTEINS	NABA_ECM_GLYCOPROTEINS	190	0.53026372297427	1.81571908334002	1.95151895197e-10	3.43871098088507e-09	1.88973462540027e-09	5715	tags=44%, list=19%, signal=36%	CCN4/TGFBI/SPON1/PCOLCE/SPP1/PXDN/FGL2/HMCN1/RSPO1/ECM1/FBLN5/MATN3/EFEMP2/THBS2/EDIL3/LTBP2/EMILIN1/SMOC2/ELN/MXRA5/AEBP1/FBN1/NID1/IGFBP3/POSTN/FBLN1/NID2/FBN2/SPARC/TNC/THSD4/CRISPLD2/LGI2/VWA5A/SNED1/SPON2/EMILIN2/SVEP1/MFAP3/FNDC1/PAPLN/GAS6/PXDNL/TNFAIP6/FN1/LAMA1/LAMC1/RSPO2/FBLN2/FBLN7/LAMA4/MFAP1/LAMB1/MGP/THBS1/IGFBP4/EFEMP1/TNN/THBS4/TSKU/IGFBP7/AGRN/LGI1/ECM2/COLQ/CRISPLD1/NTNG2/NTNG1…
ROY_WOUND_BLOOD_VESSEL_UP	ROY_WOUND_BLOOD_VESSEL_UP	49	0.709146417457819	2.18875514551924	1.97979046812333e-10	3.4752123522516e-09	1.90979385856333e-09	3430	tags=55%, list=11%, signal=49%	LUM/CHN1/KCNJ8/THY1/SULF1/HEG1/COL5A2/PLXDC1/COL3A1/SEL1L3/DENND4B/CYFIP2/POSTN/STOM/NID2/PLAU/BMP1/COL4A1/XAF1/NRP1/MCTP1/VCAN/RAB31/GBP1/STC1/GALNT2/ANXA6
WIERENGA_STAT5A_TARGETS_DN	WIERENGA_STAT5A_TARGETS_DN	187	0.530670668780002	1.81646328808478	2.03423302301835e-10	3.55720063606896e-09	1.95485030549011e-09	4322	tags=41%, list=14%, signal=35%	CD84/FERMT3/PLEK/CORO1A/TMC8/IRF8/PLCG2/DOK3/FCER1G/LILRA2/CD96/LOXL3/LST1/CXCR4/ITGB7/CTSG/GAPT/BANK1/FCN1/VASH1/RGS18/EMILIN1/SLC9A9/PLCB2/TSPAN32/IL17RA/SERPINF1/SPNS3/CHST12/SUSD3/ADRA2A/ACRBP/ETS1/SELP/BATF/PECAM1/TMEM163/BIN1/PLXDC2/PLEKHO2/UBASH3B/COTL1/SCPEP1/LCN2/ARHGEF3/GCSAML/ARMT1/CAMK1/PSTPIP2/TPM4/CLDN5/CD93/ADORA2A/PRTFDC1/CD14/JAM3/MTMR11/FCER1A/LGALS12/GUCY1B1/PTGIR/PPIF/IFI16/SA…
REACTOME_ECM_PROTEOGLYCANS	REACTOME_ECM_PROTEOGLYCANS	76	0.64927295581857	2.0960249496532	2.14985063039682e-10	3.74513751863445e-09	2.05813052774432e-09	4998	tags=51%, list=16%, signal=43%	LUM/ITGAX/DCN/COL1A2/COL1A1/COL5A2/COL3A1/COL5A1/MATN3/COL6A3/BGN/ITGB1/TGFB3/COL6A1/SPARC/TNC/COL4A1/HAPLN1/NCAM1/VCAN/FN1/ITGA8/LAMA1/APP/LAMC1/TGFB1/LAMA4/COL6A2/LAMB1/COL4A2/ASPN/ITGB6/COL6A5/TNN/AGRN/IBSP/FMOD/TGFB2/MUSK
KEGG_COMPLEMENT_AND_COAGULATION_CASCADES	KEGG_COMPLEMENT_AND_COAGULATION_CASCADES	65	0.660288214684117	2.09198722042949	2.7895635566386e-10	4.84120860263431e-09	2.66047352511987e-09	1891	tags=35%, list=6%, signal=33%	C3AR1/C4A/C3/CFI/F13A1/C4B/C1QC/CR1/C1QB/C1S/C1R/CFB/C1QA/SERPINA1/SERPING1/CFH/C5AR1/C6/PLAU/BDKRB2/SERPINF2/A2M/C2
CASORELLI_ACUTE_PROMYELOCYTIC_LEUKEMIA_UP	CASORELLI_ACUTE_PROMYELOCYTIC_LEUKEMIA_UP	164	0.539105487778994	1.83307284563364	3.02169882725629e-10	5.22435823554574e-09	2.87103240373659e-09	6574	tags=46%, list=22%, signal=37%	GLIPR1/ARHGAP25/ADA2/CD33/CHST11/PRF1/CD96/ADGRE2/STAB1/GPR183/EVI2A/SERPING1/GNLY/CSGALNACT2/CTSW/FCMR/CFP/CD3D/CD8A/FLT3/TLR2/PTPRE/AAK1/IGHG1/AP1S2/AGTPBP1/RBMS1/PTGDS/NFYA/STK17B/HGF/VAMP1/IGLC2/TCL1A/IGHA1/N4BP2L1/IGKC/RGS2/GABRE/IGKV3-20/FNDC3B/IGKV1D-13/TANK/PLAGL1/BCL11B/TPBG/NRIP3/NLRP1/SORL1/SIPA1L1/PRKCA/AFF2/CCNA1/DMXL2/ATP2B4/IGFBP7/TGOLN2/MYLIP/DENND5A/MT1F/GLRX/ITM2B/NDE1/HELZ/ABHD…
ODONNELL_TARGETS_OF_MYC_AND_TFRC_UP	ODONNELL_TARGETS_OF_MYC_AND_TFRC_UP	81	0.636448490539471	2.06632829322203	3.11424587598573e-10	5.36420104256868e-09	2.94788265256919e-09	5496	tags=54%, list=18%, signal=45%	ALOX5/MPEG1/LCP2/MYO1G/GLIPR1/ITGAM/CD37/TMEM156/PYHIN1/TP53INP1/TRIM22/PTAFR/ZBP1/CD72/FCMR/PTGS1/CX3CR1/HLA-DOB/HLA-DQB1/IL13RA1/MR1/CD27/IL4R/HLA-DQA1/TNFRSF14/TXNIP/LGALS9/STK17B/ZNF594/IGHA1/ZBED2/ZMAT3/CD69/IDS/ANXA4/SYT17/UCP2/GRM7/NRCAM/FCRL4/PLAAT4/RGS1/C1RL/SLC2A3
WOO_LIVER_CANCER_RECURRENCE_UP	WOO_LIVER_CANCER_RECURRENCE_UP	103	0.596644184819231	1.97717419670616	3.36126519787817e-10	5.76808158397079e-09	3.16983414772407e-09	8078	tags=68%, list=26%, signal=50%	ARHGAP4/COL1A2/ENPP2/COL1A1/EVL/LPCAT1/COL11A1/COL6A3/CCND2/DAB2/ARHGEF2/MEF2C/IGFBP3/POSTN/RHOF/E2F3/LOX/PLAU/ENO2/NOTCH2/ZEB2/FGFR1/RGS2/MICAL1/TPM4/MAPK12/TMSB10/PKM/PLAGL1/CXCL6/TGFB1/GPC4/LAMA4/MGP/TPBG/TEAD4/PFKM/CCL2/LAMP3/TNFRSF25/SOCS1/CCNI/RGS10/TREM2/PPT1/BCL2/CCND3/FGD6/ZNF354A/UBR5/TGFB2/RGS1/DPYSL3/JAG2/PFKP/CXCL1/PLAUR/DPYSL2/SEMA3C/HKDC1/DBN1/MARCKS/BHLHE41/COL9A2/PMP22/LAMA5/CSGA…
NABA_COLLAGENS	NABA_COLLAGENS	44	0.725363661373065	2.19690190334364	3.56659643971095e-10	6.07510260230766e-09	3.33855674532008e-09	3248	tags=55%, list=11%, signal=49%	COL10A1/COL8A1/COL1A2/COL15A1/COL1A1/COL5A2/COL3A1/COL16A1/COL11A1/COL5A1/COL6A3/COL8A2/COL27A1/COL6A1/COL12A1/COL4A1/COL24A1/COL26A1/COL18A1/COL22A1/COL6A2/COL4A2/COL7A1/COL6A5
REACTOME_COLLAGEN_CHAIN_TRIMERIZATION	REACTOME_COLLAGEN_CHAIN_TRIMERIZATION	44	0.725363661373065	2.19690190334364	3.56659643971095e-10	6.07510260230766e-09	3.33855674532008e-09	3248	tags=55%, list=11%, signal=49%	COL10A1/COL8A1/COL1A2/COL15A1/COL1A1/COL5A2/COL3A1/COL16A1/COL11A1/COL5A1/COL6A3/COL8A2/COL27A1/COL6A1/COL12A1/COL4A1/COL24A1/COL26A1/COL18A1/COL22A1/COL6A2/COL4A2/COL7A1/COL6A5
DUNNE_TARGETS_OF_AML1_MTG8_FUSION_UP	DUNNE_TARGETS_OF_AML1_MTG8_FUSION_UP	52	0.70116911199864	2.17619704867557	3.67894993122209e-10	6.23197032177825e-09	3.42476299025866e-09	3865	tags=67%, list=13%, signal=59%	LAPTM5/SLA/LCP1/MYO1F/SAMSN1/PSTPIP1/SELPLG/ICAM3/LST1/SRGN/ALOX5AP/CSF3R/CXCR4/CTSG/NFE2/RNASE2/HSPA6/CST7/NKG7/CMTM3/C11orf21/TRGC2/ATG16L2/PTGER4/GCA/FNBP1/RNASE3/IL6R/LIN7A/ACOT7/S100A8/CEACAM6/ATP2B4/IGFBP7/RASGRP2
MIYAGAWA_TARGETS_OF_EWSR1_ETS_FUSIONS_UP	MIYAGAWA_TARGETS_OF_EWSR1_ETS_FUSIONS_UP	256	0.490842327558379	1.70007381759215	3.68579240600932e-10	6.23197032177825e-09	3.42476299025866e-09	4809	tags=36%, list=16%, signal=31%	ITGB2/ITGB2-AS1/PREX1/ITGAM/PTPN22/CDH11/TGM2/KCNE4/KMO/CLEC11A/RUBCNL/FYN/HMCN1/NFATC4/FBLN5/RCN3/JAK1/AP4B1/GATA2/FAS/ARHGEF6/SH2B3/ELN/CDK14/IFITM1/FCHSD2/FLI1/RARRES2/TOX2/CMTM3/NID1/TCF12/TRIM69/SH3KBP1/MAFB/ICAM1/ASAP1/GPR137B/AKAP13/HAPLN1/ANKH/KSR1/MGARP/PGF/CPPED1/LBH/ZEB2/CUL4B/APOL6/KCNN1/SIRPA/SORD/FGFR1/CD79A/NMI/MDFI/ARRDC2/ARHGDIB/SYNE2/FNBP1/MMP3/SNX18/JCAD/SSPN/GRK5/UBE2L6/TRIM62…
SHIPP_DLBCL_VS_FOLLICULAR_LYMPHOMA_DN	SHIPP_DLBCL_VS_FOLLICULAR_LYMPHOMA_DN	43	0.731919504117877	2.21837219715904	3.96694640848632e-10	6.66296219249465e-09	3.66161344552698e-09	3494	tags=58%, list=11%, signal=52%	ITGA4/GLIPR1/CD180/CD3E/RHOH/TRIB2/CD40LG/TRBC1/LY9/CD3D/SELENOP/PDCD1/TXK/CD101/MEF2C/TXNIP/GPR18/HSPA1L/CD69/ST8SIA1/TCF20/TNFRSF25/WWP1/STX16/ZNF141
REACTOME_RHO_GTPASE_CYCLE	REACTOME_RHO_GTPASE_CYCLE	138	0.561721917453209	1.89910040748006	3.96967088659173e-10	6.66296219249465e-09	3.66161344552698e-09	5895	tags=46%, list=19%, signal=37%	ARHGAP4/FGD2/ARHGAP9/RAC2/ARHGAP25/PREX1/ARHGAP30/CHN1/ARHGAP15/FGD3/RHOH/TAGAP/GMIP/ARHGEF6/VAV1/CHN2/ARAP1/TIAM2/ARHGEF2/RASGRF2/ARHGAP22/TRIO/ARHGEF1/RHOF/GNA13/RHOG/SRGAP2/INPP5B/PLEKHG2/AKAP13/MYO9B/A2M/ARHGEF3/GDI1/ARHGDIB/ARHGAP27/VAV3/TIAM1/ARHGAP28/PLEKHG5/ARHGAP31/ITSN1/FAM13B/GDI2/RHOV/OBSCN/STARD8/ARHGEF17/SOS1/ARHGAP6/ARAP2/ABR/ARHGAP17/RHOA/MYO9A/ARHGAP11A/RHOBTB1/ARHGEF33/RHOBTB2/D…
KEGG_FOCAL_ADHESION	KEGG_FOCAL_ADHESION	197	0.524671595142636	1.8015242254965	4.00115143556689e-10	6.69138016442623e-09	3.67723046767315e-09	5944	tags=42%, list=19%, signal=34%	ITGA4/PARVG/PIK3R5/RAC2/PIK3CD/PDGFRA/COL1A2/PIK3CG/PRKCB/SPP1/COL1A1/COL5A2/ITGB7/FYN/COL3A1/COL11A1/COL5A1/COL6A3/CCND2/GRB2/ITGB1/VAV1/THBS2/ACTB/KDR/PDGFRB/RAPGEF1/COL6A1/ITGA11/TNC/PARVB/COL4A1/MET/BIRC3/HGF/PGF/ROCK1/BIRC2/PDGFD/PAK2/RASGRF1/MAP2K1/FN1/ITGA8/LAMA1/VAV3/LAMC1/LAMA4/COL6A2/CTNNB1/LAMB1/CRKL/THBS1/PPP1CC/ELK1/COL4A2/ITGB6/TLN1/PRKCA/TNN/ACTG1/SOS1/THBS4/SHC1/IGF1/ZYX/BCL2/CCND…
KEGG_ASTHMA	KEGG_ASTHMA	28	0.798246301046867	2.25210569329495	4.02818842186811e-10	6.71218788122153e-09	3.68866529401423e-09	3198	tags=71%, list=10%, signal=64%	FCER1G/HLA-DMB/HLA-DOA/HLA-DPA1/MS4A2/HLA-DRA/CD40LG/IL10/HLA-DPB1/CCL11/TNF/HLA-DOB/HLA-DQB1/HLA-DRB1/HLA-DMA/HLA-DQA1/HLA-DQA2/RNASE3/FCER1A/HLA-DRB5
CHICAS_RB1_TARGETS_GROWING	CHICAS_RB1_TARGETS_GROWING	242	0.498576591892118	1.72363036682599	4.87266344312279e-10	8.0609277607632e-09	4.42986176711011e-09	8154	tags=53%, list=27%, signal=39%	LUM/C1R/RARRES1/DCN/PCOLCE/NREP/DOCK10/STMN3/SULF1/CLDN11/FAP/TRAM2/OLFML3/SLFN11/COL3A1/SYNE3/ADAMTS2/BGN/TNFAIP8/LTBP2/HERC4/LSAMP/LRRC15/IGFBP3/POSTN/ANPEP/BNC2/FBLN1/PRICKLE1/CDC25B/THSD4/SHMT2/MGARP/JAM2/TOX/NRP1/ADAMTS6/PDGFD/TNFSF4/NMI/UHRF1/OXTR/SMC4/MSH6/FIGNL1/AXL/RAD51AP1/FGF1/TIMELESS/NUSAP1/NLRP1/BUB1/GAS2L3/TMPO/LIN7A/TBL1XR1/MCM3/IFI16/PLPP3/CBX5/CENPK/MEST/NAV2/ASPM/RALGPS2/MCM6/A…
BLALOCK_ALZHEIMERS_DISEASE_INCIPIENT_UP	BLALOCK_ALZHEIMERS_DISEASE_INCIPIENT_UP	375	0.451899310317487	1.58920513347262	4.86779564747531e-10	8.0609277607632e-09	4.42986176711011e-09	5984	tags=37%, list=20%, signal=30%	IL10RA/ADCY7/JAK3/CR1/IL2RG/DCN/WAS/HLA-DPA1/SLAMF1/FYN/GPSM3/ISLR/TNFRSF9/CTSS/ADD3/FADS1/COL8A2/BGN/PTGS1/EFEMP2/ARPC1B/OSBPL11/TLR1/NCOA3/IL13RA1/FBN1/MR1/CSF1/LEF1/IL17RA/TTN/SPIB/CNPY3/FBN2/TNC/TRIM38/MET/AKAP13/RBCK1/PLOD2/ERAP1/COTL1/ZNF254/APOL2/OASL/ZNF83/ST6GALNAC4/RUNX2/ATP10D/VCAN/RBPJ/TBC1D5/ZNF160/TCN2/CLDN5/GTF2I/GBP1/APP/ZNF43/FNBP1/LAMC1/ZNF268/NCAPG/MBP/LAMA4/TASOR/NPAS3/IL6R/LP…
GINESTIER_BREAST_CANCER_20Q13_AMPLIFICATION_DN	GINESTIER_BREAST_CANCER_20Q13_AMPLIFICATION_DN	174	0.526165686113265	1.79111927130458	5.43814022851401e-10	8.96416018313116e-09	4.9262307823664e-09	9489	tags=61%, list=31%, signal=42%	LIMD2/TNFAIP2/TSPOAP1-AS1/RAPGEF1/RAB35/RPS6KA1/NUP62/SUPT7L/TCIRG1/AKAP13/TNIP1/MYO9B/RUBCN/CNTRL/HLX/MCM5/EHBP1L1/ZNF532/TAPBP/SMC4/EHMT2/PML/DDX39B/DGKZ/PGS1/MKI67/PUM1/DHX37/MCM3/SLC15A4/DNM2/TNFRSF25/ZNF142/HSPBAP1/SBNO2/PRRC2A/TLN1/KDM4A/BTN2A1/GRIPAP1/TEPSIN/FNBP4/SLC18B1/ITSN2/NSUN5/PLXND1/CDC42SE1/ACSL5/PSPC1/KIFC1/CCDC77/PPARD/DHX16/POGLUT1/TINAGL1/CHTOP/MBD4/FUBP1/ARHGAP17/ZMIZ2/SMARCD…
KLEIN_TARGETS_OF_BCR_ABL1_FUSION	KLEIN_TARGETS_OF_BCR_ABL1_FUSION	44	0.720698073318663	2.1827712819426	5.49161679771108e-10	9.01998059024044e-09	4.95690674109184e-09	3358	tags=61%, list=11%, signal=55%	CSF1R/PTPRC/BTK/IKZF1/NCF4/ITGAL/CD33/IL7R/SYK/CSF3R/MNDA/CXCR4/CD19/IRF4/CD38/PAX5/ANPEP/SPIB/MYD88/SIGLEC8/BLNK/POU2AF1/CD79A/PML/RUNX1/TCF3/GATA1
REACTOME_RHO_GTPASE_EFFECTORS	REACTOME_RHO_GTPASE_EFFECTORS	263	0.483242877200138	1.6739948423405	6.2987809785356e-10	1.03089301495677e-08	5.66524560009888e-09	8919	tags=52%, list=29%, signal=37%	CYBB/BTK/NCKAP1L/RAC2/NCF4/WIPF1/NCF1/WAS/PRKCB/EVL/CYBA/GRB2/ITGB1/FMNL3/CYFIP2/ARPC1B/ACTR3/NCF2/ACTB/PKN1/WASF1/KNTC1/ARPC5/RHOG/SRGAP2/LIMK1/NCK1/ROCK1/CDKN1B/FMNL1/PAK2/S100A9/XPO1/CTNNB1/NCKIPSD/CENPI/ACTR2/PPP1CC/PPP2R5E/BUB1/CLASP1/ABI2/ARPC4/MAD1L1/CENPK/S100A8/PLK1/PRKCD/NUP85/PRKCA/ACTG1/TUBB3/MAPRE1/TUBA1B/MAPK11/PIK3C3/CFTR/SKA1/KIF2A/NUP160/AURKB/RHPN1/CKAP5/CENPQ/MYH10/BUB1B/PIK3R4…
PID_SYNDECAN_1_PATHWAY	PID_SYNDECAN_1_PATHWAY	46	0.717566689930465	2.19178468214962	6.38009929002988e-10	1.04049917144849e-08	5.71803598184462e-09	2376	tags=48%, list=8%, signal=44%	COL10A1/COL8A1/COL1A2/MMP9/COL15A1/COL1A1/MMP7/COL5A2/COL3A1/COL16A1/COL11A1/COL5A1/COL6A3/COL8A2/COL6A1/COL12A1/COL4A1/MET/HGF/CCL5/TGFB1/COL6A2
KEGG_FC_GAMMA_R_MEDIATED_PHAGOCYTOSIS	KEGG_FC_GAMMA_R_MEDIATED_PHAGOCYTOSIS	95	0.603123370313065	1.99021705451138	6.6690490905965e-10	1.08377939108315e-08	5.95588129682804e-09	3345	tags=40%, list=11%, signal=36%	HCK/DOCK2/PTPRC/FCGR2A/FCGR2B/FCGR3A/PIK3R5/RAC2/PIK3CD/PLCG2/NCF1/WAS/PIK3CG/PRKCB/SYK/FCGR1A/INPP5D/VAV1/ARPC1B/LYN/WASF1/ARPC5/ASAP1/LIMK1/DNM1/MAP2K1/AMPH/VAV3/PIKFYVE/CRKL/PLCG1/ARPC4/PLPP3/DNM2/PRKCD/PLPP1/PIP4K2B/PRKCA
LI_WILMS_TUMOR_VS_FETAL_KIDNEY_1_DN	LI_WILMS_TUMOR_VS_FETAL_KIDNEY_1_DN	155	0.531186036310514	1.80235147937831	7.19187525554168e-10	1.16462796831818e-08	6.40018253838235e-09	8845	tags=59%, list=29%, signal=42%	CHN1/ST6GAL1/CXCR4/SCRN1/FADS1/CCND2/ABCA2/ROR2/LMNB1/SLC16A1/SHMT2/FADS2/TIA1/MN1/ADD2/ESYT1/SMC4/MSH6/TIMELESS/CRABP2/MKI67/PRIM2/DDX23/KPNA2/SRPK1/PBX3/CBX5/BRCA1/PARP1/MPHOSPH9/DLGAP5/MCM6/NAP1L1/SV2A/SALL2/TOP2A/ZNF423/BAZ1B/CDH2/KIFC1/AURKB/CKAP5/MCM2/BUB1B/MYL6B/AURKA/BLM/CENPF/RSRC2/XRCC5/CACNB3/MELK/COL13A1/TPX2/UNG/TOPBP1/NCBP2/CDK2/PFKP/NR2C1/MAP4K4/KIF11/BUB3/CDC20/KIF14/APOBEC3B/DDX5…
PANGAS_TUMOR_SUPPRESSION_BY_SMAD1_AND_SMAD5_UP	PANGAS_TUMOR_SUPPRESSION_BY_SMAD1_AND_SMAD5_UP	124	0.568578633623245	1.91086535629181	7.7637216087704e-10	1.25281949749948e-08	6.88483678029833e-09	3464	tags=40%, list=11%, signal=36%	LAPTM5/LCP1/TGFBI/WIPF1/MMP2/IL2RG/UNC13D/TGM2/C1QA/CELF2/SERPINB9/MNDA/ENOX1/PLXDC1/FBLN5/ADGRE1/FSTL1/TNFAIP8/EMILIN1/CDK14/CLEC7A/CACNA1C/PLSCR1/GMFG/TMEM204/TCF4/NID1/RFTN1/ETS1/LASP1/EMP3/COL12A1/LBH/NAV1/TMSB4X/C16orf54/PTPN1/NFATC1/L3MBTL3/HDGFL3/MVP/SARDH/KLHL6/NUAK1/DOC2B/SIPA1L1/TAOK3/NHSL2/PLTP/LRRK1
DER_IFN_BETA_RESPONSE_UP	DER_IFN_BETA_RESPONSE_UP	101	0.59275357910124	1.96188740317448	7.95495577637497e-10	1.27919026627792e-08	7.02975665037774e-09	6281	tags=53%, list=21%, signal=43%	C1S/SP110/TRIM22/IFITM1/IFI30/PLSCR1/ARID3A/ADAR/STAT1/OAS2/CASP8/TAP1/PARP4/IFIT2/BST2/PLOD2/IFIT5/OASL/LIPA/EPS15/NMI/HLA-A/PDXK/GBP1/TRIM14/MX2/GMFB/IFIT3/IRF2/PML/IFI44/AP3M2/CTR9/PSMB9/IFI16/PARP1/ELF1/NAP1L1/HIF1A/ADAM9/IRF1/TRIM21/DDX17/FUBP1/RBMX/TRAPPC10/IRF9/HLA-E/TEAD1/IFIT1/PLAUR/IQGAP1/BTG1/HLA-C
TAKEDA_TARGETS_OF_NUP98_HOXA9_FUSION_3D_UP	TAKEDA_TARGETS_OF_NUP98_HOXA9_FUSION_3D_UP	176	0.5233733422541	1.78281377273107	9.97263558078858e-10	1.59805404306783e-08	8.78206419566235e-09	5162	tags=44%, list=17%, signal=37%	SP110/EPSTI1/CLSTN3/EVI2A/SERPING1/STAT2/CTSG/TRIM22/VNN1/SAMD9L/IRF7/PARP9/PTGS1/RNASE6/IGHM/IDO1/PARP14/IFITM1/FREM1/TXK/INPP4B/DDX60/ARHGAP22/STAT1/LOX/OAS2/CCL18/SAMD9/COL24A1/SLC5A3/IFIT2/XAF1/OAS3/BST2/PARP10/IFIT5/OASL/ARHGEF3/TOX/HLX/DTX3L/GBP1/MX2/IFIT3/CD69/IFI44/HOXB3/MVP/IFI16/PBX3/IGFBP4/IFI27/GBP3/AHR/TRIM25/GALNT2/NFAT5/BISPR/ARID5B/GUCY1A1/HERC6/LY6E/RSAD2/SCN9A/DMXL2/ARRDC4/PARP1…
AZARE_NEOPLASTIC_TRANSFORMATION_BY_STAT3_UP	AZARE_NEOPLASTIC_TRANSFORMATION_BY_STAT3_UP	122	0.561797446268401	1.8852484543095	1.01525401450234e-09	1.62123375440843e-08	8.90944769305602e-09	5189	tags=47%, list=17%, signal=39%	ARHGAP25/WIPF1/CDH11/SH2D2A/SRGN/ARL4C/APOBEC3G/COL5A2/LPXN/VNN1/COL5A1/CCND2/CFH/IFITM1/FLI1/IL13RA1/PRNP/GREM1/PID1/OAS2/TNC/IGF2/EMP3/HRH1/PDPN/ROBO3/SCG5/NNMT/FN1/ARHGDIB/S100A9/MMP3/CDK17/THBS1/SORL1/IFI16/IFI27/S100A8/FEZ1/DHX9/ITGB6/MAN1A1/PLTP/STX16/SPOCK1/PLK2/NUP160/SERPINE2/GABPB1/CSF3/G0S2/MCL1/EOGT/ARMCX2/CDV3/CXCL11/DPYSL3
YAGI_AML_FAB_MARKERS	YAGI_AML_FAB_MARKERS	192	0.511428702602209	1.75289425331112	1.17043292341285e-09	1.8625678251819e-08	1.02356927667611e-08	4271	tags=36%, list=14%, signal=32%	LAIR1/LCP1/AOAH/ITGAX/PIM2/CD180/IL2RG/TGM2/AIF1/CSF2RB/TNFRSF1B/TRIB2/TNFAIP2/CASP1/ORAI2/TRBC2/LY86/EVI2A/SERPINH1/NLRP3/STAC/COL11A1/STAT4/SCRN1/CTSW/FADS1/CFP/GATA2/CFH/NTRK1/SAMHD1/IFI30/TYMP/TRPC6/AP1S2/TNFRSF4/GIT2/ZMYND8/TCIRG1/IFNGR1/PLOD2/MLLT11/NCAM1/GABRE/ELOVL5/GAD1/MANBA/LGALS1/HDGFL3/SORL1/ICAM2/CTR9/MCM3/IL10RB/NUP50/CPM/MAN1A1/SFXN3/ARID5B/ITSN2/MAX/F2R/RUNX1T1/PTPN4/ATXN1/AKR1C1…
BONOME_OVARIAN_CANCER_SURVIVAL_SUBOPTIMAL_DEBULKING	BONOME_OVARIAN_CANCER_SURVIVAL_SUBOPTIMAL_DEBULKING	490	0.426698331573047	1.51263104244282	1.18517176513098e-09	1.87951894753013e-08	1.03288472162595e-08	7800	tags=41%, list=26%, signal=31%	ALOX5/FCHO1/ADAM8/CR1/PDGFRA/RARRES1/DCN/WAS/ATP8B4/SYK/ENPP2/MERTK/COL15A1/STK4/CCDC69/MICB/STAT2/GMIP/IFNAR2/RAI14/SPI1/CSGALNACT2/VAV1/SELENOP/IRS1/NTRK1/CDK14/RB1/RARRES2/IL18BP/TYMP/KDR/GRK6/RAPGEF1/ARHGEF2/MEF2C/CSF1/NID1/IKBKE/IGFBP3/PAPSS2/ARHGEF1/STOM/RECK/IGF2/HEPH/VPS13C/SLC12A4/BICD1/LPAR1/GPR68/NADK/ATP6V1C1/CREB3L2/NBL1/TWF2/BST1/JAM2/MYO9B/TRAF3/HDAC4/PDGFD/MATK/DKK2/SESN1/CDK19/IR…
PID_INTEGRIN2_PATHWAY	PID_INTEGRIN2_PATHWAY	27	0.797689889066196	2.24106357141667	1.32846780083394e-09	2.09952694709116e-08	1.15378954234121e-08	2779	tags=63%, list=9%, signal=57%	ITGB2/FCGR2A/C3/ITGAX/ITGAM/TGFBI/ITGAL/ICAM3/THY1/CD40LG/VCAM1/PLAU/ICAM1/SPON2/ITGAD/JAM3/ICAM2
REACTOME_GPVI_MEDIATED_ACTIVATION_CASCADE	REACTOME_GPVI_MEDIATED_ACTIVATION_CASCADE	35	0.757773401693868	2.23015442903013	1.36809080150007e-09	2.1547430123626e-08	1.18413338659036e-08	2254	tags=54%, list=7%, signal=50%	LCP2/PIK3R5/RAC2/PTPN6/PLCG2/FCER1G/LCK/COL1A2/PIK3CG/PIK3R6/SYK/COL1A1/FYN/VAV1/LYN/RHOG/PDPN/VAV3/CLEC1B
JAEGER_METASTASIS_UP	JAEGER_METASTASIS_UP	42	0.726429675787249	2.19741403124573	1.4179106738066e-09	2.22558743646299e-08	1.22306575455709e-08	5688	tags=71%, list=19%, signal=58%	SPP1/FCGR1A/MERTK/SULF1/BGN/IGHM/ADAM12/TACC3/PAPSS2/SLC16A3/TBC1D1/MET/PLOD2/NCAM1/FN1/NCAPG/SMC4/RRM2/EPS8/STC1/THBS4/GINS4/CDC6/AURKA/CENPF/UCHL1/DTL/GPI/NCBP2/SNAP25
REACTOME_TOLL_LIKE_RECEPTOR_4_TLR4_CASCADE	REACTOME_TOLL_LIKE_RECEPTOR_4_TLR4_CASCADE	127	0.560764614465285	1.88982196162412	1.49339386706938e-09	2.33609469205853e-08	1.28379472783157e-08	7731	tags=56%, list=25%, signal=42%	ITGB2/BTK/ITGAM/PLCG2/CD180/LY86/TLR4/IRF7/TLR2/TLR1/FBXW11/MEF2C/RPS6KA1/IKBKE/UBE2D1/MAP2K6/CASP8/MYD88/BIRC3/TLR6/DNM1/TRAF3/SAA1/BIRC2/FADD/IRAK4/MAP2K1/IRAK3/TANK/APP/CD14/ELK1/NOD2/TBK1/DNM2/SOCS1/CREB1/MAPK7/CHUK/ATF2/RIPK2/TNIP2/RIPK1/PTPN4/MAPK11/LY96/RPS6KA2/MAP3K7/NFKB2/IRF3/MAPK14/MAPKAPK2/PPP2CA/NOD1/RIPK3/CUL1/AGER/BPI/MEF2A/MAP3K8/TAB1/TICAM1/UBE2D2/TRAF6/PPP2R1A/PPP2R5D/MAPKAPK3/N…
ZHENG_FOXP3_TARGETS_IN_T_LYMPHOCYTE_DN	ZHENG_FOXP3_TARGETS_IN_T_LYMPHOCYTE_DN	38	0.738242120422376	2.19572657650223	1.62822463185358e-09	2.53837460403208e-08	1.39495712438196e-08	6125	tags=76%, list=20%, signal=61%	MS4A6A/PTPRC/MS4A4A/WIPF1/STK10/ANKRD44/PTK2B/TESPA1/SCML4/JAK1/PRAG1/LEF1/DIPK1A/CLEC2D/SYNE2/CPE/BCL11B/CDK17/ST8SIA1/WNK1/RAPGEF6/LPAR6/UTRN/BCL2/NIPBL/BACH2/GFI1/TGFBR2/RCBTB2
TURASHVILI_BREAST_DUCTAL_CARCINOMA_VS_LOBULAR_NORMAL_UP	TURASHVILI_BREAST_DUCTAL_CARCINOMA_VS_LOBULAR_NORMAL_UP	72	0.63364806323364	2.02307	1.66286646433873e-09	2.58362259104521e-08	1.41982303729633e-08	6818	tags=65%, list=22%, signal=51%	COL10A1/COL1A2/VOPP1/COL1A1/SULF1/STK4/COL5A2/COL3A1/COL11A1/FBN1/LRRC15/DDX60/UBE2D1/PRR11/VCAN/FN1/IFIT3/HDGFL3/NUSAP1/ASPM/RALGPS2/MRPL44/EPB41L3/INTS7/TRIM59/FUT8/GLCCI1/TOP2A/HMMR/MCM9/ANLN/TMEM107/CTHRC1/MELK/CSTF2T/MGAT2/DTL/TRNT1/TIGAR/THAP6/RACGAP1/EIF2AK1/NBAS/SGMS1/UNC5B/UBE2D2/FANCI
VANTVEER_BREAST_CANCER_ESR1_DN	VANTVEER_BREAST_CANCER_ESR1_DN	260	0.484062545896295	1.67563200027602	1.68031627862163e-09	2.60194429810804e-08	1.42989168349124e-08	6015	tags=41%, list=20%, signal=33%	ITGB2/CYBB/SLAMF8/THEMIS2/GLIPR1/CD180/RARRES1/LILRB3/SRGN/SLC2A6/SLC2A5/P2RY6/HK3/MMP7/MARCO/IFNAR2/LPXN/CYBA/CHI3L1/TNF/TTYH3/PLEKHF1/IDO1/BCL2A1/LYN/PLSCR1/FAM20A/LPIN1/CCL18/BIN1/DYSF/RBMS1/TBC1D1/CREB3L2/C21orf91/NCK1/UBASH3B/USB1/BIRC2/SIRPA/PRR11/NFKBIE/HAPLN3/NMI/PDXK/FNDC3B/GABRP/TCN2/CCL5/MCM5/TMSB10/GBP1/MSN/PIM1/COLGALT1/ASS1/LRRC8C/PRTFDC1/UBE2J1/CDH3/BUB1/ST8SIA1/PLEKHG1/PRIM2/LAMP3…
WESTON_VEGFA_TARGETS_12HR	WESTON_VEGFA_TARGETS_12HR	30	0.778659895063245	2.2189640360728	1.79164264262604e-09	2.76502164880442e-08	1.51951041502831e-08	3063	tags=60%, list=10%, signal=54%	MMP2/COL1A2/THY1/COL5A1/COL6A3/BGN/ELN/IGFBP3/UBD/CFHR1/NNMT/OXTR/MMP3/MGP/CCL2/SP3/MEST/DLEU2
PAPASPYRIDONOS_UNSTABLE_ATEROSCLEROTIC_PLAQUE_UP	PAPASPYRIDONOS_UNSTABLE_ATEROSCLEROTIC_PLAQUE_UP	53	0.681680320321973	2.1180836963174	2.28374895318057e-09	3.51269613233359e-08	1.93039297186641e-08	2763	tags=49%, list=9%, signal=45%	CD84/MPEG1/CD163/SAMSN1/FCGR3A/NCKAP1L/MS4A4A/RARRES1/PLA2G7/CSF2RB/SRGN/NPL/SEL1L3/CTSS/LGMN/HLA-G/DAB2/IFI30/RAPGEF1/ACP5/PAPSS2/CCL18/RBMS1/CTSB/IFIT3/GM2A
VART_KSHV_INFECTION_ANGIOGENIC_MARKERS_UP	VART_KSHV_INFECTION_ANGIOGENIC_MARKERS_UP	162	0.526530142751845	1.78958335739738	2.32274282607377e-09	3.54893496914062e-08	1.95030792984897e-08	5985	tags=42%, list=20%, signal=34%	PDGFRA/CCR5/SH2D2A/MMP9/SPP1/HMOX1/STAB1/TNFAIP2/COL15A1/CXCR4/HEG1/PLXDC1/IL10/SFRP2/CCL11/OSMR/PTGS1/GRB2/TNF/THBS2/TGFB3/KDR/CXCR1/SERPINF1/CALCRL/EPHA4/PECAM1/SPARC/MMP19/PLAU/NOS3/HGF/NOTCH2/COL18A1/PGF/ERAP1/NRP1/DLL4/PDGFD/FGFR1/CCL5/CXCL9/CXCL6/TGFB1/TMPRSS6/FGF1/CALR/IL1B/COL4A2/NOTCH4/IL6ST/F2R/HIF1A/NPR1/EFNB1/TNNT1/IGF1/FLT1/WNT1/WNT5A/CXCL10/CXCL11/JAG2/CXCL12/TIE1/S1PR1/TNNI3/PLAUR
SWEET_LUNG_CANCER_KRAS_DN	SWEET_LUNG_CANCER_KRAS_DN	399	0.440520287556488	1.55322106902009	2.31810198126643e-09	3.54893496914062e-08	1.95030792984897e-08	5353	tags=35%, list=18%, signal=29%	MS4A6A/HCK/C3/SPOCK2/PDGFRA/PAG1/CDH11/DCN/COL1A2/SRGN/IL27RA/ENPP2/STMN3/STAB1/ANTXR2/MNDA/COL1A1/CP/MS4A4E/CXCR4/TRBC1/SERPING1/FGL2/FYN/FGF7/COL3A1/GIMAP4/MS4A1/LTB/ROBO1/SEMA7A/FAS/GNG2/CDK14/ST8SIA4/GFRA2/RARRES2/LYVE1/GMFG/KDR/PDGFRB/MEF2C/TCF4/NID1/CALCRL/POSTN/SPIB/PAPSS2/RECK/ETS1/LOX/DPEP1/SPARC/HEPH/SLCO3A1/TWSG1/GNB4/CFHR1/ADGRE5/GBP2/DNM1/ABCA1/ARHGEF3/MYO1B/RIPOR2/IFITM3/SESN1/RGS2/…
BIOCARTA_TCRA_PATHWAY	BIOCARTA_TCRA_PATHWAY	12	0.929282319754297	2.19384799905461	2.33949886305864e-09	3.56270042092937e-08	1.95787269787515e-08	908	tags=92%, list=3%, signal=89%	CD4/PTPRC/CD247/ZAP70/CD3E/LCK/CD3G/HLA-DRA/FYN/CD3D/HLA-DRB1
HOLLMANN_APOPTOSIS_VIA_CD40_UP	HOLLMANN_APOPTOSIS_VIA_CD40_UP	196	0.506167369330626	1.73672019470241	2.48044659938127e-09	3.76487587807077e-08	2.06897769154574e-08	6338	tags=44%, list=21%, signal=35%	PTPRC/BTK/MAP4K1/CD86/RAC2/PTPN22/IRF8/SNX10/LCK/CD22/DENND1C/LY9/ITGB7/STAP1/ITGB1/VAV1/CD38/CDK14/ARPC1B/KIAA0930/IFI30/MCUB/GRK6/LAP3/MEF2C/RGS13/LEF1/ADAM19/RFTN1/CHMP7/BLK/EMP3/ATP6V1B2/TBC1D1/RUNX3/CAP1/COTL1/SH2B2/RUBCN/TOX/PLEKHF2/PDGFD/KCNN3/PAK2/IGKC/EPB41L2/COLGALT1/NR3C1/SMC4/TIMELESS/NUSAP1/MYBL1/SNX19/HDAC1/GM2A/G3BP1/MEST/FANCA/PARP1/EAF2/PRKCA/SYNE1/PEG10/TUBA1B/DDX39A/ENDOD1/GTF2…
BIOCARTA_HIVNEF_PATHWAY	BIOCARTA_HIVNEF_PATHWAY	56	0.675648140476535	2.10721461486908	2.60627792608491e-09	3.94285269146858e-08	2.16678438383998e-08	5353	tags=62%, list=18%, signal=52%	TNFRSF1B/FASLG/FAS/TNF/APAF1/RB1/TRAF1/BID/LMNB1/CASP8/BIRC3/TNFRSF1A/BIRC2/FADD/PAK2/ARHGDIB/PARP1/DAXX/MAP3K5/PRKCD/TRAF2/PRKDC/ACTG1/DFFA/RASA1/CHUK/RIPK1/PSEN1/CFLAR/BCL2/TRADD/CASP3/DFFB/MAP3K14/GSN
LINDGREN_BLADDER_CANCER_CLUSTER_1_DN	LINDGREN_BLADDER_CANCER_CLUSTER_1_DN	368	0.447920923308265	1.57495446075553	2.66980879751467e-09	4.02572152779343e-08	2.21232473609412e-08	6403	tags=41%, list=21%, signal=33%	FERMT3/PREX1/RGL1/ARHGAP30/IL2RA/IL2RG/ARHGAP15/ICAM3/ARRB2/SH2D2A/HCLS1/HMOX1/COL15A1/COL5A2/ITGB7/SELL/SLFN11/FYN/AMPD2/RAI14/NFE2/LOXL2/DAB2/ST3GAL2/IDO1/CTSA/RASSF2/RASSF5/HTRA3/PDGFRB/TACC3/BID/ADAM19/PAPPA/SH3KBP1/NID2/NUP62/IL32/TNC/SLC1A3/RELL1/SRGAP2/CDC25B/ASAP1/BIRC3/ENO2/CREB3L2/DNM1/COL18A1/SLC26A6/C1orf216/RUBCN/CAMK1/PDGFRL/KIF21B/MCM5/PATL1/VASN/PHF19/SUSD6/FBLN2/LAMA4/CCL13/RRM2/…
ZHOU_INFLAMMATORY_RESPONSE_FIMA_DN	ZHOU_INFLAMMATORY_RESPONSE_FIMA_DN	270	0.473223226020611	1.64131683067692	2.95756934807949e-09	4.44505275549594e-08	2.44276711549324e-08	7183	tags=41%, list=24%, signal=32%	MS4A6A/CYTH4/PSTPIP1/MAP4K1/CYBC1/WIPF1/RIN3/DOK3/RNF166/SLAMF6/FGD3/TLR10/CXCR4/FGF7/DOK1/CSMD2/PTPRO/MAF/IRF4/DAB2/AP4B1/FAM78A/NLRC4/TLR1/CD300LB/VSIR/LPAR5/C11orf21/SUSD3/PRICKLE1/BICD1/EHD3/SLC29A3/NFATC3/RABGAP1L/TLR6/IFFO1/SLF2/WDR91/ATG4C/ARHGEF3/CALHM2/SMAD1/MBP/ZBTB14/SNX18/NCKIPSD/HOXA1/DGKZ/PWWP3A/SUFU/ZNF366/HEATR3/ZBED5/VASH2/VIPAS39/XPC/DCP1B/RASGRP3/FBXO32/CHD9/LPAR6/PPFIA4/MUC16/…
HOLLMANN_APOPTOSIS_VIA_CD40_DN	HOLLMANN_APOPTOSIS_VIA_CD40_DN	252	0.481578356913763	1.66791711972105	3.02453769342181e-09	4.53089539154622e-08	2.48994171160835e-08	7163	tags=44%, list=23%, signal=34%	F13A1/CPVL/SP140/ZAP70/DENND2D/CASP1/CXCR4/HDAC9/RUBCNL/TRIM22/SERPINH1/CD79B/SYNE3/FADS1/HLA-G/RNASE6/UTS2/BTN3A3/S1PR4/IFITM1/AEBP1/GMFG/TCF4/SERPINF1/SKAP1/STAT1/HCP5/MYD88/SLC16A3/VIM/GNPDA1/NADK/ZC3HAV1/NOTCH2/IFFO1/GSDMD/CDKN1B/FADS2/IGLC2/VPS16/TCL1A/IGHA1/EFR3A/SYNGR3/ZNF45/ZKSCAN4/FNDC3B/DNMT3A/HLA-J/TOR1AIP1/TAP2/MBP/MX2/ZNF274/ZNF195/UBE2L6/ZSCAN9/ANKRD10/TP53/PSMB9/HLA-F/KLHL9/PCTP/HL…
IVANOVA_HEMATOPOIESIS_LATE_PROGENITOR	IVANOVA_HEMATOPOIESIS_LATE_PROGENITOR	484	0.424962587347744	1.50688932662455	3.21335673752407e-09	4.79812585580298e-08	2.6367975142841e-08	7215	tags=38%, list=24%, signal=29%	CYBB/MS4A6A/HCK/PLEK/MPEG1/CD300A/FCGR2B/F13A1/CLEC10A/MS4A4A/IRF8/DOK3/CCR1/HLA-DMB/CD33/SEMA4D/CSF2RB/TYROBP/DOCK10/CCR2/FCGR1A/TMEM156/C1orf162/CASP1/LY86/EVI2A/MOB3A/TNFAIP8L2/FGL2/SELL/HDC/CTSG/GMIP/PTPRO/CTSS/STAMBPL1/COL5A1/CLDN15/CSGALNACT2/CLEC12A/HVCN1/GDA/CX3CR1/NECAP2/SLFN12L/DRAM1/C19orf38/S1PR4/TLR1/SYNRG/CKLF/IL13RA1/AP1S2/TMEM19/ABCA9/BCL2L15/SLC12A4/BTLA/CDC25B/ASAP1/MET/ATP6V1C1…
SCHLOSSER_SERUM_RESPONSE_UP	SCHLOSSER_SERUM_RESPONSE_UP	120	0.564345637422765	1.88906692999607	3.33961859934809e-09	4.97051972116565e-08	2.73153611208815e-08	5277	tags=46%, list=17%, signal=38%	ARHGAP25/POU2F2/IL2RG/ICAM3/PTK2B/ACAP1/PCOLCE/CBFA2T3/TRANK1/ADA/ORAI2/CSK/GPSM3/LTB/CYBA/S1PR4/KLF12/RHOG/MYO9B/BRCA2/ITGAD/IGHA1/FGFR1/PTPN1/HLA-DRB6/TAPBP/CHD8/STAT3/TYK2/CRABP2/ZSCAN9/ARPC4/RAD51D/CCNI/CNOT3/SNX1/STX16/RPRD2/GRAMD1B/DCAF7/IRF1/MAP3K7/L3MBTL1/CSNK1G2/UBA1/KIFC1/HTT/BCL2/DEPDC5/STAT6/MAP3K11/USP4/ZBTB7A/TNRC6B/CEP350
HAHTOLA_SEZARY_SYNDROM_DN	HAHTOLA_SEZARY_SYNDROM_DN	42	0.718428007966845	2.17320937974541	3.62650585777763e-09	5.38009691610301e-08	2.95661818829341e-08	3343	tags=60%, list=11%, signal=53%	IRF8/APBA2/GZMK/SERPINB9/IL2RB/GNLY/CTSW/NKG7/KLRD1/TXK/KLRB1/IL18RAP/BST2/SPON2/KIR2DS4/NCAM1/MATK/SESN1/CCL5/VAV3/MYBL1/CD160/XCL1/CCL4/GZMB
BROCKE_APOPTOSIS_REVERSED_BY_IL6	BROCKE_APOPTOSIS_REVERSED_BY_IL6	142	0.541857357175247	1.83268414960284	3.70998924964372e-09	5.48625098363712e-08	3.01495487845475e-08	6929	tags=49%, list=23%, signal=38%	SLA/HCK/CHST15/EVI2B/POU2F2/PIM2/PDGFRA/CD180/SH2D2A/SPP1/CXCR4/EVI2A/HEG1/PTP4A3/IRF4/GRB2/RB1/PLSCR1/FLOT1/FAM30A/AP1S2/DEPP1/STAT1/GNA13/FAM3C/ICAM1/VWA5A/STK17B/IFNGR1/POU2AF1/PRDM1/GAS6/NMI/TMEM184B/CD8B/TPM4/EPB41L2/PIM1/STAT3/ZNF101/BCL2L11/CDK17/CCL2/PHTF2/SOCS1/SBNO2/IL6ST/SLC16A6/ATP2B4/IRF1/MCL1/MAPKAPK2/IRF9/PTPRG/BORCS8-MEF2B/AMPD1/MAZ/SLC2A3/NCBP2/PLEKHB2/MAP3K8/GADD45A/SF1/BCL6/HSP…
ALCALAY_AML_BY_NPM1_LOCALIZATION_DN	ALCALAY_AML_BY_NPM1_LOCALIZATION_DN	181	0.514055916131517	1.7550305036294	3.83518243386581e-09	5.65320641453489e-08	3.10670479882315e-08	5969	tags=45%, list=20%, signal=37%	PLXNC1/IL2RG/CIITA/OTULINL/CD96/NUP210/HLA-DPA1/TRIB2/CD48/HLA-DRA/LY86/HDAC9/EVL/STAP1/BANK1/ACAA2/CYFIP2/CD38/IFITM1/KIAA0930/INPP4B/PRR5L/HLA-DRB1/HLA-DMA/SERPINF1/AGTPBP1/DDX60/IFITM2/WASF1/STOM/TNFRSF14/SPARC/KYNU/HGF/PBX2/HLA-DRB6/MICAL1/GNB5/PLAGL1/MN1/RRM2/GALC/CD69/IL1R2/OGG1/EPS8/SORL1/MKI67/GPX7/ATF6B/DLGAP5/NINJ2/MAN1A1/RGS10/POLD1/RSAD2/SHCBP1/SERPINB6/PLXND1/HPCAL1/IGFBP7/ENDOD1/RPS…
PID_KIT_PATHWAY	PID_KIT_PATHWAY	52	0.682048790341174	2.11685389329597	3.92407264031088e-09	5.76575401686574e-08	3.16855503930938e-08	3581	tags=50%, list=12%, signal=44%	MAP4K1/PTPN6/STAT5A/STAP1/DOK1/PTPRO/GRAP2/GRB2/VAV1/SH2B3/CBL/LYN/JAK2/STAT1/TEC/SH2B2/MATK/MAP2K1/FER/STAT3/CRKL/KITLG/SNAI2/SOCS1/SOS1/SHC1
DOANE_RESPONSE_TO_ANDROGEN_DN	DOANE_RESPONSE_TO_ANDROGEN_DN	239	0.486683259648938	1.6813963682891	4.08481793922706e-09	5.98282729379148e-08	3.28784709087635e-08	7239	tags=44%, list=24%, signal=34%	FYB1/SP110/KMO/CXCR4/EVL/SERPINH1/RAI14/TDO2/LPIN2/KIF5C/IRS1/CYFIP2/IFITM1/SAMHD1/IFI30/PLSCR1/IGFBP3/RFTN1/EPHA4/STOM/MPP1/FBLN1/ATAD2B/TNC/RBMS1/DCLK1/SLC29A3/ENO2/PLOD2/ARHGEF3/IFITM3/HLA-A/PAX9/WSB1/EPB41L2/GNB5/CYBRD1/MCM5/MN1/TIAM1/NR2F1/RRM2/MGP/ADGRB2/THBS1/CRABP2/PHC1/EPS8/RAD51D/PRKCD/WLS/STS/TRAF2/SIPA1L1/VDR/ANXA6/RGS10/DUS2/HERC6/SOS1/ANP32E/PSIP1/SZRD1/PLXND1/ATXN1/PRDM2/DTX3/ZNF32…
NADLER_OBESITY_UP	NADLER_OBESITY_UP	56	0.673057776824397	2.09913577646399	4.10390555807455e-09	5.99170211478885e-08	3.29272422554286e-08	4362	tags=54%, list=14%, signal=46%	CSF1R/LAPTM5/CD53/FCGR2A/SELPLG/FCER1G/C1QB/MRC1/HCLS1/ALOX5AP/COL1A1/CTSK/CTSS/LGMN/BGN/CTSA/SERPINF1/POSTN/LRP1/ATP6V1C1/IFI27L2/TPM4/FBLN2/CTSB/PSAP/TLN1/PLTP/PEA15/UCP2/BASP1
LEE_EARLY_T_LYMPHOCYTE_DN	LEE_EARLY_T_LYMPHOCYTE_DN	58	0.654411710888829	2.04533473683478	4.17930502871804e-09	6.063288273525e-08	3.33206421183862e-08	5942	tags=64%, list=19%, signal=51%	CCR7/IL27RA/DENND2D/GPR183/SAMD3/GIMAP4/CYTIP/GPR171/IFITM1/SAMHD1/CD27/IL4R/IFITM2/HCP5/CYLD/PRMT2/NLRC5/EMP3/BTLA/GBP2/COTL1/GIMAP1/ANKRD55/TRABD2A/HLA-A/STK17A/IL6R/HLA-F/TNFRSF25/HLA-B/GIMAP7/HLA-E/ACTN1/NFATC2/SLC2A3/PTPRJ/S1PR1
MORI_PRE_BI_LYMPHOCYTE_DN	MORI_PRE_BI_LYMPHOCYTE_DN	77	0.617158700017855	1.99065413606228	4.17670545933237e-09	6.063288273525e-08	3.33206421183862e-08	4746	tags=49%, list=16%, signal=42%	IL10RA/PTPRC/ADCY7/FCGR2B/LSP1/PTK2B/PDE7A/CD22/LY86/CD2/MS4A1/CD79B/CYTIP/CD72/SAMHD1/LYN/CD74/GNS/IL4R/BLK/FCRLA/FAM3C/RGS14/BIRC3/TRAF3/CNR2/IGKC/TUT7/TANK/SLC25A53/NBR1/JARID2/RALGPS2/GUCD1/TK2/MCL1/AKIRIN1/DIP2B
HAN_SATB1_TARGETS_UP	HAN_SATB1_TARGETS_UP	411	0.435976987678842	1.53805665033916	4.20926174253527e-09	6.08754552010054e-08	3.34539471824799e-08	5872	tags=36%, list=19%, signal=29%	CHST15/EVI2B/JAK3/PIK3CD/TGFBI/ZAP70/HLA-DOA/SRGN/SLC2A6/IL7R/P4HA1/PXDN/CASP1/FYN/SERPINH1/OSMR/GRAP2/RAB8B/ADGRE1/FSTL1/QPCT/ARNT2/SAMHD1/KIAA0930/NCOA3/PTPRE/SLC17A9/IL18R1/APOL3/PAPSS2/SETX/MMP10/ALDOC/TAP1/GRAMD2B/ZNF430/IL32/SLC16A1/VPS13C/NAGA/LPAR1/IFIT2/ENO2/OAS3/BST2/HRH1/WASHC4/RBCK1/PLOD2/ZNF804A/APOL2/MLLT11/TOX/HDAC4/SPAG4/SYNGR3/M6PR/LIPA/PDGFRL/RASGRF1/SGPL1/CDS2/GPR35/NNMT/PDXK/F…
WATANABE_ULCERATIVE_COLITIS_WITH_CANCER_DN	WATANABE_ULCERATIVE_COLITIS_WITH_CANCER_DN	15	0.883652670385086	2.19316046790154	4.23415497198156e-09	6.10435069471574e-08	3.35462995800288e-08	2549	tags=87%, list=8%, signal=79%	SLA/LCP2/SAMSN1/PREX1/CYSLTR1/SSH2/GBP5/CXCR6/BTN3A1/NLRC5/GBP1/IGF2BP3/GBP4
PID_AMB2_NEUTROPHILS_PATHWAY	PID_AMB2_NEUTROPHILS_PATHWAY	41	0.715569899334452	2.15394146971372	4.38598780313283e-09	6.30348684581496e-08	3.46406470898748e-08	1657	tags=46%, list=5%, signal=44%	ITGB2/HCK/SELPLG/ITGAM/MMP2/FGR/LCK/MMP9/THY1/FYN/TNF/LYN/LRP1/SELP/BLK/PLAU/ICAM1/JAM2/ROCK1
CLASPER_LYMPHATIC_VESSELS_DURING_METASTASIS_DN	CLASPER_LYMPHATIC_VESSELS_DURING_METASTASIS_DN	35	0.743314508268122	2.18760138462369	4.84002559953232e-09	6.93435443372247e-08	3.81075634185181e-08	4104	tags=66%, list=13%, signal=57%	CDH11/COL1A2/PCOLCE/SYK/COL5A2/COL3A1/ROBO1/COL5A1/COL6A3/BGN/LTBP2/FBN1/COL6A1/LOX/LPAR1/EMILIN2/JAM2/VCAN/CXCL6/COL6A2/S1PR3/LOXL1/CDH2
BIOCARTA_NKT_PATHWAY	BIOCARTA_NKT_PATHWAY	26	0.795813689964425	2.21528588215141	4.95651591670213e-09	7.07919773320283e-08	3.89035459823531e-08	3155	tags=73%, list=10%, signal=66%	CD4/CCR1/IL12RB1/CCR5/CCR7/CXCR3/CCR4/CD28/CD40LG/CXCR4/TGFB3/IL18R1/IL4R/IFNGR1/CCR3/TGFB1/IL12RB2/CCL4/IFNGR2
RIGGI_EWING_SARCOMA_PROGENITOR_DN	RIGGI_EWING_SARCOMA_PROGENITOR_DN	191	0.507855535360646	1.7391857867429	5.17837103308853e-09	7.37316668147807e-08	4.05190446486738e-08	5232	tags=39%, list=17%, signal=33%	LUM/COL10A1/CCN4/PDGFRA/C1S/SPON1/C1R/RARRES1/DCN/NREP/HLA-DPA1/SLC2A5/CLDN11/HEG1/SERPING1/FGF7/LPXN/GLT8D2/ECM1/CHI3L1/PTGS1/ADAM12/GNG2/DPYD/BNC2/FBLN1/PTGER2/PDK1/IL1R1/IGF2/HEPH/BICC1/MOXD1/HGF/SVEP1/PIEZO2/CUL4B/NRP1/RUNX2/PDE7B/LACC1/VCAN/TANC2/KCNJ15/MIR31HG/CXCL6/GSAP/LAMA4/COL6A2/RRM2/NUSAP1/PAMR1/KITLG/PLPP3/STC1/WLS/DLGAP5/ASPM/STC2/IFT80/NAP1L1/SHCBP1/GLCCI1/ECM2/TOP2A/RPS6KA2/PRRX1/…
JECHLINGER_EPITHELIAL_TO_MESENCHYMAL_TRANSITION_UP	JECHLINGER_EPITHELIAL_TO_MESENCHYMAL_TRANSITION_UP	66	0.645776735052425	2.04747380051102	5.48246340880455e-09	7.78205222749758e-08	4.27660644721889e-08	4207	tags=52%, list=14%, signal=45%	C4A/PTPN22/PDGFRA/MMP2/DCN/PLA2G7/MMP12/PCOLCE/ADA/COL3A1/SERPINH1/IRF7/DAB2/PTGS1/DDR2/PDGFRB/STAT1/COL6A1/SPARC/TNC/VIM/IFITM3/CXCL6/COL6A2/IFIT3/LAMB1/CCL2/S100A8/CCK/GBP3/IL11/HIF1A/CDH2/FMO1
TONKS_TARGETS_OF_RUNX1_RUNX1T1_FUSION_MONOCYTE_DN	TONKS_TARGETS_OF_RUNX1_RUNX1T1_FUSION_MONOCYTE_DN	55	0.664658976161624	2.07141861285501	5.64452561221286e-09	7.98743793555905e-08	4.38947562588601e-08	2965	tags=49%, list=10%, signal=44%	PLXNC1/ADAM8/PTPN22/ADAMDEC1/ICAM3/CPA3/ARL4C/ITGB7/FGL2/HDC/LTB/ENTPD1/IRF4/CCR6/GPR171/HLA-DQB1/ST8SIA4/CD1E/CD1C/CD1A/CASP8/STK17B/CD1B/RGS2/GNB5/GM2A/CLC
REACTOME_G_ALPHA_I_SIGNALLING_EVENTS	REACTOME_G_ALPHA_I_SIGNALLING_EVENTS	387	0.444276010949458	1.56575227138295	5.88008589029441e-09	8.29525000290307e-08	4.55863294239486e-08	5997	tags=36%, list=20%, signal=30%	C3AR1/ADCY7/C3/FPR3/CCR1/RGS19/CCR5/CCR7/CXCR3/MYO7A/P2RY13/FPR1/LRP2/CCR2/PRKCQ/CCR4/GPR183/CXCR4/STRA6/GPSM3/CXCL16/CAMK4/CXCR6/CCR6/CX3CR1/GNG2/RGS18/S1PR4/ADORA3/RGS7/PLB1/C5AR1/PLCB2/GNAI2/CXCR1/LPAR5/RGS13/TAS1R3/ADCY3/ADRA2A/MTNR1A/OPRL1/FPR2/LRP1/CXCR2/RGS14/GABBR2/NMUR2/LPAR1/CCR8/GNB4/GPR18/PNOC/BDKRB2/CCR3/GPR31/SAA1/CNR2/GNG4/CNR1/GNAO1/CXCL13/GPSM1/CCL5/GNB5/CXCL9/APP/GNGT2/CXCL6/CCL…
KONG_E2F3_TARGETS	KONG_E2F3_TARGETS	92	0.588935990108871	1.94069812755871	6.52362052969373e-09	9.14699110245776e-08	5.02670503587762e-08	8172	tags=64%, list=27%, signal=47%	F13A1/TACC3/E2F3/LMNB1/DCK/HLX/FAM111A/NCAPG/FIGNL1/RAD51AP1/NUSAP1/BUB1/MKI67/MCM3/NUP50/CENPK/BRCA1/RBL1/PLK1/DLGAP5/NCAPD2/SHCBP1/PSIP1/TOP2A/CDC6/CENPQ/SKP2/HMMR/CCNA2/BUB1B/SPDL1/AURKA/CBX2/ASF1B/CENPF/IQGAP3/MED1/MELK/TPX2/RAD54L/UBE2C/CDC7/RACGAP1/KIF11/CDC20/HJURP/CCNB1/CDCA5/RPRD1B/MYB/TK1/TYMS/NCAPH/KIF2C/KIF20A/NUF2/NASP/DNA2/CDCA3
GARY_CD5_TARGETS_DN	GARY_CD5_TARGETS_DN	425	0.434646796508889	1.5356333501552	6.52271214690892e-09	9.14699110245776e-08	5.02670503587762e-08	9341	tags=46%, list=31%, signal=32%	CYBB/SIGLEC10/FCGR2B/CD86/IKZF1/IRF8/SP140/CHST11/KMO/RHOH/HLA-DPA1/CASP1/TLR10/GPR183/IKBIP/MS4A1/LTB/AIM2/SH3TC1/AP4B1/BTN3A3/TNFAIP8/TLR1/HLA-DMA/ETS1/TXNIP/SAMD9/MET/ATP6V1C1/ANP32A/BLNK/ERAP1/TIA1/PLEKHF2/THADA/ELP1/PLAA/SLC44A1/ZNF407/UHRF1/PRPF38B/STK17A/GBP1/TANK/CNDP2/GMFB/SLC25A19/RRM2/KPNB1/FIGNL1/CENPI/HSP90B1/EMB/MYBL1/NOL11/KPNA2/STX7/NCBP1/DLEU2/KBTBD6/CCAR1/DHX9/FRMD8/PGM2/TFRC/NA…
TARTE_PLASMA_CELL_VS_B_LYMPHOCYTE_DN	TARTE_PLASMA_CELL_VS_B_LYMPHOCYTE_DN	38	0.725305908540437	2.15725087396146	6.64625304374833e-09	9.29061329732479e-08	5.10563223741473e-08	6124	tags=71%, list=20%, signal=57%	CD37/IRF8/HLA-DMB/CIITA/RHOH/MMD/TRIM22/MS4A1/LTB/MOB1A/IL4R/GIT2/BLK/BIN1/RHOG/ELF4/IFNGR1/GPR18/NFKBIE/CXCR5/AHR/SERPINB1/CCND3/REL/MARF1/TGFBR2/HHEX
LU_IL4_SIGNALING	LU_IL4_SIGNALING	91	0.590785343240791	1.94565226124072	6.84945522730619e-09	9.54564987587307e-08	5.24578692209319e-08	4565	tags=46%, list=15%, signal=39%	ALOX5/SLA/SAMSN1/CD86/TLR7/IRF8/IL2RA/KMO/PDE7A/STK4/EVI2A/FGL2/SELL/CD79B/SEL1L3/STAT4/GNG2/NCF2/NCOA3/IL4R/ARPC5/BATF/HLX/ZBED2/CCL5/CMTM6/CD69/FCER2/CCL4/MAP3K5/NEK6/APPL2/HLA-DRB5/SOCS1/PEG10/RASGRP3/TLR3/ATXN1/CNTN6/CFLAR/CLTC/PPP2CA
DANG_REGULATED_BY_MYC_DN	DANG_REGULATED_BY_MYC_DN	244	0.482844372531856	1.66998810574679	6.91709787976217e-09	9.61079551330097e-08	5.28158753674955e-08	5025	tags=37%, list=16%, signal=31%	ARHGAP25/PDGFRA/ITGAL/CD3E/COL1A2/NREP/CFB/SLC2A5/HMOX1/CD48/THY1/COL1A1/CASP1/PLA1A/CSK/COL3A1/IRF7/COL5A1/FBLN5/COL6A3/ITGB1/FAS/FSTL1/SLC11A1/CYFIP2/RB1/PDGFRB/VCAM1/POSTN/ACP5/LOX/SPARC/GBP2/SCPEP1/ROCK1/A2M/CDKN1B/FADS2/TMSB4X/GDI1/VHL/MYO1B/NCAM1/PAK2/PTPN1/FN1/TCN2/RARA/MSN/PIM1/APP/CCNG2/LAMC1/WFS1/TGFB1/CTSB/MAN2B1/MGP/SYNJ1/THBS1/PPP2R5E/DGKZ/GM2A/ANXA4/ARPC4/FCGRT/SP3/DLEU2/SFXN3/ANXA6…
LU_TUMOR_VASCULATURE_UP	LU_TUMOR_VASCULATURE_UP	29	0.769759134839343	2.18822652651289	7.05863228006035e-09	9.7779065831318e-08	5.37342298808653e-08	3570	tags=55%, list=12%, signal=49%	LCP2/ADAP2/CHN1/MMP9/SPP1/PLXDC1/HSPA6/ADAM12/MXRA5/POSTN/TNFAIP6/VCAN/TWIST1/PAMR1/STC1/TNFRSF21
TONKS_TARGETS_OF_RUNX1_RUNX1T1_FUSION_HSC_UP	TONKS_TARGETS_OF_RUNX1_RUNX1T1_FUSION_HSC_UP	180	0.512656548454968	1.74983369665662	7.19005369343331e-09	9.93004712795789e-08	5.45703142656342e-08	6000	tags=46%, list=20%, signal=37%	SAMSN1/TMEM176B/LILRA2/TRIB2/HMOX1/SERPINB9/EVI2A/COL3A1/ECM1/IRF7/ADD3/DAB2/FSTL1/DRAM1/HPGDS/RB1/FBXW11/IL13RA1/CD226/NID1/RGS13/CALCRL/SPARC/TXNIP/GBP2/TOX/FXR1/RIPOR2/TNFSF4/RGS2/VCAN/WSB1/ZDHHC17/KIF3C/CCNG2/CD69/THSD7A/EPS8/APOE/NLRP1/RUNX1/ABI2/SOCS2/PLCG1/IFI16/CDC42EP3/AHR/BNIP3L/ARID5B/OPTN/GUCY1A1/MALL/NAP1L1/MEG3/LPAR6/CLEC2B/IL1RL1/NRCAM/NFKB2/RAB33A/ALDH1A2/IRF9/ARMCX2/MFAP2/UCHL1/S…
KASLER_HDAC7_TARGETS_1_UP	KASLER_HDAC7_TARGETS_1_UP	184	0.511604009144409	1.74662890717916	7.83778947999833e-09	1.07922137181175e-07	5.93083282113962e-08	3563	tags=32%, list=12%, signal=28%	FGD2/IKZF1/LSP1/PIK3CD/CD247/ZAP70/GPR65/SEMA4D/CD96/SMAP2/CCR4/CD28/NPL/SIT1/CD6/STAT5A/CYTIP/IRF4/GRB2/ITK/TMEM273/CYFIP2/PDCD1/NCOA3/FBXW11/ARHGEF2/LEF1/RPS6KA1/ENO3/RFTN1/HENMT1/SLCO3A1/SHKBP1/CCR8/CAP1/TEC/OSBPL3/UBASH3B/PTGER4/LTA/SESN3/DNMT3A/ARHGAP27/AP1M1/RARA/TGFB1/STAT3/FRYL/GALC/TG/RUNX1/DGKZ/GM2A/PBX3/LRP10/SHISA5/TDP1/TTC39B/U2AF2
REACTOME_SIGNALING_BY_SCF_KIT	REACTOME_SIGNALING_BY_SCF_KIT	43	0.708161019815063	2.14636269238771	8.10624418357481e-09	1.11285423881375e-07	6.11566136206225e-08	3613	tags=56%, list=12%, signal=49%	PTPN6/LCK/MMP9/FYN/STAT5A/GRAP2/GRB2/VAV1/SH2B3/CBL/LYN/CMA1/JAK2/STAT1/TEC/SH2B2/FER/STAT3/NRAS/KITLG/SOCS1/PRKCA/SOS1/STAT5B
SMIRNOV_RESPONSE_TO_IR_6HR_DN	SMIRNOV_RESPONSE_TO_IR_6HR_DN	108	0.574723459109462	1.91153578402794	8.1540770800397e-09	1.11608930033043e-07	6.13343955801232e-08	6905	tags=56%, list=23%, signal=44%	CYBB/PTPRC/LCP2/CD300A/ITGA4/IL16/CCR1/TRAF3IP3/ACAP1/CD22/P4HA1/EVI2A/SIT1/AIM2/ENTPD1/RNASE6/CCR6/TNF/P2RX5/PDK1/CLEC2D/SLC16A3/GPR18/EGLN3/LTA/TCL1A/RIPOR2/RGS2/CCNG2/CD69/ZBTB32/BUB1/CCL4/PLK1/DLGAP5/ASPM/TMEM45A/STS/HMMR/VGLL4/CENPE/AURKA/RAB33A/CENPF/INSIG2/RGS1/ARHGAP11A/TPX2/UBE2S/SLC2A3/UBE2C/CDK5R1/CDC20/HHEX/KIF14/CCNB1/MNT/CR2/GGA2/SUN2/RNASET2
SENESE_HDAC1_AND_HDAC2_TARGETS_UP	SENESE_HDAC1_AND_HDAC2_TARGETS_UP	234	0.490966377098804	1.69504876682449	8.20997869625141e-09	1.12040629151514e-07	6.1571634701545e-08	7239	tags=45%, list=24%, signal=35%	LAPTM5/C3/RAC2/POU2F2/STK10/TGM2/CHST11/MMP9/SRGN/IL7R/ANTXR2/SERPINA1/MICAL2/LPXN/LTB/COL6A3/OSMR/CCND2/SH2B3/NKD1/CEP170/CDC42SE2/BCL2A1/RAB35/AP1S2/PDE4DIP/EPHA4/GNA13/PLAU/SLC16A1/SLC16A3/TRIM38/DCLK1/BIRC3/KYNU/UBASH3B/PGF/PRDM1/SAA1/DOCK4/ADAMTS6/PSTPIP2/DKK2/TMEM200A/SCG5/RGS2/FN1/ZBED2/ADGRL4/CCL20/IL6R/JAM3/NRIP3/IL1RAPL1/PRIM2/PPIF/PHTF2/EXOC5/TNFRSF10B/DHX9/TFRC/IL6ST/IL11/NAP1L1/TFAM/…
ABRAHAM_ALPC_VS_MULTIPLE_MYELOMA_UP	ABRAHAM_ALPC_VS_MULTIPLE_MYELOMA_UP	26	0.791030683357755	2.20197155099123	8.81530168571953e-09	1.19945480629065e-07	6.59157251554426e-08	2650	tags=65%, list=9%, signal=60%	DCN/HMOX1/SERPINA1/FAS/RB1/PDGFRB/IGFBP3/CDC25B/TNFRSF1A/A2M/CDKN1B/RUNX2/FGFR1/MAPK12/RARA/APP/APOE
MIKKELSEN_IPS_LCP_WITH_H3K4ME3	MIKKELSEN_IPS_LCP_WITH_H3K4ME3	157	0.521654730427341	1.77026927050218	9.66113591776035e-09	1.31066560725014e-07	7.20272856343506e-08	5618	tags=38%, list=18%, signal=31%	LAPTM5/PSTPIP1/SELPLG/PTPN6/SNX10/TBC1D10C/UNC13D/PCOLCE/LST1/CLSTN3/SERPINB9/PODNL1/STRA6/HDC/GPSM3/SPI1/HVCN1/EBI3/EMILIN1/ARAP1/PDGFRB/TSPAN32/IFITM2/OPRL1/RUFY4/NOS3/EMP3/VWA5A/XAF1/OAS3/SPON2/TNIP1/NLRC3/GPR35/CD79A/ZNF583/HTR3A/TANGO2/PIPOX/FGF1/CNTNAP2/HACD4/C1orf54/CCDC88B/KLHDC7A/ZFAND6/RINL/MYO3B/MARK2/TRIM21/GLRX/ZFP57/SIPA1L3/OPRK1/C1RL/GPR173/GLMP/SCN2B/GPA33/VWA3A
NEMETH_INFLAMMATORY_RESPONSE_LPS_UP	NEMETH_INFLAMMATORY_RESPONSE_LPS_UP	84	0.60497138567175	1.97457855281948	9.90004180475434e-09	1.33912624294309e-07	7.35913324248148e-08	3168	tags=38%, list=10%, signal=34%	HCK/C3AR1/LCP2/FCGR2B/APBB1IP/STK10/SRGN/HCLS1/MSR1/TNFRSF1B/MNDA/LILRA5/ACSL4/LTB/SLFN12/DAB2/SLC11A1/TNF/SLFN12L/ADAR/TPST1/STAT1/TAP1/CLEC4D/TNIP1/MLLT11/MAP2K1/WSB1/TGFB1/PML/PRKCD/TRIM25
KEGG_APOPTOSIS	KEGG_APOPTOSIS	86	0.599550254976577	1.96232985906774	1.05236452211914e-08	1.4193033540252e-07	7.79974445935503e-08	6046	tags=55%, list=20%, signal=44%	PIK3R5/PIK3CD/CSF2RB/PIK3CG/FASLG/TNFRSF10C/FAS/TNF/CASP10/APAF1/NTRK1/BID/CASP8/MYD88/IL1R1/BIRC3/TNFRSF10A/TNFRSF1A/BIRC2/FADD/IRAK4/IRAK3/IL1B/TP53/PRKX/PRKAR1B/TNFRSF10B/TRAF2/BAX/DFFA/CHUK/RIPK1/ENDOD1/CFLAR/BCL2/TRADD/CASP3/DFFB/PRKAR1A/PIK3R1/AKT3/MAP3K14/PPP3CC/PIK3CB/AIFM1/IL1RAP/IL1A
KEGG_REGULATION_OF_ACTIN_CYTOSKELETON	KEGG_REGULATION_OF_ACTIN_CYTOSKELETON	206	0.494912068266745	1.70159282184158	1.08065582793247e-08	1.45319770545656e-07	7.98600998111995e-08	6169	tags=39%, list=20%, signal=32%	ITGB2/ITGA4/NCKAP1L/PIK3R5/RAC2/ITGAX/PIK3CD/ITGAM/PDGFRA/ITGAL/FGD3/WAS/PIK3CG/SSH2/CSK/ITGB7/FGF7/INSRR/ITGB1/ARHGEF6/VAV1/CYFIP2/ARPC1B/ACTB/TIAM2/PDGFRB/ARHGEF1/WASF1/ARPC5/GNA13/ITGAE/ITGA11/LIMK1/BDKRB2/ROCK1/ITGAD/TMSB4X/PDGFD/FGFR1/PAK2/MAP2K1/FN1/ITGA8/MSN/VAV3/PIKFYVE/TIAM1/CD14/CRKL/PIP4K2A/FGF1/PPP1CC/ABI2/FGF14/NRAS/ARPC4/ITGB6/PIP4K2B/ACTG1/SOS1/PIP5K1A/F2R/MYH10/FGF11/ITGA3/RHOA/IQ…
REACTOME_CELL_CYCLE_MITOTIC	REACTOME_CELL_CYCLE_MITOTIC	473	0.424628622982485	1.50561938880853	1.22057248254896e-08	1.63656351231565e-07	8.99369197667657e-08	9460	tags=49%, list=31%, signal=35%	NUP210/PRKCB/LPIN2/CCND2/RB1/NEK9/FBXW11/LYN/RAD21/JAK2/LPIN1/UBE2D1/KNTC1/E2F3/LMNB1/NUP62/CDC25B/CDKN1B/CEP135/RBL2/CNTRL/TUBB/PDS5B/MCM5/XPO1/NCAPG/SMC4/CDK6/RRM2/NEDD1/CENPI/PPP1CC/PPP2R5E/SMC1A/BUB1/CLASP1/TMPO/PRIM2/HDAC1/TP53/PSMB9/MCM3/NUP50/MAD1L1/CENPK/RBL1/ACTR1A/NEK6/PLK1/BORA/MYBL2/NUP85/NCAPD3/WAPL/NCAPD2/PRKCA/MCM6/OPTN/POLD1/CCNA1/TUBB3/MAPRE1/FBXO5/ESCO2/TUBA1B/MAX/GINS4/PSMA8/CE…
MOSERLE_IFNA_RESPONSE	MOSERLE_IFNA_RESPONSE	29	0.761776323926423	2.16553345564802	1.37676615178893e-08	1.83609573396582e-07	1.00902160818758e-07	6530	tags=86%, list=21%, signal=68%	EPSTI1/TRIM22/SAMD9L/IFITM1/DDX60/STAT1/OAS2/SAMD9/IFIT2/ZC3HAV1/IFIT5/OASL/GBP1/IFIT3/IFI44/IFI16/RSAD2/DDX60L/IFI44L/CD274/CXCL10/USP18/IFIT1/IFIH1/RTP4
TURASHVILI_BREAST_DUCTAL_CARCINOMA_VS_DUCTAL_NORMAL_UP	TURASHVILI_BREAST_DUCTAL_CARCINOMA_VS_DUCTAL_NORMAL_UP	46	0.688998474894221	2.10452397594423	1.38136360937633e-08	1.83609573396582e-07	1.00902160818758e-07	5170	tags=59%, list=17%, signal=49%	LUM/COL10A1/TLR7/COL1A2/COL1A1/SULF1/COL5A2/COL3A1/COL11A1/SFRP2/FBN1/LRRC15/POSTN/DDX60/UBE2D1/COL4A1/DCLK1/NCK1/VCAN/FN1/ASPN/EPB41L3/TRIM59/TOP2A/CENPF/CLHC1/DTL
PID_IL4_2PATHWAY	PID_IL4_2PATHWAY	63	0.642522320262708	2.02985398916448	1.38109456783088e-08	1.83609573396582e-07	1.00902160818758e-07	4567	tags=54%, list=15%, signal=46%	JAK3/PTPN6/DOK2/IL2RG/COL1A2/THY1/COL1A1/CD40LG/STAT5A/IL10/SPI1/CCL11/JAK1/IRF4/GRB2/IRS1/PARP14/CBL/IGHG1/IL13RA1/JAK2/IGHG3/IL4R/ETS1/SELP/LTA/MYBL1/FCER2/SOCS1/SHC1/STAT5B/MTOR/MAPK14/STAT6
JI_CARCINOGENESIS_BY_KRAS_AND_STK11_DN	JI_CARCINOGENESIS_BY_KRAS_AND_STK11_DN	17	0.863204963844457	2.21307415089402	1.56524051020832e-08	2.07450752347207e-07	1.14004018353108e-07	1946	tags=71%, list=6%, signal=66%	LUM/MMP2/DCN/LOXL3/THBS2/PDGFRB/ITGBL1/NCAM1/CXCL13/FGFR1/C2/FN1
REACTOME_SIGNALING_BY_VEGF	REACTOME_SIGNALING_BY_VEGF	105	0.569663228618761	1.88924429598921	1.61264727934294e-08	2.131196792442e-07	1.17119362301948e-07	5943	tags=45%, list=19%, signal=36%	CYBB/NCKAP1L/NCF4/NCF1/PTK2B/SH2D2A/PRKCB/FYN/CYBA/VAV1/CYFIP2/NCF2/ACTB/KDR/WASF1/NOS3/NCK1/PGF/ROCK1/ELMO2/NRP1/PAK2/MAPK12/VAV3/PRR5/CTNNB1/AXL/ABI2/PLCG1/NRAS/PRKCD/PRKCA/ACTG1/RASA1/MAPK11/MTOR/FLT1/MAPK14/MAPKAPK2/RHOA/PIK3R1/AKT3/PAK3/CYFIP1/PIK3CB/AHCYL1/PXN
AFFAR_YY1_TARGETS_DN	AFFAR_YY1_TARGETS_DN	248	0.477271705636397	1.65124465253903	1.67608950575519e-08	2.20869215958973e-07	1.21378099934195e-07	5976	tags=41%, list=20%, signal=33%	LUM/ITGA4/FCGR2B/TGFBI/PDGFRA/GPR65/TNFRSF1B/SPP1/MNDA/THY1/COL15A1/SERPINA1/MS4A4E/FGF7/PTPRO/COL6A3/PTGS1/IGHM/VAV1/GFRA1/THBS2/RAB27A/GZMA/TNFSF11/PLSCR1/GREM1/MTNR1A/PTPN2/LMNB1/IL1R1/PTGDS/LPAR1/GNB4/ANKH/FADS2/BCAT1/MYO1B/DKK2/CCL7/UHRF1/CRABP1/MCM5/AXIN2/CXCL6/NCAPG/RAD51AP1/SNX5/BUB1/CCL2/MKI67/RPS6KA4/MCM3/STARD4/SLC4A4/PLK1/SFXN1/ASPM/TMEM45A/GZMB/MCM6/CREB1/FUS/ANP32E/THBS4/IFT80/SHCBP…
REACTOME_MITOCHONDRIAL_TRANSLATION	REACTOME_MITOCHONDRIAL_TRANSLATION	94	-0.432793	-2.30613	1.72061789775082e-08	2.26089191764458e-07	1.24246723984954e-07	4336	tags=38%, list=14%, signal=33%	MRPS7/MRPS12/MRPL11/MRPL19/MRPL37/MRPL58/MRPS22/MRPL41/MRPL15/MRPL34/MRPL20/MRPL9/MRPL18/MRPL3/AURKAIP1/MRPL43/MRPL39/MRPL22/MRPS9/MRPL40/MRPL2/MRPL13/MRPL51/MRPS15/MRPS14/MRPL54/MRPS18B/MTIF3/MRPS26/MRPL55/MRPL48/MRPS34/MRPL24/MRPL16/MRPS18A/MRPL21
WAMUNYOKOLI_OVARIAN_CANCER_LMP_DN	WAMUNYOKOLI_OVARIAN_CANCER_LMP_DN	193	0.500119918806014	1.71463835113544	1.78003101987082e-08	2.332297054241e-07	1.28170774590189e-07	9089	tags=59%, list=30%, signal=42%	RGL1/CPVL/SPOCK2/COL8A1/C1S/DCN/DOCK11/CELF2/MNDA/SULF1/RUBCNL/CTSK/CSGALNACT2/MAF/DAB2/PTGS1/DPYD/DDR2/PRNP/KDR/TCF4/AP1S2/BNC2/SLC39A10/RBMS1/SRGAP2/DSE/HDAC4/PDGFD/SIRPA/GCA/ZNF532/GPNMB/XPO1/TIAM1/FER/OSTM1/REC8/LAMA4/CPE/NR2F1/S100PBP/OLFML1/SH3BP5/NLRP1/IFI16/FAM13B/ZNF512/LIX1L/EFEMP1/PLPP1/CERK/RNF146/TMEM45A/PLEKHM3/ZNF641/CRYBG3/ZKSCAN8/PSIP1/SOD2/RUNX1T1/RERG/GLI3/MYH10/BASP1/POLR2M/BL…
LINDGREN_BLADDER_CANCER_HIGH_RECURRENCE	LINDGREN_BLADDER_CANCER_HIGH_RECURRENCE	46	0.687148489889673	2.0988732554578	1.79165776111828e-08	2.34086194414289e-07	1.28641455874551e-07	4060	tags=63%, list=13%, signal=55%	ICAM3/COL1A2/IL7R/MOB3A/COL5A2/FYN/SERPINH1/MICAL2/AEBP1/HTRA3/VCAM1/ADAM19/PAPPA/NID2/SPARC/IL32/BIRC3/ADGRE5/COL18A1/VCAN/MSN/LAMA4/LGALS1/MGP/COL4A2/NAV2/ANXA6/DCAF7/PRRX1
DAZARD_RESPONSE_TO_UV_NHEK_DN	DAZARD_RESPONSE_TO_UV_NHEK_DN	294	0.460470637058042	1.60330624203235	1.83017164698551e-08	2.38440776331058e-07	1.31034504977254e-07	8650	tags=51%, list=28%, signal=37%	SKAP2/HEG1/MICB/FYN/MICAL2/LPCAT1/SH2B3/TNFAIP8/IRS1/CEP170/NCOA3/ARID3A/NPAT/E2F3/DMTF1/CASP8/ZMYND8/NFYA/CREB3L2/RABGAP1L/NCK1/CDKN1B/DOCK4/TUT4/KAT6A/BIRC2/APPBP2/RBPJ/PHIP/PIKFYVE/XPO1/MN1/KDM5A/PHF3/SART3/SMC4/IGF2BP3/FRYL/TMEM131L/MORC3/BBX/CLASP1/MKI67/TLE4/PUM1/N4BP2L2/VPS13B/KLHL9/SP3/JARID2/AHR/MAP3K5/PUDP/PRKCD/WAPL/ELF1/PIP4K2B/RRP1B/DYRK2/ARID5B/WDHD1/WDR37/ATF2/CHD9/PIK3C3/ATP13A3/F…
LU_TUMOR_ENDOTHELIAL_MARKERS_UP	LU_TUMOR_ENDOTHELIAL_MARKERS_UP	22	0.811634903014017	2.22084345590368	1.84163409209614e-08	2.39256361286727e-07	1.31482707556433e-07	3570	tags=68%, list=12%, signal=60%	LCP2/ADAP2/CHN1/MMP9/PLXDC1/HSPA6/ADAM12/MXRA5/POSTN/TNFAIP6/VCAN/TWIST1/PAMR1/STC1/TNFRSF21
BIOCARTA_TCR_PATHWAY	BIOCARTA_TCR_PATHWAY	44	0.689129156856251	2.08715881008057	1.993621843523e-08	2.5827230586936e-07	1.41932870164528e-07	3642	tags=52%, list=12%, signal=46%	PTPN7/CD247/ZAP70/CD3E/LCK/PIK3CG/PRKCB/CD3G/FYN/NFATC4/GRB2/CD3D/VAV1/CALM3/NFATC3/MAP2K1/NFATC1/ELK1/PLCG1/PRKCA/SOS1/SHC1/RASA1
HOFFMANN_SMALL_PRE_BII_TO_IMMATURE_B_LYMPHOCYTE_UP	HOFFMANN_SMALL_PRE_BII_TO_IMMATURE_B_LYMPHOCYTE_UP	57	0.650654110139489	2.02915493805117	2.01660780038458e-08	2.59786534284837e-07	1.42765010429703e-07	4336	tags=47%, list=14%, signal=41%	LAT2/NCF4/IL4I1/HLA-DMB/SEMA4D/PLD4/CD22/GIMAP4/MS4A1/LTB/CFP/HLA-DQB1/MEF2C/HLA-DMA/CD74/ICAM1/ZFP1/CNR2/RBMS2/XPO1/CXCR5/FCER2/PEPD/EHD1/SERPINB1/ISYNA1/NLRP6
CUI_TCF21_TARGETS_2_UP	CUI_TCF21_TARGETS_2_UP	407	0.433483020865495	1.52829809778313	2.01188790861282e-08	2.59786534284837e-07	1.42765010429703e-07	8829	tags=49%, list=29%, signal=35%	FYB1/LUM/LSP1/CCN4/TGFBI/TMEM176B/SPON1/TGM2/DCN/CPXM1/COL1A1/FAP/CLEC11A/FKBP10/COL3A1/NFATC4/PHACTR1/CD79B/ISLR/RELT/ECM1/ADAMTS2/FBLN5/CYBA/RCN3/COL8A2/NKD1/CD38/SMCHD1/CPNE5/ACTB/TGFB3/PRNP/HLA-DMA/TACC3/VCAM1/SERPINF1/POSTN/EPHA4/PAPSS2/MMP11/ARSB/BNC2/KNTC1/COL6A1/LMNB1/DCLK1/PTGDS/ASAP1/LGI2/CDKN1B/GAS6/NCAM1/TNFAIP6/MSI1/VCAN/FN1/UHRF1/ALDH16A1/ANTXR1/SYNE2/MCM5/CNDP2/FBLN7/LAMA4/COL6A2/L…
REACTOME_DAP12_INTERACTIONS	REACTOME_DAP12_INTERACTIONS	39	0.711780206674098	2.13190970134943	2.07611525868058e-08	2.66705421080223e-07	1.46567266571363e-07	5010	tags=69%, list=16%, signal=58%	BTK/LCP2/PLCG2/LCK/TYROBP/SYK/SIRPB1/FYN/GRAP2/GRB2/CD300E/KLRD1/CD300LB/TREM1/KLRK1/CLEC5A/VAV3/PLCG1/NRAS/HLA-B/SOS1/SHC1/TREM2/HLA-E/PIK3R1/KLRC2/SIGLEC14
PEDRIOLI_MIR31_TARGETS_DN	PEDRIOLI_MIR31_TARGETS_DN	401	0.431888891200625	1.52311136006244	2.1676448891934e-08	2.77687990122575e-07	1.52602708663051e-07	7441	tags=41%, list=24%, signal=32%	FERMT3/DOK2/RCSD1/SPOCK2/GVINP1/OTULINL/HLA-DOA/SPP1/TNFSF14/CSF3R/MMP7/PLA1A/ITGB7/FGL2/CARD11/SAMD9L/LTB/ROBO1/TMEM140/SLC26A4/TLR2/NCF2/HRH2/RASSF2/LYVE1/FLOT1/HTRA3/CMTM3/NID1/TNFRSF4/VCAM1/ENO3/RASGRF2/MMP11/MMP10/SLC46A3/EPHB6/MYD88/IL32/SLC16A3/ICAM1/SAMD9/PTGDS/UBD/BIRC3/CAP1/IFIT2/PNOC/EMILIN2/GBP2/ABCA7/ZFAND3/CEP135/TMSB4X/NRP1/KCNIP1/PDGFD/HLX/N4BP2L1/FMNL1/RBPJ/CLDN5/CD93/ZNF532/TRIM…
BIOCARTA_COMP_PATHWAY	BIOCARTA_COMP_PATHWAY	18	0.848736207288963	2.2079504845754	2.18305057025404e-08	2.78884710349953e-07	1.53260363133917e-07	1891	tags=61%, list=6%, signal=57%	C4A/C3/C4B/C1QC/C1QB/C1S/C1R/CFB/C1QA/C6/C2
REACTOME_CHOLESTEROL_BIOSYNTHESIS	REACTOME_CHOLESTEROL_BIOSYNTHESIS	25	-0.734846	-2.9087	2.29320026341556e-08	2.92144820261722e-07	1.60547421853354e-07	3997	tags=72%, list=13%, signal=63%	MVD/HSD17B7/NSDHL/HMGCS1/CYP51A1/PLPP6/MSMO1/GGPS1/PMVK/SC5D/FDPS/DHCR7/IDI1/ACAT2/ARV1/FDFT1/EBP/TM7SF2
BORCZUK_MALIGNANT_MESOTHELIOMA_DN	BORCZUK_MALIGNANT_MESOTHELIOMA_DN	100	0.567774723670439	1.87944861062097	2.3468470294906e-08	2.98153300790808e-07	1.63849366612589e-07	5181	tags=45%, list=17%, signal=37%	NCF1/TRAF3IP3/ACAP1/IL7R/CD22/CPA3/CD6/MS4A1/CD19/CD79B/GRAP2/FCMR/CFP/IGHM/XPNPEP2/CASP10/CD38/TRAF1/TPSAB1/ARAP1/CHRD/HEXA/C6/NCR1/PCSK7/TCIRG1/PNOC/KIR2DL4/CD79A/TAP2/MYL3/THSD7A/CCL2/N4BP2L2/FCER2/STS/MEG3/PPT2/IGHD/ANXA9/ZBTB7A/BORCS8-MEF2B/ERCC5/AMPD1/LCAT
DER_IFN_ALPHA_RESPONSE_UP	DER_IFN_ALPHA_RESPONSE_UP	73	0.61174377842234	1.96229339376327	2.43616433292772e-08	3.08647927469272e-07	1.69616661254443e-07	4760	tags=49%, list=16%, signal=42%	C1S/SP110/TRIM22/COL16A1/FAS/IFITM1/IFI30/PLSCR1/ADAR/STAT1/OAS2/CASP8/TAP1/BST2/PLOD2/OASL/LIPA/EPS15/NMI/HLA-A/PDXK/GBP1/TRIM14/MX2/IFIT3/IRF2/PML/IFI44/TEAD4/PSMB9/IFI16/IRF1/TRIM21/DDX17/IRF9/HLA-E
WIERENGA_STAT5A_TARGETS_UP	WIERENGA_STAT5A_TARGETS_UP	196	0.494580414160997	1.69696397915493	2.45565288398993e-08	3.10262297073343e-07	1.70503833847884e-07	5547	tags=40%, list=18%, signal=33%	SAMSN1/FCGR2A/IL4I1/FPR3/GPR65/TGM2/CCR7/SMAP2/IL7R/SPP1/CPXM1/ANTXR2/ADGRG5/CD40LG/STAP1/LTB/SYNE3/CCND2/DAB2/HSPA6/CST7/GATA2/GNG2/CFH/CCL22/TRAF1/IL18R1/TNFRSF4/IL4R/CLEC4A/PTGER2/COL6A1/IL18RAP/CERCAM/CD1A/PFKFB4/PLAU/RNF144A/STK17B/ABCA1/OSM/SPAG4/CD1B/FNDC3B/RASGEF1A/CCL5/PIM1/NAALADL1/VASN/CTNS/DIPK2A/GALC/GBP4/BBX/CCL2/TLE4/PLEKHA4/SOCS2/LAMP3/PHTF2/IGFBP4/FCER2/SOS1/PLVAP/NDRG1/MOB3B/CAL…
CROMER_TUMORIGENESIS_UP	CROMER_TUMORIGENESIS_UP	56	0.660947188894607	2.06136521757174	2.52040184954452e-08	3.17570633042609e-07	1.74520110764424e-07	2720	tags=48%, list=9%, signal=44%	LUM/COL1A2/MMP12/MMP9/SPP1/PXDN/THY1/FAP/COL5A2/COL3A1/COL11A1/LRRC15/PLOD3/POSTN/MMP11/MMP10/SPARC/PLAU/BMP1/TNC/PDPN/OASL/MYO1B/FN1/MMP3/IL1B/COL4A2
MAHAJAN_RESPONSE_TO_IL1A_UP	MAHAJAN_RESPONSE_TO_IL1A_UP	76	0.613093227807277	1.9792272116545	2.58268032839682e-08	3.24528601920683e-07	1.78343844362404e-07	4381	tags=43%, list=14%, signal=37%	PIM2/PDGFRA/MMP12/IL7R/TNFAIP2/MERTK/IL2RB/PTP4A3/STAT4/RB1/GFRA2/SECTM1/KDR/STAT1/CCL8/SLC16A1/OASL/BEST1/CCL5/FSTL3/CCL20/THBS1/IL1B/SERPINB4/TRIM25/COL7A1/IL6ST/SOD2/RIPK1/IL15RA/RAB11B/NRCAM/FLT1
KEGG_VIRAL_MYOCARDITIS	KEGG_VIRAL_MYOCARDITIS	68	0.62687391683977	1.99233766229964	2.63875764225227e-08	3.30671563943275e-07	1.81719693074651e-07	4760	tags=53%, list=16%, signal=45%	ITGB2/CD86/RAC2/ITGAL/HLA-DMB/PRF1/HLA-DOA/HLA-DPA1/CD28/HLA-DRA/CD40LG/FYN/HLA-DPB1/HLA-G/HLA-DOB/HLA-DQB1/ACTB/HLA-DRB1/HLA-DMA/BID/HLA-DQA1/CASP8/ICAM1/HLA-DQA2/HLA-A/MYH13/EIF4G3/HLA-F/HLA-DRB5/HLA-B/ACTG1/CD80/EIF4G2/MYH10/CASP3/HLA-E
DASU_IL6_SIGNALING_UP	DASU_IL6_SIGNALING_UP	57	0.647767037155483	2.02015120117974	2.6933129438313e-08	3.35678759584827e-07	1.8447138434286e-07	5402	tags=47%, list=18%, signal=39%	FCHO1/RGL1/COL16A1/EMILIN1/IFI30/ANPEP/COL6A1/CDC25B/PDPN/DNM1/GAS6/TNFAIP6/PTGES/TAPBP/TGFB1/MMP3/CCL2/HLA-F/DNM2/LY6E/CD47/SOD2/AGRN/PLA2G4C/IRF9/KHSRP/NAGPA
DAVICIONI_TARGETS_OF_PAX_FOXO1_FUSIONS_UP	DAVICIONI_TARGETS_OF_PAX_FOXO1_FUSIONS_UP	252	0.468608509627947	1.62299684866315	2.68977851069606e-08	3.35678759584827e-07	1.8447138434286e-07	5963	tags=40%, list=20%, signal=33%	THEMIS2/PLXNC1/CHST11/OTULINL/MMD/IL27RA/PXDN/SULF1/CXCR4/ARL4C/HEG1/TRAM2/PCSK5/ECM1/COL5A1/LOXL2/JAK1/CCND2/PTGS1/GATA2/CTSA/PTPRE/PLSCR1/PAX5/VSTM4/NID1/ADAM19/DIPK1A/GRK3/IL4R/FXYD5/FBN2/FAM3C/PLAU/MET/CAP1/VWA5A/COL18A1/PGF/PDGFD/M6PR/DKK2/KCNN3/WBP1L/NNMT/TPM4/CYBRD1/MSN/VAV3/ASS1/MN1/SMAD1/NR3C1/GAD1/RAB32/COL6A2/SUPT3H/ADAM10/TPBG/THBS1/SH3BP5/ADD1/MSL3/SOCS2/LEPROT/MAP3K5/SNAI2/JAKMIP2/P…
PID_FCER1_PATHWAY	PID_FCER1_PATHWAY	60	0.646051170567072	2.02701126127625	2.74173748315452e-08	3.39905221804103e-07	1.86794025600909e-07	3735	tags=45%, list=12%, signal=40%	LAT2/BTK/LCP2/FCGR2B/WIPF1/FCER1G/PRKCB/HCLS1/SYK/MS4A2/FYN/DOK1/GRB2/VAV1/ITK/CBL/LYN/PAK2/MAP2K1/FER/FCER1A/PLCG1/PLPP1/SOS1/SHC1/RASA1/CHUK
HIRSCH_CELLULAR_TRANSFORMATION_SIGNATURE_UP	HIRSCH_CELLULAR_TRANSFORMATION_SIGNATURE_UP	239	0.47809587158946	1.65172860633092	2.74200559446232e-08	3.39905221804103e-07	1.86794025600909e-07	7268	tags=49%, list=24%, signal=37%	EVI2B/CYBC1/C1S/C1R/P4HA1/SERPINA1/EVI2A/FYN/EVL/IRF7/OSMR/CFH/TNFAIP8/IFITM1/BCL2A1/PLSCR1/ARHGEF2/PAPPA/HEXA/PTPN2/PARP8/LOX/ALDOC/MYD88/TAP1/IL1R1/PLAU/SLC12A7/IFNGR1/ADGRE5/GSDMD/DOCK4/ABCA1/TOR4A/ROBO3/ZNF45/RGS2/NMI/STON1/MOCOS/PIKFYVE/MOSPD2/HTRA2/PDP1/NARF/MMP3/DENND1A/CTSB/STAT3/IRF2/TEAD4/IL1B/MTMR11/PGS1/LAMP3/EHD4/STC1/ZMYM1/MAP3K5/APPL2/GALNT2/SBNO2/CA9/ANGEL2/TNFRSF21/SOD2/RIPK2/TNI…
KEGG_ECM_RECEPTOR_INTERACTION	KEGG_ECM_RECEPTOR_INTERACTION	83	0.598770619127993	1.9539449835373	2.7809387367772e-08	3.4380476479673e-07	1.8893700925303e-07	4521	tags=45%, list=15%, signal=38%	ITGA4/COL1A2/SPP1/COL1A1/COL5A2/ITGB7/COL3A1/COL11A1/COL5A1/COL6A3/ITGB1/THBS2/COL6A1/ITGA11/TNC/COL4A1/FN1/ITGA8/LAMA1/LAMC1/LAMA4/COL6A2/LAMB1/THBS1/COL4A2/ITGB6/SDC3/TNN/THBS4/CD47/SV2A/SV2B/AGRN/HMMR/IBSP/ITGA3/LAMB3
FISCHER_G2_M_CELL_CYCLE	FISCHER_G2_M_CELL_CYCLE	230	0.483863510027797	1.6719635121146	2.79423270830701e-08	3.445221508178e-07	1.89331246864544e-07	8172	tags=53%, list=27%, signal=39%	TNFAIP2/FYN/DCP2/ACSL4/CHEK2/RAD21/TACC3/UBE2D1/STAT1/GIT2/SLC25A24/FAM3C/PLAU/CDC25B/BIRC3/STK17B/ADGRE5/LBR/CDKN1B/TUBB/DCLRE1C/WSB1/LAMC1/ZNF267/ATF7IP/HSPA1L/NUSAP1/BUB1/RGS3/GAS2L3/TMPO/MKI67/CKAP2/KPNA2/METTL4/NUP50/RNF4/ZMYM1/PLK1/MPHOSPH9/ASPM/TDP1/FNBP4/ANP32E/TNFRSF21/SHCBP1/KIF18B/TRIM59/CEMIP/CFLAR/TOP2A/HP1BP3/KIFC1/AURKB/CKAP5/HMMR/CCNA2/ZNF614/BUB1B/CDCA2/CENPE/AURKA/CKAP2L/BIRC5/C…
BOQUEST_STEM_CELL_DN	BOQUEST_STEM_CELL_DN	212	0.488309052872002	1.68185683581104	2.84645985057478e-08	3.50023231358113e-07	1.92354351287083e-07	4830	tags=38%, list=16%, signal=32%	LAPTM5/LCP2/CFI/TGM2/CSF2RB/SRGN/HLA-DPA1/TNFRSF1B/HLA-DRA/PLA1A/ST6GAL1/CARD8/GIMAP4/HLA-DPB1/GATA2/SH2B3/HLA-DQB1/PTPRE/GIMAP6/FLI1/GMFG/HLA-DRB1/KDR/HLA-DMA/CD74/IL18R1/HLA-DQA1/SELP/PECAM1/HCP5/SCUBE2/MET/IL15/SEC14L1/XAF1/BST2/JAM2/IGLC2/MCTP1/CLDN5/CD93/ADGRL4/GIMAP5/SMAD1/JCAD/THSD7A/PGS1/PCDH12/ICAM2/SOCS2/HLA-F/STC1/IFI27/CDC42EP3/NOTCH4/SWAP70/HLA-B/TBC1D9/PRKCH/CLIC5/NAP1L1/HOXB7/RASGR…
SHEDDEN_LUNG_CANCER_POOR_SURVIVAL_A6	SHEDDEN_LUNG_CANCER_POOR_SURVIVAL_A6	444	0.425760942116982	1.50568411525783	2.94796624809595e-08	3.61538580666487e-07	1.98682581380446e-07	9281	tags=49%, list=30%, signal=35%	FCHO1/IL2RA/MMP12/MYO7A/NUP210/RECQL/ACTR3/TACC3/MOB1A/CD70/CALM3/YEATS2/WASF1/UBE2D1/KNTC1/IL18RAP/LMNB1/NUP62/SLC16A1/SLC16A3/TWSG1/SNX6/SEC23A/PLOD2/EGLN3/BRCA2/GPR19/DCK/ESM1/CCL7/KCTD5/AP2B1/PGK1/MCM5/PKM/NCAPG/GMFB/DENND1A/IGF2BP3/RRM2/MSH6/RAD51AP1/CENPI/HDGFL3/NUSAP1/TEAD4/BUB1/MYBL1/MKI67/PRIM2/CKAP2/KPNA2/ATAD2/PPIF/NRAS/PHTF2/ACOT7/GNAI3/CBX5/NCBP1/STC1/R3HDM1/FANCA/RBL1/MYBL2/MPHOSPH9…
FLORIO_NEOCORTEX_BASAL_RADIAL_GLIA_DN	FLORIO_NEOCORTEX_BASAL_RADIAL_GLIA_DN	188	0.499711922518448	1.7112907260952	3.06149165804657e-08	3.74462769557346e-07	2.05785035581462e-07	10812	tags=69%, list=35%, signal=45%	LUM/COL1A2/FSTL1/CHEK2/NID1/TACC3/VCAM1/KNTC1/LMNB1/SPARC/IL32/HAPLN1/HSD17B11/BRCA2/PDGFD/PRR11/FN1/FAM111A/EPB41L2/POGLUT3/SMC4/RRM2/RAD51AP1/TIMELESS/NUSAP1/BUB1/GAS2L3/MKI67/CKAP2/KPNA2/EDNRB/CENPK/BRCA1/FANCD2/PLK1/MYBL2/DLGAP5/ASPM/NCAPD2/ANP32E/CCNA1/SHCBP1/KIF18B/FBXO5/ESCO2/TRIM59/CDC45/SKA1/TOP2A/KIFC1/AURKB/FAM72A/HMMR/BUB1B/CDCA2/PARPBP/CENPE/NEMP1/AURKA/CKAP2L/BLM/BIRC5/CENPF/ANLN/IQ…
ZHAN_EARLY_DIFFERENTIATION_GENES_DN	ZHAN_EARLY_DIFFERENTIATION_GENES_DN	42	0.697281456220554	2.10924210105541	3.10949864525189e-08	3.79325842692665e-07	2.08457524703331e-07	3689	tags=55%, list=12%, signal=48%	CD1D/CIITA/RHOH/LTB/SPI1/TNF/CD1C/SPIB/IL4R/ETS1/BLK/LMNB1/MKNK1/RHOG/EED/SLC7A6/RUNX3/GBP1/CCNG2/OGG1/CXCR5/ELF1/ITSN2
LEE_AGING_CEREBELLUM_UP	LEE_AGING_CEREBELLUM_UP	74	0.613058846544847	1.97061897145466	3.22760288269043e-08	3.92691684060669e-07	2.15802687867996e-07	3016	tags=35%, list=10%, signal=32%	MPEG1/C4A/SELPLG/C1QC/C1QB/C1QA/SPP1/HMOX1/PTPRO/CTSS/IRF7/CST7/SLC11A1/THBS2/HLA-DQB1/BCL2A1/LMNB1/NOS3/RHOG/TBC1D1/NFYA/IFI27L2/EPS15/AXL/APOE/GBP3
TAKEDA_TARGETS_OF_NUP98_HOXA9_FUSION_10D_UP	TAKEDA_TARGETS_OF_NUP98_HOXA9_FUSION_10D_UP	189	0.497740365721879	1.70512558534969	3.36873254573119e-08	4.08781028438463e-07	2.24644544988213e-07	7247	tags=49%, list=24%, signal=38%	CD1D/CFI/LSP1/LAMP5/LILRA2/SP110/PLD4/EPSTI1/NAPSB/CLNK/ITGB7/LILRA5/SAMD9L/IRF7/HLA-DPB2/CFP/CCR6/FLT3/IDO1/CD38/IFITM1/INPP4B/TPSAB1/SIGLEC17P/DDX60/STAT1/OAS2/SAMD9/BTLA/METTL7B/IL15/SLC5A3/IFIT2/XAF1/OAS3/GPR18/EGLN3/OASL/C15orf48/NXPE3/TOX/APOL6/MCOLN2/IL22RA2/TNFAIP6/TMEM200A/FN1/SLC8A1/CHRNA6/GBP1/MX2/UST/IFIT3/THBS1/IFI44/HOXB3/IFI27/CDC42EP3/FCER2/ZEB1/ADCYAP1/TMEM45A/STS/BISPR/SPOCK1/LY…
GU_PDEF_TARGETS_UP	GU_PDEF_TARGETS_UP	71	0.619769258533114	1.97744925723263	3.45865764448788e-08	4.18588592289467e-07	2.30034266050288e-07	5858	tags=59%, list=19%, signal=48%	RAC2/PIK3CD/TGFBI/WIPF1/CDH11/DOCK10/SERPINA1/COL1A1/COL5A2/COL16A1/COL5A1/COL6A3/TCF4/LEF1/COL6A1/TNC/COL4A1/VIM/DOCK4/FN1/LAMC1/SMAD1/TGFB1/COL6A2/COL4A2/HDAC1/TCF3/PLCG1/ZEB1/SNAI2/PRKCA/HIF1A/PIK3C3/CDH2/ITGA3/MAPKAPK2/WNT5A/DKK3/COL13A1/LAMB2/FZD8/MAP4K4
GAUSSMANN_MLL_AF4_FUSION_TARGETS_F_UP	GAUSSMANN_MLL_AF4_FUSION_TARGETS_F_UP	175	0.50489113502555	1.71930010645971	3.79414021157934e-08	4.5798558616938e-07	2.51684780991905e-07	6270	tags=47%, list=21%, signal=37%	PLCG2/TMEM176B/TMEM176A/ATP8B4/TP53INP1/PTP4A3/OLFML3/COL3A1/ECM1/ADAMTS2/RNF150/OSMR/DAB2/DRAM1/LTBP2/SELENOP/PCNX1/TLR1/TGFB3/PLSCR1/EPHA4/IL4R/ARSB/FBLN1/COL6A1/LOX/PRICKLE1/DYSF/SLC1A3/SYNPO/PLXDC2/EMILIN2/GAS6/ARHGEF3/TOX/PSTPIP2/MAPK12/NSD1/CACNA1G/FBLN7/GPC4/COL6A2/ARHGAP28/IFI44/GM2A/NUAK1/FCGRT/BTN1A1/PCTP/JARID2/C1orf54/ADAMTSL4/FEZ1/CDA/IL17RD/LY6E/PREX2/RGS4/TMEM154/SERPINB1/SLC16A4/A…
HINATA_NFKB_TARGETS_KERATINOCYTE_UP	HINATA_NFKB_TARGETS_KERATINOCYTE_UP	84	0.593845039186669	1.93826304160521	3.89328540700501e-08	4.6749920592209e-07	2.5691296584359e-07	5963	tags=52%, list=20%, signal=42%	RARRES1/MMP9/IL7R/TNFAIP2/STAT5A/TNF/TNFAIP8/BCL2A1/TRAF1/TAP1/PLAU/IL32/TNC/ICAM1/VIM/IL15/TNIP1/SAA1/BIRC2/ESM1/TNFAIP6/FN1/MMP14/ARHGDIB/CCL5/GBP1/TIAM1/CXCL6/CCL20/CDH3/IL1B/ITGB6/XPC/SOD2/NPR1/IRF1/CFLAR/GPRC5B/WNT5A/CXCL10/CXCL11/ARHGDIA/PNRC1/GADD45A
OSWALD_HEMATOPOIETIC_STEM_CELL_IN_COLLAGEN_GEL_DN	OSWALD_HEMATOPOIETIC_STEM_CELL_IN_COLLAGEN_GEL_DN	268	0.465636472975474	1.61415475009183	3.88711978263647e-08	4.6749920592209e-07	2.5691296584359e-07	6126	tags=40%, list=20%, signal=32%	FCGR2B/PTPN22/CR1/SP140/SNX10/IL2RG/CCR2/SPP1/P4HA1/TMEM156/FZD2/TRBC2/GPSM3/PTAFR/PTPRO/SIGLEC6/HSPA6/UTS2/CX3CR1/TM6SF1/ST8SIA4/IL13RA1/TSPAN32/SERPINF1/UBE2D1/RECK/ALDOC/CASP8/CYLD/TXNIP/AKR1D1/SLC16A3/ARMH3/GPR18/EGLN3/ERAP1/APPBP2/IRAK4/PAK2/ASS1/APP/BANP/ELL/CEPT1/S100PBP/AXL/ZBTB1/ZFX/ACTR2/THBS1/IFI44/DDX39B/CNN3/TMPO/SNX19/TBL1XR1/PLPP3/C1orf54/ZNF277/SOCS1/TMEM45A/NFAT5/CREB1/RGS10/GUCY…
PID_IL12_STAT4_PATHWAY	PID_IL12_STAT4_PATHWAY	33	0.724401846886768	2.10556732534325	3.91994553045688e-08	4.69474726421124e-07	2.57998607966748e-07	2404	tags=48%, list=8%, signal=45%	CD4/CD86/CD247/IL2RA/CD3E/PRF1/CD28/CD3G/HLA-DRA/STAT4/CD3D/HLA-DRB1/IL18R1/IL18RAP/TGFB1/STAT3
PID_IL2_STAT5_PATHWAY	PID_IL2_STAT5_PATHWAY	30	0.750623962004429	2.13906942795226	4.00227935391772e-08	4.78090461004353e-07	2.62733362372015e-07	4973	tags=73%, list=16%, signal=61%	JAK3/IL2RA/IL2RG/LCK/PRF1/IL2RB/FASLG/STAT5A/JAK1/CCND2/GRB2/FOXP3/LTA/CDK6/ELF1/SOS1/SHC1/STAT5B/CCNA2/BCL2/CCND3/PIK3R1
REACTOME_ELASTIC_FIBRE_FORMATION	REACTOME_ELASTIC_FIBRE_FORMATION	44	0.681925657126068	2.06534164014127	4.22800202731041e-08	5.03745630145092e-07	2.76832093470747e-07	4799	tags=59%, list=16%, signal=50%	LOXL3/LOXL2/FBLN5/ITGB1/EFEMP2/LTBP2/EMILIN1/ELN/TGFB3/FBN1/FBLN1/LOX/FBN2/EMILIN2/MFAP3/FN1/ITGA8/FBLN2/TGFB1/MFAP1/EFEMP1/ITGB6/LOXL4/LOXL1/TGFB2/MFAP2
BURTON_ADIPOGENESIS_3	BURTON_ADIPOGENESIS_3	100	0.563530243513768	1.86539852702146	4.2952569255635e-08	5.10436346270453e-07	2.80508959017488e-07	8885	tags=65%, list=29%, signal=46%	CD4/ADAM8/MNDA/OSMR/IL13RA1/TACC3/SLCO3A1/HGF/ABCA1/DNMT1/GAS6/DCK/VCAN/MCM5/RRM2/FIGNL1/RAD51AP1/NUSAP1/BUB1/MKI67/KPNA2/MCM3/CENPK/BRCA1/PLK1/ATF6B/NUP85/DLGAP5/MAN2A1/CDC45/TOP2A/CDC6/MCM2/AURKA/ASF1B/BIRC5/CX3CL1/DTL/PTGFR/TOPBP1/MCM10/CDC7/RACGAP1/KIF4A/KIF11/CDC20/CCNB1/MCM4/TK1/TYMS/NCAPH/KIF2C/KIF20A/SLBP/CDCA7/TTK/NASP/RNASEH2C/CDK1/RFC5/IMPDH2/HELLS/EZH2/MAD2L1/CCNE2
WUNDER_INFLAMMATORY_RESPONSE_AND_CHOLESTEROL_UP	WUNDER_INFLAMMATORY_RESPONSE_AND_CHOLESTEROL_UP	61	0.633298271267063	1.99510364323216	4.3388772511945e-08	5.14291146346482e-07	2.8262735431682e-07	4194	tags=52%, list=14%, signal=45%	MPEG1/HLA-DMB/SP110/AIF1/SERPINA1/HLA-DRA/CASP1/CTSS/TLR2/HLA-DQB1/LYN/FLOT1/HLA-DMA/CD74/STAT1/CCL8/SLC16A1/BST2/GBP2/CCL5/CXCL6/TAP2/CD14/IFI44/PDIA4/PSMB9/TFRC/SOCS1/ERO1A/CTSC/UBA7/PSME2
FERRANDO_TAL1_NEIGHBORS	FERRANDO_TAL1_NEIGHBORS	20	0.820962438114532	2.19181943175423	4.36721207202155e-08	5.16318979928717e-07	2.83741744958023e-07	3286	tags=80%, list=11%, signal=71%	ITGB2/CSF1R/CD3E/LCK/TNFRSF1B/TRAC/TRBC2/CD2/CD6/BCL2A1/CXCR1/FCGR3B/TCF7/RUNX1/MYBL2/CDA
REACTOME_COMPLEX_I_BIOGENESIS	REACTOME_COMPLEX_I_BIOGENESIS	49	-0.55076	-2.54547	4.41820179362145e-08	5.21007949970899e-07	2.86318556180435e-07	4890	tags=55%, list=16%, signal=46%	NDUFA9/NDUFC2/NDUFB3/NDUFB11/NDUFB2/NDUFS3/NDUFA13/NDUFV1/NDUFS6/NDUFA6/NDUFA12/NDUFA10/NDUFAF2/NDUFS8/NDUFAB1/NDUFS5/NDUFB6/NDUFA8/NDUFA1/NDUFS4/NDUFC1/NDUFS7/NDUFB10/NDUFA5/ECSIT/NDUFB7/NDUFB9
PID_PTP1B_PATHWAY	PID_PTP1B_PATHWAY	51	0.653089286448152	2.02274346148072	4.83492962434384e-08	5.68691594433692e-07	3.12522978275665e-07	4973	tags=51%, list=16%, signal=43%	CSF1R/HCK/FCGR2A/FGR/LCK/CSK/FYN/STAT5A/DOK1/GRB2/IRS1/LYN/PDGFRB/JAK2/CSF1/BLK/NOX4/PTPN1/FER/STAT3/TYK2/SHC1/STAT5B/CDH2/RHOA/PIK3R1
GINESTIER_BREAST_CANCER_ZNF217_AMPLIFIED_DN	GINESTIER_BREAST_CANCER_ZNF217_AMPLIFIED_DN	318	0.449768483509446	1.56962731523734	4.87845239609227e-08	5.72347004327254e-07	3.14531799221739e-07	9898	tags=54%, list=32%, signal=37%	ARHGAP30/UNC13D/LIMD2/ACAP1/AMPD2/SH3BP2/DENND4B/IL18BP/ARHGEF2/NUP62/RUNX3/SUPT7L/PHF21A/SPON2/MYO9B/ABCA7/PBX2/ACIN1/SLC12A9/DCLRE1C/R3HDM4/TNPO3/EHMT2/TEAD4/CALR/DDX39B/ZNF444/TCF3/FANCA/RBM10/SCUBE1/NOL8/SBNO2/EPN1/PRRC2A/ZC3H7B/CNOT3/TRAF2/TLN1/KDM4A/NCKAP5L/GRIPAP1/TEPSIN/FNBP4/U2AF2/THOC2/ATXN2L/TSPAN14/SMG7/SMG5/AP5S1/PIP5K1A/SEC31B/MAPK11/RNF207/ZNF611/AGRN/CDC42SE1/SMARCA4/MARK2/ZNF646/…
GRAHAM_CML_DIVIDING_VS_NORMAL_QUIESCENT_DN	GRAHAM_CML_DIVIDING_VS_NORMAL_QUIESCENT_DN	88	0.578759985098127	1.89568035497953	5.04836653652197e-08	5.90774496220471e-07	3.24658579193498e-07	3966	tags=44%, list=13%, signal=39%	ALOX5/PTPRC/GLIPR1/ADAM8/HLA-DPA1/EVI2A/SELL/TRIM22/VNN1/CYTIP/ADAM28/HLA-DQB1/FAM30A/TCF4/IL18R1/HLA-DQA1/HCP5/BIRC3/GBP2/PTGER4/HLX/TNFSF4/CXCL13/FNBP1/CCNG2/CXCL6/CCL19/TPBG/SH3BP5/IL1B/IDS/SORL1/CTSO/IFI16/NFAT5/OPTN/GUCY1A1/SOD2/CLEC2B
MARZEC_IL2_SIGNALING_UP	MARZEC_IL2_SIGNALING_UP	112	0.544687800953342	1.81542214185809	5.12813841658998e-08	5.98586512129374e-07	3.28951652103461e-07	4870	tags=39%, list=16%, signal=33%	IL10RA/PTPN7/CARD9/IL2RA/CSF2RB/TNFRSF1B/SPP1/TNFSF14/CCR4/SERPINB9/CD40LG/IL2RB/FGF7/IL10/TNFRSF9/CCND2/TNFAIP8/TNFRSF8/TNFRSF4/ADCY3/IL18RAP/BIRC3/TNFRSF10A/OSM/FGFR1/PIM1/TGFB1/LIF/DLST/STAT3/SOCS2/PRKX/AHR/SOCS1/GART/TNFRSF21/PEA15/CDC6/IL24/BCL2/CCND3/MAPKAPK2/TNFRSF18/CISH
PECE_MAMMARY_STEM_CELL_DN	PECE_MAMMARY_STEM_CELL_DN	137	0.523289108895417	1.76867792506614	5.2071109980493e-08	6.06265910886804e-07	3.331718456047e-07	5856	tags=43%, list=19%, signal=35%	LUM/CHN1/SPON1/NREP/FAP/BGN/ITGB1/GNG2/KLF12/ARHGEF2/NID1/VCAM1/TRIO/COL6A1/DERL1/TXNIP/SLC7A6/SNED1/ANKH/DNM1/TIA1/VCAN/EPS15/MMP14/TPM4/APP/PLBD1/XRN2/KIFAP3/STX2/KPNB1/ZBTB1/GUCY1B1/CTSO/KITLG/GDI2/KCNQ1OT1/RNF146/EPB41L3/RASA1/PCDH18/NPEPPS/DCTD/AK2/ATRX/UBR5/CBX3/KLHL28/DESI2/SLC25A43/CNOT8/XRCC5/CNEP1R1/FGFR1OP2/TRIM27/RGS17/NEMF/GABBR1/RABEP1
BIOCARTA_LAIR_PATHWAY	BIOCARTA_LAIR_PATHWAY	17	0.851051562704373	2.18191541219913	5.22281861767948e-08	6.06559162189594e-07	3.33333001091133e-07	1320	tags=65%, list=4%, signal=62%	ITGB2/ITGA4/C3/SELPLG/ITGAL/ITGB1/TNF/VCAM1/C6/SELP/ICAM1
DOANE_BREAST_CANCER_CLASSES_UP	DOANE_BREAST_CANCER_CLASSES_UP	70	-0.472372	-2.41432	5.81442142571752e-08	6.7356483971977e-07	3.70155795920662e-07	2102	tags=34%, list=7%, signal=32%	TRIL/MPHOSPH6/TFF3/TOX3/FAM174B/KCNMA1/ALDH3B2/REEP5/FA2H/GALNT7/TRIM3/NFIA/GALNT6/LRRC31/GPD1L/AGR2/PDCD4/SPDEF/MLPH/AZGP1/CRISP3/DCXR/PIP/HMGCS2
HUANG_DASATINIB_RESISTANCE_UP	HUANG_DASATINIB_RESISTANCE_UP	78	0.598273265297816	1.9321190183132	5.83778790210283e-08	6.74572526677662e-07	3.70709567652709e-07	7154	tags=58%, list=23%, signal=44%	RAC2/TGFBI/PPP1R18/ANTXR2/RAI14/SAMD9L/COL5A1/OSMR/FSTL1/BTN3A3/DPYD/LYN/PRNP/SH3KBP1/FXYD5/PLAU/MET/COTL1/BTN3A2/NNMT/MSN/IFIT3/PSMB9/IFI16/CDC42EP3/GBP3/SNAI2/LIMA1/TNFRSF21/LAYN/EPHB2/IL15RA/ZYX/LAMB3/ZNF559/PARVA/ELK3/PGM1/TGFBR2/CCDC50/NDC80/AGPS/PSMB8/SOCS5/CAVIN1
REACTOME_G_ALPHA_Q_SIGNALLING_EVENTS	REACTOME_G_ALPHA_Q_SIGNALLING_EVENTS	211	0.481347735217508	1.65701903453525	5.93690940185388e-08	6.84306925792632e-07	3.76059081225463e-07	5469	tags=37%, list=18%, signal=31%	BTK/RGS19/GPR65/CYSLTR1/GPR132/PRKCQ/P2RY6/RASGRP1/P2RY10/PTAFR/GRB2/UTS2/GNG2/RGS18/PLCB2/TRPC6/LPAR5/RGS13/RPS6KA1/PROK2/TRIO/FPR2/XCR1/CYSLTR2/NMUR2/LPAR1/GNB4/GPR68/HRH1/FFAR2/NPFFR2/GHRL/BDKRB2/DGKI/SAA1/GNG4/GNA15/GPR4/RGS2/GNB5/OXTR/APP/GNGT2/FFAR4/MMP3/LPAR4/GRK5/RGS3/DGKZ/NRAS/NPFFR1/EDNRB/XCL1/FFAR3/CCK/PRKCD/XCL2/TACR1/PRKCA/CREB1/SOS1/PRKCH/MAPK7/P2RY11/LPAR6/F2R/RGS4/RASGRP2/RPS6KA2/…
AMUNDSON_RESPONSE_TO_ARSENITE	AMUNDSON_RESPONSE_TO_ARSENITE	209	0.483061985985698	1.6636312176068	6.24588337302422e-08	7.18120440813459e-07	3.94641209963978e-07	6465	tags=42%, list=21%, signal=33%	IL10RA/ITGAX/STK10/APBA2/MMD/SH2D3C/TPP1/SERPINH1/AP4B1/CTSA/KLF12/LYN/PRNP/MR1/HEXA/TAP1/ZMYND8/MSC/RUNX3/ATP6V1C1/TFE3/ADAM17/ZNF254/MLLT11/BCAT1/CNTRL/FXR1/ATP10D/PDS5B/STK17A/TANK/ZNF43/CDK6/HSPA1L/RAD51AP1/ZFX/HYAL2/TLE4/N4BP2L2/CDC42EP3/TNFRSF10B/RPS6KC1/ZSCAN26/HSPA4/IL6ST/PRKCA/TAOK3/PLTP/GUCY1A1/STC2/MAPK7/ZNF184/RELB/CLEC2B/TUBGCP3/BMP2K/PTPRB/CDC14A/ISYNA1/PIK3R4/HPS5/NFE2L1/MT1F/RCC1/…
BIOCARTA_IL2_PATHWAY	BIOCARTA_IL2_PATHWAY	22	0.797869493707644	2.18317772829343	6.50223470164175e-08	7.45730109547392e-07	4.09814031202044e-07	3613	tags=64%, list=12%, signal=56%	JAK3/IL2RA/IL2RG/LCK/SYK/IL2RB/STAT5A/JAK1/GRB2/MAP2K1/ELK1/SOS1/SHC1/STAT5B
RADAEVA_RESPONSE_TO_IFNA1_UP	RADAEVA_RESPONSE_TO_IFNA1_UP	47	0.678962982938426	2.08168504010225	6.76711129095358e-08	7.74177732017301e-07	4.25447347724e-07	5060	tags=64%, list=17%, signal=53%	PRKCQ/IRF7/IFITM1/PLSCR1/ADAR/VCAM1/IFITM2/STAT1/BST2/CDKN1B/IFITM3/TUBB/MX2/IFI44/UBE2L6/CALR/HLA-F/BRCA1/IFI27/IL12RB2/SOCS1/BAX/RSAD2/IRF1/BCL2/IFI44L/CASP3/HLA-E/CXCL10/CXCL11
BIOCARTA_CLASSIC_PATHWAY	BIOCARTA_CLASSIC_PATHWAY	14	0.8852916556791	2.17239738350129	6.80734793877592e-08	7.76848465767505e-07	4.26915042470967e-07	1891	tags=71%, list=6%, signal=67%	C4A/C3/C4B/C1QC/C1QB/C1S/C1R/C1QA/C6/C2
CROONQUIST_STROMAL_STIMULATION_UP	CROONQUIST_STROMAL_STIMULATION_UP	55	0.64053462442895	1.99623474715187	7.90290853646669e-08	8.99640503940849e-07	4.94395085879534e-07	4362	tags=49%, list=14%, signal=42%	LUM/TGFBI/PIM2/TGM2/COL1A2/SULF1/MICAL2/COL6A3/THBS2/IGFBP3/SMARCD3/COL6A1/LOX/SPARC/GABBR2/SFTPB/TMSB4X/RGS2/VCAN/NNMT/LAMA4/OLFM1/IGFBP4/CCL4/IGFBP7/IGHV5-78/BASP1
CAIRO_HEPATOBLASTOMA_CLASSES_DN	CAIRO_HEPATOBLASTOMA_CLASSES_DN	209	0.481939854083283	1.65976667492431	8.24032587628753e-08	9.33430017365673e-07	5.12964024603743e-07	5082	tags=37%, list=17%, signal=31%	ENPEP/C1S/SPON1/C1R/LCK/DCN/TRANK1/IL2RB/HDAC9/SERPING1/TRIM22/LPXN/ECM1/FAS/CX3CR1/ABCA2/ABCA6/GPR171/KLRB1/RARRES2/VSTM4/HCP5/KLRK1/CYLD/IL1R1/SYNPO/SNED1/NBL1/TBC1D2B/SVEP1/COL18A1/BLNK/GAS6/AQP9/RASGRF1/SGPL1/TUT7/ITGA8/GIMAP5/SULT1B1/AMOTL2/MTMR11/PAMR1/FRY/ANXA4/CTSO/CDC42EP3/ZEB1/MAP3K5/SLC4A4/FAT4/IL6ST/CYP2B6/ZNF862/SNRK/PRKCH/NAP1L1/SLC30A1/TK2/GHR/ACSL5/PTPRB/UBA7/PEA15/IGF1/HIVEP2/PSM…
MITSIADES_RESPONSE_TO_APLIDIN_DN	MITSIADES_RESPONSE_TO_APLIDIN_DN	244	0.468578308413178	1.62064682986304	8.24032587628753e-08	9.33430017365673e-07	5.12964024603743e-07	9892	tags=55%, list=32%, signal=37%	NUP210/MMD/SYK/HDAC9/TRAM2/DCP2/LPCAT1/ADD3/RASSF2/TACC3/CALM3/DERL1/PPP1R16B/SLC5A3/ENO2/LBR/ZC3HAV1/NOTCH2/TRAF3/TUBB/PDS5B/PDXK/TEX2/MCM5/FANCG/NCAPG/RRM2/MSH6/NUSAP1/BUB1/MKI67/CKAP2/ANKRD10/TPGS2/PWWP3A/MBNL1/NUP50/CBX5/PARP1/MYBL2/CERK/DLGAP5/ASPM/PALB2/NCAPD2/PRKCA/PRKDC/SHCBP1/KIF18B/FBXO5/CNOT1/ATXN1/FUT8/ATP13A3/TOP2A/TMEM97/HNRNPR/SKP2/CCNA2/MCM2/BUB1B/CLTC/AURKA/RNGTT/TPR/BLM/BIRC5/CE…
VILIMAS_NOTCH1_TARGETS_DN	VILIMAS_NOTCH1_TARGETS_DN	26	0.771793237939343	2.1484207742435	8.43736243970889e-08	9.5340122506686e-07	5.23939149560095e-07	1840	tags=62%, list=6%, signal=58%	ITGB2/CSF1R/BTK/FCGR2B/CLEC10A/NCF4/LRRC25/ITGAM/LILRB3/CSF3R/CTSG/NCF2/CMA1/TPSAB1/STOM/MATK
YAGI_AML_WITH_11Q23_REARRANGED	YAGI_AML_WITH_11Q23_REARRANGED	330	0.443852115700103	1.55261441779679	8.54669191676682e-08	9.6338814032379e-07	5.29427432718193e-07	6184	tags=37%, list=20%, signal=30%	CYBB/LAPTM5/ADCY7/LCP1/LUM/JAK3/PIK3CD/PLCG2/IL2RG/RGS19/TMC6/PRKCB/HCLS1/PRKCQ/ALOX5AP/FCGR1A/ADA/HDAC9/PTP4A3/MICB/CD79B/SEL1L3/RNASE2/ENTPD1/CCND2/GFRA1/NTRK1/CBX1/RB1/AEBP1/RARRES2/MEF2C/AP1S2/ADCY3/ANPEP/ITGAE/NFATC3/GPR68/TWF2/BLNK/SLF2/CAMK1/TSPAN4/TCL1A/ELP1/AKR1B1/N4BP2L1/CD79A/PIM1/PLAGL1/SMAD1/NR3C1/WFS1/IGF2BP3/COL6A2/LGALS1/IL6R/TMEM131L/ADAM10/THOC5/IDS/SMC1A/LIN7A/SOCS2/SLC36A1/IL1…
BASSO_CD40_SIGNALING_DN	BASSO_CD40_SIGNALING_DN	70	0.607102568317918	1.93287276314834	8.69369102973487e-08	9.77561981558696e-07	5.37216630096344e-07	2850	tags=40%, list=9%, signal=36%	NCF4/PTPN22/NCF1/AIF1/CSF2RB/SLC2A5/TRAC/SYK/TRIB2/ST6GAL1/ORAI2/ARL4C/HDAC9/ITGB7/LTB/VNN2/IRS1/CD38/CD27/PNOC/BLNK/POU2AF1/SH2B2/CNR1/KCNN3/GCNT1/UBE2J1/TCF3
LINDSTEDT_DENDRITIC_CELL_MATURATION_A	LINDSTEDT_DENDRITIC_CELL_MATURATION_A	61	0.624005986809668	1.96582980590143	9.37058150544051e-08	1.05023043142825e-06	5.77151386653671e-07	5236	tags=52%, list=17%, signal=44%	PLEK/TFEC/PLA2G7/IL7R/CD48/STAT4/ENTPD1/TNF/TLR2/TNFRSF4/STAT1/CCL8/TNC/ICAM1/GPR137B/KYNU/PTGER4/NFKBIE/CCL5/GBP1/CCL20/IL1B/CCL2/IL12B/CCL4/MALT1/SOD2/ATP13A3/FKBP5/CXCL10/CXCL11/ATF5
HUTTMANN_B_CLL_POOR_SURVIVAL_UP	HUTTMANN_B_CLL_POOR_SURVIVAL_UP	272	0.456761427861885	1.58421524318625	9.38562094622765e-08	1.05023043142825e-06	5.77151386653671e-07	7994	tags=47%, list=26%, signal=35%	THEMIS2/LILRB4/ITGA4/C4A/PLXNC1/LILRB2/PIM2/IL16/ITGAL/RIN3/FCER1G/ZAP70/PRF1/ACAP1/CXCR3/TYROBP/CCR2/TNFRSF1B/CD6/P2RX1/IRF7/FADS1/HLA-G/SH3TC1/CASP10/CD38/NCF2/IGHV3-21/AEBP1/RAPGEF1/IGLV3-25/SERPINF1/CHST12/ARHGEF1/MZB1/BLK/AKR1D1/SLC16A3/PARVB/TBC1D1/EGLN3/GRINA/MYO9B/ANKRD55/SFTPB/CNR1/IGHV1-69/ADAMTS6/IGLC2/SPAG4/ST6GALNAC4/FGFR1/IGKV3-20/EHBP1L1/PIPOX/MAN2B1/PPP2R2B/HS3ST1/IL6R/IFI44/PNMA2…
FERRANDO_T_ALL_WITH_MLL_ENL_FUSION_UP	FERRANDO_T_ALL_WITH_MLL_ENL_FUSION_UP	88	0.573959563347974	1.87995697146704	9.50911595867801e-08	1.0614666090767e-06	5.83326198691515e-07	3097	tags=39%, list=10%, signal=35%	LAPTM5/LCP2/IKZF1/PTPN6/SPOCK2/FGR/IL2RG/CD3E/WAS/PXDN/SELL/GPSM3/CX3CR1/AEBP1/FAM30A/TCF4/FUT7/TRGC2/IFITM2/BIN1/MBOAT7/IL32/VIM/GDI1/TIAM1/SMAD1/CAPRIN1/STAT3/TCF7/TLE4/FCGRT/MAD1L1/PRKAR1B/ADCYAP1
SIG_BCR_SIGNALING_PATHWAY	SIG_BCR_SIGNALING_PATHWAY	46	0.671530676201455	2.0511691391842	9.66848894244972e-08	1.07664359918466e-06	5.91666673909055e-07	5481	tags=52%, list=18%, signal=43%	PTPRC/BTK/MAP4K1/PIK3CD/PLCG2/CD22/SYK/CSK/INPP5D/CD19/GRB2/VAV1/LYN/FLOT1/BLNK/NFATC1/SOS1/SHC1/BCL2/PIK3R1/AKT3/FLOT2/PPP3CC/NFATC2
PID_PI3KCI_PATHWAY	PID_PI3KCI_PATHWAY	48	0.676544537275489	2.07955889474602	9.72778588999005e-08	1.08063012821411e-06	5.93857460510199e-07	2867	tags=44%, list=9%, signal=40%	HCK/BTK/PIK3R5/PIK3CD/PLCG2/ZAP70/FGR/LCK/PIK3CG/PIK3R6/SYK/FYN/DAPP1/ITK/LYN/BLK/PLEKHA2/BLNK/CYTH3/PLCG1/NRAS
BIDUS_METASTASIS_UP	BIDUS_METASTASIS_UP	210	0.475640296221119	1.63788280693575	1.01298041832181e-07	1.12257757683422e-06	6.1690957118343e-07	10188	tags=59%, list=33%, signal=39%	P4HA1/PCNX1/LMNB1/SEC23A/RABGAP1L/SLC35B4/PLOD2/USP9X/PAK2/PATL1/SMC4/RRM2/CRKL/SUMO4/NUSAP1/SMC1A/BUB1/GAS2L3/NRAS/G3BP1/HNRNPA2B1/MPHOSPH9/TFRC/WAC/DLGAP5/ZNF550/PRKDC/NAP1L1/WDHD1/ATF2/CAND1/SEC24B/CREB5/HNRNPR/DNAAF2/CDC6/CKAP5/PAIP1/CCNA2/TRAV6/NEMP1/AURKA/UBQLN2/PPP2CA/ASF1B/BIRC5/CENPF/CEP57/HNRNPDL/HMGB3/SRSF1/DHFR/NONO/KDM6A/BPTF/FNDC5/AZIN1/UBXN2B/TPX2/RAB28/MTDH/IFT81/NCBP2/HNRNPK/RAB7…
MIYAGAWA_TARGETS_OF_EWSR1_ETS_FUSIONS_DN	MIYAGAWA_TARGETS_OF_EWSR1_ETS_FUSIONS_DN	230	0.476349746039455	1.64600011754817	1.03397464517648e-07	1.14308879643429e-06	6.28181458266379e-07	4060	tags=34%, list=13%, signal=30%	LUM/COL8A1/CHN1/COL1A2/NREP/ENPP2/TRBC2/PLPP4/TRBC1/NABP1/FGF7/COL3A1/MICAL2/COL11A1/GLT8D2/COL5A1/LOXL2/SEMA7A/OSMR/CHI3L1/DAB2/ADAM12/IRS1/RAB27A/INPP4B/VSTM4/ZNF281/TENM3/IGFBP3/ADAM19/RFTN1/DIPK1A/PID1/RECK/PTGER2/NID2/SPARC/ITGA11/IL1R1/PLAU/SLC1A3/AK5/B3GNT9/PRR16/PLOD2/SPOCD1/PRDM1/CEP135/NRP1/ADAMTS12/SCG5/VCAN/GCNT1/MMP14/TANC2/SLC8A1/SEC24D/GPNMB/ASS1/VASN/NR3C1/LIF/DIPK2A/SH3BP5/CCL2/P…
LINDVALL_IMMORTALIZED_BY_TERT_DN	LINDVALL_IMMORTALIZED_BY_TERT_DN	73	0.596910475451838	1.91471253809561	1.04864501155455e-07	1.1565271961965e-06	6.35566495706799e-07	5094	tags=49%, list=17%, signal=41%	SELPLG/CFB/CELF2/MMP7/ARL4C/FAP/ISLR/CTSK/ADAM12/LTBP2/ELN/LRRC15/PAPPA/CPXM2/ENO2/PDPN/PLOD2/FNDC1/VCAN/NNMT/FN1/MDFI/ANTXR1/PTGES/SH3PXD2B/MMP3/LAMA4/PLPP3/SPECC1/FBXO32/AKR1C1/FMOD/BLM/LHFPL2/SLIT3/CAPN5
ROZANOV_MMP14_TARGETS_SUBSET	ROZANOV_MMP14_TARGETS_SUBSET	32	0.728022355000252	2.10424289524849	1.07241750849966e-07	1.17991581856218e-06	6.48419651953582e-07	3821	tags=66%, list=13%, signal=57%	LOXL3/SERPINH1/COL5A1/PTGS1/COL6A1/COL4A1/P3H1/PLOD2/EMILIN2/COL18A1/GJB2/FN1/SULF2/NR3C1/LAMA4/COL6A2/LAMB1/COL4A2/ERO1A/HIF1A/PLXND1
REACTOME_REGULATION_OF_INSULIN_LIKE_GROWTH_FACTOR_IGF_TRANSPORT_AND_UPTAKE_BY_INSULIN_LIKE_GROWTH_FACTOR_BINDING_PROTEINS_IGFBPS	REACTOME_REGULATION_OF_INSULIN_LIKE_GROWTH_FACTOR_IGF_TRANSPORT_AND_UPTAKE_BY_INSULIN_LIKE_GROWTH_FACTOR_BINDING_PROTEINS_IGFBPS	123	0.534716131381047	1.79640695907104	1.13329216033006e-07	1.24391662180381e-06	6.83591125977261e-07	4197	tags=35%, list=14%, signal=30%	C4A/C3/SCG2/MMP2/SPP1/SERPINA1/CP/CTSG/MATN3/GZMH/MXRA8/FSTL1/CHGB/APOL1/FBN1/CSF1/FAM20A/IGFBP3/PAPPA/TNC/IGF2/EVA1A/ENAM/GAS6/VCAN/FN1/APP/LAMC1/WFS1/FSTL3/LGALS1/LAMB1/ADAM10/HSP90B1/APOE/IGFBP4/SHISA5/STC2/IGFBP7/CDH2/IGF1/TGOLN2/APLP2
BENPORATH_ES_1	BENPORATH_ES_1	373	0.431482029402629	1.51705003314049	1.14870797406441e-07	1.25783523160053e-06	6.91240061586129e-07	8981	tags=46%, list=29%, signal=33%	THEMIS2/ADA2/PIM2/LCK/ST6GAL1/MICB/TRIM22/GPR176/SFRP2/ROBO1/KIF5C/IDO1/CHEK2/IFITM1/RARRES2/PDK1/PTPN2/SLC39A10/SLC16A1/LRRN1/DCLK1/TDRP/RABGAP1L/HPS3/EGLN3/USP9X/GPR19/TIA1/DPPA4/FXR1/SYNGR3/M6PR/FGFR1/DNMT3A/CRABP1/MCM5/PIPOX/GAD1/ADD2/ZNF267/SALL4/GPC4/IGF2BP3/RRM2/PPP2R2B/TNPO3/MSH6/ZNF195/RAD51AP1/OLFM1/GJA1/CRABP2/CNTNAP2/TEAD4/BUB1/SORL1/TMPO/PRIM2/NOL11/KPNA2/MCM3/PRKX/CBX5/G3BP1/PARP1/J…
PARK_TRETINOIN_RESPONSE_AND_PML_RARA_FUSION	PARK_TRETINOIN_RESPONSE_AND_PML_RARA_FUSION	29	0.739324465136315	2.10170861648675	1.15185512676546e-07	1.25828544607942e-06	6.91487475775441e-07	4260	tags=66%, list=14%, signal=56%	SLA/LSP1/NCF1/FGR/SEMA4D/SLC2A5/TNFRSF1B/ALOX5AP/TNFAIP2/SPI1/CD38/PKN1/ELF4/PIM1/HOXA1/PSAP/IRF1/NDRG1/CEBPE
BIOCARTA_NO2IL12_PATHWAY	BIOCARTA_NO2IL12_PATHWAY	15	0.856685567175397	2.12623011542772	1.17269562385293e-07	1.27801591803309e-06	7.023303050314e-07	3499	tags=93%, list=11%, signal=83%	CD4/CD247/IL12RB1/CCR5/CD3E/CXCR3/CD3G/CD2/STAT4/CD3D/JAK2/TYK2/IL12RB2/NOS2
REACTOME_CHEMOKINE_RECEPTORS_BIND_CHEMOKINES	REACTOME_CHEMOKINE_RECEPTORS_BIND_CHEMOKINES	47	0.673321246764454	2.06438760550172	1.24953049763649e-07	1.35853209423883e-06	7.46577759070604e-07	5981	tags=70%, list=20%, signal=57%	CCR1/CCR5/CCR7/CXCR3/CCR2/CCR4/CXCR4/CXCL16/CXCR6/CCR6/CX3CR1/CXCR1/XCR1/CXCR2/CCR8/CCR3/CXCL13/CCL5/CXCL9/CXCL6/CCL19/CCL20/CCL13/CXCR5/XCL1/XCL2/CX3CL1/CCRL2/CXCL10/CXCL11/CCR9/CXCL12/CXCL1
VILLANUEVA_LIVER_CANCER_KRT19_UP	VILLANUEVA_LIVER_CANCER_KRT19_UP	172	0.498926067385268	1.69827618920435	1.25786100777149e-07	1.36436386196723e-06	7.49782591772427e-07	10104	tags=64%, list=33%, signal=43%	STK4/ARID3A/KNTC1/LMNB1/HENMT1/CDC25B/ADAM17/CEP135/RBPJ/DCLRE1C/ZNF532/COL22A1/NCAPG/SALL4/ZNF397/USP28/RAB34/POGLUT2/C18orf54/BUB1/MKI67/NUAK1/PHTF2/ZBED5/DLGAP5/RRP1B/CWC22/MCM6/DCLRE1B/NAP1L1/MEX3C/MRE11/TOP2A/CENPE/NEMP1/CKAP2L/METTL9/FUBP1/ZNF354A/BLM/ANLN/METTL8/NDE1/USP4/SIPA1L3/ZNF605/CEP290/ZNF292/TDRD9/PCYOX1L/MELK/RFX3/CEP55/EPC1/TPX2/RAD54L/CTNND2/CENPO/THOC1/KIF15/MCM10/CDC7/AP1G2/R…
GAVIN_PDE3B_TARGETS	GAVIN_PDE3B_TARGETS	22	0.790470611563753	2.16293246908976	1.28332218977509e-07	1.38870558841779e-06	7.63159523876157e-07	3343	tags=64%, list=11%, signal=57%	CYBB/F13A1/NCF4/NCF1/IL2RA/SYT11/FGL2/IL10/ENTPD1/EBI3/CTLA4/LAMC1/TGFB1/GZMB
BIOCARTA_CTL_PATHWAY	BIOCARTA_CTL_PATHWAY	13	0.880345545413018	2.11767836235414	1.32831741577429e-07	1.43402154815632e-06	7.88062791023983e-07	1956	tags=85%, list=6%, signal=79%	ITGB2/ITGAL/CD247/CD3E/PRF1/CD3G/FASLG/CD3D/FAS/ICAM1/HLA-A
MARSON_FOXP3_TARGETS_UP	MARSON_FOXP3_TARGETS_UP	62	0.622040680903923	1.96333425268434	1.51167327642599e-07	1.62814646329816e-06	8.94743630395369e-07	4443	tags=45%, list=15%, signal=39%	ARHGAP9/CORO1A/RAC2/RCSD1/NCF4/IRF8/STK10/CELF2/CD2/ECM1/NKG7/SAMHD1/TNFRSF4/ENO3/ETS1/VIM/TIAM1/LRRC8C/SNX18/OSBPL9/GM2A/XCL1/SWAP70/HNRNPLL/ZNF260/BASP1/SH3BGRL/MCL1
KUROZUMI_RESPONSE_TO_ONCOCYTIC_VIRUS_AND_CYCLIC_RGD	KUROZUMI_RESPONSE_TO_ONCOCYTIC_VIRUS_AND_CYCLIC_RGD	20	0.80893440923779	2.15970679639628	1.54816166048536e-07	1.66355034499349e-06	9.14199740980163e-07	2101	tags=70%, list=7%, signal=65%	IL10RA/CCR1/CCR5/CCR4/CD40LG/IL2RB/IL10/CCL11/CCL22/CXCR1/CXCR2/CCR8/LTA/CXCL9
SHIN_B_CELL_LYMPHOMA_CLUSTER_8	SHIN_B_CELL_LYMPHOMA_CLUSTER_8	36	0.699994805522115	2.0688448305549	1.59423460935998e-07	1.70508952754571e-06	9.37027490103625e-07	4010	tags=58%, list=13%, signal=51%	ITGAM/IL2RA/MFNG/SPN/IL21R/TYROBP/FASLG/SPI1/FAS/CD38/LYN/STAT1/TNFRSF13C/MAFB/ICAM1/IL15/FANCG/IL1R2/HDAC1/PSEN1/CD80
KYNG_DNA_DAMAGE_UP	KYNG_DNA_DAMAGE_UP	202	0.477206599553739	1.63995346656241	1.59291002380854e-07	1.70508952754571e-06	9.37027490103625e-07	6362	tags=40%, list=21%, signal=32%	CYBB/C3AR1/DOCK2/LCP2/IL16/SP140/HCLS1/SYK/MMP7/CXCR4/EVI2A/PCSK5/ENTPD1/FADS1/DAB2/CD8A/C1QTNF6/ADAM12/QPCT/ARNT2/HLA-DQB1/MEF2C/IL18R1/VCAM1/PDE4DIP/SKAP1/FBLN1/LRP1/IL1R1/SLC1A3/SEC23A/MET/ELF4/SLC6A12/APPBP2/SGPL1/CHL1/LIG4/CYBRD1/PHF3/CEPT1/CCL13/STAT3/CRABP2/GM2A/SP3/GGA3/SLC30A5/STAT5B/EML4/HNRNPC/CHRNE/KIFC1/DCTD/HOXD9/NRCAM/UBR2/LIPC/SLC9A6/EFNB3/SIAH1/ARNT/WNT5A/HELZ/ERCC5/AHCY/MGAT2/AV…
ROSS_ACUTE_MYELOID_LEUKEMIA_CBF	ROSS_ACUTE_MYELOID_LEUKEMIA_CBF	82	0.586516187320968	1.90848793372231	1.60062340966141e-07	1.70795059420715e-06	9.38599781804137e-07	4698	tags=48%, list=15%, signal=40%	LAT2/ADCY7/WIPF1/HLA-DMB/CIITA/HLA-DPA1/HLA-DPB1/ROBO1/CD52/HPGDS/TPSAB1/C11orf21/TRIO/PTGER2/SPARC/TPK1/GALNT14/CLEC5A/HSD17B11/MN1/HYAL2/OGG1/TMEM43/PTGIR/SLC8B1/MAN1A1/SIPA1L1/IL5RA/RUNX1T1/ATP2B4/HIF1A/IL15RA/CCND3/ABR/VAMP5/CLIP2/PI4KA/C15orf39/PRAME
REACTOME_CLASS_I_MHC_MEDIATED_ANTIGEN_PROCESSING_PRESENTATION	REACTOME_CLASS_I_MHC_MEDIATED_ANTIGEN_PROCESSING_PRESENTATION	363	0.430539077397864	1.51342619134319	1.61239546794694e-07	1.71652934191852e-06	9.43314210170714e-07	8500	tags=45%, list=28%, signal=33%	CYBB/BTK/NCF4/NCF1/MRC1/FCGR1A/TLR4/CTSS/CYBA/HLA-G/TLR2/HERC4/NCF2/TLR1/FBXW11/TPP2/TRIM69/UBE2D1/KLHL5/MYD88/TAP1/SEC23A/FBXO41/TLR6/RBCK1/ERAP1/TRIM4/RNF19A/VHL/HLA-A/WSB1/RNF34/UBE4A/DTX3L/SEC24D/TAPBP/TAP2/CD14/UBE2J1/UBE2L6/CALR/HACE1/FBXO7/PSMB9/FBXO40/ASB7/HLA-F/TRIM11/KLHL9/RNF4/KBTBD6/ASB14/UBR1/SOCS1/HLA-B/UBE2Q2/ATG7/WWP1/PJA1/HERC6/KLHL22/FBXO32/CHUK/PSMA8/MEX3C/UBE2F/NPEPPS/LY96/SEC…
GRYDER_PAX3FOXO1_ENHANCERS_KO_DOWN	GRYDER_PAX3FOXO1_ENHANCERS_KO_DOWN	431	0.418870951241794	1.48014551790787	1.65454900525381e-07	1.75733738456404e-06	9.65740163270792e-07	8194	tags=44%, list=27%, signal=33%	THEMIS2/CHST15/DOCK10/ATP8B4/CELF2/PXDN/ARL4C/TRAM2/SEL1L3/LOXL2/MAF/CCND2/CDK14/ACTB/SFMBT2/RAPGEF1/TENM3/IL4R/TPST1/PID1/GIT2/SLC46A3/LMNB1/FCRLA/HELB/COL4A1/VIM/THSD4/PARP4/MET/NFYA/CAP1/TBC1D2B/ZNF804A/TSHZ3/NOTCH2/PGF/NAV1/ARHGEF3/PALD1/M6PR/KCNN3/MDFI/TUT7/RBPJ/LEPROTL1/SULF2/GNB5/ASS1/APP/MN1/PIPOX/NR3C1/ADAMTS14/CAPRIN1/STAT3/BFAR/MSH6/UBE2J1/ADAM10/CSRNP2/RNF216/RUNX1/COL4A2/PGS1/TMEM165…
KEGG_FC_EPSILON_RI_SIGNALING_PATHWAY	KEGG_FC_EPSILON_RI_SIGNALING_PATHWAY	78	0.588004324859073	1.89895555226773	1.71153204612684e-07	1.8136718617828e-06	9.96698627880319e-07	3811	tags=37%, list=12%, signal=33%	BTK/LCP2/PIK3R5/RAC2/PIK3CD/PLCG2/FCER1G/PIK3CG/PRKCB/PLA2G2D/SYK/MS4A2/FYN/INPP5D/GRB2/VAV1/TNF/LYN/MAP2K6/MAP2K1/MAPK12/VAV3/FCER1A/PLCG1/NRAS/PRKCD/PRKCA/SOS1/MAPK11
OSMAN_BLADDER_CANCER_DN	OSMAN_BLADDER_CANCER_DN	397	0.426567289621714	1.50392551788805	1.75993290980998e-07	1.86067389706118e-06	1.02252847343104e-06	8508	tags=42%, list=28%, signal=30%	CD53/MYO1F/ITGB2-AS1/FCGR2B/GLIPR1/IKZF1/IRF8/SP110/CHST11/GZMK/RHOH/SH2D1A/TAGAP/PDE7A/CELF2/TNFAIP2/RUBCNL/IKBIP/CYTIP/FCMR/PSMB8-AS1/ST8SIA4/TSPOAP1-AS1/PTPRE/CKLF/ARHGEF2/FAM30A/CD27/SKAP1/RASGRF2/ATP8B2/P2RX5/FKBP15/FCRLA/PRMT2/TRIM38/ASXL2/SLC7A6/NFYA/HMGN4/RABGAP1L/GPR18/COL18A1/VAMP1/LBH/GSDMD/FMNL1/CELF1/LEPROTL1/IREB2/ELOVL5/CXCL6/PHF3/SART3/ELL/ZNF274/NFATC1/STAT3/UST/BCL2L11/PML/ZNF78…
REACTOME_DAP12_SIGNALING	REACTOME_DAP12_SIGNALING	29	0.734032287119812	2.08666432042763	1.76768184534964e-07	1.86458000155115e-06	1.02467506293686e-06	5003	tags=69%, list=16%, signal=58%	BTK/LCP2/PLCG2/LCK/TYROBP/SYK/FYN/GRAP2/GRB2/KLRD1/KLRK1/VAV3/PLCG1/NRAS/SOS1/SHC1/TREM2/HLA-E/PIK3R1/KLRC2
KEGG_NOD_LIKE_RECEPTOR_SIGNALING_PATHWAY	KEGG_NOD_LIKE_RECEPTOR_SIGNALING_PATHWAY	62	0.620595977842677	1.95877436602068	1.90317972026727e-07	2.00291156373207e-06	1.10069481111928e-06	4655	tags=48%, list=15%, signal=41%	CARD9/PSTPIP1/NAIP/CASP1/CARD8/NLRP3/CCL11/TNF/NLRC4/CASP5/CCL8/CASP8/MEFV/BIRC3/BIRC2/CCL7/MAPK12/CCL5/CCL13/IL1B/HSP90B1/NLRP1/NOD2/CCL2/CHUK/RIPK2/MAPK11/MAP3K7/MAPK14/NOD1
REACTOME_SELENOAMINO_ACID_METABOLISM	REACTOME_SELENOAMINO_ACID_METABOLISM	108	-0.38254	-2.15349	1.93489863582044e-07	2.03164356761146e-06	1.116484408701e-06	4861	tags=36%, list=16%, signal=30%	RPL13A/RPL29/RPS29/RPL3/RPL32/UBA52/RPL15/RPS27/RPS13/RPL10/RPL18A/RPL10A/RPL34/RPL13/RPL3L/RPS15/FAU/RPL14/RPS28/AIMP2/RPL24/RPL36/RPL5/RPS6/RPL36AL/AIMP1/RPL8/RPLP0/RPS27L/RPS15A/RPL26L1/RPS3A/RPL7/EEF1E1/RPS25/CTH/RPS14/CBS/GNMT
MARSON_FOXP3_CORE_DIRECT_TARGETS	MARSON_FOXP3_CORE_DIRECT_TARGETS	19	0.811372578220098	2.14117728224913	2.00529375406228e-07	2.10076218107801e-06	1.15446836194786e-06	1615	tags=53%, list=5%, signal=50%	PTPN22/IRF8/ZAP70/CD2/TNFRSF9/SLFN12L/ITK/GPR171/JAK2/POU2AF1
PID_P53_DOWNSTREAM_PATHWAY	PID_P53_DOWNSTREAM_PATHWAY	137	0.514095507008903	1.73760424049654	2.0611855874288e-07	2.15440739013297e-06	1.1839489462719e-06	7932	tags=48%, list=26%, signal=36%	MMP2/SH2D1A/SPP1/CASP1/TP53INP1/IRF5/TNFRSF10C/FAS/CASP10/APAF1/NLRC4/RB1/BCL2A1/ARID3A/BID/IGFBP3/E2F3/TAP1/MET/NFYA/TNFRSF10A/HGF/BDKRB2/COL18A1/PRDM1/SESN1/VCAN/LIF/PML/TP53/SNAI2/BNIP3L/TNFRSF10B/VDR/BAX/HDAC2/RRM2B/SMARCA4/NDRG1/HTT/BCL2/MCL1/PMS2/CX3CL1/ZNF385A/TIGAR/BAK1/E2F2/TRRAP/MAP4K4/EP300/GADD45A/BCL6/CCNB1/TYRP1/DROSHA/CEBPZ/EDN2/BCL2L1/BCL2L14/PTEN/MLH1/DDIT4/SP1/COP1/TNFRSF10D
PID_THROMBIN_PAR1_PATHWAY	PID_THROMBIN_PAR1_PATHWAY	43	0.678410350115607	2.05619149441195	2.07868454664853e-07	2.16777102721918e-06	1.19129289807928e-06	6380	tags=72%, list=21%, signal=57%	PRKCB/GNG2/PKN1/PLCB2/GNAI2/TRPC6/GRK3/ARHGEF1/GNA13/NOS3/AKAP13/DNM1/ROCK1/GNAO1/GNA15/GNAI3/DNM2/PRKCD/SNX1/PRKCA/F2R/ZYX/RHOA/PIK3R1/PRKCG/ARHGDIA/GNA12/F2RL2/MYL2/PLCB3/SNX2
SCHUETZ_BREAST_CANCER_DUCTAL_INVASIVE_DN	SCHUETZ_BREAST_CANCER_DUCTAL_INVASIVE_DN	82	-0.432792	-2.23763	2.1067355021389e-07	2.19029609445917e-06	1.20367148986541e-06	2157	tags=33%, list=7%, signal=31%	SLC19A2/PEX7/ERBB3/IL20RA/FAM174B/ALDH3B2/PDZK1IP1/DTNA/GALNT7/TTC39A/GRB14/ABAT/ACADSB/CLDN3/PRKAR2B/PADI2/ZNF750/KRT14/SHANK2/TM4SF1/ERBB4/SORT1/CADPS2/HOOK1/PDCD4/MLPH/ACTG2
KEGG_INTESTINAL_IMMUNE_NETWORK_FOR_IGA_PRODUCTION	KEGG_INTESTINAL_IMMUNE_NETWORK_FOR_IGA_PRODUCTION	44	0.664828873027907	2.01356077555369	2.10980902336467e-07	2.19029609445917e-06	1.20367148986541e-06	1646	tags=50%, list=5%, signal=47%	ITGA4/CD86/HLA-DMB/HLA-DOA/HLA-DPA1/CD28/HLA-DRA/CD40LG/CXCR4/TNFSF13B/ITGB7/IL10/HLA-DPB1/HLA-DOB/HLA-DQB1/HLA-DRB1/HLA-DMA/HLA-DQA1/TNFRSF13C/IL15/ICOS/HLA-DQA2
BLUM_RESPONSE_TO_SALIRASIB_DN	BLUM_RESPONSE_TO_SALIRASIB_DN	336	0.433181751512185	1.51580476184659	2.224038164024e-07	2.30368277395189e-06	1.26598284301129e-06	9281	tags=51%, list=30%, signal=36%	CD37/CHN1/RFX5/FZD2/COL1A1/IRS1/DDR2/CBX1/PDGFRB/TCF4/TACC3/GREM1/NPAT/SKAP1/CHST12/TWSG1/CDC25B/ANKH/ANP32A/PLOD2/TFE3/VAMP1/DNMT1/TIA1/DCK/SCG5/RGS2/TUBB/ZNF443/GTF2I/MCM5/VAV3/PKM/NCAPG/NARF/SMC4/NR2F1/RRM2/KPNB1/MSH6/RAD51AP1/TIMELESS/DBR1/CRABP2/NUSAP1/SMC1A/BUB1/CNN3/TMPO/CCL2/MKI67/HDAC1/GUCY1B1/DDX23/KPNA2/MCM3/NUP50/BRCA1/MEST/FANCA/PARP1/PLK1/HNRNPA2B1/MYBL2/DHX9/GALNT2/PFKFB3/B4GAT1/MC…
SA_MMP_CYTOKINE_CONNECTION	SA_MMP_CYTOKINE_CONNECTION	15	0.849358411459318	2.10804465772785	2.30601204230656e-07	2.38322458035233e-06	1.30969483467251e-06	2623	tags=80%, list=9%, signal=73%	FCGR3A/TNFSF8/SPN/TNFRSF1B/SELL/TNF/TNFRSF8/CSF1/TNFRSF1A/TGFB1/IL6R/IL1B
HOWLIN_PUBERTAL_MAMMARY_GLAND	HOWLIN_PUBERTAL_MAMMARY_GLAND	62	0.617001310032586	1.94742858968285	2.51369179673271e-07	2.5920333123708e-06	1.42444512720209e-06	2647	tags=40%, list=9%, signal=37%	FCGR2B/LSP1/APBB1IP/PDGFRA/LIMD2/MSR1/CPXM1/EVI2A/MARCO/RNASE2/TNF/THBS2/RECK/CCL8/FCRLA/VPREB3/TDRP/COL18A1/CCL7/EPS15/S100A9/TWIST1/CTSB/IL1R2/EPS8
PUIFFE_INVASION_INHIBITED_BY_ASCITES_UP	PUIFFE_INVASION_INHIBITED_BY_ASCITES_UP	75	0.593390864202022	1.9150837941519	2.6125179015591e-07	2.68791271348329e-06	1.47713540130541e-06	7921	tags=63%, list=26%, signal=47%	ALOX5AP/MICB/OSMR/LYN/CKLF/MPP1/ELMO2/ACIN1/LEPROTL1/PGK1/DELE1/UBFD1/KPNB1/KPNA2/MCM3/IGFBP4/PLIN3/GART/CEACAM6/PRKCA/ATP2B4/AKR1C1/FKBP1A/HP1BP3/SKP2/HMGB3/PTBP1/TKT/MAZ/TPX2/ABCC2/BCAM/ENO1/HJURP/EPOR/CHD4/G6PD/CIB2/STIP1/PPP2R5D/BCL2L1/GAPVD1/NR2F2/TYMS/KIF20A/UBE2G1/XKR8
RHEIN_ALL_GLUCOCORTICOID_THERAPY_UP	RHEIN_ALL_GLUCOCORTICOID_THERAPY_UP	74	0.594818159458498	1.91198602907513	2.70715051233301e-07	2.7775154120408e-06	1.5263763299367e-06	4667	tags=47%, list=15%, signal=40%	PTPRC/GLIPR1/ITGAM/GPR65/MNDA/GPR183/LY86/MS4A1/P2RY10/SEL1L3/CYTIP/ADAM28/VNN2/IL13RA1/RGS13/P2RX5/TXNIP/BIRC3/IFNGR1/GPR18/NOTCH2/ABCA1/RGS2/IL1R2/GRK5/IDS/DDX39B/S100A8/SWAP70/MAX/LY96/G0S2/DDX17/IQSEC1/C15orf39
REACTOME_DOWNSTREAM_TCR_SIGNALING	REACTOME_DOWNSTREAM_TCR_SIGNALING	99	0.549804409731722	1.81993341629773	2.71168606220117e-07	2.7775154120408e-06	1.5263763299367e-06	5259	tags=36%, list=17%, signal=30%	CD4/CD247/CD3E/LCK/TRAT1/HLA-DPA1/PRKCQ/CD3G/HLA-DRA/CARD11/INPP5D/HLA-DPB1/CD3D/FBXW11/TRBV7-9/HLA-DRB1/TRAV19/UBE2D1/HLA-DQA1/TRBV12-3/TRAV29DV5/HLA-DQB2/HLA-DQA2/TRAV8-4/PSMB9/HLA-DRB5/MALT1/CHUK/RIPK2/PSMA8/MAP3K7/PSME2/PSMD3/PIK3R1/PSMD1/CUL1
PID_GMCSF_PATHWAY	PID_GMCSF_PATHWAY	35	0.701428888982129	2.06433049763488	2.73798567698083e-07	2.79822136187441e-06	1.53775523051017e-06	4973	tags=54%, list=16%, signal=46%	IRF8/CSF2RB/SYK/STAT5A/GRB2/LYN/JAK2/STAT1/OSM/MAP2K1/PIM1/STAT3/CCL2/NRAS/SOS1/SHC1/STAT5B/CISH/PIK3R1
SEKI_INFLAMMATORY_RESPONSE_LPS_UP	SEKI_INFLAMMATORY_RESPONSE_LPS_UP	74	0.593652147132146	1.90823799407945	2.96703166052623e-07	3.02558283963639e-06	1.66270113593733e-06	5025	tags=49%, list=16%, signal=41%	RFX5/TNFAIP2/CXCL16/OSMR/FAS/TLR2/PTPRE/CSF1/VCAM1/EXOC3L4/SLC15A3/ICAM1/BIRC3/GPR68/TNIP1/GBP2/BIRC2/CCL7/NFKBIE/SH3PXD2B/CXCL6/GSAP/LIF/RAB20/CCL2/NGFR/GBP3/RSAD2/SOD2/RIPK2/PLK2/PRRX1/NFKB2/CCRL2/REL/CXCL10
WONG_ENDMETRIUM_CANCER_DN	WONG_ENDMETRIUM_CANCER_DN	75	0.592428148440937	1.9119767672938	3.00114865365893e-07	3.05360235800385e-06	1.67809918896951e-06	5902	tags=55%, list=19%, signal=44%	PDGFRA/DCN/COL3A1/GNLY/GLT8D2/CTSW/CD248/DPP6/EMILIN1/FBN1/NID1/PAPPA/PID1/SLC18A2/CRISPLD2/HGF/TSHZ3/ATP8A2/GAS6/RIPOR3/JPH4/ADGRD1/TMEM132C/TRO/OLFM1/CNRIP1/EDNRB/EFEMP1/EHD2/TBX3/FBXO32/RUNX1T1/ECM2/ALDH1A2/FLRT2/KLRC2/KIF26A/RAMP1/NDN/VGLL3/LDB2
PID_HIV_NEF_PATHWAY	PID_HIV_NEF_PATHWAY	35	0.699557625654864	2.05882330222811	3.19053572108581e-07	3.23913328504936e-06	1.78005722466063e-06	5072	tags=66%, list=17%, signal=55%	CD247/FASLG/FAS/TNF/APAF1/TRAF1/BID/CASP8/BIRC3/TNFRSF1A/FADD/DAXX/MAP3K5/TRAF2/DFFA/CHUK/RIPK1/CFLAR/BCL2/TRADD/CASP3/DFFB/MAP3K14
BIOCARTA_GH_PATHWAY	BIOCARTA_GH_PATHWAY	27	0.743078372344747	2.08763567621353	3.21388001951262e-07	3.24849103510737e-06	1.78519975172928e-06	3925	tags=59%, list=13%, signal=52%	PTPN6/PIK3CG/PRKCB/STAT5A/GRB2/IRS1/JAK2/RPS6KA1/MAP2K1/PLCG1/SOCS1/PRKCA/SOS1/SHC1/STAT5B/GHR
REACTOME_PEPTIDE_LIGAND_BINDING_RECEPTORS	REACTOME_PEPTIDE_LIGAND_BINDING_RECEPTORS	178	0.485447954933058	1.65603361875133	3.20796801376545e-07	3.24849103510737e-06	1.78519975172928e-06	6292	tags=39%, list=21%, signal=31%	C3AR1/C3/FPR3/CCR1/CCR5/CCR7/CXCR3/FPR1/CCR2/CCR4/CXCR4/CXCL16/CXCR6/CCR6/UTS2/CX3CR1/C5AR1/CXCR1/PROK2/OPRL1/FPR2/XCR1/CXCR2/NMUR2/CCR8/NPFFR2/PNOC/GHRL/BDKRB2/CCR3/SAA1/CXCL13/CCL5/CXCL9/OXTR/APP/CXCL6/CCL19/CCL20/CCL13/CXCR5/NPFFR1/EDNRB/XCL1/CCK/XCL2/ECE1/TACR1/PSAP/F2R/RXFP2/EDNRA/CX3CL1/CCRL2/CXCL10/CXCL11/SSTR3/OPRK1/AVPR1A/NTSR1/CCR9/CXCL12/NLN/NPY/F2RL2/CXCL1/OXT/MC4R/ACKR1
BIOCARTA_FCER1_PATHWAY	BIOCARTA_FCER1_PATHWAY	39	0.684537231860708	2.05031209333266	3.29814180720956e-07	3.32634959898175e-06	1.82798672186292e-06	3581	tags=51%, list=12%, signal=45%	BTK/FCER1G/PIK3CG/PRKCB/SYK/MS4A2/NFATC4/GRB2/VAV1/LYN/CALM3/NFATC3/PAK2/MAP2K1/NFATC1/ELK1/FCER1A/PLCG1/SOS1/SHC1
CREIGHTON_ENDOCRINE_THERAPY_RESISTANCE_2	CREIGHTON_ENDOCRINE_THERAPY_RESISTANCE_2	425	0.417683140362323	1.47569972973404	3.3678005131781e-07	3.38917167617201e-06	1.86251043006809e-06	12452	tags=65%, list=41%, signal=39%	PTPN22/HMOX1/ARL4C/TRIM22/AKNA/JAZF1/PSMB8-AS1/C5AR1/FCHSD2/GPX8/CEP128/GPR137B/IFIT2/XAF1/OASL/TRAF3/CNTRL/C16orf54/ZNFX1/GBP1/USP32/TCF7/CYTH3/ZBTB25/LINC01588/NOD2/MSL3/PHTF1/C8orf48/ZFAND4/HEATR3/CEP112/FRMD8/B4GAT1/ABLIM2/PAQR8/LRRK1/NPTX2/TBC1D31/MICOS10/RSAD2/PSIP1/MKX/ZNF200/JHY/WDR49/CYP2U1/MAP3K2-DT/CLUAP1/PSME2/MYH10/BAIAP2-DT/DNAH11/AGBL2/TXLNA/EML1/DHFR/PPM1E/TMEM121/GPATCH2L/MIR646H…
IZADPANAH_STEM_CELL_ADIPOSE_VS_BONE_UP	IZADPANAH_STEM_CELL_ADIPOSE_VS_BONE_UP	125	0.530608268225773	1.78434960889938	3.43072602106571e-07	3.44495829058541e-06	1.8931678181059e-06	8536	tags=56%, list=28%, signal=41%	CHST15/PREX1/CHN1/SRGN/HMOX1/GPR84/CASP1/ARL4C/AIM2/STAMBPL1/MAF/SH3TC1/BTN3A3/LYN/LAP3/ENO3/SH3KBP1/ETS1/NID2/NTM/TBC1D1/TCIRG1/KYNU/COTL1/C15orf48/CELF1/PDXK/RAB31/HLA-J/PLAGL1/SOCS2/PSMB9/HLA-F/MAP3K5/NEK6/HLA-B/NAP1L1/SZRD1/FHOD1/DDX39A/HPCAL1/ACSL5/CLEC2B/QKI/NETO1/SERPINB1/MT1F/HOXA10/EML1/ITM2C/PRKAR1A/MRPS6/MT1G/MARCKSL1/BMI1/TFAP2A/PSMB8/SERP2/GSDME/ARHGAP24/PTN/NR2F2/ABCB1/PSMB10/PTBP3/…
SWEET_KRAS_TARGETS_UP	SWEET_KRAS_TARGETS_UP	81	0.578099708215748	1.87688996226085	3.47968643319101e-07	3.48650934776589e-06	1.91600209290027e-06	5905	tags=48%, list=19%, signal=39%	ADCY7/GLIPR1/TGFBI/WIPF1/C1S/COL1A1/EVL/COL5A1/JAK1/NCF2/INPP4B/IGFBP3/ADAM19/SPARC/BMP1/COL4A1/MSC/LBH/PDXK/NLRP1/CCL2/COL4A2/NUAK1/ECE1/COL7A1/SPOCK1/ATP2B4/EPHB2/IGFBP7/SERPINE2/SLC16A4/OGA/FLRT2/TGFB2/DICER1/DKK3/PMEPA1/TNS1/MAP3K8
REACTOME_DEATH_RECEPTOR_SIGNALLING	REACTOME_DEATH_RECEPTOR_SIGNALLING	141	0.513653109749645	1.73487949748473	3.51243028672119e-07	3.51166671491973e-06	1.92982725821912e-06	4549	tags=40%, list=15%, signal=34%	FGD2/PREX1/FGD3/FASLG/FAS/ARHGEF6/VAV1/TNF/CASP10/TRAF1/TIAM2/ARHGEF2/RASGRF2/TRIO/ARHGEF1/CLIP3/GNA13/CASP8/CYLD/MYD88/BIRC3/PLEKHG2/AKAP13/RBCK1/TNFRSF10A/ADAM17/TNFRSF1A/ARHGEF3/BIRC2/FADD/OTULIN/VAV3/TIAM1/BCL2L11/PLEKHG5/HDAC1/NGFR/ITSN1/OBSCN/TNFRSF10B/TRAF2/ARHGEF17/SOS1/HDAC2/CHUK/RIPK2/RIPK1/RNF31/PSEN1/CFLAR/MAP3K7/TRADD/SMPD3/ABR/CASP3/RHOA
BROWNE_HCMV_INFECTION_30MIN_DN	BROWNE_HCMV_INFECTION_30MIN_DN	136	0.511062253699807	1.7278837276136	3.63285859134555e-07	3.62419016520568e-06	1.99166422601225e-06	6037	tags=43%, list=20%, signal=35%	ITGB2/LAPTM5/TRAF3IP3/GZMK/CBFA2T3/TNFRSF1B/GPSM3/P2RY10/VAV1/SAA4/TNFSF11/KLRK1/NFYA/VWA5A/RABGAP1L/BRCA2/RUBCN/SIRPA/BTN3A2/RIPOR2/CHL1/CXCL6/MMP3/GSAP/AXL/GJA1/NLRP1/RGS3/GRIA3/GALK2/ZNF142/XCL2/SOCS1/NR1H3/MALL/ZSCAN12/SZRD1/ITSN2/GJA4/KIFC1/CENPE/DDX17/RCC1/AURKA/COLEC10/CDC40/DHFR/MUSK/OPRK1/USPL1/ZNF124/IFNG/NTSR1/THPO/HOXD3/MUC4/ABCA4/GLMN/CUBN
REACTOME_TNFS_BIND_THEIR_PHYSIOLOGICAL_RECEPTORS	REACTOME_TNFS_BIND_THEIR_PHYSIOLOGICAL_RECEPTORS	27	0.739722326611555	2.07820705998088	3.81502787957939e-07	3.79768684376312e-06	2.08700887192302e-06	1868	tags=59%, list=6%, signal=56%	TNFSF8/TNFRSF1B/TNFSF14/TNFSF13B/TNFRSF9/TNFSF11/EDA2R/TNFRSF8/CD27/CD70/TNFRSF4/TNFSF18/TNFRSF14/TNFRSF1A/LTA/TNFSF4
PID_IL8_CXCR1_PATHWAY	PID_IL8_CXCR1_PATHWAY	28	0.727563540715744	2.05268723466788	3.86971001359381e-07	3.84380050810323e-06	2.1123505155482e-06	1854	tags=50%, list=6%, signal=47%	HCK/FGR/ARRB2/PIK3CG/PRKCB/PIK3R6/GNG2/CBL/PLCB2/LYN/GNAI2/CXCR1/DNM1/GNA15
MIKKELSEN_MCV6_LCP_WITH_H3K4ME3	MIKKELSEN_MCV6_LCP_WITH_H3K4ME3	151	0.505119047621065	1.70979318055542	3.89951521522406e-07	3.86505829198609e-06	2.12403267508008e-06	6849	tags=42%, list=22%, signal=33%	LAPTM5/PSTPIP1/MYO1G/TMEM176B/SNX10/TBC1D10C/UNC13D/TMEM176A/PCOLCE/LST1/IL7R/SERPINB9/AKNA/GPSM3/ZBP1/SYNE3/CD244/GBGT1/SLFN12L/ARAP1/MR1/IKBKE/IFITM2/SH3KBP1/AOC1/RUFY4/COL6A1/OAS2/EMP3/VWA5A/XAF1/GBP2/RIPOR2/GPR35/ZNF583/ARHGDIB/CHST4/PIPOX/SLC9A3R2/RBM10/ZFAND6/RSAD2/PSPN/MARK2/VTCN1/TRIM21/CSF3/GLRX/ZFP57/SIPA1L3/C1RL/GPR173/GLMP/CHIT1/GPA33/PLEKHA6/PRX/GPANK1/ASPDH/HEXIM2/MRGPRF/ZBTB20/RNF1…
ODONNELL_TFRC_TARGETS_UP	ODONNELL_TFRC_TARGETS_UP	385	0.423316672277139	1.49187225992017	4.00322685930124e-07	3.95932050019922e-06	2.17583422505541e-06	5234	tags=29%, list=17%, signal=25%	ALOX5/SLAMF8/MPEG1/LCP2/MYO1G/GLIPR1/ITGAM/CD37/SLAMF6/UNC13D/CCR5/LILRB3/MYO7A/ENPP2/TMEM156/SERPINA1/CP/PYHIN1/APOBEC3G/TP53INP1/LILRA5/PLXDC1/CAPN13/TRIM22/CASS4/VNN1/PTAFR/ZBP1/CD72/FCMR/PTGS1/FAS/CX3CR1/CASP10/CD7/HLA-DOB/HLA-DQB1/AAK1/INPP4B/IL13RA1/MR1/NID1/CD27/DEPP1/PAPPA/IL4R/HLA-DQA1/MTNR1A/TNFRSF14/APOBEC3F/BIN1/TXNIP/LGALS9/STK17B/SPOCD1/ZNF594/RBM43/TOX/IGHA1/TNFAIP6/MIR34AHG/SESN1/…
PID_IL27_PATHWAY	PID_IL27_PATHWAY	26	0.754824933701575	2.10118654681565	4.25456042037052e-07	4.1988676766704e-06	2.30747674933581e-06	3600	tags=69%, list=12%, signal=61%	IL12RB1/IL27RA/STAT2/STAT5A/STAT4/JAK1/EBI3/TNF/JAK2/STAT1/TGFB1/STAT3/TYK2/IL1B/IL12B/IL12RB2/IL6ST/IL27
BIOCARTA_PDGF_PATHWAY	BIOCARTA_PDGF_PATHWAY	28	0.726835401327068	2.05063292278369	4.33314309594095e-07	4.26726447499623e-06	2.34506403096004e-06	3642	tags=54%, list=12%, signal=47%	PDGFRA/PIK3CG/PRKCB/STAT5A/JAK1/GRB2/STAT1/MAP2K1/STAT3/ELK1/PLCG1/PRKCA/SOS1/SHC1/RASA1
MARSON_FOXP3_TARGETS_DN	MARSON_FOXP3_TARGETS_DN	53	0.631719986245255	1.96284939379201	4.74972691642389e-07	4.65756803595597e-06	2.55955433202419e-06	5704	tags=53%, list=19%, signal=43%	PTPN22/ZAP70/THEMIS/DENND2D/NABP1/SLFN12L/ITK/GPR171/TNFSF11/JAK2/BTLA/POU2AF1/RNF19A/M6PR/NFKBIE/RGS2/MBP/NFATC1/EMB/RNF4/MALT1/GRAMD1B/UCP2/UTP25/CDV3/IFNG/RIOX1/ALS2
DAVICIONI_MOLECULAR_ARMS_VS_ERMS_DN	DAVICIONI_MOLECULAR_ARMS_VS_ERMS_DN	173	0.49393329652326	1.68118722710032	4.73966979588716e-07	4.65756803595597e-06	2.55955433202419e-06	5441	tags=42%, list=18%, signal=35%	RGL1/MMP2/COLEC12/TRIB2/ADA/PTP4A3/OLFML3/COL5A2/AMPD2/SERPINH1/DOK1/ISLR/GLT8D2/CD248/EFEMP2/EMILIN1/INPP4B/FBLN1/CHMP7/FBN2/BMP1/SLC1A3/EMP3/RHOG/LPAR1/PRR16/BST2/ADGRE5/TNFRSF1A/PTGER4/NRXN2/PDGFRL/FNDC3B/WNT11/PLBD1/CACNA1G/RAB32/DENND1A/GPC4/MGAT1/OLFML1/TPBG/CRABP2/SH3BP5/PTH1R/NUAK1/PLPP3/TRAPPC9/CPM/C1orf54/WLS/GALNT2/TMEM45A/EHD1/FAT4/RGS10/LY6E/MAGEL2/TSKU/PLK2/APLP2/PLAG1/HOXA10/PRAME/…
BIOCARTA_IL12_PATHWAY	BIOCARTA_IL12_PATHWAY	19	0.801091161128001	2.11404506543793	4.86088814898446e-07	4.75643076535735e-06	2.6138840863856e-06	2987	tags=68%, list=10%, signal=62%	CD247/IL12RB1/CCR5/CD3E/CXCR3/CD3G/STAT4/CD3D/JAK2/IL18R1/MAP2K6/TYK2/IL12RB2
GAVIN_FOXP3_TARGETS_CLUSTER_P6	GAVIN_FOXP3_TARGETS_CLUSTER_P6	88	0.560314371512841	1.83526327672689	4.87390367210864e-07	4.75904097410353e-06	2.61531851977491e-06	8627	tags=64%, list=28%, signal=46%	MYO1F/IRF8/IL12RB1/CCR2/PDCD1LG2/TNFRSF9/EBI3/CST7/ICAM1/KSR1/ABHD4/SLC25A53/NCAPG/IGF2BP3/RRM2/FIGNL1/IFI44/NUSAP1/BUB1/ACOT7/CENPK/PLK1/ASPM/GZMB/CLSPN/RASGRP2/AURKB/HMMR/CCNA2/DCTD/BUB1B/CENPE/AURKA/ATF6/BIRC5/CENPF/UNC119/CEP55/TPX2/RAD54L/MCM10/TGFBR2/CDC20/CCNB1/CDCA5/VARS2/TK1/TYMS/ABCB1/KIF2C/KIF20A/NUF2/CDCA3/CDK1/SERPINA3/SPC24
PID_IL8_CXCR2_PATHWAY	PID_IL8_CXCR2_PATHWAY	34	0.698159207174905	2.04297216268631	4.97852532271546e-07	4.85089787270517e-06	2.66579823814447e-06	1854	tags=47%, list=6%, signal=44%	HCK/DOCK2/RAC2/FGR/ARRB2/PIK3CG/PRKCB/PIK3R6/GNG2/CBL/PLCB2/LYN/GNAI2/CXCR2/DNM1/GNA15
WINNEPENNINCKX_MELANOMA_METASTASIS_UP	WINNEPENNINCKX_MELANOMA_METASTASIS_UP	157	0.493179913930928	1.67363812793497	5.17183820391245e-07	5.02860124731361e-06	2.76345466286721e-06	10186	tags=66%, list=33%, signal=44%	GJC1/KNTC1/SUPT7L/PLEKHG2/PLOD2/TAF1A/UHRF1/PRPF38B/SMARCA5/XPO1/HTRA2/NCAPG/RRM2/UBFD1/MSH6/TIMELESS/OGG1/BUB1/CNN3/CLASP1/PRIM2/KPNA2/ATAD2/NCBP1/DLGAP5/ASPM/HSPA4/MCM6/SHCBP1/KIF18B/IMMT/EEPD1/CDC45/TOP2A/CCT4/CDC6/UGGT1/PARPBP/AURKA/CHTOP/RBMX/BIRC5/CENPF/ANLN/NUDCD1/IWS1/DHFR/MELK/CCT7/CEP55/RAD54L/SKA2/KIRREL1/EXO1/RACGAP1/MAP4K4/KIF11/CCNB1/NDC80/CDCA5/CTNNAL1/CENPN/IPO7/NEIL3/MSANTD3/MCM4…
WU_APOPTOSIS_BY_CDKN1A_VIA_TP53	WU_APOPTOSIS_BY_CDKN1A_VIA_TP53	53	0.630146736232181	1.95796106842367	5.63750252991836e-07	5.46980466985116e-06	3.00591684972995e-06	7957	tags=68%, list=26%, signal=50%	P4HA1/KNTC1/CDC25B/BIRC2/TCN2/NCAPG/BUB1/MKI67/ATAD2/MCM3/HNRNPA2B1/NCAPD3/DLGAP5/ASPM/MCM6/WDHD1/TUBB3/AURKB/MCM2/SPDL1/AURKA/ANLN/CEP55/TPX2/EXO1/SERPINI2/UBE2C/RACGAP1/CCNB1/FANCI/MIS18BP1/TUBA1A/MCM4/TYMS/ZNF84/TTK
DEMAGALHAES_AGING_UP	DEMAGALHAES_AGING_UP	52	0.634998324321026	1.97082480624735	5.90999209414668e-07	5.72211655599591e-06	3.14457418682464e-06	3040	tags=44%, list=10%, signal=40%	LAPTM5/MPEG1/FCGR2A/FCGR2B/C4A/C3/C1QC/C1QB/C1QA/SPP1/RASA3/SERPING1/CTSS/HLA-G/GNS/DERL1/TXNIP/DCLK1/GBP2/MSN/GPNMB/IL33/EFEMP1
BIOCARTA_CTLA4_PATHWAY	BIOCARTA_CTLA4_PATHWAY	20	0.79411550996394	2.12014304794973	6.25395798161498e-07	6.02104529202237e-06	3.30884969184278e-06	1653	tags=65%, list=5%, signal=62%	CD86/CD247/CD3E/LCK/CD28/CD3G/HLA-DRA/GRB2/CD3D/ITK/HLA-DRB1/ICOS/CTLA4
REACTOME_SIGNALING_BY_PDGF	REACTOME_SIGNALING_BY_PDGF	58	0.610919619138866	1.90940213576169	6.24593493239841e-07	6.02104529202237e-06	3.30884969184278e-06	3642	tags=48%, list=12%, signal=43%	PDGFRA/SPP1/COL5A2/COL3A1/STAT5A/COL5A1/COL6A3/GRB2/THBS2/PDGFRB/RAPGEF1/STAT1/COL6A1/COL4A1/NCK1/PDGFD/COL6A2/STAT3/CRKL/THBS1/COL4A2/PLCG1/NRAS/COL6A5/SOS1/THBS4/STAT5B/RASA1
SWEET_LUNG_CANCER_KRAS_UP	SWEET_LUNG_CANCER_KRAS_UP	449	0.40584092142367	1.43623082480364	6.25801184950357e-07	6.02104529202237e-06	3.30884969184278e-06	5963	tags=34%, list=20%, signal=28%	ITGB2/LAPTM5/ADCY7/LCP1/MPEG1/ITGA4/FCGR2B/ITGAX/C1QC/TGFBI/HLA-DMB/C1QB/SNX10/MRC1/CCR5/PLA2G7/MMP12/CSF2RB/TYROBP/LRP2/MSR1/SPP1/COL15A1/HLA-DRA/ST6GAL1/TRBC1/SLC34A2/NABP1/MARCO/LILRA5/HDC/LPCAT1/ACSL4/CTSK/CTSS/RNASE2/RNF149/ENTPD1/CYBA/CHI3L1/PTGS1/CTSA/HLA-DQB1/BCL2A1/PRNP/LAP3/HLA-DMA/CD74/IGHV1-46/IGFBP3/GNS/IGHV1-18/IL4R/HEXA/FPR2/ALDOC/FAM3C/SLC16A1/POLG/ATP6V1C1/BST1/GRINA/COL18A1/COTL…
MULLIGHAN_NPM1_SIGNATURE_3_UP	MULLIGHAN_NPM1_SIGNATURE_3_UP	317	0.432801778581931	1.51012259694646	6.34315356337415e-07	6.09022197034608e-06	3.34686555448002e-06	8850	tags=44%, list=29%, signal=31%	CD84/ADCY7/CARD9/ITGAX/CPVL/SNX10/TRAF3IP3/COL1A2/VOPP1/RESF1/SRGN/SH3BP2/NFE2/SEL1L3/RNASE2/FADS1/ADAM12/ST3GAL2/SELENOP/PDCD1/CHGB/NCOA3/AAK1/SMARCD3/SLC46A3/TXNIP/TNC/TRIM38/SLCO3A1/GABBR2/GPR137B/IL15/KYNU/CEP135/CNR1/DCK/PDGFD/CELF1/PDS5B/HOXB2/TANK/NIPA2/SMC4/SLC39A1/NFATC1/DPEP2/CENPI/CEP104/HOXB3/ZNF780B/ZMYM5/TMPO/FRY/LEPROT/TGS1/PBX3/WNK1/SP3/FANCA/MAP3K5/DLEU2/SON/SDS/WWP1/XPC/BAX/PTPN…
CHIANG_LIVER_CANCER_SUBCLASS_PROLIFERATION_UP	CHIANG_LIVER_CANCER_SUBCLASS_PROLIFERATION_UP	174	0.480764864090911	1.63657044875022	6.36222115925604e-07	6.09580314821219e-06	3.34993267617845e-06	8216	tags=56%, list=27%, signal=41%	SLAMF8/SLC7A7/PAG1/CHST11/MMP12/MMP9/MMD/PTP4A3/SEL1L3/CYBA/TMEM51/MCUB/ARID3A/CMTM3/WASF1/SLC39A10/LMNB1/SLC16A3/ELF4/PAPLN/BCAT1/PRR11/ELOVL7/WSB1/ZNF532/PKM/PLBD1/NCAPG/SALL4/SMC4/IGF2BP3/LAMB1/RAD51AP1/NUSAP1/MKI67/CENPK/PRKCD/DLGAP5/ASPM/TNFRSF21/HDAC2/SHCBP1/KIF18B/FBXO5/SALL2/SKA1/TOP2A/AURKB/CDC6/CCNA2/MCM2/BUB1B/CENPE/AURKA/CKAP2L/BIRC5/CENPF/ANLN/LHFPL2/NT5DC2/DTL/SLC38A1/CEP55/TPX2/NCE…
WANG_MLL_TARGETS	WANG_MLL_TARGETS	280	0.44531739706639	1.54807707295723	6.4282952944041e-07	6.14630562556433e-06	3.37768618051521e-06	5396	tags=35%, list=18%, signal=29%	PLEK/TGFBI/PTPN22/ENPEP/MMP2/CLMP/HDAC9/RUBCNL/STAT5A/NFATC4/LPXN/ISLR/GLT8D2/CPZ/SFRP2/TMEM119/CYBA/MAF/CHI3L1/DAPP1/SH3TC1/TMEM140/DAB2/GDA/ARHGEF6/THBS2/TMEM51/DPYD/EMILIN1/SELENOP/SMOC2/PARP14/FAM20A/POSTN/COL6A1/ABCA9/DPEP1/FBN2/FAM3C/MAFB/RNF144A/EVA1A/RABGAP1L/SNED1/SPON2/RAB3IL1/DMBX1/PTHLH/SVEP1/JAM2/TOX/C2/MMP14/ARHGDIB/PAX9/LAMA1/KCNJ15/PTGES/RSPO2/FUT11/CACNA1G/IGF2BP3/COL6A2/CD14/MGP…
DUTTA_APOPTOSIS_VIA_NFKB	DUTTA_APOPTOSIS_VIA_NFKB	32	0.705458551911318	2.03902549908809	6.68004651206037e-07	6.37376222177711e-06	3.50268435803821e-06	4628	tags=66%, list=15%, signal=56%	FASLG/TNFRSF10C/FAS/TNF/BCL2A1/TRAF1/CASP8/CYLD/BIRC3/TNFRSF10A/BIRC2/TP53/TNFRSF10B/TRAF2/BAX/TNFRSF21/SOD2/CFLAR/BCL2/CD274/BIRC5
LEE_EARLY_T_LYMPHOCYTE_UP	LEE_EARLY_T_LYMPHOCYTE_UP	108	0.537075946335253	1.78631979239422	6.75116478756513e-07	6.42828299337723e-06	3.53264610546886e-06	8177	tags=60%, list=27%, signal=44%	CPVL/SYK/ADA/SCRN1/CD1E/AEBP1/MPP1/MZB1/CD1A/CEP128/CD1B/GNA15/PRR11/TUBB/UHRF1/NCAPG/RRM2/RAD51AP1/NUSAP1/BUB1/MKI67/ATAD2/DLGAP5/ASPM/TNFRSF21/KIF18B/TOP2A/HMMR/MCM2/BUB1B/CDCA2/AURKA/BIRC5/HMGB3/MIR646HG/MELK/DTL/CEP55/DIAPH3/GFI1/KIF15/UBE2C/MCM10/E2F2/KIF11/KIF14/CCNB1/NDC80/DNTT/KNL1/LDLRAD4/FANCI/FAM72C/NEIL3/MYB/MCM4/PTTG1/TYMS/NSD2/KIF2C/KIF20A/NUF2/TTK/CDCA3/HHIP
LUI_THYROID_CANCER_CLUSTER_4	LUI_THYROID_CANCER_CLUSTER_4	20	0.793086761870468	2.11739647885354	6.83571035832454e-07	6.4953371772592e-06	3.56949555683715e-06	2011	tags=75%, list=7%, signal=70%	HLA-DPA1/HLA-DRA/TRBC2/HLA-DPB1/HLA-DQB1/IGHG1/HLA-DRB1/IGHV3-69-1/CD74/IGHV3-23/IGLC2/IGHA1/FGFR1/IGKC/IGLV2-14
AKL_HTLV1_INFECTION_DN	AKL_HTLV1_INFECTION_DN	68	0.595198045051565	1.89166505389385	6.89732402523406e-07	6.54036973031989e-06	3.59424307858643e-06	3343	tags=43%, list=11%, signal=38%	CD86/CPVL/GPR65/CD96/ENPP2/CD3G/FYN/STAP1/GNLY/ITGB1/ADGRE1/GPR171/CTSA/GZMA/MEF2C/PDE4DIP/TTN/PTPN2/PECAM1/FAM3C/TRAV8-3/ATP8A2/IGKC/CDK19/HTR3A/UBE2J1/FRY/TMEM45A/GZMB
PUJANA_BRCA_CENTERED_NETWORK	PUJANA_BRCA_CENTERED_NETWORK	117	0.524385854166494	1.75300891750734	7.17393056057884e-07	6.78866391936257e-06	3.73069250074719e-06	9518	tags=57%, list=31%, signal=40%	STAT5A/DCP2/RECQL/CHEK2/RB1/RAD21/LMNB1/LBR/NCK1/BRCA2/DNMT1/MCM5/XPO1/SMC4/RAD51AP1/TIMELESS/PPP1CC/SMC1A/DDX39B/TMPO/TCF3/BRCA1/MYBL2/NCAPD2/CNOT3/MCM6/PRKDC/PSIP1/DDX39A/MRE11/TOP2A/KIFC1/SKP2/HMMR/CCNA2/MCM2/NEMP1/AURKA/BLM/DHFR/RAD54L/UNG/TOPBP1/UBE2C/CDC7/BUB3/CDC20/NDC80/FANCI/ABCB7/RFC3/MCM4/POLR2B/CAD/NASP/DNA2/PAICS/MED20/ATM/CDK1/RAD1/EZH2/MAD2L1/ESPL1/RBBP4/AATF/TOP1
DER_IFN_GAMMA_RESPONSE_UP	DER_IFN_GAMMA_RESPONSE_UP	71	0.591743538735964	1.88802978694872	7.2190062910749e-07	6.81729156727998e-06	3.74642474978296e-06	6577	tags=52%, list=22%, signal=41%	C1S/SP110/COL16A1/FAS/IFITM1/IFI30/PLSCR1/ADAR/STAT1/CASP8/TAP1/ICAM1/IFIT2/BST2/PLOD2/EPS15/NMI/HLA-A/GBP1/IFIT3/PML/TEAD4/PSMB9/IFI16/PARP1/NAP1L1/IRF1/IL15RA/TRIM21/IRF9/PRAME/HLA-E/BAK1/BTG1/HLA-C/SF3A1/PSMB8
SMID_BREAST_CANCER_RELAPSE_IN_BONE_DN	SMID_BREAST_CANCER_RELAPSE_IN_BONE_DN	310	0.436392459591833	1.52138288201007	7.44999719106529e-07	7.02101169707157e-06	3.85837861426828e-06	5232	tags=36%, list=17%, signal=30%	MAP4K1/RAC2/RARRES1/APBA2/IGHV4-34/CD22/CP/MMP7/CXCR4/ARL4C/PTP4A3/MARCO/FYN/TDO2/CYBA/HLA-G/BGN/IGHV3-7/QPCT/CD52/ELN/CEP170/HLA-DOB/IGHG1/IGLV3-25/SPIB/IGHV3-23/PDK1/BMP1/NUP62/IL32/SLC16A1/SLC16A3/GALNT14/RUNX3/HLA-DQB2/HAPLN1/KYNU/PDPN/PLOD2/POU2AF1/GPR19/IGHV1-69/IGLC2/IGHV4-61/IGKV4-1/MMP14/IGKV3-20/IGLV2-14/GABRP/S100A9/MCM5/GBP1/IGKV1D-13/IGLV3-19/IGKV2D-28/ADD2/CCL20/IGKV1D-17/IGF2BP3/MS…
BENNETT_SYSTEMIC_LUPUS_ERYTHEMATOSUS	BENNETT_SYSTEMIC_LUPUS_ERYTHEMATOSUS	28	0.720991858568746	2.03414643747487	7.4982056707645e-07	7.05199343146134e-06	3.87540454536768e-06	4264	tags=61%, list=14%, signal=52%	SERPING1/RNASE2/IRF7/PLSCR1/STAT1/FPR2/OAS2/TAP1/XAF1/OASL/IFITM3/MX2/IFIT3/S100A8/LY6E/AGRN/IFI44L
HORIUCHI_WTAP_TARGETS_DN	HORIUCHI_WTAP_TARGETS_DN	306	0.43915268011854	1.53008801935753	7.70542293221527e-07	7.21736050208921e-06	3.96628158650421e-06	9292	tags=51%, list=30%, signal=36%	TRBC2/TPP1/CXCR4/TRBC1/CSK/CNN2/ST8SIA4/RASSF2/DEPP1/ATP8B2/ARSB/CHRNA1/PECAM1/LMNB1/CDC25B/SLC5A3/C21orf91/LBR/PGF/PALD1/AKR1B1/PRR11/TOR3A/UHRF1/LEPROTL1/USP38/STON1/PGK1/NCAPG/LRRC8C/FUT11/USP28/UHMK1/GMFB/SULT1B1/SYT1/RRM2/KPNB1/MGP/RAD51AP1/FSD1/NUSAP1/BUB1/DDX39B/TMPO/MKI67/CKAP2/MBNL1/FANCD2/PLK1/MYBL2/DLGAP5/ASPM/NCAPD2/RPRD2/POLD1/PEG10/NAP1L1/KIF18B/FBXO32/PBRM1/RGS4/WDFY1/TOP2A/TMEM97/…
KIM_WT1_TARGETS_DN	KIM_WT1_TARGETS_DN	459	0.406489658085197	1.43979278384033	7.70542293221527e-07	7.21736050208921e-06	3.96628158650421e-06	9939	tags=51%, list=33%, signal=35%	LUM/ITGA4/SPN/FZD2/COL1A1/ARL4C/MARCO/TRAM2/ITGB1/TNFAIP8/APAF1/IRS1/CKLF/RAD21/ITGBL1/PDE4DIP/YEATS2/ZMYND8/VPS13C/NFATC3/SLC5A3/SHMT2/HAPLN1/STK17B/PRR16/PLOD2/ATP6AP2/SLC38A6/HSD17B11/SLF2/ACYP1/CDKN1B/TIA1/PCNX4/NRP1/APPBP2/FXR1/ESM1/ATP10D/PGGHG/FAM111A/WSB1/GTF2I/SEC24D/PIKFYVE/PLAGL1/CCNG2/NCAPG/PHF3/IGF2BP3/MOCS1/IRF2/LAMB1/CRKL/RAD51AP1/CENPI/ACTR2/GJA1/GRK5/NUSAP1/APOE/BUB1/TMPO/MYBL1/P…
CROONQUIST_NRAS_SIGNALING_UP	CROONQUIST_NRAS_SIGNALING_UP	40	0.674831220343785	2.02278684571606	7.82613604390762e-07	7.31552838738438e-06	4.02022949110445e-06	3875	tags=65%, list=13%, signal=57%	CYBB/CD86/CCR2/MSR1/CD48/NCF1C/LY86/RNASE6/IGHM/CX3CR1/XPNPEP2/ST8SIA4/NCF2/ELF4/GCNT1/CCL5/GPNMB/LGALS1/NRAS/FCER2/CCL4/PLPP1/CEACAM6/MALT1/TBC1D9/SV2B
VECCHI_GASTRIC_CANCER_EARLY_UP	VECCHI_GASTRIC_CANCER_EARLY_UP	421	0.417451517563289	1.47394200870006	8.30141664983733e-07	7.72838363817852e-06	4.24711301433186e-06	9466	tags=50%, list=31%, signal=35%	RARRES1/KIF26B/SPP1/MMP7/MUC3A/ACAA2/STAMBPL1/CHI3L1/IFITM1/BID/ATP10B/IFITM2/SLC39A10/SHKBP1/CDC25B/DUXAP8/LCN2/IFITM3/PRR11/UHRF1/RASGEF1A/MCM5/ASS1/NCAPG/ZNF792/GAD1/EPHA1-AS1/PDP1/SMC4/MMP3/CDK6/LIF/CTSB/RRM2/FIGNL1/RAD51AP1/CDH3/SNX5/NUSAP1/SPIDR/BUB1/RUNX1/MKI67/CKAP2/ANKRD10/ATAD2/ARPC4/CENPK/BRCA1/FANCD2/KDM1B/DLEU2/SAMD5/MYBL2/BOK/DLGAP5/ASPM/COL7A1/ANP32E/NOP56/KIF18B/FBXO32/ESCO2/EML4/…
LIU_PROSTATE_CANCER_DN	LIU_PROSTATE_CANCER_DN	474	0.402359111808365	1.42662116280432	8.30141664983733e-07	7.72838363817852e-06	4.24711301433186e-06	7395	tags=40%, list=24%, signal=31%	CHN1/C1S/SPON1/C1R/COL1A2/KCNJ8/CLMP/CASP1/FYN/SLFN5/COL16A1/ACAA2/JAZF1/SCRN1/ROBO1/COL5A1/FBLN5/FADS1/CCND2/CD248/EFEMP2/DDR2/NEFH/TMEM100/FCHSD2/AEBP1/LSAMP/RARRES2/TGFB3/FBN1/VSTM4/MR1/GJC1/NID1/COL27A1/SERPINF1/TPST1/STOM/PTGER2/SLC18A2/AOC1/COL6A1/SPARC/PLAU/IGF2/HEPH/SLCO3A1/PLEKHA2/COL4A1/RBMS1/TBC1D1/PTGDS/LPAR1/SCUBE2/CRISPLD2/MET/ENO2/NBL1/KSR1/ARL10/GBP2/PGF/DSE/SCPEP1/GAS6/ADAM33/PDG…
PID_CASPASE_PATHWAY	PID_CASPASE_PATHWAY	51	0.625036239495935	1.93585776533676	8.42472459260197e-07	7.8273350305811e-06	4.30149149321368e-06	6512	tags=59%, list=21%, signal=46%	PRF1/CASP1/TNF/CASP10/APAF1/BID/LMNB1/CASP8/VIM/BIRC3/LIMK1/TNFRSF1A/BIRC2/ARHGDIB/APP/PARP1/TRAF2/GZMB/BAX/DFFA/RIPK1/BCL2/TRADD/CASP3/DFFB/CASP4/GSN/MADD/XIAP/TFAP2A
TOYOTA_TARGETS_OF_MIR34B_AND_MIR34C	TOYOTA_TARGETS_OF_MIR34B_AND_MIR34C	434	0.414862135540479	1.46664401258599	8.64198466274926e-07	8.01300150483545e-06	4.40352401851888e-06	11246	tags=59%, list=37%, signal=38%	VOPP1/NUP210/PDE7A/LPCAT1/FLOT1/LYPD6/CHST12/MED22/GRK3/CNPY3/LMNB1/ZMYND8/MET/GNPDA1/HMGN4/SLC35B4/DMBX1/NAV1/ZNF254/GPR19/M6PR/TUBB/TBC1D5/RAB31/DCLRE1C/GTF2I/SYNE2/CMTM1/COLGALT1/LRRC8C/LUC7L/SLC25A19/DIPK2A/DLST/RRM2/BFAR/MFSD13A/KPNB1/C18orf54/TNPO3/FIGNL1/NEDD1/NUSAP1/DDX39B/MKI67/MBOAT2/MCM3/PHTF2/RAD51D/FANCD2/ZNF488/PLK1/BORA/MYBL2/MPHOSPH9/DHX9/ZNF623/RAPGEF6/ZNF141/FUS/LY6E/MANEA/TNFRS…
MARTINEZ_RESPONSE_TO_TRABECTEDIN_DN	MARTINEZ_RESPONSE_TO_TRABECTEDIN_DN	265	0.451899172003704	1.56518002137532	8.82192064260125e-07	8.16338290449158e-06	4.48616572336876e-06	11072	tags=55%, list=36%, signal=36%	CDH11/TP53INP1/FYN/MICAL2/HERC4/NLRC4/TIAM2/ZNF281/ARHGEF2/FKBP15/CRLF3/ZMYND8/STK17B/VPS35L/LBR/BIRC2/DCK/FADD/SIRPA/VCAN/EPS15/NMI/STK17A/SMARCA5/LRRC8C/PHF6/HSPA1L/FRYL/OSBPL9/MFAP1/EMSY/PPP1CC/PPP2R5E/EPS8/BUB1/PAMR1/TMPO/PRIM2/TBL1XR1/TBK1/MCM3/USP22/GDI2/PLK1/SON/RSPRY1/SYNE1/HDAC2/EML4/TSPAN14/RIPK1/BIRC6/RBM17/CLCN7/CFLAR/TOP2A/CCT4/MAP3K7/DNAAF2/LRRC42/PLAG1/CCNA2/RCC1/AURKA/MAPK14/HSPA8…
HOLLERN_SOLID_NODULAR_BREAST_TUMOR_DN	HOLLERN_SOLID_NODULAR_BREAST_TUMOR_DN	29	0.713018888778205	2.0269286530193	9.35202880801298e-07	8.61923456674383e-06	4.73667781205341e-06	4112	tags=59%, list=13%, signal=51%	ANKRD44/ENPP2/TSPAN11/IFITM1/NID1/TPST1/SPARC/ICAM1/PDPN/TWIST1/LRRC8C/IL1R2/GJA1/IGFBP4/VASH2/RALGPS2/GLI3
BIOCARTA_BCR_PATHWAY	BIOCARTA_BCR_PATHWAY	33	0.693402392124202	2.01546341501774	9.34192942485098e-07	8.61923456674383e-06	4.73667781205341e-06	5481	tags=64%, list=18%, signal=52%	BTK/PRKCB/SYK/NFATC4/CD79B/GRB2/VAV1/LYN/CALM3/NFATC3/MAP2K1/CD79A/NFATC1/ELK1/PLCG1/PRKCA/SOS1/SHC1/MAPK14/PPP3CC/NFATC2
PID_UPA_UPAR_PATHWAY	PID_UPA_UPAR_PATHWAY	41	0.661334493134218	1.99068713124853	9.50656949503238e-07	8.74414262153079e-06	4.80532070685742e-06	2334	tags=41%, list=8%, signal=38%	ITGB2/FPR3/ITGAM/MMP12/MMP9/FPR1/CTSG/ITGB1/PDGFRB/FPR2/LRP1/PLAU/HGF/PDGFD/FN1/TGFB1/MMP3
REACTOME_MOLECULES_ASSOCIATED_WITH_ELASTIC_FIBRES	REACTOME_MOLECULES_ASSOCIATED_WITH_ELASTIC_FIBRES	37	0.677714671381333	2.00859689792774	9.62870957419768e-07	8.83880944745212e-06	4.857344613436e-06	3237	tags=51%, list=11%, signal=46%	FBLN5/ITGB1/EFEMP2/LTBP2/EMILIN1/ELN/TGFB3/FBN1/FBLN1/FBN2/EMILIN2/MFAP3/FN1/ITGA8/FBLN2/TGFB1/MFAP1/EFEMP1/ITGB6
RADMACHER_AML_PROGNOSIS	RADMACHER_AML_PROGNOSIS	78	0.573549813376216	1.85227481596146	9.70112001222412e-07	8.8875400271352e-06	4.88412437604322e-06	6685	tags=54%, list=22%, signal=42%	TBXAS1/SLC7A7/TGM2/SKAP2/PXDN/COL1A1/CD3D/ADGRE1/FLT3/DENND4B/TCF4/TSPAN32/NBL1/LCN2/SFTPB/FGFR1/HOXB2/VASN/ADGRB2/CNN3/PLCG1/PBX3/IFI27/IL6ST/GUCY1A1/CHURC1/EML4/AGRN/ENDOD1/SMG1/PIK3R4/HOXA10/GYPC/LDAH/PMEPA1/HOXB5/FHL2/BAHCC1/S1PR1/MSI2/WDR82/CTNNAL1
CHIANG_LIVER_CANCER_SUBCLASS_INTERFERON_UP	CHIANG_LIVER_CANCER_SUBCLASS_INTERFERON_UP	24	0.752156519863993	2.06910030409924	1.00258804261991e-06	9.16680399206558e-06	5.03759315753985e-06	1936	tags=58%, list=6%, signal=55%	FCGR2B/FCGR3A/MS4A4A/GPR65/KMO/ALOX5AP/EVI2A/ACSL4/TDO2/KLRB1/CALCRL/STAT1/MOXD1/NNMT
HUANG_DASATINIB_RESISTANCE_DN	HUANG_DASATINIB_RESISTANCE_DN	67	-0.44349	-2.28282	1.00616468211348e-06	9.18125272428547e-06	5.0455334205398e-06	1874	tags=33%, list=6%, signal=31%	SORBS2/DNPH1/EPB41L5/CHPT1/IRX5/CLDN3/CYB561/SLC1A2/TOB1/MAPT/HID1/SLC35A1/GPD1L/ICA1/TPD52/TFF1/PDCD4/TBC1D30/ABCA3/PLCB4/CHRM1/CREB3L4
WANG_CISPLATIN_RESPONSE_AND_XPC_DN	WANG_CISPLATIN_RESPONSE_AND_XPC_DN	217	0.464910038902476	1.60358629933898	1.03635706805007e-06	9.43803199200452e-06	5.18664579549396e-06	6762	tags=41%, list=22%, signal=33%	RAC2/PDGFRA/FZD2/SERPING1/CYBA/ADD3/PTGS1/CD248/KIAA0930/FLI1/ARHGEF2/CSF1/BTN3A1/STOM/UBE2D1/STAT1/CNPY3/ITGA11/ATG16L2/MMP19/IL1R1/SLC12A4/PARP4/ATP6V1C1/HMGN4/IFNGR1/TWF2/MLLT11/NRP1/MYO1B/HLX/EFR3A/TNFAIP6/SESN1/CELF1/CYBRD1/DELE1/TANK/CCNG2/SUSD6/CSNK1G3/ZNF317/SYNJ1/ZFX/CSRNP2/RUNX1/NUAK1/TMEM115/TNFRSF10B/IFNGR2/SP100/ELF1/CDA/KRBOX4/MAP2K5/HIF1A/SEPHS2/MKRN1/PAIP1/INPP5E/G0S2/CDC40/CDIPT/…
DAUER_STAT3_TARGETS_DN	DAUER_STAT3_TARGETS_DN	44	0.647334398243012	1.96057542903084	1.04229488017394e-06	9.47334813027662e-06	5.20605368691001e-06	6029	tags=59%, list=20%, signal=47%	SP110/TRANK1/TRIM22/HSPA6/IFITM1/ST8SIA4/LAP3/DDX60/STAT1/OAS2/SAMD9/OAS3/OASL/TRIM14/IFIT3/IFI44/LAMP3/IFI27/HERC6/TLR3/PARP12/TMEM97/TRIM5/USP18/IFIT1/IFIH1
GOTZMANN_EPITHELIAL_TO_MESENCHYMAL_TRANSITION_UP	GOTZMANN_EPITHELIAL_TO_MESENCHYMAL_TRANSITION_UP	66	0.598277836815905	1.89687569993913	1.05292106652223e-06	9.5510532247253e-06	5.24875631832216e-06	4753	tags=48%, list=16%, signal=41%	COL1A1/COL5A2/COL3A1/ITGB1/GATA2/TGFB3/TPP2/CSF1/IL4R/TNC/COL4A1/COL18A1/TRAF3/DCK/NCAM1/CCL7/FN1/SMAD1/FBLN2/NR2F1/CCL2/COL4A2/MKI67/MCM3/BRCA1/RBL1/IGFBP7/CDH2/KIFC1/MPDZ/TEAD2/SMARCD1
SIG_PIP3_SIGNALING_IN_B_LYMPHOCYTES	SIG_PIP3_SIGNALING_IN_B_LYMPHOCYTES	36	0.678530020011126	2.00540534472863	1.05570060210544e-06	9.55741549032072e-06	5.25225268473926e-06	1515	tags=36%, list=5%, signal=34%	PTPRC/BTK/PIK3R5/PREX1/PLCG2/SYK/CD19/DAPP1/VAV1/LYN/FLOT1/RPS6KA1/TEC
HOSHIDA_LIVER_CANCER_LATE_RECURRENCE_UP	HOSHIDA_LIVER_CANCER_LATE_RECURRENCE_UP	61	0.601009472687463	1.89338301236281	1.06951193813217e-06	9.66342908343782e-06	5.31051217755215e-06	3912	tags=46%, list=13%, signal=40%	AOAH/LUM/POU2F2/CPXM1/CD48/FGL2/RASGRP1/CTSK/CD3D/NKG7/TCF4/CD74/ITGBL1/STAT1/UBD/AKAP13/CAP1/SLF2/GABRE/MMP14/SLC8A1/LAMB1/ACTR2/RNF216/PSMB9/SNAI2/HDAC2/KMT2A
GUTIERREZ_CHRONIC_LYMPHOCYTIC_LEUKEMIA_DN	GUTIERREZ_CHRONIC_LYMPHOCYTIC_LEUKEMIA_DN	54	0.61454733424766	1.9161093328716	1.07172395868674e-06	9.66442840392215e-06	5.31106135151053e-06	5030	tags=59%, list=16%, signal=50%	SPOCK2/PTPN22/LCK/CCR7/TRAC/APOBEC3G/RUBCNL/PTPRO/FCMR/VASH1/ABCA6/CDK14/CCDC88A/LEF1/TTN/GBP2/VAMP1/PDGFD/PGGHG/ROR1/DPEP2/FRY/PBX3/FCER2/MAP3K5/SYT17/ATXN1/HIVEP2/ABR/FMOD/ZFP64/INPP5F
GOZGIT_ESR1_TARGETS_UP	GOZGIT_ESR1_TARGETS_UP	143	0.500620828150876	1.69271454430415	1.12538067916076e-06	1.01284261124469e-05	5.56605007861777e-06	5780	tags=43%, list=19%, signal=35%	ALOX5/DOCK10/CLMP/CSF3R/CLSTN3/FYN/MICAL2/PLCL2/ME2/ECM1/ACAA2/GATA2/TNFAIP8/HERC4/CEP170/MEGF6/VSIR/IGFBP3/ANPEP/PTPN2/PECAM1/SLC39A10/COL12A1/NAGA/ZNF831/CRISPLD2/RNF144A/TCIRG1/BLNK/PTGER4/GRAMD2A/PIM1/LAMC1/DPEP2/IGF2BP3/LAMB1/FSD1/ACSF2/THSD7A/FRY/ITSN1/CDC42EP3/ADAMTSL4/STS/VGLL1/NR1H3/PEG10/SLC18B1/ACSL5/ABCG1/BMP2K/SORCS2/SKP2/TH/CACNA1D/GLDC/PARVA/SMPDL3A/FHL2/ANXA8/PALM
BIOCARTA_TH1TH2_PATHWAY	BIOCARTA_TH1TH2_PATHWAY	21	0.776235207205698	2.09665884828727	1.19038028265868e-06	1.0692497890522e-05	5.87603424889699e-06	3198	tags=67%, list=10%, signal=60%	CD86/IL2RA/IL12RB1/CD28/HLA-DRA/CD40LG/HLA-DRB1/IL18R1/IL4R/IFNGR1/IL12B/IL12RB2/IFNGR2/HLA-DRB5
WESTON_VEGFA_TARGETS_6HR	WESTON_VEGFA_TARGETS_6HR	53	0.620995525939816	1.92952687611389	1.20444121052152e-06	1.07977097995877e-05	5.93385317833625e-06	4184	tags=49%, list=14%, signal=42%	MMP2/C1S/COL1A2/THY1/FAP/COL5A1/COL6A3/BGN/ELN/ROR2/IGFBP3/POSTN/COL6A1/NID2/CFHR1/CCL7/VCAN/NNMT/OXTR/MGP/CCL2/SP3/MEST/GJA4/ESR1/ISL1
REACTOME_SIGNALING_BY_ERYTHROPOIETIN	REACTOME_SIGNALING_BY_ERYTHROPOIETIN	25	0.744077668412942	2.05904802733787	1.23978401892075e-06	1.1092931328826e-05	6.09609139756037e-06	3613	tags=64%, list=12%, signal=56%	PIK3R5/PIK3CD/PLCG2/PIK3CG/STAT5A/GRB2/VAV1/LYN/RAPGEF1/JAK2/CRKL/PLCG1/NRAS/SOS1/SHC1/STAT5B
GRAHAM_NORMAL_QUIESCENT_VS_NORMAL_DIVIDING_UP	GRAHAM_NORMAL_QUIESCENT_VS_NORMAL_DIVIDING_UP	57	0.612526531236318	1.9102488037447	1.2579709728201e-06	1.12338029203876e-05	6.17350701224539e-06	5060	tags=47%, list=17%, signal=40%	ALOX5/PTPRC/GLIPR1/EVI2A/VNN1/CYTIP/STAT4/EBI3/IL18R1/KYNU/GBP2/FXR1/HLX/TNFSF4/CXCL13/FNBP1/CXCL6/CCL19/TPBG/IL1B/NFAT5/OPTN/GUCY1A1/SOD2/DDX17/CXCL10/CXCL11
REACTOME_INTERLEUKIN_2_SIGNALING	REACTOME_INTERLEUKIN_2_SIGNALING	12	0.872490424434541	2.05977379656391	1.31525311841858e-06	1.17225757589284e-05	6.44211084725216e-06	630	tags=75%, list=2%, signal=73%	JAK3/IL2RA/IL2RG/LCK/PTK2B/SYK/IL2RB/STAT5A/JAK1
PID_EPO_PATHWAY	PID_EPO_PATHWAY	33	0.689409338345482	2.00385708960465	1.32265838685957e-06	1.17657754761453e-05	6.46585113885741e-06	4973	tags=64%, list=16%, signal=53%	BTK/PTPN6/PLCG2/STAT5A/GRB2/SH2B3/CBL/LYN/RAPGEF1/TRPC6/JAK2/STAT1/TEC/CRKL/PLCG1/SOS1/SHC1/STAT5B/BCL2/MAPK14/PIK3R1
ENK_UV_RESPONSE_KERATINOCYTE_DN	ENK_UV_RESPONSE_KERATINOCYTE_DN	473	0.403279517639489	1.42992117818777	1.32623270419688e-06	1.17747957656398e-05	6.47080821535603e-06	8508	tags=44%, list=28%, signal=32%	ADCY7/RGS19/MICB/COL16A1/ME2/CCND2/IRS1/CBX1/CDK14/RB1/ACTR3/NCOA3/PLSCR1/MYO5A/ADCY3/WASF1/ZMYND8/TNC/SLC16A1/TRIM38/SEC23A/BIRC3/ANP32A/LBR/PTHLH/TNFRSF1A/ACYP1/CDKN1B/DNMT1/KAT6A/BIRC2/ELP1/PTPN1/RGS2/EPS15/NMI/HNRNPA0/UBE4A/ELOVL5/XPO1/CCNG2/KDM5A/KIFAP3/GMFB/IGF2BP3/ACTR2/IFI44/PPP2R5E/SMC1A/PFKM/CNN3/SORL1/TOR1A/LAMP3/IL10RB/ITSN1/MBNL1/G3BP1/WNK1/PARP1/EFEMP1/MAP3K5/TP53BP1/BNIP3L/FEZ1/IFN…
REACTOME_CLATHRIN_MEDIATED_ENDOCYTOSIS	REACTOME_CLATHRIN_MEDIATED_ENDOCYTOSIS	142	0.501650176360448	1.69669436925985	1.36591580044415e-06	1.21037509946872e-05	6.65158470107781e-06	5457	tags=39%, list=18%, signal=33%	CD4/FCHO1/ARRB2/LRP2/IL7R/SYT11/CD3G/DAB2/GRB2/CD3D/NECAP2/ACTR3/CBL/ACTB/AAK1/GRK3/SH3KBP1/ARPC5/BIN1/DNM1/M6PR/EPS15/AMPH/AP2B1/STON1/FNBP1/SYT1/SNX18/SYNJ1/ACTR2/AP2A1/TOR1A/ARPC4/ITSN1/DNM2/TFRC/TACR1/EPN1/ACTG1/ITSN2/TOR1B/CFTR/TGOLN2/CLTC/AP2A2/UBQLN2/PACSIN1/GRK2/HSPA8/COPS2/IGF2R/WNT5A/VAMP3/COPS7B/SNAP91/AP2M1
PID_INTEGRIN3_PATHWAY	PID_INTEGRIN3_PATHWAY	42	0.658075290260754	1.99064537784466	1.39890298935835e-06	1.2372220861652e-05	6.79912161427004e-06	2573	tags=43%, list=8%, signal=39%	TGFBI/COL1A2/SPP1/THY1/COL1A1/EDIL3/FBN1/KDR/PDGFRB/PECAM1/PLAU/TNC/COL4A1/FN1/LAMC1/LAMA4/LAMB1/THBS1
ROESSLER_LIVER_CANCER_METASTASIS_UP	ROESSLER_LIVER_CANCER_METASTASIS_UP	105	0.533372681606021	1.76888948722196	1.42604111838013e-06	1.25880289893095e-05	6.91771840636569e-06	5779	tags=42%, list=19%, signal=34%	CD37/CD247/MMP9/SPP1/CSF3R/FZD2/IL2RB/CHGB/ENO3/RFTN1/PDK1/MYD88/LIMK1/ENO2/CCR3/MATK/MDFI/GABRE/ADD2/IRF2/CYTH3/VPS41/PRR3/SPOCK3/NCAPD3/LY6E/ATF2/SERPINB6/FUT8/CLCN7/ZNF646/TGOLN2/HMMR/KCNQ1/CENPE/BASP1/NEMP1/RPA2/ADGRL1/VAMP3/GTF2H4/RAB28/RAB8A/UNC119B
JOHNSTONE_PARVB_TARGETS_2_UP	JOHNSTONE_PARVB_TARGETS_2_UP	137	0.498795034291281	1.68588979072353	1.43320272406578e-06	1.26270102068554e-05	6.93914043251048e-06	5014	tags=42%, list=16%, signal=35%	HLA-DPA1/TPP1/CXCR4/HEG1/SEL1L3/ECM1/PPP1R9B/IFITM1/ACTB/PKN1/VSIR/GNAI2/HLA-DRB1/CD74/CALM3/DDX60/FXYD5/ASXL2/IFIT2/TFE3/GRINA/COTL1/OASL/AKR1B1/ZNFX1/HLA-A/CMTM6/PKM/TGFB1/IFIT3/GALC/UBE2L6/CALR/EMB/TP53/NECTIN2/IGFBP4/IFI27/SBNO2/HLA-B/TLN1/ACTG1/LY6E/GRAMD1B/SLC4A2/AKR1C1/GPR137/FKBP1A/RAB29/RAB11B/APLP2/ZYX/BASP1/USP11/CCRL2/TNIK/PLAAT4
OKUMURA_INFLAMMATORY_RESPONSE_LPS	OKUMURA_INFLAMMATORY_RESPONSE_LPS	172	0.482786165116646	1.6433381662974	1.48469443276362e-06	1.3055659075105e-05	7.17470329690139e-06	6940	tags=45%, list=23%, signal=35%	FCGR2A/RGL1/CCR7/DOCK10/IL27RA/ORAI2/RASGRP1/STAT5A/TLR1/NCOA3/TNFRSF8/JAK2/CCL8/IL18RAP/BIRC3/TNIP1/APOL2/TRAF3/DSE/PTGER4/CEP135/RUNX2/TNFSF4/SGPL1/PDXK/RAB31/CCL5/GSAP/HAMP/NCKIPSD/BCL2L11/THBS1/SH3BP5/RUNX1/SCD5/MSL3/PPIF/TCF20/PLPP3/HEATR3/LINC01482/NFAT5/VDR/OPTN/RAPGEF6/NAP1L1/SCN9A/RELB/TNIP2/SOX17/IL1RL1/FKBP1A/MTF2/PDZD2/ZNF140/POLH/MED15/REL/AKT3/ADAP1/ATF5/TNS3/MTM1/MSH4/PEX12/THOC1/S…
HOFFMANN_PRE_BI_TO_LARGE_PRE_BII_LYMPHOCYTE_DN	HOFFMANN_PRE_BI_TO_LARGE_PRE_BII_LYMPHOCYTE_DN	68	0.587345659745346	1.86670851548284	1.50989223349833e-06	1.32518976753031e-05	7.28254570636701e-06	4923	tags=41%, list=16%, signal=35%	PTPN22/CSF2RB/THY1/ADA/GIMAP4/STAT4/LTB/SEMA7A/ADGRG3/HEXA/BIN1/IFIT2/RUNX2/TNFAIP6/FRMD6/TCN2/CCL5/EMB/SOCS2/GBP3/WLS/NDRG1/ZYX/BCL2/TRIM21/EFNB3/ITM2C/LRFN4
SHEPARD_BMYB_MORPHOLINO_DN	SHEPARD_BMYB_MORPHOLINO_DN	197	0.468150161426449	1.60745095558406	1.51598420524952e-06	1.32800216379858e-05	7.29800115649945e-06	6288	tags=42%, list=21%, signal=34%	C3/CPVL/PTPN22/COL1A2/PRKCB/CFB/SLC2A5/COL1A1/SULF1/STRA6/AEBP1/TACC3/INPP4A/TTN/SLC25A24/NR2E1/PFKFB4/TXNIP/NOTCH2/COTL1/EPDR1/DNMT1/DCK/HLX/EOMES/PRR11/RGS2/UHRF1/GPSM1/TCN2/NSD1/MCM5/CCNG2/NR2F1/GALC/ACSF2/APOE/SARDH/MKI67/CKAP2/MCM3/F7/HNRNPA2B1/DLGAP5/ASPM/ARID5B/FBXO5/RGS4/SLC4A2/PCDH18/PTPRN/PPP1R3G/MTHFD1L/AURKB/UCP2/CDC6/MCM2/CDCA2/PARPBP/DDX17/BIRC5/ANLN/IQGAP3/SOX11/NDE1/DHFR/PYGL/TGM1…
COLINA_TARGETS_OF_4EBP1_AND_4EBP2	COLINA_TARGETS_OF_4EBP1_AND_4EBP2	343	0.425625529186645	1.49208427931449	1.53158220684321e-06	1.33911531735208e-05	7.35907320118181e-06	7035	tags=41%, list=23%, signal=32%	C4A/C3/CR1/CDH11/C1S/C1R/TGM2/RFX5/SKAP2/CELF2/ADA/CP/TPP1/FGF7/ZBP1/ISLR/LTBP2/FMNL3/IL13RA1/PLSCR1/TACC3/BID/VCAM1/ENO3/POSTN/STAT1/RECK/CPT1C/SLC16A3/SLCO3A1/CDC25B/TCIRG1/IFIT2/ENO2/BICC1/IFNGR1/BST2/PDPN/PLOD2/SVEP1/GBP2/OSBPL3/LCN2/TUT4/BCAT1/CAMK1/IFITM3/IFI27L2/ATP10D/SESN1/NNMT/TOR3A/SESN3/CCL5/HOXB2/XPO1/TOR1AIP1/RSPO2/CXCL6/MMP3/NR2F1/EXOC2/CD14/SSPN/THBS1/GRK5/IFI44/NUSAP1/EMB/PSMB9/G…
RODRIGUES_DCC_TARGETS_DN	RODRIGUES_DCC_TARGETS_DN	117	0.51825905465951	1.73252717856228	1.54547760992949e-06	1.34870047970887e-05	7.41174821020814e-06	6635	tags=50%, list=22%, signal=39%	CLSTN3/PTP4A3/RASGRP1/FYN/CARD8/CCND2/RAB8B/GNG2/SELENOP/HERC4/IFITM1/AAK1/MMP11/BICD1/VWA5A/NRP1/RUNX2/CMTM6/PIM1/TANK/CCNG2/MBP/GPC4/NR2F1/CREBL2/EPS8/PSMB9/CDC42EP3/AHR/ZNF277/UBR1/TBX3/LGR5/ATF2/NR5A2/UTRN/MYLIP/KDM5B/GLRX/TGFB2/PTPRG/GGCX/ELK3/SSH1/KLF7/GSN/DZIP3/BACE1/ARHGDIA/GADD45A/ZFYVE16/IQGAP2/BTG1/BCL6/SIN3B/NNT/LITAF/MECP2
KEGG_LYSOSOME	KEGG_LYSOSOME	120	0.520392145355382	1.74193885312899	1.58001306709604e-06	1.37622729082854e-05	7.56302108073684e-06	5681	tags=45%, list=19%, signal=37%	LAPTM5/TPP1/CTSG/CTSK/CTSS/LGMN/CTSW/AP4B1/SLC11A1/ABCA2/CTSA/AP1S2/GNS/ACP5/HEXA/ARSB/NAGA/TCIRG1/M6PR/LIPA/PLA2G15/AP1M1/CTNS/MANBA/CTSB/MAN2B1/GALC/IDS/AP3M2/GM2A/AP1S3/LAMP3/CTSO/MCOLN1/GLB1/PSAP/GGA3/CTSC/ENTPD4/PPT2/PPT1/CLTC/ARSA/IGF2R/ATP6V1H/AP4E1/GALNS/CTSV/NAGPA/ATP6V0D2/CTSL/AP1B1/AP4S1/AP3B1
BENPORATH_NOS_TARGETS	BENPORATH_NOS_TARGETS	175	0.477518090420541	1.62608698537543	1.58767790795614e-06	1.3802893570303e-05	7.58534405930294e-06	9702	tags=56%, list=32%, signal=38%	RESF1/ENPP2/SULF1/OLFML3/TRIM22/SFRP2/ADD3/THBS2/CDK14/FBXW11/KDR/RASGRF2/KLHL5/PTPN2/TNC/COL12A1/LRRN1/MSC/ZEB2/SMIM3/KAT6A/DPPA4/EOMES/SLC44A1/PRR11/FGFR1/ROR1/HMG20A/PIPOX/LAMA4/STAT3/CDK17/GJA1/CSRNP2/TBL1XR1/ATAD2/TCF20/IFI16/JARID2/PLPP1/FEZ1/EXOSC9/FUS/LEFTY2/TDGF1/SMARCAD1/TOP2A/NAXD/BUB1B/OGA/REST/TMEM170A/UBR5/SRSF4/LRFN3/DPYSL3/MTM1/SPRED1/SKA2/RBM22/KIF15/CDC7/RIC8B/MED12/BUB3/DPYSL2/…
BIOCARTA_CSK_PATHWAY	BIOCARTA_CSK_PATHWAY	20	0.782533409900477	2.08922096089551	1.62723130673225e-06	1.4120069395588e-05	7.75964720449681e-06	908	tags=55%, list=3%, signal=53%	CD4/PTPRC/CD247/ZAP70/CD3E/LCK/CD3G/HLA-DRA/CSK/CD3D/HLA-DRB1
SA_B_CELL_RECEPTOR_COMPLEXES	SA_B_CELL_RECEPTOR_COMPLEXES	24	0.744429199986834	2.04784329244615	1.67096390580646e-06	1.44722467096119e-05	7.95318532627874e-06	3744	tags=54%, list=12%, signal=48%	SYK/GRB2/VAV1/LYN/RPS6KA1/PAPPA/BLNK/MAP2K1/VAV3/ELK1/SOS1/SHC1/ATF2
ZHU_CMV_ALL_DN	ZHU_CMV_ALL_DN	117	0.517112818981724	1.7286953410923	1.7008872233665e-06	1.47037224441025e-05	8.08039221073006e-06	4464	tags=42%, list=15%, signal=36%	PDGFRA/CDH11/CHN1/C1R/COL1A2/COL1A1/TRAM2/FKBP10/COL5A2/FGF7/COL3A1/CNN2/THBS2/DDR2/IGFBP3/POSTN/ANPEP/ADRA2A/FBLN1/LOX/IGF2/RBMS1/CDC25B/CFHR1/ANP32A/TNFRSF1A/MATK/VCAN/TPM4/MN1/NR3C1/LAMA4/COL6A2/THBS1/APOE/RUNX1/ITSN1/F7/AHR/EFEMP1/TP53BP1/IL6ST/XPC/ACTG1/SERPINB6/AKR1C1/HIVEP2/BCL2/MAPK14
FUJII_YBX1_TARGETS_UP	FUJII_YBX1_TARGETS_UP	42	0.652710558928836	1.97441732949319	1.74185556158022e-06	1.5029631759301e-05	8.25949482246293e-06	2725	tags=40%, list=9%, signal=37%	CFB/TRIB2/SULF1/GIMAP2/TRIM22/FAS/EDIL3/SELENOP/CDC42SE2/PRICKLE1/NLRC5/SLC16A3/LGALS9/CCL5/MX2/MVP/CLIC3
PID_SHP2_PATHWAY	PID_SHP2_PATHWAY	57	0.607610331706568	1.89491695476875	1.79327013457933e-06	1.54442871702815e-05	8.48736761901236e-06	5468	tags=49%, list=18%, signal=40%	JAK3/PAG1/IL2RA/IL2RG/LCK/IL2RB/JAK1/GRB2/IRS1/NTRK1/KDR/PDGFRB/JAK2/STAT1/NOS3/IFNGR1/MAP2K1/IL6R/NRAS/GNAI3/IL6ST/FRS3/SOS1/SHC1/RHOA/PIK3R1/IFNG/NTF4
LIEN_BREAST_CARCINOMA_METAPLASTIC	LIEN_BREAST_CARCINOMA_METAPLASTIC	32	0.693642413181338	2.00487266600397	1.84260510990628e-06	1.58360404818514e-05	8.70265462673238e-06	4060	tags=59%, list=13%, signal=52%	LUM/PDGFRA/KCNE4/COL16A1/SFRP2/MXRA8/THBS2/EDIL3/RARRES2/HTRA3/POSTN/SPARC/IGF2/COL18A1/TPM4/THBS1/TBX2/RUNX1T1/PRRX1
HAHTOLA_MYCOSIS_FUNGOIDES_SKIN_UP	HAHTOLA_MYCOSIS_FUNGOIDES_SKIN_UP	175	0.47600731871204	1.62094237145954	1.84564420488635e-06	1.58360404818514e-05	8.70265462673238e-06	8211	tags=50%, list=27%, signal=37%	SLA/COLEC12/LST1/IL7R/CPA3/P4HA1/CASP1/LY86/CCND2/RECQL/DAB2/CFH/CD52/HPGDS/CKLF/GMFG/LRRC15/TCF4/VCAM1/SERPINF1/IGFBP3/CLEC4A/FBLN1/HLA-DQA1/TXNIP/SNX6/SLC5A3/CREB3L2/CAPZB/JAM2/LBH/TNFRSF1A/TOX/FXR1/PDGFD/GCA/CLDN5/CCL19/SART3/CNN3/PDIA4/NUAK1/EHD4/SP3/ANXA11/HNRNPA1/FEZ1/RAPGEF6/IP6K2/DENND5A/DPP8/UPF2/SNRNP70/ZNF292/SHOC2/MGAT2/GPI/GSN/SF3B1/UBE2Z/FBXO11/GID8/MAP4K4/LDB2/SMS/TXNDC5/RCBTB2/RBM…
FLORIO_NEOCORTEX_BASAL_RADIAL_GLIA_UP	FLORIO_NEOCORTEX_BASAL_RADIAL_GLIA_UP	363	0.41757632809549	1.46785967871768	1.87450644343686e-06	1.60537339541269e-05	8.82228750503167e-06	5831	tags=33%, list=19%, signal=27%	LAIR1/JAML/COL8A1/SCIMP/KCNE4/SPN/RHOH/CD96/PARP15/CCR2/CD22/LAX1/GAB3/PYHIN1/TESPA1/CLNK/ITGB7/SELL/ABCC9/PLXDC1/TIMD4/TRIM22/STAT4/MAP1LC3C/CLEC12A/SLFN12L/PARP14/PLB1/KLRD1/SFMBT2/APOL1/VSTM4/ITGBL1/TTN/BNC2/ETS1/ABCA9/OAS2/MEFV/CYSLTR2/AKR1D1/NUAK2/COL4A1/RNASEL/CCR8/SLC38A11/POU2AF1/GIMAP1/ENAM/ANKRD55/NRP1/APOL6/ADAMTS6/ZNF221/DPPA4/PDE7B/EOMES/TMEM236/NNMT/LINC01550/ROR1/CRABP1/ADGRL4/CXCL…
THUM_MIR21_TARGETS_HEART_DISEASE_UP	THUM_MIR21_TARGETS_HEART_DISEASE_UP	18	0.800304830941037	2.08195835656471	1.99483120416704e-06	1.70524697174056e-05	9.37114013149104e-06	3842	tags=72%, list=13%, signal=63%	LUM/COL1A2/COL1A1/COL5A2/BGN/LTBP2/ELN/TGFB3/POSTN/LOX/SVEP1/ASPN/IGFBP7
MORI_IMMATURE_B_LYMPHOCYTE_DN	MORI_IMMATURE_B_LYMPHOCYTE_DN	86	0.553124082990547	1.81037685300329	2.00168367314108e-06	1.70793009513466e-05	9.38588516592466e-06	10197	tags=73%, list=33%, signal=49%	ENPEP/CBX1/LMNB1/SLC16A1/DNMT1/DCK/TUBB/SMARCA5/SMC4/RRM2/LGALS1/NUSAP1/TMPO/MKI67/KPNA2/MCM3/DLGAP5/MCM6/ANP32E/TUBA1B/CDC45/SMARCA4/TOP2A/KIFC1/CKAP5/CCNA2/MCM2/IQGAP3/HMGB3/HAUS3/MELK/DTL/RAD54L/GSN/RAMP1/UBE2C/MCM10/CDC20/HJURP/CCNB1/NDC80/CDCA5/TUBA1A/CENPL/NCAPH/SLBP/CDCA7/LIG1/TTK/CDCA3/STMN1/CDK1/ACTN4/EZH2/NEK2/CDKN2C/E2F8/RBBP4/PREP/XRCC6/PCK2/PRC1/RAD51
HENDRICKS_SMARCA4_TARGETS_DN	HENDRICKS_SMARCA4_TARGETS_DN	49	0.62286381761117	1.92244697595937	2.07077944846917e-06	1.76361383027957e-05	9.69189367597362e-06	2008	tags=39%, list=7%, signal=36%	LUM/CCR1/HLA-DRA/GPR183/CXCR6/ITGB1/CCR6/LTBP2/SELENOP/FCHSD2/IGHG1/CD74/HENMT1/PLEKHG2/NPFFR2/A2M/SFTPB/NRP1/ARHGDIB
PUJANA_BREAST_CANCER_WITH_BRCA1_MUTATED_UP	PUJANA_BREAST_CANCER_WITH_BRCA1_MUTATED_UP	57	0.606210329745959	1.89055085479738	2.13387642175783e-06	1.81399217442962e-05	9.96874654857583e-06	9333	tags=72%, list=31%, signal=50%	SH2D1A/HMGN4/LBR/NCK1/DNMT1/MCM5/SMC4/RAD51AP1/MYBL2/NCAPD2/MCM6/DDX39A/MRE11/AURKB/SKP2/HMMR/MCM2/MTF2/AURKA/BLM/CEP57/RAD54L/UBE2S/TOPBP1/CDC7/PNN/CDC20/NDC80/RFC3/MCM4/SRSF10/CAD/ILF3/NASP/DNA2/STMN1/CDK1/EZH2/CDKN2C/FOXM1/EXOSC8
WESTON_VEGFA_TARGETS	WESTON_VEGFA_TARGETS	99	0.534888077259802	1.77055816314634	2.16697460596109e-06	1.83872992856366e-05	1.01046922293894e-05	3063	tags=37%, list=10%, signal=34%	MMP2/C1S/COL1A2/HCLS1/THY1/FAP/COL5A1/COL6A3/BGN/ADGRE1/ELN/ROR2/KDR/IGFBP3/POSTN/HEXA/MMP10/COL6A1/NID2/IL32/UBD/CFHR1/PGF/CCL7/VCAN/NNMT/OXTR/PIM1/ADD2/MMP3/MGP/CCL2/IFI27/SP3/MEST/EFEMP1/DLEU2
APPEL_IMATINIB_RESPONSE	APPEL_IMATINIB_RESPONSE	32	0.691771614243861	1.99946539334869	2.17739810988808e-06	1.84417199030852e-05	1.0134598937368e-05	2763	tags=47%, list=9%, signal=43%	CD163/CD300A/RARRES1/LILRB3/MSR1/CTSA/C5AR1/PLSCR1/GNS/ACP5/HEXA/OSBPL3/CTSB/APOE/GM2A
REACTOME_THE_ROLE_OF_NEF_IN_HIV_1_REPLICATION_AND_DISEASE_PATHOGENESIS	REACTOME_THE_ROLE_OF_NEF_IN_HIV_1_REPLICATION_AND_DISEASE_PATHOGENESIS	28	0.706673062396191	1.99374857739202	2.2011948105426e-06	1.86089980398629e-05	1.02265261999086e-05	5560	tags=68%, list=18%, signal=56%	CD4/HCK/DOCK2/CD247/LCK/CD28/FYN/AP1S2/PAK2/HLA-A/CD8B/AP2B1/AP1M1/AP2A1/AP1S3/AP2A2/ATP6V1H/AP2M1/AP1B1
SPIELMAN_LYMPHOBLAST_EUROPEAN_VS_ASIAN_2FC_DN	SPIELMAN_LYMPHOBLAST_EUROPEAN_VS_ASIAN_2FC_DN	20	0.778141551544413	2.07749550301897	2.2130114549698e-06	1.86745682227635e-05	1.02625601224191e-05	4159	tags=70%, list=14%, signal=61%	SLC2A5/ARL4C/PTPRO/CTSS/CD38/LEF1/CLEC2D/IL32/EXOC5/STS/MAN2A1/LPAR6/CLEC2B/IGF1
HAN_JNK_SINGALING_DN	HAN_JNK_SINGALING_DN	39	0.664528173224805	1.99038136496909	2.31347507685031e-06	1.94865785319315e-05	1.0708798263963e-05	6127	tags=59%, list=20%, signal=47%	C3/ENPP2/CP/FAS/CD74/SPIB/IFITM2/COL6A1/SAA1/ABCA1/LCN2/RGS2/COL6A2/CD14/IGFBP4/ERO1A/PLTP/WNT6/GHR/ISYNA1/PFKP/ANXA8L1/SEMA3C
KOKKINAKIS_METHIONINE_DEPRIVATION_96HR_UP	KOKKINAKIS_METHIONINE_DEPRIVATION_96HR_UP	117	0.513976083498022	1.71820931209075	2.37739407803494e-06	1.9988364469621e-05	1.09845534135705e-05	6046	tags=44%, list=20%, signal=35%	LUM/PDGFRA/MMP2/DCN/CASP1/FGF7/BGN/FAS/DPYD/APAF1/PDGFRB/BID/IGFBP3/MYD88/IL1R1/CDC25B/RNASEL/POLG/IFNGR1/TNFRSF10A/HGF/CDKN1B/PDGFD/FGFR1/TANK/FANCG/SMAD1/GJA1/TP53/IGFBP4/BRCA1/TNFRSF10B/IL6ST/PRKCA/MTR/BAX/SHC1/TLR3/IGFBP7/CFLAR/DCTD/FGF11/CASP3/TGFB2/IGF2R/WNT5A/GTF2H4/IFNG/GADD45A/PLAUR/IL1A
REACTOME_RHO_GTPASES_ACTIVATE_WASPS_AND_WAVES	REACTOME_RHO_GTPASES_ACTIVATE_WASPS_AND_WAVES	36	0.669170626343333	1.97774352059224	2.56463360067916e-06	2.15232662947509e-05	1.18280546969471e-05	3529	tags=47%, list=12%, signal=42%	BTK/NCKAP1L/WIPF1/WAS/GRB2/CYFIP2/ARPC1B/ACTR3/ACTB/WASF1/ARPC5/NCK1/NCKIPSD/ACTR2/ABI2/ARPC4/ACTG1
REACTOME_MHC_CLASS_II_ANTIGEN_PRESENTATION	REACTOME_MHC_CLASS_II_ANTIGEN_PRESENTATION	121	0.518499858258373	1.73574291172839	2.58302556985319e-06	2.16381322327046e-05	1.18911789727112e-05	8137	tags=54%, list=27%, signal=40%	HLA-DMB/HLA-DOA/HLA-DPA1/HLA-DRA/HLA-DPB1/CTSK/CTSS/LGMN/CTSA/HLA-DOB/IFI30/HLA-DRB1/HLA-DMA/CD74/AP1S2/HLA-DQA1/SEC23A/HLA-DQB2/CAPZB/DNM1/HLA-DQA2/AP2B1/AP1M1/SEC24D/KIF3C/KIFAP3/CTSB/AP2A1/AP1S3/CTSO/ACTR1B/DNM2/ACTR1A/HLA-DRB5/CTSC/TUBB3/LAG3/TUBA1B/KIF2A/SEC24B/CLTC/CENPE/AP2A2/KIF26A/CTSV/AP2M1/CTSL/AP1B1/KIF15/RAB7A/KIF3B/RACGAP1/KIF4A/KIF11/TUBA3D/CAPZA1/DCTN4/TUBA1A/KLC2/KLC1/DYNC1I2/KIF…
PID_RAC1_REG_PATHWAY	PID_RAC1_REG_PATHWAY	38	0.666034162401716	1.98096108415914	2.6356098744761e-06	2.20384905685738e-05	1.2111194849028e-05	5895	tags=61%, list=19%, signal=49%	DOCK2/ARHGAP9/PREX1/CHN1/ARHGEF6/VAV1/CHN2/TIAM2/ARHGEF2/RASGRF2/TRIO/RASGRF1/VAV3/TIAM1/EPS8/DEF6/SOS1/PREX2/ABR/ARHGAP17/ARHGDIA/RACGAP1/MCF2
ROSS_AML_WITH_MLL_FUSIONS	ROSS_AML_WITH_MLL_FUSIONS	75	0.571277158523737	1.84371498494369	2.64701900322213e-06	2.2093721226531e-05	1.21415467126494e-05	8379	tags=60%, list=27%, signal=44%	ITGAX/SNX10/SRGN/CFB/ALOX5AP/FCGR1A/HK3/LY86/TPP1/ACSL4/RNASE2/NKG7/MEF2C/SCPEP1/SIRPA/MICAL1/CCL5/RNASE3/LGALS1/MVP/SPG21/SOCS2/MBNL1/PBX3/CPM/FEZ1/SYT17/KMT2A/SLC9A6/AK2/CUL1/CTSL/MAGEF1/GGA2/PGAM1/COL9A2/APH1B/ALDH3B1/HOXA9/DACH1/MFSD1/RNH1/DEXI/CCL23/GLG1
STARK_PREFRONTAL_CORTEX_22Q11_DELETION_UP	STARK_PREFRONTAL_CORTEX_22Q11_DELETION_UP	188	0.471573354166823	1.61492866448369	2.74257094841084e-06	2.28497894777925e-05	1.25570420425904e-05	7603	tags=46%, list=25%, signal=35%	PLXNC1/SPOCK2/PTK2B/GPRIN3/STK4/LPIN2/KIF5C/TTYH3/CYFIP2/MEF2C/TCF4/RIMBP2/GRK3/GNA13/BIN1/SLC1A3/NTM/EHD3/ASAP1/FBXO41/ZNF804A/ZEB2/ROCK1/CNR1/CLEC16A/ACIN1/EPS15/SLC8A1/SMARCA5/SNX18/OLFM1/PPP2R5E/LIN7A/CD99L2/DNM2/WNK1/SP3/R3HDM1/SLC4A4/CCNI/PAQR8/SAMD12/NR2C2/SMG7/CHD9/TTC14/ENDOD1/UBR2/DLG4/CDC40/SPACA6/UBQLN2/NCS1/OGT/NCDN/CSNK1A1/PIK3R1/PGM2L1/MEGF9/SHOC2/RSF1/TNPO2/SPRED1/MTDH/ACTN1/PRKCG…
YANG_BCL3_TARGETS_UP	YANG_BCL3_TARGETS_UP	317	0.423558941170717	1.47787268873141	2.8031392750984e-06	2.33121835916411e-05	1.28111495184377e-05	5865	tags=35%, list=19%, signal=29%	PTPN6/TGFBI/TBC1D10C/C1R/SP110/LOXL3/CLMP/MERTK/CP/FGL2/STAT2/ABCC9/RASGRP1/PCSK5/CPZ/IRF7/CCL11/CCND2/TMEM140/TNF/PARP14/TGFB3/CKLF/TACC3/ENO3/CALCRL/KNTC1/NID2/PFKFB4/TAP1/VPS13C/GNB4/IFIT2/GBP2/JAM2/BLNK/APOL2/FNDC1/OASL/A2M/ABCA1/CNR1/C16orf54/SCLT1/TNFAIP6/TNFSF4/NMI/FAM111A/ITGA8/AXIN2/DGAT2/DTX3L/DHX58/MMP3/RRM2/NDUFV2/IL6R/IFIT3/RAD51AP1/CENPI/NUSAP1/UBE2L6/BUB1/PFKM/CCL2/MKI67/CKAP2/TBL1…
BIOCARTA_PML_PATHWAY	BIOCARTA_PML_PATHWAY	17	0.805994116248945	2.06639769134208	2.83886711345402e-06	2.35666964887636e-05	1.29510164153583e-05	3244	tags=71%, list=11%, signal=63%	TNFRSF1B/FASLG/FAS/PRAM1/TNF/RB1/TNFRSF1A/RARA/PML/TP53/DAXX/SP100
BYSTROEM_CORRELATED_WITH_IL5_DN	BYSTROEM_CORRELATED_WITH_IL5_DN	57	0.603692587437588	1.88269892677886	2.92285668163906e-06	2.42202123943388e-05	1.3310154371959e-05	7123	tags=60%, list=23%, signal=46%	CYBB/SLA/IKZF1/PIK3CD/ITGAL/NCF1/CD180/SYK/SLFN12/ADAR/KLRK1/PSTPIP2/PIM1/NR3C1/ADAM10/SORL1/TMPO/IL6ST/CAND1/BAZ1B/PAPOLA/HIVEP2/MAPKAPK2/ARNT/PIK3R1/CLK4/SF3B1/PTPRJ/SNX2/HIPK1/PKNOX1/KPNA3/ZNF22/HCFC1
WIKMAN_ASBESTOS_LUNG_CANCER_DN	WIKMAN_ASBESTOS_LUNG_CANCER_DN	29	0.698779143772159	1.98644873359682	2.99623146777709e-06	2.4783576475372e-05	1.36197496291799e-05	6245	tags=69%, list=20%, signal=55%	MS4A6A/ITGA4/CD86/MYO7A/TRAT1/CCR2/TRBC1/FGL2/GIMAP6/MYO5A/MAFB/LZTR1/UVRAG/RUNX1/FKBP1A/GLRX/MUSK/FBXL12/FNTA/MIEF1
CHEN_HOXA5_TARGETS_9HR_UP	CHEN_HOXA5_TARGETS_9HR_UP	218	0.455334601490287	1.57043104264245	3.11579739190626e-06	2.57263055751829e-05	1.41378239402191e-05	10466	tags=55%, list=34%, signal=36%	TNFRSF9/IRF7/SMCHD1/NCOA3/CLEC4A/PTPN2/DMTF1/ATAD2B/BIRC3/C21orf91/HRH1/TAF1A/BIRC2/HLX/ZNF45/SCG5/NFKBIE/SOX30/TUT7/PRPF38B/DCLRE1C/LIG4/TANK/GAD1/ZNF267/ZNF274/LIF/ZNF180/ZNF155/ZNF195/MORC3/SNX5/CDK17/PGS1/TBK1/IFI16/FAM13B/SNAI2/TNFRSF10B/ZNF136/AKAP10/WAC/TBX3/BTN2A1/TBC1D31/C2orf42/STC2/FNBP4/ZNF557/PPWD1/ZNF184/RIPK2/RELB/CHD9/CREB5/PSPC1/ZNF14/IP6K2/ZNF107/CNOT4/MCL1/DPP8/CASP3/SETDB1/AKI…
BILD_CTNNB1_ONCOGENIC_SIGNATURE	BILD_CTNNB1_ONCOGENIC_SIGNATURE	75	0.569514573889849	1.8380264961721	3.13785034998644e-06	2.58619601426302e-05	1.42123725529475e-05	9518	tags=63%, list=31%, signal=43%	COL8A2/DDR2/NCOA3/WASHC4/PTHLH/RUNX2/VCAN/ZMAT3/AXIN2/ZNF532/TRIM14/PLAGL1/NR3C1/FRYL/SORL1/ABI2/ELF1/CYP24A1/THOC2/CHD9/QKI/SMG1/FGD6/ATRX/CBX3/KHNYN/ARL5A/COL13A1/NEMF/FBXO11/IL1A/SECISBP2/NEK1/SBSPON/DDX52/PNISR/SCAF11/SRSF10/KDM4B/DYNC1H1/BOD1L1/KATNBL1/URB1/TMCC1/FERMT1/ASH1L/TOP1
KEGG_ENDOCYTOSIS	KEGG_ENDOCYTOSIS	180	0.472209155890075	1.61177594499959	3.15653882163988e-06	2.59694490889477e-05	1.42714428222528e-05	7178	tags=42%, list=23%, signal=32%	CSF1R/PDGFRA/IL2RA/IL2RG/CCR5/ARRB2/ACAP1/SMAP2/IL2RB/CXCR4/AGAP2/HLA-G/DAB2/HSPA6/NTRK1/CBL/ARAP1/IQSEC3/KDR/GRK6/CXCR1/GRK3/GIT2/SH3KBP1/CXCR2/EHD3/ASAP1/MET/DNM1/EPS15/HLA-A/RAB31/AP2B1/PIKFYVE/HSPA1L/GRK5/AP2A1/HLA-F/DNM2/EHD4/EHD2/TFRC/EPN1/EHD1/HLA-B/PIP4K2B/WWP1/PIP5K1A/F2R/RAB11B/CHMP4A/CLTC/ARAP2/FLT1/AP2A2/GRK2/HSPA8/IQSEC1/HLA-E/AP2M1/RABEP1/MVB12B/ADRB2/CBLB/STAMBP/HLA-C/ACAP2/RAB11FI…
WINTER_HYPOXIA_METAGENE	WINTER_HYPOXIA_METAGENE	236	0.448786697415955	1.5494771437282	3.21908245929276e-06	2.64367146969418e-05	1.4528227414966e-05	6228	tags=37%, list=20%, signal=30%	TGFBI/PIM2/ENPEP/MMP2/TGM2/SPP1/HMOX1/P4HA1/CP/MMP7/CXCR4/HDAC9/COL5A2/COL5A1/PTGS1/THBS2/HLA-DQB1/TGFB3/KDR/IGFBP3/ENO3/LRP1/ETS1/LOX/ALDOC/PFKFB4/PLAU/NOS3/TXNIP/IGF2/SLC16A1/ICAM1/VIM/RNASEL/MET/PLOD2/HGF/PGF/CDKN1B/BIRC2/SIRPA/FN1/RBPJ/PGK1/PIM1/PKM/CCNG2/NR3C1/TGFB1/LGALS1/TPBG/THBS1/HSP90B1/SORL1/HDAC1/TP53/IFI27/BNIP3L/TFRC/PFKFB3/CA9/NOS2/STC2/SLC6A6/SLC16A2/MPI/HIF1A/VPS11/NDRG1/NFKB2/FL…
REACTOME_MET_ACTIVATES_PTK2_SIGNALING	REACTOME_MET_ACTIVATES_PTK2_SIGNALING	30	0.698399707763094	1.99024483494708	3.2370478517335e-06	2.64896495909651e-05	1.45573176475223e-05	2496	tags=53%, list=8%, signal=49%	COL1A2/COL1A1/COL5A2/COL3A1/COL11A1/COL5A1/ITGB1/COL27A1/COL24A1/MET/HGF/FN1/LAMA1/LAMC1/LAMA4/LAMB1
CHIARADONNA_NEOPLASTIC_TRANSFORMATION_KRAS_UP	CHIARADONNA_NEOPLASTIC_TRANSFORMATION_KRAS_UP	126	0.497679301660029	1.6736826672167	3.23525875305805e-06	2.64896495909651e-05	1.45573176475223e-05	6528	tags=47%, list=21%, signal=37%	LUM/APBB1IP/PRKCB/SPP1/TNFAIP2/ST6GAL1/EVI2A/ITGB7/EVL/CYTIP/SEMA7A/THBS2/PLSCR1/VCAM1/TCF12/FAM3C/ANKH/PDPN/CXorf38/DNMT1/TMSB4X/MYO1B/NCAM1/UHRF1/CRABP1/TGFB1/CTSB/RRM2/FIGNL1/TPBG/GJA1/CCL2/RBL1/DHX9/NAV2/ANP32E/NAP1L1/RASA1/FUT8/SEPHS2/GREM2/IL1RL1/TOP2A/AURKA/UBA2/HMGB3/HAUS3/IGF2R/BACH1/AHCY/RANGAP1/TOPBP1/CDC7/SMS/MARCKSL1/GDNF/LSM8/CCND1/UBE2D2
WHITFIELD_CELL_CYCLE_G2	WHITFIELD_CELL_CYCLE_G2	164	0.476204182217079	1.61919508368491	3.32902560951715e-06	2.71939409914198e-05	1.49443591445278e-05	9490	tags=59%, list=31%, signal=41%	CCN4/EBI3/CHEK2/TRIM69/STAT1/LMNB1/HCP5/MET/STK17B/LBR/CDKN1B/FADD/NNMT/TUBB/WSB1/NR3C1/NCOA5/SMC4/NUSAP1/RGS3/GAS2L3/SORL1/TMPO/G2E3/CKAP2/KPNA2/CBX5/FANCD2/LIX1L/TTC38/BORA/NCAPD3/KDM4A/STAT5B/TRIM59/DCAF7/SV2B/CFLAR/TOP2A/HP1BP3/KIFC1/AURKB/CCNA2/GABPB1/CDCA2/CKAP2L/CASP3/ANLN/NIPBL/RHNO1/IFNAR1/MELK/MGAT2/TMEM132A/TNPO2/CEP350/RANGAP1/MND1/UBE2C/SKA3/KIF11/CIP2A/PIF1/BUB3/HJURP/NDC80/LTBP3/TF…
MAGRANGEAS_MULTIPLE_MYELOMA_IGLL_VS_IGLK_DN	MAGRANGEAS_MULTIPLE_MYELOMA_IGLL_VS_IGLK_DN	23	0.746650077216057	2.05645426194188	3.39681237399004e-06	2.76984753687592e-05	1.52216246919561e-05	3188	tags=48%, list=10%, signal=43%	SAMHD1/PNPLA6/RHOG/LTA/RBL2/SCN1B/CTNNB1/AXL/CKAP2/NECTIN2/PRKD2
REACTOME_TNFR2_NON_CANONICAL_NF_KB_PATHWAY	REACTOME_TNFR2_NON_CANONICAL_NF_KB_PATHWAY	98	0.533202754268949	1.7645445628794	3.48096686914464e-06	2.83344542145065e-05	1.55711252031975e-05	5259	tags=39%, list=17%, signal=32%	TNFSF8/TNFRSF1B/TNFSF14/CD40LG/TNFSF13B/TNFRSF9/LTB/TNF/TNFSF11/FBXW11/EDA2R/TNFRSF8/CD27/CD70/TNFRSF4/TNFSF18/TNFRSF14/TNFRSF13C/BIRC3/TNFRSF1A/TRAF3/LTA/BIRC2/TNFSF4/PSMB9/TNFRSF25/TRAF2/CHUK/RELB/PSMA8/PSME2/NFKB2/TNFRSF18/PSMD3/PSMD1/MAP3K14/TNFRSF17/CUL1
BEIER_GLIOMA_STEM_CELL_DN	BEIER_GLIOMA_STEM_CELL_DN	65	0.572613847205961	1.81420904380205	3.57446391315059e-06	2.90440981211653e-05	1.59611081559877e-05	5318	tags=40%, list=17%, signal=33%	LAPTM5/HLA-DMB/HLA-DPA1/HLA-DRA/SYNE3/HLA-DQB1/KIAA0930/HLA-DRB1/AZIN2/HLA-DMA/CD74/LPIN1/IGFBP3/HLA-DQA1/BTN2A2/IFIT5/NXPE3/PCNX4/GPNMB/SUPT3H/FAM167A/BASP1/HIF1AN/YWHAB/FBXO6/KLF7
PID_CXCR3_PATHWAY	PID_CXCR3_PATHWAY	43	0.644487496186125	1.95337483823315	3.60974993262646e-06	2.92790827868591e-05	1.60902433644039e-05	5060	tags=49%, list=17%, signal=41%	ITGB2/PIK3CD/ITGAL/CXCR3/CCL11/GNG2/GNAI2/MAP2K6/DNM1/GNAO1/CXCL13/MAP2K1/CXCL9/NRAS/GNAI3/MAPK11/MTOR/MAPK14/PIK3R1/CXCL10/CXCL11
REACTOME_RHO_GTPASES_ACTIVATE_NADPH_OXIDASES	REACTOME_RHO_GTPASES_ACTIVATE_NADPH_OXIDASES	24	0.73461029135965	2.02083254895076	3.70386572831451e-06	2.99895747966874e-05	1.64806923900725e-05	4464	tags=62%, list=15%, signal=53%	CYBB/RAC2/NCF4/NCF1/PRKCB/CYBA/NCF2/S100A9/S100A8/PRKCD/PRKCA/MAPK11/PIK3C3/PIK3R4/MAPK14
ZHAN_MULTIPLE_MYELOMA_DN	ZHAN_MULTIPLE_MYELOMA_DN	42	0.642275782128512	1.94285264302977	3.90105108656535e-06	3.15306396258595e-05	1.73275805362009e-05	6124	tags=60%, list=20%, signal=48%	ITGB2/MRC1/PLA2G7/COL1A2/AIF1/LST1/SYK/CD72/RNASE6/CD27/VCAM1/A2M/LCN2/LIPA/S100A9/IGF2BP3/TCF7/APOE/PYGL/APOC1/GLDC/SMPDL3A/CXCL12/DPYSL2/HHEX
PASINI_SUZ12_TARGETS_DN	PASINI_SUZ12_TARGETS_DN	308	0.429583698259824	1.49768354261658	3.97490713155087e-06	3.20150576147153e-05	1.75937911749537e-05	5471	tags=33%, list=18%, signal=28%	CCN4/PPP1R18/COL1A2/LIMD2/NREP/COLEC12/DOCK11/SERPINB9/PXDN/SYT11/FZD2/COL1A1/SULF1/ARL4C/COL3A1/SERPINH1/COL11A1/ACSL4/LTB/COL5A1/LOXL2/CNN2/ITGB1/KIF5C/GNG2/TTYH3/IRS1/CYFIP2/PRNP/CMTM3/CSF1/TENM3/IGFBP3/TCF12/ETS1/SLC25A24/PRICKLE1/ZMYND8/BMP1/RBMS1/VIM/CAP1/PLOD2/GBP2/MLLT11/VCAN/FN1/MMP14/TPM4/MSN/PHIP/APP/GMFB/CDK6/CPE/RAB34/AMOTL2/POGLUT2/LGALS1/LPAR4/AXL/UBE2J1/THBS1/TMEM43/CSNK1G1/NUAK1/…
DOUGLAS_BMI1_TARGETS_DN	DOUGLAS_BMI1_TARGETS_DN	308	0.429554630614851	1.49758220233371	3.97490713155087e-06	3.20150576147153e-05	1.75937911749537e-05	9377	tags=51%, list=31%, signal=36%	LCP1/PAG1/COL1A2/IL7R/TPP1/STRA6/COL5A2/COL3A1/SLFN5/DCP2/ACSL4/TNFRSF9/RAB8B/APAF1/FCHSD2/ARAP1/MR1/BTN3A1/CALCRL/STAT1/CASP8/HELB/IL32/ICAM1/SHKBP1/GPR137B/BIRC3/GNPDA1/IFIT2/OAS3/BST2/RBCK1/CLIC2/EPDR1/ABHD4/BIRC2/M6PR/RAP2C/ATP10D/SESN3/IREB2/DHX58/CCNG2/CREBL2/S100PBP/IFIT3/MVP/NAGK/TPM3/FAM91A1/OXNAD1/ICAM2/PSMB9/GNAI3/CTC1/PUDP/ZFYVE1/DBNL/DCAF12/SP100/OPTN/HERC6/SNRK/RASA1/CHUK/TOR1B/CLCN…
FUJII_YBX1_TARGETS_DN	FUJII_YBX1_TARGETS_DN	188	0.468601810781432	1.60475245213322	4.0561906394277e-06	3.26126236900839e-05	1.79221820487043e-05	9281	tags=55%, list=30%, signal=38%	CXCR4/MICB/CXCL16/CBX1/TRIO/RECK/ITGAE/LMNB1/NUP62/TWSG1/COTL1/MLLT11/UHRF1/IREB2/MCM5/PTGES/TIAM1/PHF19/SLC25A19/ZBTB14/RRM2/FIGNL1/TIMELESS/NUSAP1/TRGC1/MYBL1/ATAD2/MCM3/PRR3/MBNL1/CENPK/FANCD2/KBTBD6/MYBL2/ASPM/MCM6/PRKDC/DFFA/NOP56/SHCBP1/FBXO5/ANKRD36/FUT8/TOP2A/CRISPLD1/CDC6/SKP2/MCM2/BUB1B/PARPBP/NRM/ASF1B/RDH10/HMGB3/DHFR/MASTL/MELK/DTL/UNG/POLA2/NCBP2/EXO1/ODF2/CDK2/MCM10/TAF15/UNC119B/K…
REACTOME_INTERLEUKIN_15_SIGNALING	REACTOME_INTERLEUKIN_15_SIGNALING	14	0.83896277057626	2.05871196905927	4.06884355291542e-06	3.26572626524572e-05	1.79467132737208e-05	4031	tags=86%, list=13%, signal=74%	JAK3/IL2RG/IL2RB/STAT5A/JAK1/GRB2/IL15/STAT3/SOS1/SHC1/STAT5B/IL15RA
ZHANG_TARGETS_OF_EWSR1_FLI1_FUSION	ZHANG_TARGETS_OF_EWSR1_FLI1_FUSION	87	0.558367066291735	1.8275566623553	4.09724520055551e-06	3.28279280093289e-05	1.80405019742046e-05	6847	tags=54%, list=22%, signal=42%	CDH11/RHOH/PRKCB/ST6GAL1/GPSM3/SEL1L3/FADS1/JAK1/SH2B3/CHN2/CDK14/IFITM1/CD1E/ARHGEF1/RUNX3/VWA5A/SIRPA/SORD/CD79A/FNBP1/SYT1/OLFM1/GRK5/FCGRT/IGFBP4/CCK/IPO13/ADO/PSEN1/LY96/GLCE/HOXD9/G0S2/STAT6/HLA-E/XPNPEP1/WNT5A/ZDHHC3/ATF5/PFKP/UBXN7/DPYSL2/IL1RAP/HIPK1/CCND1/KDSR/KYAT1
SENESE_HDAC1_TARGETS_DN	SENESE_HDAC1_TARGETS_DN	253	0.441912086516311	1.53023904266035	4.11727450641898e-06	3.29310355739494e-05	1.80971644666581e-05	6197	tags=38%, list=20%, signal=30%	ALOX5/LSP1/TGFBI/MIAT/RASSF4/ICAM3/NREP/STMN3/COL1A1/ORAI2/COL3A1/DOK1/COL16A1/COL11A1/COL5A1/MATN3/MAF/FADS1/DAB2/FSTL1/EFEMP2/EDIL3/IRS1/PRAG1/TIAM2/TCF4/BNC2/FBLN1/TNFRSF13C/COL12A1/LRRN1/NOX4/HAPLN1/TIA1/RUNX2/FGFR1/CNPY4/SESN3/TPM4/ASS1/CCNG2/NARF/LYPD1/GPC4/CPE/NXPH2/TRO/LACTB/ADGRB2/PNMA2/NLRP1/MYBL1/HDAC1/TPGS2/SLC15A4/SLX4IP/CBX5/CDC42EP3/BNIP3L/JAKMIP2/PRKCA/ARID5B/SDC3/KLHL22/LOXL4/SYT…
REACTOME_CROSSLINKING_OF_COLLAGEN_FIBRILS	REACTOME_CROSSLINKING_OF_COLLAGEN_FIBRILS	18	0.788874537617873	2.05222294352945	4.12943849444206e-06	3.29709854790608e-05	1.81191188325208e-05	3980	tags=72%, list=13%, signal=63%	COL1A2/PCOLCE/LOXL3/PXDN/COL1A1/LOXL2/LOX/BMP1/COL4A1/COL4A2/LOXL4/LOXL1/TLL2
ZHU_CMV_24_HR_DN	ZHU_CMV_24_HR_DN	83	0.550447381083344	1.79625363137455	4.24591357207381e-06	3.38422123361654e-05	1.8597899273099e-05	4235	tags=46%, list=14%, signal=40%	PDGFRA/CDH11/CHN1/C1R/COL1A2/COL1A1/TRAM2/FKBP10/COL5A2/COL3A1/CNN2/THBS2/DDR2/IGFBP3/POSTN/ANPEP/ADRA2A/LOX/IGF2/TNFRSF1A/MATK/VCAN/TPM4/MN1/NR3C1/LAMA4/COL6A2/THBS1/RUNX1/F7/AHR/EFEMP1/XPC/ACTG1/SERPINB6/AKR1C1/HIVEP2/BCL2
SCHMIDT_POR_TARGETS_IN_LIMB_BUD_UP	SCHMIDT_POR_TARGETS_IN_LIMB_BUD_UP	26	-0.634148	-2.55583	4.38928540896074e-06	3.49244352868692e-05	1.91926320650423e-05	3997	tags=62%, list=13%, signal=54%	MVD/CYP26A1/NSDHL/LDLR/HMGCS1/CYP51A1/MSMO1/SC5D/FDPS/DHCR7/INSIG1/IDI1/ACAT2/FOXC1/FDFT1/TM7SF2
CHEN_ETV5_TARGETS_SERTOLI	CHEN_ETV5_TARGETS_SERTOLI	25	0.728130752041293	2.01491894230942	4.47301464988823e-06	3.55291785403039e-05	1.95249671382268e-05	3827	tags=60%, list=13%, signal=53%	MS4A6A/CD53/PLEK/FCGR2A/FCGR2B/C1QB/MMP12/CLEC7A/ARSB/CCL7/GPNMB/CXCL6/KIDINS220/IGFBP4/CEMIP
FIRESTEIN_PROLIFERATION	FIRESTEIN_PROLIFERATION	162	0.474200984205622	1.61172575032575	4.53698951656758e-06	3.59751979080937e-05	1.97700759152065e-05	5905	tags=37%, list=19%, signal=30%	HCK/BTK/RCSD1/PIK3CG/MERTK/FYN/INPP5D/GMIP/CAMK4/ITK/NTRK1/CDK14/PKN1/TXK/AAK1/KDR/GRK6/ARHGEF2/IKBKE/INPP4A/EPHA4/TRIO/MAP2K6/CYLD/NUAK2/LIMK1/ELP1/PDXK/ROR1/TERF2IP/PKM/CDK6/BCL2L11/AXL/CPNE1/RPS6KA4/TBK1/GALK2/PRKAR1B/PRKD2/GZMB/TAOK3/PRKDC/EPHB2/ALK/RIPK3/CNP/PIK3R1/STK32C/AKT3/MAP3K14/MASTL/ATR/TAF1/GCKR/PRKCG/CDK9/NRBP1/EP300/MAP3K8
ZHAN_MULTIPLE_MYELOMA_LB_DN	ZHAN_MULTIPLE_MYELOMA_LB_DN	36	0.662721977042555	1.9586844437752	4.63543773872256e-06	3.6692561377599e-05	2.0164301133568e-05	5640	tags=61%, list=18%, signal=50%	WIPF1/CCR2/STAT2/AKNA/CKLF/DDX60/STAT1/PARP8/CAP1/XAF1/IFIT5/SMAD1/MX2/IFI27/LY6E/RSAD2/HIF1A/IRF1/BASP1/TACC1/CASP4/USP18
REACTOME_MET_PROMOTES_CELL_MOTILITY	REACTOME_MET_PROMOTES_CELL_MOTILITY	41	0.643593679755597	1.93728539694108	4.64488346757392e-06	3.67041564731486e-05	2.01706731879996e-05	2508	tags=46%, list=8%, signal=43%	COL1A2/COL1A1/COL5A2/COL3A1/COL11A1/COL5A1/GRB2/ITGB1/RAPGEF1/COL27A1/COL24A1/MET/HGF/FN1/LAMA1/LAMC1/LAMA4/LAMB1/CRKL
REACTOME_SIGNALING_BY_MET	REACTOME_SIGNALING_BY_MET	79	0.552758707899651	1.79143387212634	4.76131027106725e-06	3.75596328244225e-05	2.06407979792949e-05	5774	tags=48%, list=19%, signal=39%	COL1A2/COL1A1/COL5A2/COL3A1/COL11A1/COL5A1/GRB2/ITGB1/CBL/RAPGEF1/COL27A1/PTPN2/SH3KBP1/COL24A1/MET/HGF/PTPN1/EPS15/FN1/LAMA1/LAMC1/LAMA4/STAT3/LAMB1/CRKL/SPINT1/NRAS/GGA3/SOS1/SHC1/ITGA3/RAB4B/LAMB3/PIK3R1/RANBP10/TNS3/LAMB2/PTPRJ
SCHRAETS_MLL_TARGETS_DN	SCHRAETS_MLL_TARGETS_DN	33	0.671743418936077	1.95250881814393	4.89465715664257e-06	3.85454251085602e-05	2.11825375506467e-05	2501	tags=48%, list=8%, signal=45%	CD53/TGFBI/ENPP2/COL6A3/THBS2/TPSAB1/GREM1/COL6A1/LIMK1/CAP1/CDKN1B/ARHGDIB/CD93/RSPO2/COL6A2/MGP
DUTERTRE_ESTRADIOL_RESPONSE_24HR_UP	DUTERTRE_ESTRADIOL_RESPONSE_24HR_UP	317	0.420346477824276	1.46666383116336	4.9426886038967e-06	3.88571365629417e-05	2.1353837765103e-05	10490	tags=58%, list=34%, signal=39%	SULF1/MICB/C1QTNF6/GFRA1/LYPD6/JAK2/TACC3/KNTC1/LMNB1/COL12A1/BRCA2/DNMT1/PRR11/UHRF1/RAB31/MCM5/COLGALT1/FANCG/NCAPG/RRM2/FIGNL1/MGP/CENPI/TIMELESS/NUSAP1/BUB1/GAS2L3/TMPO/MYBL1/MKI67/ATAD2/PPIF/MCM3/CBX5/IGFBP4/BRCA1/FANCD2/TET2/STC1/FANCA/RBL1/PLK1/MYBL2/MPHOSPH9/NUP85/NCAPD3/DLGAP5/ASPM/MAN1A1/NCAPD2/MCM6/POLD1/STC2/DCLRE1B/WDHD1/SHCBP1/FAM111B/FBXO5/ESCO2/CLSPN/CDC45/MRE11/RERG/TOP2A/SLC39A6…
URS_ADIPOCYTE_DIFFERENTIATION_DN	URS_ADIPOCYTE_DIFFERENTIATION_DN	31	0.691276527668075	1.98220735764517	5.06599281552817e-06	3.97585340590684e-05	2.18491984014427e-05	4729	tags=58%, list=15%, signal=49%	LUM/CD37/DCN/MMP9/COL3A1/COL6A3/THBS2/COL6A1/LOX/SPARC/PTGDS/FN1/COL4A2/LOXL1/PTPRN/E2F4/PPARD/MED1
CHANDRAN_METASTASIS_UP	CHANDRAN_METASTASIS_UP	200	0.456275477010158	1.56784624546632	5.0860243483094e-06	3.98477444256813e-05	2.189822372508e-05	8309	tags=51%, list=27%, signal=37%	SPP1/P4HA1/HSPA6/GRB2/NECAP2/THBS2/LYN/ZNF281/FAM30A/PVT1/TRIO/PDK1/NUB1/E2F3/ESR2/ZMYND8/NTM/SLC16A1/SEL1L/ADAM17/IFFO1/VCAN/FN1/CELF1/HMBOX1/NSD1/INTS8/AP2B1/CLDN5/TMSB10/KCNJ15/PDP1/NFATC1/UBFD1/ADAM10/LRCH3/ADD1/BRICD5/CBX5/G3BP1/S100A8/WNK1/KCNQ1OT1/NOL8/CRB2/SPG11/FUS/FNBP4/HCG18/RNF216P1/EML4/RIPK2/DCAF7/WDFY1/KANSL1/HS6ST1/CSNK1G2/GNL3L/BCL2/MTF2/SMG1/BASP1/DDX17/TIPRL/KLHL28/ZBTB7A/GPATC…
PID_TCPTP_PATHWAY	PID_TCPTP_PATHWAY	41	0.641935661479923	1.93229458566627	5.15690780965979e-06	4.03343860826962e-05	2.21656563748535e-05	5133	tags=61%, list=17%, signal=51%	CSF1R/JAK3/PIK3CD/STAT5A/JAK1/GRB2/ITGB1/KDR/PDGFRB/CSF1/STAT1/PTPN2/MET/HGF/PTPN1/STAT3/KPNB1/PIAS1/KPNA2/SOS1/SHC1/STAT5B/STAT6/PIK3R1/ATR
POMEROY_MEDULLOBLASTOMA_DESMOPLASIC_VS_CLASSIC_DN	POMEROY_MEDULLOBLASTOMA_DESMOPLASIC_VS_CLASSIC_DN	61	0.584574555020581	1.84160746582956	5.17732488425073e-06	4.04253262184535e-05	2.22156322885998e-05	2927	tags=34%, list=10%, signal=31%	IRF8/C1S/COL1A2/COL1A1/CXCR4/COL3A1/NFATC4/CFH/LTBP2/TCF4/NID1/TCF12/NDP/IGF2/NFATC3/CNR1/SCG5/VCAN/LAMC1/MGP/PBX3
ZHOU_INFLAMMATORY_RESPONSE_LIVE_DN	ZHOU_INFLAMMATORY_RESPONSE_LIVE_DN	363	0.411973270351536	1.44816387225904	5.21919826397773e-06	4.06832081627688e-05	2.23573506365933e-05	9086	tags=44%, list=30%, signal=31%	CYTH4/CARD9/PSTPIP1/RIN3/DOK3/SLAMF6/RGS19/SNAI3/TNFSF14/ARL11/TLR10/CXCR4/HDAC9/RUBCNL/CD6/FGF7/PLCL2/DOK1/PTPRO/ACAA2/SCML4/ENTPD1/CXCR6/DAB2/FAM78A/PRAM1/KLF12/NLRC4/TLR1/CD300LB/VSIR/C11orf21/GIT2/MZB1/HENMT1/BICD1/EHD3/SLC29A3/THSD4/NFATC3/SEC14L1/ANP32A/TLR6/IFFO1/SMIM3/THADA/FADD/ST6GALNAC4/CALHM2/PLA2G15/INTS8/VAV3/A2M-AS1/MBP/CTNS/ZBTB14/SNX18/DDX28/SARDH/ZNF444/DGKZ/SUFU/HEATR3/TIMM29/K…
SHEN_SMARCA2_TARGETS_DN	SHEN_SMARCA2_TARGETS_DN	284	0.432251368932247	1.50385113293508	5.35745317662148e-06	4.16902320800037e-05	2.29107579963811e-05	6104	tags=30%, list=20%, signal=24%	CYTH4/PLEK/POU2F2/TNFSF8/SIGLEC7/LILRB3/KMO/HLA-DOA/LILRA1/CD22/TNFAIP2/FASLG/SIT1/NLRP3/IRF4/TRGV3/CFP/XPNPEP2/TNF/CEACAM3/S1PR4/CBL/PAX5/IL18BP/PVT1/IKBKE/CHST12/ATP10B/TREM1/FBLN1/LILRA4/MMP19/BMP1/GABBR2/TLR6/RAB3IL1/ADGRE3/GPR31/LTA/DPPA4/RUNX2/PAPOLG/ADD2/MYH13/NFATC1/SULT1B1/CENPI/FGF1/PIAS1/TG/RUNX1/AMHR2/MYBL2/CA9/VDR/IL11/PREX2/DRD2/E2F4/RPL13P5/CALB2/GNL3L/HTR6/CYP21A2/LIPC/GABRD/PRDM1…
REACTOME_CASPASE_ACTIVATION_VIA_DEATH_RECEPTORS_IN_THE_PRESENCE_OF_LIGAND	REACTOME_CASPASE_ACTIVATION_VIA_DEATH_RECEPTORS_IN_THE_PRESENCE_OF_LIGAND	16	0.811807057335932	2.05245032316268	5.53417698568362e-06	4.29927026303361e-05	2.36265272806301e-05	4266	tags=81%, list=14%, signal=70%	FASLG/TLR4/FAS/CASP8/TNFRSF10A/FADD/CD14/TNFRSF10B/TRAF2/RIPK1/LY96/CFLAR/TRADD
MITSIADES_RESPONSE_TO_APLIDIN_UP	MITSIADES_RESPONSE_TO_APLIDIN_UP	423	0.405734750810719	1.43273252451844	5.84134573782993e-06	4.53024435890048e-05	2.4895839383207e-05	6955	tags=35%, list=23%, signal=27%	CD84/C3AR1/THEMIS2/SAMSN1/GLIPR1/LCK/KCNE4/KMO/SH2D2A/HLA-DOA/CCR2/LAX1/ALOX5AP/COL1A1/CXCR4/LY9/STAP1/P2RX1/CYTIP/CTSS/IRF7/JAK1/IFITM1/PLSCR1/MR1/RGS13/STOM/PARP8/DMTF1/HCP5/ATAD2B/ZNF215/TRIM38/ICAM1/NUAK2/RBMS1/STK17B/KSR1/PTHLH/OASL/RUBCN/ZNF250/FBXO34/IFITM3/RGS2/HLA-DRB6/TOR3A/TUT7/WSB1/TPM4/STK17A/TERF2IP/FNBP1/SUSD6/GAD1/NARF/ZNF274/ATF7IP/CTSB/SP140L/BCL2L11/MORC3/HDGFL3/TPBG/NLRP1/RUNX…
DAZARD_UV_RESPONSE_CLUSTER_G6	DAZARD_UV_RESPONSE_CLUSTER_G6	140	0.489236860912131	1.65339074994047	5.86478142785131e-06	4.54076259035154e-05	2.4953642049036e-05	7331	tags=50%, list=24%, signal=38%	MICB/FYN/MICAL2/LPCAT1/IRS1/CASP8/ZMYND8/CREB3L2/RABGAP1L/DOCK4/TUT4/KAT6A/BIRC2/APPBP2/RBPJ/PHIP/PIKFYVE/XPO1/MN1/PHF3/SMC4/IGF2BP3/FRYL/BBX/CLASP1/MKI67/TLE4/VPS13B/KLHL9/SP3/JARID2/MAP3K5/PUDP/WAPL/PIP4K2B/RRP1B/ATF2/CHD9/PIK3C3/ATP13A3/KIF2A/TUBGCP3/QKI/TOP2A/ZHX2/BUB1B/CNOT4/SLC9A6/ZNF146/UBR5/INSIG2/MLH3/ZNF451/MEGF9/SHOC2/CUL1/KLF7/E2F5/LSM14A/FAT1/PMS1/KIF11/KIF14/CCNB1/ZNF638/MECP2/OTUD4…
REACTOME_ACTIVATION_OF_THE_MRNA_UPON_BINDING_OF_THE_CAP_BINDING_COMPLEX_AND_EIFS_AND_SUBSEQUENT_BINDING_TO_43S	REACTOME_ACTIVATION_OF_THE_MRNA_UPON_BINDING_OF_THE_CAP_BINDING_COMPLEX_AND_EIFS_AND_SUBSEQUENT_BINDING_TO_43S	60	-0.445444	-2.17639	5.9896930831953e-06	4.62968041842272e-05	2.54422876475045e-05	5295	tags=38%, list=17%, signal=32%	RPS18/EIF3K/RPS5/EIF3E/EIF3I/EIF3H/RPS29/EIF1AX/RPS27/RPS13/EIF3G/RPS15/FAU/RPS28/RPS6/PABPC1/EIF3M/RPS27L/RPS15A/RPS3A/RPS25/RPS14/EIF4EBP1
DIRMEIER_LMP1_RESPONSE_LATE_UP	DIRMEIER_LMP1_RESPONSE_LATE_UP	54	0.597023983506435	1.86147292973831	6.04672914536479e-06	4.66592405025716e-05	2.56414635782778e-05	4360	tags=44%, list=14%, signal=38%	PLEK/VOPP1/TNFRSF1B/HMOX1/SERPINB9/STAT5A/IRF5/CCL22/TRAF1/LYN/RFTN1/SPIB/IL4R/BATF/RHOG/RUNX3/ANP32A/ADGRE5/TNIP1/FEZ1/SWAP70/ATP13A3/CFLAR/NFKB2
BIOCARTA_MAPK_PATHWAY	BIOCARTA_MAPK_PATHWAY	81	0.547812334455551	1.77855732692843	6.10150912097617e-06	4.70030828264144e-05	2.58304212280063e-05	5072	tags=43%, list=17%, signal=36%	MAP4K1/GRB2/TGFB3/RPS6KA1/STAT1/MAP2K6/MKNK1/PAK2/MAP2K1/MAPK12/MAP3K12/TGFB1/ELK1/RPS6KA4/DAXX/MAP3K5/TRAF2/MAP2K5/CREB1/SHC1/MAPK7/CHUK/MAX/ATF2/RIPK1/MAPK11/RPS6KA2/MAP3K7/TRADD/MAPK4/MAPK14/MAPKAPK2/MAP3K11/TGFB2/MAP3K14
ROSTY_CERVICAL_CANCER_PROLIFERATION_CLUSTER	ROSTY_CERVICAL_CANCER_PROLIFERATION_CLUSTER	137	0.487361235147076	1.64724440750758	6.20558172339183e-06	4.77248667991288e-05	2.62270757223443e-05	9281	tags=66%, list=30%, signal=46%	MCUB/TACC3/BID/LMNB1/TMSB10/NCAPG/SMC4/RRM2/RAD51AP1/NUSAP1/BUB1/TMPO/MKI67/KPNA2/ATAD2/TPGS2/BRCA1/PLK1/MYBL2/DLGAP5/ASPM/ANP32E/SHCBP1/KIF18B/FBXO5/HSPB11/GINS4/TOP2A/KIFC1/AURKB/CDC6/HMMR/CCNA2/MCM2/BUB1B/SPDL1/CENPE/AURKA/ASF1B/BIRC5/CENPF/DHFR/MELK/DTL/SLC38A1/CEP55/TPX2/PAFAH1B3/UBE2S/CELSR3/POLA2/KIF15/UBE2C/MCM10/RACGAP1/GTSE1/KIF4A/KIF11/CDC20/NETO2/HJURP/KIF14/CCNB1/NDC80/APOBEC3B/FANCI…
KEGG_NEUROTROPHIN_SIGNALING_PATHWAY	KEGG_NEUROTROPHIN_SIGNALING_PATHWAY	126	0.490512257208019	1.64958008140593	6.57201430956023e-06	5.04585873283264e-05	2.77293846889625e-05	5719	tags=41%, list=19%, signal=34%	PIK3R5/PIK3CD/PLCG2/PIK3CG/FASLG/CSK/CAMK4/GRB2/SH2B3/IRS1/NTRK1/RAPGEF1/RPS6KA1/CALM3/SH2B2/IRAK4/NFKBIE/MAP2K1/IRAK3/ARHGDIB/MAPK12/ZNF274/CRKL/KIDINS220/RPS6KA4/TP53/NGFR/PLCG1/NRAS/MAP3K5/PRKCD/MAP2K5/BAX/SOS1/SHC1/MAPK7/RIPK2/MAPK11/PSEN1/RPS6KA2/BCL2/MAPK14/MAPKAPK2/RHOA/YWHAB/YWHAG/PIK3R1/AKT3/PRDM4/NTF4/ARHGDIA/PIK3CB
YAN_ESCAPE_FROM_ANOIKIS	YAN_ESCAPE_FROM_ANOIKIS	22	0.737308962810119	2.01746841955083	6.68033532106878e-06	5.12047702359922e-05	2.81394475541862e-05	5025	tags=73%, list=16%, signal=61%	MMP2/CFB/STAT2/IRF7/HLA-DMA/VCAM1/STAT1/IL15/LTA/CCL5/BCL2L11/NOS2/RSAD2/IRF1/CX3CL1/CXCL10
PID_FAS_PATHWAY	PID_FAS_PATHWAY	38	0.654026056927199	1.94524581460942	6.70489002194108e-06	5.13074695688969e-05	2.8195885703968e-05	4973	tags=53%, list=16%, signal=44%	BTK/PIK3CD/SYK/FASLG/FAS/CASP10/BID/MAP2K6/CASP8/BIRC3/BIRC2/FADD/CHUK/RIPK1/MAPK11/CFLAR/CLTC/MAPK14/CASP3/PIK3R1
GAVIN_FOXP3_TARGETS_CLUSTER_P2	GAVIN_FOXP3_TARGETS_CLUSTER_P2	73	0.557301348545517	1.7876581555215	6.98354641910313e-06	5.33510464808227e-05	2.93189280508246e-05	5417	tags=49%, list=18%, signal=41%	CHST15/FCGR2A/ITGA4/NCKAP1L/TNFSF8/TMEM176B/LCK/CXCR3/CD22/SLFN5/TM6SF1/CD7/PRR5L/FAM20A/ARSB/PRICKLE1/BICC1/PSTPIP2/EPS15/CCL5/CCL20/CPE/ZNF101/GJA1/CXCR5/GUCY1B1/LIME1/CPM/VDR/IGFBP7/SERPINB1/BCL2/TBX21/CEP192/GALNS/RAMP1
ROSS_LEUKEMIA_WITH_MLL_FUSIONS	ROSS_LEUKEMIA_WITH_MLL_FUSIONS	77	0.545904009983399	1.76082112321352	7.11077185638244e-06	5.42329017703198e-05	2.98035493186249e-05	6169	tags=49%, list=20%, signal=39%	PTPRC/RAC2/LAMP5/LILRA1/HCLS1/LPCAT1/CCND2/DAB2/NKG7/PARP8/KLRK1/ZEB2/ABCA7/SCPEP1/MICAL1/CCL5/ZNF274/RNASE3/LGALS1/ADAM10/MBNL1/PBX3/HTR1F/MAP3K5/FEZ1/HIF1A/IGFBP7/LIPC/GLT8D1/HOXA10/AK2/SENP6/ZSCAN18/TIGAR/PCDHGC3/CLASP2/BMI1/ARPC2
HOFFMANN_LARGE_TO_SMALL_PRE_BII_LYMPHOCYTE_UP	HOFFMANN_LARGE_TO_SMALL_PRE_BII_LYMPHOCYTE_UP	147	0.488036810113064	1.65200641190216	7.17696092637149e-06	5.46470915569247e-05	3.00311662325165e-05	10630	tags=67%, list=35%, signal=44%	ITGB7/CBX1/HLA-DQB1/ANP32A/BRCA2/DNMT1/TUBB/FAM111A/MMP14/XPO1/SMC4/RRM2/NUSAP1/BUB1/TMPO/MKI67/KPNA2/CBX5/RBL1/CTC1/DLGAP5/MCM6/ANP32E/WDHD1/TUBA1B/CDC45/TOP2A/KIFC1/HTT/AURKB/CKAP5/CCNA2/SPDL1/CENPE/AURKA/ABR/CASP3/PPP2CA/COIL/ANLN/HMGB3/LDHA/MELK/NT5DC2/AZIN1/RAD54L/GSN/RAMP1/UBE2S/UBE2C/MCM10/RACGAP1/ENO1/KIF4A/CIP2A/CDC20/HJURP/CCNB1/NDC80/SNX2/CDCA5/TUBA3D/RFC3/MIS18BP1/TUBA1A/CENPL/ECT2/TK…
REACTOME_IRAK4_DEFICIENCY_TLR2_4	REACTOME_IRAK4_DEFICIENCY_TLR2_4	11	0.857211224455771	1.98292518884972	7.2044768275352e-06	5.47659321154287e-05	3.00964747506081e-05	3955	tags=82%, list=13%, signal=71%	BTK/TLR4/TLR2/TLR1/MYD88/TLR6/IRAK4/CD14/LY96
EHRLICH_ICF_SYNDROM_DN	EHRLICH_ICF_SYNDROM_DN	17	0.791416273994372	2.02902320066988	7.24347433911701e-06	5.49715156528039e-05	3.02094526458571e-05	3182	tags=71%, list=10%, signal=63%	HMOX1/TRBC2/ITGB7/IGHG1/MEF2C/CD27/INPP4A/BLK/IGHA1/BTN3A2/ZFX/TFRC
TURASHVILI_BREAST_DUCTAL_CARCINOMA_VS_LOBULAR_NORMAL_DN	TURASHVILI_BREAST_DUCTAL_CARCINOMA_VS_LOBULAR_NORMAL_DN	66	-0.413259	-2.1321	7.29613197344549e-06	5.51402914125423e-05	3.03022029231787e-05	2518	tags=35%, list=8%, signal=32%	ATF3/NFIB/MYLK/PI15/ADH1B/GPM6B/SORBS1/MUCL1/CADM1/KRT14/MYH11/CRYAB/MAOA/ELF5/CNN1/SCGB2A2/ACTG2/PIGR/SYNM/OXR1/ID4/ROPN1/CYB5R2
REACTOME_REGULATION_BY_C_FLIP	REACTOME_REGULATION_BY_C_FLIP	11	0.856943542161103	1.9823059786136	7.29075696205456e-06	5.51402914125423e-05	3.03022029231787e-05	4266	tags=91%, list=14%, signal=78%	FASLG/FAS/CASP8/TNFRSF10A/FADD/TNFRSF10B/TRAF2/RIPK1/CFLAR/TRADD
LEE_RECENT_THYMIC_EMIGRANT	LEE_RECENT_THYMIC_EMIGRANT	222	0.44927880716322	1.55067228312003	7.3016824244919e-06	5.51402914125423e-05	3.03022029231787e-05	8234	tags=46%, list=27%, signal=34%	MPEG1/CYSLTR1/CCR7/NREP/AIF1/SH2D1A/SKAP2/TMEM156/NAPSB/PXDN/HEG1/MICAL2/CAMK4/RNASE6/IGHM/GPR171/GZMA/CBL/TOX2/PLSCR1/TCF4/P2RX5/TRIO/FAM3C/CALHM6/VPS13C/GNB4/NADK/STK17B/UBASH3B/PTGER4/ANKRD55/TOX/IGLC2/CD1B/N4BP2L1/B3GNT2/USP38/CD93/VAV3/CCNG2/SMC4/IGF2BP3/NEDD1/HACE1/ANKRD10/IFI16/CENPK/KBTBD6/PGM2/LCORL/RASA2/RSAD2/IFT80/HDAC2/FAM106A/FUT8/MTHFD1L/TOP2A/PAPOLA/CMTR2/DENND5A/GTF2H3/CEP57/CCRL…
DACOSTA_UV_RESPONSE_VIA_ERCC3_TTD_DN	DACOSTA_UV_RESPONSE_VIA_ERCC3_TTD_DN	83	0.545052857654156	1.77864989188515	7.40535742849077e-06	5.58315390387361e-05	3.06820762481559e-05	6504	tags=51%, list=21%, signal=40%	COL1A2/SKAP2/HEG1/GPR176/HERC4/BICD1/LPAR1/ZEB2/CDKN1B/DOCK4/PDS5B/ROR1/AMPH/UST/INTS3/GPATCH8/TMEM131L/RALGAPB/GALK2/VPS13B/PLPP3/MAD1L1/SON/MPHOSPH9/MALT1/WDHD1/WDR37/PCNT/ATXN1/CREB5/ARAP2/MSH3/TEAD1/FAM193A/MIA2/UBXN7/TSC22D2/FAM168A/USP15/SGMS1/ACAP2/CCND1
SUNG_METASTASIS_STROMA_UP	SUNG_METASTASIS_STROMA_UP	108	0.515626763257253	1.71497960200893	7.50833292084847e-06	5.65152587610182e-05	3.1057812633228e-05	5268	tags=40%, list=17%, signal=33%	ALOX5/RFX5/P4HA1/THY1/CLDN11/COL5A2/COL3A1/SEL1L3/MGAT3/COL5A1/THBS2/TRIO/SPARC/TNC/SLC16A1/COL12A1/PLOD2/SVEP1/VCAN/SEC24D/ASS1/FBLN2/ADAM10/CRABP2/CALR/EPS8/CNN3/ANXA4/CDC42EP3/SNAI2/BNIP3L/SNX1/U2AF2/CD276/PLK2/AGRN/AKR1C1/CLIP2/RDH10/EDEM1/TKT/PLAAT4/TUSC3
HAHTOLA_SEZARY_SYNDROM_UP	HAHTOLA_SEZARY_SYNDROM_UP	96	0.527574415262477	1.74526499710418	7.6255870224523e-06	5.72105623429986e-05	3.1439914898099e-05	3238	tags=31%, list=11%, signal=28%	C3AR1/SAMSN1/GLIPR1/NCF4/MS4A4A/IL2RA/MMP9/TRAT1/CD28/LILRA5/NFE2/RNASE2/RECQL/FAS/GPR171/TLR1/STAT1/DYSF/ICOS/ARMT1/PDXK/SMC4/RRM2/THOC5/NUSAP1/IDS/IL10RB/ACTR1A/NINJ2/WAPL
KEGG_CELL_CYCLE	KEGG_CELL_CYCLE	124	0.502261362583518	1.68798787152583	7.61792311589707e-06	5.72105623429986e-05	3.1439914898099e-05	9477	tags=57%, list=31%, signal=40%	CCND2/CHEK2/RB1/TGFB3/RAD21/E2F3/CDC25B/CDKN1B/RBL2/MCM5/TGFB1/CDK6/SMC1A/BUB1/HDAC1/TP53/MCM3/MAD1L1/RBL1/PLK1/MCM6/PRKDC/CCNA1/HDAC2/CDC45/E2F4/CDC14A/CDC6/SKP2/CCNA2/MCM2/BUB1B/CCND3/YWHAB/TGFB2/YWHAG/ATR/CUL1/E2F5/CDK2/CDC7/E2F2/EP300/BUB3/GADD45A/CDC20/PKMYT1/CDC27/CCNB1/CCND1/CCNB3/CDKN2D/ABL1/STAG2/MCM4/ORC3/PTTG1/ANAPC4/TTK/MAD2L2/YWHAH/ATM/CREBBP/CDK1/ANAPC1/MAD2L1/CCNE2/CDKN2C/ESPL1/CCN…
CHARAFE_BREAST_CANCER_BASAL_VS_MESENCHYMAL_DN	CHARAFE_BREAST_CANCER_BASAL_VS_MESENCHYMAL_DN	50	0.617105592894599	1.90722584264697	7.65375516194119e-06	5.73128055241158e-05	3.14961023708591e-05	4531	tags=46%, list=15%, signal=39%	SCG2/ALPK2/LOXL2/SH2B3/EDIL3/ARNT2/RGS7/CMTM3/TRIO/AK5/TNIP1/TRAF3/BCAT1/ADAMTS12/KIF3C/COL6A2/GRK5/PNMA2/NUAK1/ZEB1/IL11/UTRN/ARHGAP17
LIM_MAMMARY_LUMINAL_MATURE_DN	LIM_MAMMARY_LUMINAL_MATURE_DN	90	0.53626366719476	1.76174307745626	7.66413902964367e-06	5.73128055241158e-05	3.14961023708591e-05	3093	tags=37%, list=10%, signal=33%	NREP/MERTK/RASA3/CASP1/SERPINH1/COL16A1/DAB2/FAS/FSTL1/AEBP1/TIAM2/IGFBP3/TPST1/RECK/COL6A1/ETS1/PRICKLE1/SLC1A3/COL4A1/VIM/MOXD1/GAS6/AQP9/EPB41L2/LAMA1/AXIN2/COL6A2/APOE/CCL2/COL4A2/TLE4/GPX7/SNAI2
KEGG_MAPK_SIGNALING_PATHWAY	KEGG_MAPK_SIGNALING_PATHWAY	261	0.43631158509937	1.51099333146058	7.71890914767173e-06	5.76286739775037e-05	3.16696870532464e-05	6119	tags=36%, list=20%, signal=29%	PTPN7/MAP4K1/RAC2/PDGFRA/ARRB2/PRKCB/PLA2G2D/STK4/FASLG/RASGRP1/FGF7/NFATC4/HSPA6/GRB2/RASGRP4/FAS/TNF/NTRK1/CACNA1C/TGFB3/PDGFRB/MEF2C/RPS6KA1/RASGRF2/MAP2K6/MKNK1/IL1R1/CDC25B/TNFRSF1A/FGFR1/PAK2/RASGRF1/MAP2K1/CACNA2D4/MAPK12/MAP3K12/CACNA1G/TGFB1/HSPA1L/CD14/CRKL/IL1R2/FGF1/IL1B/ELK1/RPS6KA4/TP53/FGF14/NRAS/PRKX/DAXX/MAP3K5/TRAF2/PRKCA/TAOK3/MAP2K5/RASA2/SOS1/MAPK7/RASGRP3/RASA1/CHUK/MAX/ATF2…
SHEPARD_CRUSH_AND_BURN_MUTANT_DN	SHEPARD_CRUSH_AND_BURN_MUTANT_DN	186	0.459434833010575	1.57112900585437	7.73437790347868e-06	5.76505737084254e-05	3.16817219930945e-05	9316	tags=55%, list=30%, signal=39%	PTPRO/LGMN/PLEKHF1/ARNT2/TACC3/ENO3/TTN/KCTD17/NOTCH2/HLX/PRR11/GPSM1/RASGEF1A/PHF3/NR2F1/HOXB3/TMPO/MKI67/PRIM2/CKAP2/PUM1/GUCA1A/FAM13B/BORA/DLGAP5/ASPM/ARID5B/HDAC2/SHCBP1/FBXO5/ZNF184/OTX2/PCDH18/PTPRN/PPP1R3G/AURKB/UCP2/BUB1B/CDCA2/PARPBP/DDX17/FUBP1/BIRC5/ANLN/SOX11/NDE1/KDM6A/SLIT3/CRYBB1/MYCL/MASTL/MELK/DPYSL3/CEP55/TPX2/CTSL/PCDHGC3/RACGAP1/GTSE1/KIF11/S1PR1/PIF1/BUB3/CDC20/RLF/KIF14/CDC…
CHUNG_BLISTER_CYTOTOXICITY_DN	CHUNG_BLISTER_CYTOTOXICITY_DN	47	0.62646226946961	1.92071904848111	7.79953660855433e-06	5.7948414964041e-05	3.18453998760972e-05	5109	tags=53%, list=17%, signal=44%	ITGB2-AS1/BIN2/PLCG2/PRKCB/MNDA/SELL/P2RX1/ADD3/CFP/PRAM1/RGS18/RBL2/NIN/IGLC2/RIPOR2/GCA/IGKC/IRAK3/CDC42EP3/HACD4/JPX/MAX/FKBP1A/C12orf76/FBXO38
LINDSTEDT_DENDRITIC_CELL_MATURATION_B	LINDSTEDT_DENDRITIC_CELL_MATURATION_B	47	0.626234974586886	1.92002216754806	7.79953660855433e-06	5.7948414964041e-05	3.18453998760972e-05	6228	tags=64%, list=20%, signal=51%	IL2RA/SLAMF1/TNFAIP2/STK4/CXCR4/CYTIP/TNFRSF9/TRAF1/LYN/TAP1/EED/BIRC3/TNIP1/ZNF267/LAMP3/N4BP2L2/OPTN/RELB/CFLAR/CD80/IL15RA/PSME2/NFKB2/REL/MAP3K14/NBN/PNRC1/GADD45A/MARCKSL1/BTG1
DIRMEIER_LMP1_RESPONSE_EARLY	DIRMEIER_LMP1_RESPONSE_EARLY	62	0.580154322451796	1.83112919794455	8.10101532249731e-06	6.00912410776857e-05	3.30229843621665e-05	3015	tags=29%, list=10%, signal=26%	LCP1/PTK2B/PIK3CG/SLAMF1/GPR183/IRF7/TNF/BCL2A1/ACTB/TRAF1/ICAM1/BIRC3/SERPINF2/LTA/NFKBIE/MAN2B1/CD69/CCL4
BOYLAN_MULTIPLE_MYELOMA_D_DN	BOYLAN_MULTIPLE_MYELOMA_D_DN	75	0.558785592240525	1.80340024874579	8.28527136721889e-06	6.12603907039223e-05	3.36654874812871e-05	5356	tags=44%, list=18%, signal=36%	CYBB/CHST15/CYTH4/ITGAM/NCF1/IL2RA/LILRA6/IL7R/DENND1C/CASP1/SYNE3/CGAS/DRAM1/CD52/CCDC88A/TIFAB/PPP1R16B/KSR1/HSD17B11/IFFO1/PBX2/IFI27L2/NFKBIE/LGALS1/ANXA4/HNRNPLL/MAP10/ARAP2/IPCEF1/NAB2/CSTF2T/GSN/FLOT2
KAUFFMANN_DNA_REPAIR_GENES	KAUFFMANN_DNA_REPAIR_GENES	226	0.446815268597108	1.54454351814932	8.27521238087673e-06	6.12603907039223e-05	3.36654874812871e-05	10947	tags=58%, list=36%, signal=37%	RECQL/CHEK2/RAD21/PARP4/POLG/MBD5/BRCA2/TEP1/DCLRE1C/LIG4/FANCG/POLN/SMC4/FANCB/RRM2/MSH6/POLK/RAD51AP1/RDM1/OGG1/SMC1A/TP53/XRCC1/RAD51D/MAD1L1/BRCA1/FANCD2/FANCA/PARP1/TP53BP1/TDP1/PNKP/PRKDC/XPC/POLD1/DCLRE1B/RRM2B/MRE11/TOP2A/UBA1/RAD18/MTOR/GTF2H3/MBD4/PMS2/BLM/ATRX/RPA2/POLH/TOP3B/MLH3/HELQ/XRCC5/ERCC5/ATR/MSH3/GTF2H4/RAD54L/MSH4/UNG/TERF1/TOPBP1/POLA2/EXO1/TOP3A/MBD1/PMS1/NBN/POLG2/GADD45A…
LU_EZH2_TARGETS_DN	LU_EZH2_TARGETS_DN	388	0.406204119077307	1.4316426785172	8.40588245171449e-06	6.20524131547912e-05	3.41007413475821e-05	8916	tags=46%, list=29%, signal=33%	SLC7A7/LILRB3/NPL/CLDN11/HEG1/NABP1/COL3A1/SERPINH1/NLRP3/ALPK2/IL10/DCP2/LPXN/STAMBPL1/CCR6/FSTL1/SH2B3/APAF1/CYFIP2/PTPRE/RASSF5/AAK1/GJC1/IGFBP3/RFTN1/PAPSS2/RECK/ETS1/GNA13/FBN2/PLAU/GRAMD2B/COL4A1/SLC7A6/RNASEL/ELF4/DNAJC13/BIRC2/TRGV5/ESM1/ANTXR1/SEC24D/LAMC1/TAP2/GAD1/NIPA2/MMP3/GPC4/IGF2BP3/DIPK2A/AXL/LAMB1/THBS1/PPP1CC/MYBL1/KPNA2/TPGS2/CTR9/SLC36A1/SLC15A4/TNFRSF25/DLEU2/DCAF12/RRP1B/DY…
PARK_TRETINOIN_RESPONSE	PARK_TRETINOIN_RESPONSE	12	0.84928835040365	2.00499838267242	8.62841728427328e-06	6.35930946961103e-05	3.49474188588734e-05	4260	tags=83%, list=14%, signal=72%	SLA/PLEK/NCF1/FGR/SLC2A5/ALOX5AP/MERTK/PIM1/NDRG1/CEBPE
NAKAYAMA_SOFT_TISSUE_TUMORS_PCA2_UP	NAKAYAMA_SOFT_TISSUE_TUMORS_PCA2_UP	87	0.549722226198032	1.79926177166061	8.65725135606667e-06	6.3703518378481e-05	3.50081019047007e-05	7780	tags=57%, list=25%, signal=43%	CCN4/CDH11/MICAL2/COL11A1/GLT8D2/ROR2/LEF1/GREM1/FBN2/TNC/SLC16A3/ENO2/MLLT11/NCAM1/SCG5/CRABP1/RRM2/CDH3/TPBG/NUSAP1/BUB1/MKI67/DLGAP5/ASPM/NPTX2/SV2A/TOP2A/HMMR/CCNA2/CENPE/BIRC5/CENPF/MELK/CEP55/TRPS1/TPX2/UBE2S/UBE2C/GTSE1/KIF11/CDC20/HJURP/CCNB1/CENPN/COL9A3/MCM4/SHISAL1/NCAPH/KIF2C/KIF20A
BROWNE_HCMV_INFECTION_8HR_DN	BROWNE_HCMV_INFECTION_8HR_DN	44	0.623081433315582	1.88712070880136	8.75683849828226e-06	6.43333869865816e-05	3.53542445508251e-05	5293	tags=48%, list=17%, signal=40%	GZMK/SPN/TRIB2/FZD2/LPXN/PLAU/ATAD2B/MSC/PLEKHO2/VWA5A/RIPOR2/TWIST1/PIM1/CDC42EP3/ZNF623/VDR/XPC/LINC00847/ITGA3/TFCP2/TPX2
WORSCHECH_TUMOR_EVASION_AND_TOLEROGENICITY_UP	WORSCHECH_TUMOR_EVASION_AND_TOLEROGENICITY_UP	32	0.672185379831234	1.94285422705089	9.09652792882832e-06	6.67223794970996e-05	3.66671091364338e-05	5058	tags=59%, list=17%, signal=50%	LCP2/IL4I1/IL2RG/CCR7/IL7R/STAT4/IRF7/VPREB3/BLNK/CXCL9/CCL2/IL12B/XCL1/CCL4/BOK/IL23R/CX3CL1/CXCL10/IFNAR1
FLECHNER_PBL_KIDNEY_TRANSPLANT_OK_VS_DONOR_UP	FLECHNER_PBL_KIDNEY_TRANSPLANT_OK_VS_DONOR_UP	150	0.473542275078542	1.60210880428215	9.15544606809072e-06	6.70476058394096e-05	3.68458364222022e-05	6555	tags=36%, list=21%, signal=28%	TRAF3IP3/IL2RG/LST1/ALOX5AP/CLEC11A/MICAL2/CTSK/STAT4/ITGB1/VAV1/ACTB/IKBKE/PTGER2/PECAM1/MYD88/MBOAT7/LGALS9/CAPZB/CUL4B/BTN3A2/RGS2/MAP2K1/RBPJ/UBE4A/TAPBP/MORC3/CPNE1/LRP10/PLIN3/STK19/STK38/DHX9/TFRC/ZNF384/IMMT/DCTD/ARID5A/CLTC/CDIPT/VAMP5/OGT/CAMKK2/PRKAR1A/IPCEF1/PIK3R1/CCT7/FLT3LG/SF1/CHD3/UBE2I/BICD2/ZNF337/HIPK1/TAF7
GAVIN_FOXP3_TARGETS_CLUSTER_P4	GAVIN_FOXP3_TARGETS_CLUSTER_P4	100	0.516023308789828	1.70814101142695	9.1924004417258e-06	6.72112076812352e-05	3.69357433864675e-05	3363	tags=31%, list=11%, signal=28%	NCF1/IL2RA/MMD/ATP8B4/TNFRSF1B/THEMIS/SYT11/IL2RB/FASLG/CD79B/TNFRSF9/FOXP3/MCUB/TNFRSF4/PDK1/RFLNB/ITGAE/TWSG1/OSBPL3/APOL2/CTLA4/NRP1/STON1/PIM1/PLAGL1/TIAM1/IL1R2/ANXA4/PRKAR1B/SWAP70/NEB
OSWALD_HEMATOPOIETIC_STEM_CELL_IN_COLLAGEN_GEL_UP	OSWALD_HEMATOPOIETIC_STEM_CELL_IN_COLLAGEN_GEL_UP	215	0.451313452803651	1.55667205391941	9.24874507037803e-06	6.75158390137596e-05	3.71031527384756e-05	8311	tags=45%, list=27%, signal=33%	C3AR1/SLCO2B1/RASSF4/NREP/COL15A1/GPR183/IL2RB/ARL4C/GRAP2/DAB2/TNF/BCL2A1/FBN1/TCF4/LEF1/TREM1/ICAM1/BIRC3/AKAP13/HGF/PTGER4/TNFAIP6/RGS2/TBC1D5/GAD1/KPNB1/CD14/IL1R2/CENPI/IL1B/ADD1/RUNX1/CCL2/FAM117A/F7/CDC42EP3/CCL4/DLEU2/HNRNPA1/KCNJ2/GALNT2/EHD1/FUS/ANGEL2/DSTYK/PEG10/NAP1L1/SZRD1/SOD2/PAFAH1B2/PLK2/AKR1C1/CFLAR/NR5A2/NUP160/SKP2/MTOR/RCC1/MCL1/HNRNPDL/CXCL10/RGS1/GGCX/AVPR1A/CCR9/CTSL/SF3B…
REACTOME_C_TYPE_LECTIN_RECEPTORS_CLRS	REACTOME_C_TYPE_LECTIN_RECEPTORS_CLRS	140	0.484226338576298	1.63645753835255	9.41606955107008e-06	6.8628373796151e-05	3.77145433182405e-05	7195	tags=40%, list=24%, signal=31%	CARD9/CLEC10A/PLCG2/FCER1G/CD209/ICAM3/SYK/CARD11/FYN/MUC3A/CLEC7A/CCL22/FBXW11/LYN/CLEC4A/UBE2D1/CASP8/CLEC6A/CLEC4D/NFATC3/CLEC4E/PAK2/CLEC4C/NFATC1/MUC6/IL1B/ICAM2/PSMB9/NRAS/PRKCD/MALT1/CHUK/RELB/PSMA8/MUC16/MAP3K7/PSME2/NFKB2/PSMD3/PSMD1/MAP3K14/PAK3/MUC13/CUL1/NFATC2/AHCYL1/MUC4/EP300/UBA3/TAB1/PSMD2/UBE2D2/PSMB8/TRAF6/SRC/PAK1
GAVIN_FOXP3_TARGETS_CLUSTER_P7	GAVIN_FOXP3_TARGETS_CLUSTER_P7	90	0.534480598638382	1.75588530845568	9.49223593773192e-06	6.90740396797929e-05	3.79594578389313e-05	5598	tags=43%, list=18%, signal=35%	TLR7/GZMK/PRF1/RESF1/EVI2A/FASLG/IL10/ECM1/QPCT/KLRD1/PRNP/ENO3/SELP/GRAMD2B/APOBR/RABGAP1L/GBP2/ADAMTS6/IFITM3/APP/SOCS2/WLS/APPL2/FAM89A/GATA1/TTC39B/GUCY1A1/SPECC1/IFT80/IKZF4/DENND5A/FGD6/IGF2R/HS3ST3B1/GLIPR2/AHCYL2/ACTN1/CYFIP1/AGPAT4
PID_EPHA_FWDPATHWAY	PID_EPHA_FWDPATHWAY	34	0.662495602686203	1.93861236846932	9.61478311507653e-06	6.97450907669353e-05	3.83282322086979e-05	2853	tags=44%, list=9%, signal=40%	HCK/PIK3R5/FGR/LCK/PIK3CG/PIK3R6/FYN/CBL/LYN/EPHA4/BLK/ROCK1/VAV3/CRKL/PLCG1
CHAUHAN_RESPONSE_TO_METHOXYESTRADIOL_DN	CHAUHAN_RESPONSE_TO_METHOXYESTRADIOL_DN	101	0.518423814241531	1.71587179989412	9.6134184179021e-06	6.97450907669353e-05	3.83282322086979e-05	4562	tags=36%, list=15%, signal=30%	PTPN6/LSP1/PIM2/IL2RG/HCLS1/CD48/TRBC2/TPP1/HLA-G/CYFIP2/CD74/AP1S2/ARPC5/VIM/ENO2/LTA4H/NRDC/TMSB4X/ARHGDIB/PGK1/TMSB10/TAPBP/PKM/LGALS1/UBE2J1/HSP90B1/ADD1/MKI67/TUBBP1/TLN1/NAP1L1/MAN2A1/UBA1/DDX17/MCL1/YWHAB
VALK_AML_CLUSTER_9	VALK_AML_CLUSTER_9	34	0.662137215747583	1.93756364701503	9.76384655707424e-06	7.0714850891314e-05	3.88611613485872e-05	4782	tags=62%, list=16%, signal=52%	VSIG4/FCGR2B/CLEC10A/TGFBI/OTULINL/COLEC12/CHI3L1/CD1C/CHST12/PAPSS2/CLIP3/SPARC/RUNX3/AK5/NRP1/MN1/MTMR11/RPS6KA2/CLIP2/EMID1/NDE1
VERRECCHIA_RESPONSE_TO_TGFB1_C2	VERRECCHIA_RESPONSE_TO_TGFB1_C2	21	0.747006529910757	2.01771040031005	1.0293411116102e-05	7.44330152876621e-05	4.09044688675288e-05	2334	tags=52%, list=8%, signal=48%	ITGB2/COL1A2/COL3A1/COL6A3/LRP1/COL6A1/ICAM1/RHOG/FN1/MMP14/MMP3
KARAKAS_TGFB1_SIGNALING	KARAKAS_TGFB1_SIGNALING	19	0.756000635247317	1.99505311001324	1.04950101817399e-05	7.5771666916518e-05	4.16401213688467e-05	4628	tags=68%, list=15%, signal=58%	MMP2/FAP/LOX/IL15/FN1/FOLR3/KIF3C/BUB1/BRCA1/PLK1/IGFBP7/CDH2/BIRC5
REACTOME_TRIF_TICAM1_MEDIATED_TLR4_SIGNALING	REACTOME_TRIF_TICAM1_MEDIATED_TLR4_SIGNALING	97	0.52628782015549	1.7413213424744	1.05638156434891e-05	7.61488842388817e-05	4.18474201617182e-05	7731	tags=56%, list=25%, signal=42%	TLR4/IRF7/FBXW11/MEF2C/RPS6KA1/IKBKE/UBE2D1/MAP2K6/CASP8/BIRC3/TRAF3/SAA1/BIRC2/FADD/MAP2K1/TANK/APP/CD14/ELK1/NOD2/TBK1/CREB1/MAPK7/CHUK/ATF2/RIPK2/TNIP2/RIPK1/MAPK11/LY96/RPS6KA2/MAP3K7/NFKB2/IRF3/MAPK14/MAPKAPK2/PPP2CA/NOD1/RIPK3/CUL1/AGER/MEF2A/MAP3K8/TAB1/TICAM1/UBE2D2/TRAF6/PPP2R1A/PPP2R5D/MAPKAPK3/NKIRAS2/UBE2D3/PPP2R1B/ATF1
HORTON_SREBF_TARGETS	HORTON_SREBF_TARGETS	24	-0.649781	-2.5349	1.06857574964122e-05	7.69073532488259e-05	4.2264234822314e-05	2033	tags=54%, list=7%, signal=51%	ACACA/LDLR/HMGCS1/CYP51A1/PMVK/SC5D/FDPS/RDH11/INSIG1/IDI1/FDFT1/AACS/TM7SF2
PID_IL6_7_PATHWAY	PID_IL6_7_PATHWAY	47	0.623175106634562	1.91064068210467	1.07151778953994e-05	7.69985986577217e-05	4.23143784981151e-05	4973	tags=49%, list=16%, signal=41%	HCK/JAK1/GRB2/VAV1/TNFSF11/PTPRE/JAK2/STAT1/MAP2K6/A2M/STAT3/IL6R/TYK2/PIAS1/HSP90B1/PRKCD/IL6ST/SOS1/MAPK11/IRF1/MCL1/MAPK14/PIK3R1
ONDER_CDH1_SIGNALING_VIA_CTNNB1	ONDER_CDH1_SIGNALING_VIA_CTNNB1	84	0.541944178859983	1.76886275573853	1.07905773927806e-05	7.7419446847735e-05	4.25456545201844e-05	4074	tags=42%, list=13%, signal=36%	C3/CDH11/COL1A2/NREP/DOCK10/TRBC2/MICAL2/FBLN5/COL6A3/BGN/LTBP2/FBN1/GREM1/IGFBP3/POSTN/ARHGAP22/SLC46A3/BIN1/MMP19/KCNJ6/ICAM1/BIRC3/SAA1/MYO1B/SCG5/VCAN/CCNG2/SORL1/TFRC/STC2/SPOCK1/EPHB2/IGFBP7/PRRX1/NDRG1
BROWNE_HCMV_INFECTION_24HR_DN	BROWNE_HCMV_INFECTION_24HR_DN	140	0.483076093239046	1.63257024948959	1.08110189516782e-05	7.74452899669283e-05	4.2559856538743e-05	7786	tags=46%, list=25%, signal=35%	COL8A1/COL5A2/GPR176/FADS1/COL6A3/BTN3A3/MXRA5/IFITM1/KIAA0930/FBN1/PDGFRB/IGFBP3/RECK/BLK/FBN2/CXCR2/LPAR1/VWA5A/BST1/GAS6/RIPOR2/LAMC1/LAMA4/OLFML1/SSPN/FGF1/THBS1/MTMR11/PAMR1/PRIM2/ANXA4/GRIA3/CTSO/MEST/BNIP3L/PRKCA/NR1H3/SLC16A2/CEMIP/CFLAR/GJA4/RPS6KA2/SLC16A4/DDX17/BIRC5/TAF1B/TKT/BACH1/COL13A1/SSH1/TEAD1/AP4S1/TGFBR2/PDE1C/SEMA3C/BTG1/CCN3/YLPM1/ABCC1/PTEN/SEMA5A/HOXA9/CALD1/AP3S2/PTPRM
MCCABE_BOUND_BY_HOXC6	MCCABE_BOUND_BY_HOXC6	414	0.40032284420395	1.41260698499939	1.09067557495137e-05	7.80095951664286e-05	4.28699689851558e-05	9766	tags=46%, list=32%, signal=32%	PDGFRA/CDH11/GPR65/DCN/CSF2RB/SRGN/NUP210/MMD/CASP1/CD6/PLXDC1/CARD8/PTAFR/SYNE3/RNASE2/WDR86/STAMBPL1/MAP1LC3C/FADS1/HVCN1/CST7/TNFAIP8/ABCA6/KLRD1/FCHSD2/VCAM1/PDE4DIP/NPAT/SKAP1/RIMBP2/DIPK1A/MPP1/RHOF/IGLV4-3/SLC1A3/ASAP1/THSD4/VWA5A/ARMH3/PTHLH/MYO9B/C15orf48/HLA-DQA2/APPBP2/DDHD1/SLC44A1/IRAK4/PAK2/SGPL1/ZNFX1/PDS5B/SULF2/SART3/RNASE3/SLC39A1/FLCN/CD69/RAD51AP1/CYTH3/CRTC2/FER1L4/CXCR5/PAMR…
PID_FGF_PATHWAY	PID_FGF_PATHWAY	54	0.589086878198398	1.83672567153836	1.10025949423802e-05	7.85728790993894e-05	4.31795201972131e-05	5265	tags=41%, list=17%, signal=34%	PTK2B/MMP9/SPP1/GRB2/CBL/RPS6KA1/STAT1/PLAU/MET/HGF/NCAM1/RUNX2/FGFR1/FGF1/PLCG1/IL17RD/SOS1/SHC1/STAT5B/CDH2/PIK3R1/SSH1
REACTOME_MITOTIC_PROMETAPHASE	REACTOME_MITOTIC_PROMETAPHASE	197	0.453321858989981	1.55653616181669	1.10567391396625e-05	7.88371214004775e-05	4.33247338626352e-05	8845	tags=52%, list=29%, signal=37%	RAD21/KNTC1/CEP135/CNTRL/TUBB/PDS5B/XPO1/NCAPG/SMC4/NEDD1/CENPI/PPP1CC/PPP2R5E/SMC1A/BUB1/CLASP1/MAD1L1/CENPK/ACTR1A/PLK1/NUP85/WAPL/NCAPD2/TUBB3/MAPRE1/TUBA1B/CEP164/PCNT/SKA1/KIF2A/TUBGCP3/NUP160/AURKB/CENPJ/CKAP5/CENPQ/BUB1B/SPDL1/CENPE/HDAC8/PPP2CA/BIRC5/CENPF/CEP57/NUP98/HAUS3/NDE1/YWHAG/MIS12/OFD1/CEP290/CEP192/RANGAP1/SKA2/CDK5RAP2/CENPO/PPP2R5B/ODF2/CLASP2/BUB3/CDC20/NINL/RCC2/CCNB1/NDC80…
GENTILE_UV_HIGH_DOSE_DN	GENTILE_UV_HIGH_DOSE_DN	279	0.433025881135489	1.50453340422809	1.11958157971282e-05	7.97051963637659e-05	4.38017821882107e-05	8836	tags=47%, list=29%, signal=34%	PDGFRA/TRIB2/FZD2/ARL4C/GATA2/TNFAIP8/NCOA3/RAD21/GREM1/IL4R/TPST1/E2F3/CASP8/ZMYND8/ATP6V1B2/RBMS1/LPAR1/MET/ELF4/NFYA/LBR/NCK1/TNFRSF1A/FADD/WBP1L/PTPN1/HOXB2/PIKFYVE/UVRAG/XPO1/PHF3/FSTL3/MMP3/IGF2BP3/NDUFV2/MFAP1/MORC3/CRKL/THBS1/EPS8/RUNX1/TLE4/KPNA2/STX7/PUM1/PHTF2/PLPP3/RNF4/PUDP/PRKCD/IFNGR2/ZNF623/ARID5B/IL11/RAB14/RIPK1/ATP13A3/FOXJ3/KIF2A/SEC24B/TUBGCP3/QKI/PRRX1/CDC6/HTR6/PHC2/DDX17/A…
HOSHIDA_LIVER_CANCER_LATE_RECURRENCE_DN	HOSHIDA_LIVER_CANCER_LATE_RECURRENCE_DN	68	-0.41078	-2.08046	1.13299777317589e-05	8.0535653150478e-05	4.42581575432412e-05	2164	tags=29%, list=7%, signal=27%	TMEM11/ITPRID2/TJP2/GHRHR/PPP1R1A/SC5D/COBLL1/ADRA2B/ALAD/APBA1/GARNL3/ADRA1A/MAOA/THRB/PHGDH/ST3GAL6/PEMT/PMP2/RHAG/SPINK5
GRAHAM_CML_QUIESCENT_VS_NORMAL_QUIESCENT_DN	GRAHAM_CML_QUIESCENT_VS_NORMAL_QUIESCENT_DN	42	0.628562964298484	1.9013720437206	1.13578355056092e-05	8.06090825467544e-05	4.4298510475906e-05	2696	tags=45%, list=9%, signal=41%	ALOX5/GLIPR1/HLA-DMB/AIF1/HLA-DPA1/SELL/VNN1/HLA-DPB1/CD52/HLA-DQB1/FAM30A/HLA-DMA/HLA-DQA1/GBP2/HLX/APP/CXCL6/IDS/SORL1
KAYO_CALORIE_RESTRICTION_MUSCLE_UP	KAYO_CALORIE_RESTRICTION_MUSCLE_UP	93	0.53147482496326	1.75203614298126	1.14378329735735e-05	8.1051762473751e-05	4.45417840719324e-05	6239	tags=49%, list=20%, signal=39%	LUM/C1QB/CCR5/COL1A2/HCLS1/CPA3/COL1A1/FAP/COL3A1/COL6A3/HSPA6/FAS/ACTB/RASSF2/TCF12/LRP1/KLRK1/PLAU/EMP3/LIMK1/GDI1/FN1/TANK/APP/CCL13/MTMR11/CNN3/ACTR1B/IGFBP4/CCNI/RASA2/ZNF211/DRD2/CALB2/MYH10/GNL1/ZKSCAN3/STX4/CUX1/MYCL/PAFAH1B3/SCRIB/TGFBR2/CALB1/KRT12/BCL6
BIOCARTA_DEATH_PATHWAY	BIOCARTA_DEATH_PATHWAY	29	0.682641048435589	1.94057229419575	1.15021722262505e-05	8.13822924131169e-05	4.4723425935591e-05	5072	tags=62%, list=17%, signal=52%	CASP10/APAF1/BID/CASP8/BIRC3/BIRC2/FADD/TNFRSF25/TRAF2/DFFA/CHUK/RIPK1/CFLAR/BCL2/TRADD/CASP3/DFFB/MAP3K14
REACTOME_INTERLEUKIN_RECEPTOR_SHC_SIGNALING	REACTOME_INTERLEUKIN_RECEPTOR_SHC_SIGNALING	25	0.714374357485333	1.97685157612418	1.16026881211361e-05	8.17163287428868e-05	4.49069947269249e-05	3785	tags=56%, list=12%, signal=49%	JAK3/PTPN6/PIK3CD/IL2RA/IL2RG/CSF2RB/IL2RB/INPP5D/JAK1/GRB2/JAK2/SOS1/SHC1/IL5RA
NABA_BASEMENT_MEMBRANES	NABA_BASEMENT_MEMBRANES	40	0.640193346919649	1.91896083320552	1.15898752709801e-05	8.17163287428868e-05	4.49069947269249e-05	5483	tags=60%, list=18%, signal=49%	COL15A1/HMCN1/COL6A3/NID1/COL6A1/NID2/COL4A1/COL18A1/PAPLN/LAMA1/LAMC1/LAMA4/COL6A2/LAMB1/COL4A2/COL6A5/AGRN/COLQ/NTNG2/NTNG1/LAMB3/NTN1/LAMB2/NTN4
MULLIGHAN_MLL_SIGNATURE_2_DN	MULLIGHAN_MLL_SIGNATURE_2_DN	270	0.429421296248911	1.48939519919874	1.16014444551818e-05	8.17163287428868e-05	4.49069947269249e-05	8538	tags=47%, list=28%, signal=34%	IL2RA/MMP2/MRC1/PRF1/RHOH/CD96/PRKCQ/LAX1/PTP4A3/STAT5A/STAP1/STAT4/CHI3L1/JAK1/DAB2/CD3D/BTN3A3/CEP170/HPGDS/IFITM1/CD1E/SLC17A9/TNFRSF4/WASF1/STOM/SLC18A2/SPARC/KLRK1/SLC12A4/PPP1R16B/HMGN4/NBL1/HGF/PTHLH/PGF/BCAT1/FGFR1/SESN1/EPS15/LEPROTL1/VAV3/ASS1/APP/MN1/SLC9A3R2/KIFAP3/OLFM4/HYAL2/PML/IFI44/TEAD4/RUNX1/SORL1/PTGIR/N4BP2L2/IFI16/NUP50/TNFRSF25/HNRNPA1/MAN1A1/SIPA1L1/TNFRSF21/RIPOR1/PRKCH/Z…
REACTOME_NCAM_SIGNALING_FOR_NEURITE_OUT_GROWTH	REACTOME_NCAM_SIGNALING_FOR_NEURITE_OUT_GROWTH	63	0.575796978844115	1.81905555277473	1.16975154559456e-05	8.22582164860764e-05	4.52047877188564e-05	3891	tags=38%, list=13%, signal=33%	COL5A2/FYN/COL3A1/COL5A1/COL6A3/GRB2/GFRA1/ST8SIA4/GFRA2/CACNA1C/PRNP/COL6A1/COL4A1/NCAM1/FGFR1/CACNA1G/COL6A2/COL4A2/NRAS/COL6A5/CREB1/SOS1/PSPN/AGRN
BROWNE_HCMV_INFECTION_12HR_DN	BROWNE_HCMV_INFECTION_12HR_DN	95	0.518612551009339	1.71134397124535	1.18468978238688e-05	8.31815009037747e-05	4.57121762556993e-05	7395	tags=51%, list=24%, signal=38%	PDGFRA/GZMK/NREP/FYN/FGF7/DAB2/THBS2/CMA1/ZMYND8/IGF2/GABBR2/INPP5B/VWA5A/RABGAP1L/SLF2/STK17A/RUNX1/PRIM2/VPS13B/MAP3K5/SIPA1L1/ZNF623/RUNX1T1/ATXN1/ZNF415/ECM2/GLI3/SERPINB1/PAIP1/OGA/FLRT2/UBR5/POP1/AKT3/SSH1/PTPRR/CXCL12/FHL2/DLC1/UBE2C/LDB2/BAG2/KIAA1549L/HNRNPH3/DHRS3/TUBA1A/LRRC17/PMP22
KINSEY_TARGETS_OF_EWSR1_FLII_FUSION_DN	KINSEY_TARGETS_OF_EWSR1_FLII_FUSION_DN	323	0.415643099231962	1.45195497428786	1.18793200820458e-05	8.32820016117813e-05	4.5767406156919e-05	8199	tags=43%, list=27%, signal=32%	KIF26B/COLEC12/ENPP2/COL1A1/ORAI2/TP53INP1/COL5A2/STAT2/COL3A1/SLFN5/HMCN1/COL5A1/RNF150/MXRA8/DAB2/FSTL1/SELENOP/IL13RA1/FBN1/MEF2C/GNS/POSTN/PAPSS2/HEXA/PID1/CLIP3/LOX/SPARC/PLAU/TNC/TRIM38/DCLK1/VIM/NBL1/ZNF804A/A2M/TOX/TMSB4X/DOK4/FRMD6/FN1/FNDC3B/TANC2/CRABP1/SULF2/GPNMB/LAMC1/PDP1/TBC1D22A/LAMA4/AMOTL2/TRO/MGP/MVP/NLRP1/RGS3/PTH1R/MFSD10/NUAK1/LRP10/C1orf54/ZFYVE1/PRND/LIMA1/ECE1/JAKMIP2/CO…
KEGG_PROTEIN_EXPORT	KEGG_PROTEIN_EXPORT	23	-0.673509	-2.54925	1.2154002723894e-05	8.50780190672582e-05	4.675440285199e-05	3964	tags=57%, list=13%, signal=49%	SPCS2/SEC61A1/SEC62/SPCS3/SRP54/SEC61G/SRPRB/SEC63/SRPRA/SPCS1/IMMP2L/SEC61B/SEC11C
KIM_LRRC3B_TARGETS	KIM_LRRC3B_TARGETS	30	0.678623088799146	1.93388697381369	1.23205353008819e-05	8.61126775816956e-05	4.73229967323906e-05	6281	tags=73%, list=21%, signal=58%	SERPINA1/HLA-DPB1/HLA-DQB1/HLA-DRB1/CD74/IFITM2/OAS2/TAP1/HLA-A/CCL5/CXCL9/TAPBP/IFI44/GM2A/IFI16/IFI27/HLA-B/PSME2/HLA-E/IFIT1/CXCL1/HLA-C
PID_VEGFR1_2_PATHWAY	PID_VEGFR1_2_PATHWAY	69	0.568022553788811	1.80945294842101	1.23514129173726e-05	8.61974931820889e-05	4.73696069237467e-05	6168	tags=45%, list=20%, signal=36%	PTPN6/PTK2B/SH2D2A/PRKCB/FYN/GRB2/CBL/FBXW11/KDR/PTPN2/MAP2K6/NOS3/NCK1/ROCK1/PAK2/MAP2K1/CTNNB1/PLCG1/DNM2/PRKCD/PRKCA/MAPK11/FLT1/MAPK14/MAPKAPK2/RHOA/CAMKK2/PIK3R1/PTPRJ/PXN/IQGAP1
PUJANA_BREAST_CANCER_LIT_INT_NETWORK	PUJANA_BREAST_CANCER_LIT_INT_NETWORK	100	0.513685564682036	1.70040260791548	1.24202116987107e-05	8.65462933369247e-05	4.756128913653e-05	10625	tags=66%, list=35%, signal=43%	STAT5A/JAK1/CHEK2/RB1/JAK2/STAT1/BRCA2/NMI/FANCG/MSH6/EMSY/ELK1/SMC1A/HDAC1/KPNA2/TP53/MCM3/FANCD2/FANCA/TP53BP1/PLK1/DHX9/PRKDC/HDAC2/CLSPN/SMARCA4/MRE11/E2F4/ESR1/CCNA2/BUB1B/AURKA/BLM/RPA2/MED1/BACH1/ATR/TERF1/FHL2/BRAP/CDK2/NBN/EP300/CCNB1/CCND1/CTBP1/ABL1/ZNF350/MLH1/ATF1/SP1/RAD50/BARD1/ATM/CREBBP/CDK1/RBBP4/CCNE1/NELFB/E2F1/RBBP8/XRCC6/RAD51/CDK4/RELA/MSH2
ZHANG_INTERFERON_RESPONSE	ZHANG_INTERFERON_RESPONSE	22	0.72837463943755	1.99302179518658	1.28057691717678e-05	8.90979310453253e-05	4.89635349652273e-05	4669	tags=73%, list=15%, signal=62%	SP110/IFITM1/IFI30/STAT1/OAS2/IFIT2/OAS3/OASL/IFITM3/MX2/IFI44/IFI16/IFI27/IRF1/IRF3/IRF9
KEGG_ACUTE_MYELOID_LEUKEMIA	KEGG_ACUTE_MYELOID_LEUKEMIA	57	0.585579793631238	1.82621167122894	1.32558961826619e-05	9.2090432846015e-05	5.06080565027367e-05	5023	tags=46%, list=16%, signal=38%	PIK3R5/PIK3CD/PIM2/PIK3CG/STAT5A/SPI1/GRB2/FLT3/LEF1/MAP2K1/RARA/PIM1/STAT3/TCF7/PML/RUNX1/NRAS/SOS1/CCNA1/STAT5B/CHUK/RUNX1T1/MTOR/PPARD/PIK3R1/AKT3
WHITFIELD_CELL_CYCLE_G2_M	WHITFIELD_CELL_CYCLE_G2_M	198	0.445239270147155	1.52913582112517	1.35601218155211e-05	9.40618404669406e-05	5.16914384044871e-05	9378	tags=53%, list=31%, signal=37%	PIK3CD/FYN/CNN2/IDO1/CCDC88A/GRK6/C6/AKIRIN2/CDC25B/ADGRE5/LBR/GAS6/BIRC2/PRR11/ARHGDIB/WSB1/RASGEF1A/HERPUD2/PRR5/NCOA5/ATF7IP/HSPA1L/ZFX/NUSAP1/BUB1/GAS2L3/G2E3/MKI67/CKAP2/ZMYM1/PLK1/DLGAP5/QRICH1/ANP32E/SHCBP1/STAT5B/TSKU/CFLAR/HP1BP3/CKAP5/HMMR/PLAG1/CCNA2/BUB1B/SPDL1/CENPE/AURKA/PTPN9/ADM5/HSPA8/BIRC5/CENPF/ANLN/HMGB3/NUP98/SMARCD1/NDE1/CEP55/RANGAP1/TPX2/TNFAIP8L1/DZIP3/GLI1/E2F5/ODF2/DR1/…
KOKKINAKIS_METHIONINE_DEPRIVATION_48HR_UP	KOKKINAKIS_METHIONINE_DEPRIVATION_48HR_UP	129	0.486687612922723	1.64027174190785	1.35872964083378e-05	9.41083978643758e-05	5.17170239004741e-05	6590	tags=42%, list=22%, signal=33%	LUM/PDGFRA/MMP2/DCN/CASP1/FGF7/BGN/FAS/DPYD/APAF1/PDGFRB/BID/IGFBP3/MYD88/IL1R1/PLAU/RNASEL/BIRC3/POLG/IFNGR1/TNFRSF10A/HGF/CDKN1B/TANK/FANCG/SMAD1/GJA1/IL1B/TP53/BRCA1/TNFRSF10B/IL6ST/MTR/BAX/SHC1/TLR3/IGFBP7/CFLAR/DCTD/TRADD/FGF11/CASP3/TGFB2/IGF2R/WNT5A/GTF2H4/CDK2/GADD45A/PLAUR/IL1A/CCNB1/MAT2B/RTP4/LITAF
TONKS_TARGETS_OF_RUNX1_RUNX1T1_FUSION_GRANULOCYTE_DN	TONKS_TARGETS_OF_RUNX1_RUNX1T1_FUSION_GRANULOCYTE_DN	17	0.777853391935728	1.99425085232525	1.39078355580442e-05	9.61836627540533e-05	5.28574802926224e-05	2726	tags=71%, list=9%, signal=64%	ALOX5/IL10RA/ADAM8/NCF1/CPA3/ALOX5AP/MS4A2/PILRA/HDC/ENTPD1/CAMK1/FCER1A
LAIHO_COLORECTAL_CANCER_SERRATED_UP	LAIHO_COLORECTAL_CANCER_SERRATED_UP	114	0.504403083561254	1.68416249586942	1.39358265324115e-05	9.62325318657063e-05	5.28843361851114e-05	6169	tags=45%, list=20%, signal=36%	LCP2/C1S/PXDN/DPYD/RASSF2/IGHG1/HLA-DRB1/PRNP/TCF4/POSTN/DDX60/SPARC/EMP3/IGLC2/IGKC/GBP1/LAMC1/CTSB/NDUFV2/LGALS1/MFAP1/LAMB1/ADAM10/SPG21/IFI27/GDI2/BNIP3L/CEACAM6/IL6ST/OPTN/ANP32E/SNRK/NCOA4/HIF1A/HNRNPC/ARL8B/MBD4/C5orf15/HSPA8/CSNK1A1/PRKAR1A/MACF1/ELK3/CNIH4/AP2M1/PLEKHB2/DPYSL2/PLS1/BCAP29/IQGAP1/ARPC2
TARTE_PLASMA_CELL_VS_PLASMABLAST_DN	TARTE_PLASMA_CELL_VS_PLASMABLAST_DN	298	0.417991570597514	1.45582823633275	1.39633893407548e-05	9.62783022160891e-05	5.29094891614493e-05	9633	tags=49%, list=32%, signal=34%	SLA/LILRB4/CORO1A/GLIPR1/LSP1/CD180/PRKCB/CASP1/IL2RB/ITGB7/SELL/CYTIP/ENTPD1/CCND2/RECQL/ITGB1/RNASE6/FAS/CD52/RAB27A/RB1/IFI30/MYO5A/ARID3A/CD70/GIT2/LMNB1/SLC16A1/EED/CDC25B/KYNU/ANP32A/LBR/RIPOR2/PAK2/PTPN1/ARHGDIB/PGK1/TMSB10/MSN/KDM5A/CAPRIN1/RRM2/NDUFV2/LGALS1/MVP/SMC1A/ADD1/TMPO/MKI67/KPNA2/PPIF/MCM3/ACOT7/CBX5/TFRC/DLGAP5/RRP1B/GART/HSPA4/GZMB/ANXA6/PRKDC/U2AF2/SOD2/DDX39A/ATP13A3/KIF2A/…
SABATES_COLORECTAL_ADENOMA_DN	SABATES_COLORECTAL_ADENOMA_DN	289	0.423498432496247	1.47452279556807	1.43815723701568e-05	9.90132504945374e-05	5.4412472834457e-05	4159	tags=29%, list=14%, signal=26%	ITGA4/F13A1/SCG2/CD37/TLR7/NCF1/PAG1/SIGLEC1/TRAF3IP3/ARHGAP15/ADAMDEC1/COLEC12/PRKCB/DOCK10/CD48/CP/SIT1/FCRL3/CTSG/MS4A1/STAP1/SYNE3/FCMR/TMEM140/KIF5C/IGHM/XPNPEP2/EDIL3/CFH/TMEM100/CHGB/SECTM1/LYVE1/CNTN4/ANPEP/TRGC2/SPIB/FBLN1/CCL8/CHRNA1/FCRLA/TNFRSF13C/VPREB3/LPAR1/CD177/HAPLN1/LRRK2/JAM2/MCOLN2/IGHA1/TMEM200A/CXCL13/FMN2/FN1/CCL5/LAMA1/GPNMB/NAALADL1/RSPO2/CCL19/CCL13/IL6R/BMP3/RUNDC3B/SC…
REACTOME_RESPONSE_TO_ELEVATED_PLATELET_CYTOSOLIC_CA2PLUS	REACTOME_RESPONSE_TO_ELEVATED_PLATELET_CYTOSOLIC_CA2PLUS	128	0.489064589343471	1.64942902959486	1.44248035496262e-05	9.91137474837667e-05	5.44677006920323e-05	5668	tags=38%, list=19%, signal=31%	FERMT3/PLEK/F13A1/SRGN/PRKCB/SERPINA1/SERPING1/ISLR/ECM1/CTSW/SELENOP/RARRES2/TGFB3/TTN/SELP/PECAM1/FAM3C/SPARC/IGF2/CAP1/HGF/SERPINF2/A2M/GAS6/TMSB4X/TOR4A/FN1/APP/TGFB1/THBS1/F8/A1BG/PSAP/TLN1/PRKCA/LEFTY2/TMX3/ENDOD1/ABCC4/IGF1/APLP2/TGFB2/LHFPL2/STX4/SCG3/PCYOX1L/STXBP3/ACTN1/PRKCG
CHEMNITZ_RESPONSE_TO_PROSTAGLANDIN_E2_UP	CHEMNITZ_RESPONSE_TO_PROSTAGLANDIN_E2_UP	143	0.477119474665122	1.61325104494655	1.44392717578003e-05	9.91137474837667e-05	5.44677006920323e-05	8234	tags=52%, list=27%, signal=38%	NUP210/PTP4A3/TNFRSF9/STAMBPL1/GJC1/PVT1/ADAM19/RFTN1/DIPK1A/CHMP7/SH3KBP1/LMNB1/DYSF/SLC16A1/SLC16A1-AS1/ATP6V1C1/SHMT2/KSR1/GRINA/MLLT11/PRR11/UHRF1/KIF3C/NCAPG/LRRC8C/SMC4/RRM2/NUSAP1/BUB1/MKI67/ATAD2/TGS1/FEZ1/DLGAP5/ASPM/CDC45/TOP2A/WDFY2/PRAF2/PEA15/CDC6/BUB1B/SPDL1/CENPE/FLT1/AURKA/ASF1B/BIRC5/CENPF/IQGAP3/DNAJC18/SLC35G2/DDIAS/TPX2/UBE2S/UBE2C/GTSE1/SKA3/HJURP/CCNB1/KNL1/ARAP3/GEMIN5/MCM4…
MACAEVA_PBMC_RESPONSE_TO_IR	MACAEVA_PBMC_RESPONSE_TO_IR	102	0.5163842546107	1.71025690994643	1.45266941902391e-05	9.95652259029948e-05	5.47158094764515e-05	6440	tags=44%, list=21%, signal=35%	TNFSF8/FGD3/DENND2D/PYHIN1/TP53INP1/IKBIP/TRIM22/FAS/EDA2R/PVT1/CD70/SLC7A6/MAMDC4/ARHGEF3/TNFSF4/MIR34AHG/SESN1/CDS2/ZMAT3/NSD1/APOBEC3H/ANXA4/TNFRSF10B/XPC/BAX/DCP1B/RRM2B/PLK2/RINL/CPSF3/ASCC3/MGME1/POLH/RAP2B/TCAIM/APOBEC3C/TIGAR/ZNF79/TRIM32/MAP4K4/TMEM30A/TM7SF3/GADD45A/POLR2A/ZNF337
REACTOME_SCAVENGING_BY_CLASS_A_RECEPTORS	REACTOME_SCAVENGING_BY_CLASS_A_RECEPTORS	19	0.75080078732885	1.98133093535139	1.46608990038657e-05	0.000100335527557706	5.51391267360298e-05	2720	tags=58%, list=9%, signal=53%	COL1A2/COLEC12/MSR1/COL1A1/MARCO/COL3A1/COL4A1/CALR/HSP90B1/APOE/COL4A2
REACTOME_CILIUM_ASSEMBLY	REACTOME_CILIUM_ASSEMBLY	194	0.449239090773967	1.54004270291444	1.49550028798023e-05	0.000102196223245484	5.61616671844926e-05	10164	tags=58%, list=33%, signal=39%	ASAP1/CEP135/CNTRL/SCLT1/TUBB/KIF3C/KIFAP3/EXOC2/NEDD1/CLASP1/ACTR1A/PLK1/C2CD3/EXOC5/IFT80/TUBB3/MAPRE1/HSPB11/TUBA1B/CEP164/PCNT/CCT4/BBS9/CLUAP1/CENPJ/CKAP5/INPP5E/CNGA4/EXOC6/EXOC8/CEP57/EXOC4/HAUS3/NDE1/CEP97/YWHAG/OFD1/CEP290/CEP192/TTC8/SSTR3/WDR35/CDK5RAP2/IFT81/BBIP1/ODF2/KIF3B/RAB8A/UNC119B/PKD2/BBS2/CC2D2A/NINL/IFT140/IFT88/CEP72/BBS12/TUBA3D/RP2/TTC26/BBS4/HDAC6/CEP131/PPP2R1A/CEP250/…
REACTOME_REGULATION_OF_SIGNALING_BY_CBL	REACTOME_REGULATION_OF_SIGNALING_BY_CBL	22	0.726043826716209	1.98664	1.49788447193165e-05	0.000102207280213852	5.61677435125393e-05	2508	tags=50%, list=8%, signal=46%	HCK/PIK3CD/SYK/FYN/GRB2/VAV1/CBL/LYN/RAPGEF1/BLNK/CRKL
REACTOME_CARGO_RECOGNITION_FOR_CLATHRIN_MEDIATED_ENDOCYTOSIS	REACTOME_CARGO_RECOGNITION_FOR_CLATHRIN_MEDIATED_ENDOCYTOSIS	103	0.508332271071151	1.68452400155283	1.53728835328501e-05	0.000104740579803819	5.75599116762154e-05	6004	tags=42%, list=20%, signal=34%	CD4/FCHO1/ARRB2/LRP2/IL7R/SYT11/CD3G/DAB2/GRB2/CD3D/NECAP2/CBL/AAK1/GRK3/SH3KBP1/M6PR/EPS15/AP2B1/STON1/SYT1/AP2A1/TOR1A/ITSN1/TFRC/TACR1/EPN1/ITSN2/TOR1B/CFTR/TGOLN2/CLTC/AP2A2/UBQLN2/GRK2/COPS2/IGF2R/WNT5A/VAMP3/COPS7B/SNAP91/AP2M1/DVL2/ADRB2
BILBAN_B_CLL_LPL_UP	BILBAN_B_CLL_LPL_UP	62	0.571457895182038	1.8036808427825	1.54175287420642e-05	0.000104889370835434	5.76416793984681e-05	7015	tags=61%, list=23%, signal=47%	TLR7/CCR7/ST6GAL1/SIT1/IRF4/TMEM140/ABCA6/FBXW11/DIPK1A/HLA-DQA1/OAS2/TBC1D1/CREB3L2/GPR18/ST6GALNAC4/PIM1/IGKV1D-17/MFAP1/PNMA2/FRY/FCER2/MYBL2/BNIP3L/PEG10/DIP2C/IGHD/ARMCX2/SIAH1/ZFP64/AZIN1/BACH2/WSB2/TRRAP/SGCE/KLK2/GSDME/FLNB/ELMO1
ZHOU_CELL_CYCLE_GENES_IN_IR_RESPONSE_24HR	ZHOU_CELL_CYCLE_GENES_IN_IR_RESPONSE_24HR	120	0.497606347454421	1.66566662838947	1.59209449673641e-05	0.000108154248013157	5.94358841120129e-05	10186	tags=62%, list=33%, signal=42%	DCN/COLEC12/MXRA5/FBLN1/KNTC1/LMNB1/LBR/UHRF1/SULF2/LAMB1/TIMELESS/NUSAP1/BUB1/CKAP2/KPNA2/MCM3/CENPK/BORA/MYBL2/DLGAP5/ASPM/TDP1/POLD1/FBXO5/TOP2A/KIFC1/HMMR/CCNA2/MCM2/PARPBP/BIRC5/CENPF/ANLN/RPA2/HMGB3/HAUS3/MELK/CEP55/RAD54L/TOPBP1/CLN6/EXO1/ODF2/CDK2/UBE2C/RACGAP1/KIF11/CDC20/CCNB1/GINS3/CENPN/DNAJC9/LXN/NEIL3/PTTG1/KIF20A/NUF2/TTK/PAICS/CDK1/RFC5/EZH2/MAD2L1/CSE1L/NEK2/E2F8/NUP88/TRIP13/EXO…
FINAK_BREAST_CANCER_SDPP_SIGNATURE	FINAK_BREAST_CANCER_SDPP_SIGNATURE	26	0.707786564534336	1.97024706129327	1.59600376302959e-05	0.00010825990127099	5.94939455835127e-05	4507	tags=65%, list=15%, signal=56%	LCP1/PLEK/CD247/SPP1/CD48/CD8A/CD52/GZMA/TRBV5-4/ITGBL1/ADRA2A/SNTG2/RUNX3/GIMAP5/VGLL1/HOXA10/RAI2
BIOCARTA_LYM_PATHWAY	BIOCARTA_LYM_PATHWAY	13	0.819790935637339	1.97201375652872	1.6067103928584e-05	0.000108825642072986	5.98048469615225e-05	2779	tags=69%, list=9%, signal=63%	ITGB2/ITGA4/ITGAL/SELL/ITGB1/VCAM1/PECAM1/ICAM1/ICAM2
SAKAI_CHRONIC_HEPATITIS_VS_LIVER_CANCER_UP	SAKAI_CHRONIC_HEPATITIS_VS_LIVER_CANCER_UP	81	0.53667155700144	1.74238707276943	1.60994672860603e-05	0.000108884485365575	5.98371841390569e-05	7877	tags=52%, list=26%, signal=39%	PTPRC/CCR1/HLA-DOA/HLA-DRA/CASP1/MICB/CTSS/JAK1/APAF1/TLR2/UBE2D1/NCK1/AXIN2/MAP3K5/ATF6B/HNRNPA1/SMNDC1/USP33/HSPA4/FBXO5/SOD2/ATF2/HIF1A/HNRNPR/UBE3A/ATF6/HNRNPDL/CBX3/SRSF1/TACC1/PIGB/CUL1/CASP4/HNRNPK/CUL2/UBE2L3/UBE2D2/HNRNPU/TRAF6/APBB1/UBE2D3/UBE2A
TURASHVILI_BREAST_LOBULAR_CARCINOMA_VS_DUCTAL_NORMAL_DN	TURASHVILI_BREAST_LOBULAR_CARCINOMA_VS_DUCTAL_NORMAL_DN	89	-0.37565	-1.98967	1.63104378654996e-05	0.000110149344704013	6.05322842801834e-05	1716	tags=27%, list=6%, signal=26%	IL20RA/PI15/FMO5/NR3C2/GALNT3/KRT14/EHF/KCTD14/CGNL1/DMD/HOOK1/MAOA/ELF5/MYBPC1/CNN1/CCL28/CYP2J2/ACTG2/SYNM/ID4/AZGP1/CA2/PIP/CYB5R2
RICKMAN_TUMOR_DIFFERENTIATED_MODERATELY_VS_POORLY_UP	RICKMAN_TUMOR_DIFFERENTIATED_MODERATELY_VS_POORLY_UP	122	0.48889645742444	1.64061139259162	1.64183009551208e-05	0.000110715199549268	6.08432483303675e-05	4452	tags=34%, list=15%, signal=30%	ADCY7/COL5A2/COL3A1/GLT8D2/CPZ/CTSK/ADAMTS2/ADAM12/DPYD/TLR2/MXRA5/IL13RA1/FBN1/OLFML2B/LRRC15/KNTC1/E2F3/NAGA/B3GNT9/NBL1/SVEP1/IRAK4/CELF1/SH3PXD2B/NCAPG/FUT11/R3HDM4/HDGFL3/IDS/SNX19/ANXA2R/CPM/BOK/GLB1/FUS/PRKCH/MAN2A1/ECM2/ZNF469/ARL8B/SLC12A6/GLT8D1
REACTOME_G_ALPHA_12_13_SIGNALLING_EVENTS	REACTOME_G_ALPHA_12_13_SIGNALLING_EVENTS	79	0.539775235676801	1.7493557798495	1.72392238132578e-05	0.000116080805735246	6.3791903175822e-05	3548	tags=35%, list=12%, signal=31%	BTK/FGD2/PREX1/FGD3/ARHGEF6/VAV1/GNG2/TIAM2/ARHGEF2/RASGRF2/TRIO/ARHGEF1/GNA13/PLEKHG2/GNB4/AKAP13/ROCK1/GNG4/ARHGEF3/GNB5/VAV3/TIAM1/GNGT2/PLEKHG5/ITSN1/OBSCN/ARHGEF17/SOS1
BIOCARTA_TPO_PATHWAY	BIOCARTA_TPO_PATHWAY	24	0.715071920406092	1.9670846278546	1.7295487654636e-05	0.000116289397256829	6.39065341009249e-05	5663	tags=67%, list=19%, signal=54%	PIK3CG/PRKCB/STAT5A/GRB2/JAK2/STAT1/MAP2K1/STAT3/PLCG1/PRKCA/SOS1/SHC1/STAT5B/RASA1/PIK3R1/THPO
PID_IFNG_PATHWAY	PID_IFNG_PATHWAY	40	0.634464127092027	1.90178766433875	1.79529496399214e-05	0.000120533745100728	6.62390043572052e-05	5903	tags=55%, list=19%, signal=44%	CASP1/JAK1/CBL/RAPGEF1/JAK2/STAT1/PTPN2/IFNGR1/MAP2K1/STAT3/CRKL/PIAS1/IL1B/PRKCD/SOCS1/IRF1/MTOR/MAP3K11/IRF9/PIK3R1/IFNG/EP300
JOHANSSON_GLIOMAGENESIS_BY_PDGFB_UP	JOHANSSON_GLIOMAGENESIS_BY_PDGFB_UP	53	0.590210608467692	1.83387348867359	1.81986768660727e-05	0.000122005415316426	6.70477568750046e-05	4272	tags=45%, list=14%, signal=39%	PDGFRA/TMEM176B/PPP1R18/CHST11/SPP1/HMOX1/NIN/FN1/TPM4/SULF2/RRM2/STAT3/LGALS1/MKI67/MCM3/PLK1/HNRNPA1/FRMD8/NCAPD2/SDC3/CDC42SE1/TOP2A/SERPINE2/MCM2
PID_ER_NONGENOMIC_PATHWAY	PID_ER_NONGENOMIC_PATHWAY	40	0.634274185133138	1.90121831887235	1.82496859087531e-05	0.000122169294751609	6.71378163899736e-05	6102	tags=57%, list=20%, signal=46%	MMP2/MMP9/GRB2/GNG2/PLCB2/GNAI2/GNA13/ESR2/NOS3/GNAO1/GNA15/MSN/NRAS/GNAI3/SOS1/SHC1/MAPK11/ESR1/RHOA/GNAL/PIK3R1/PELP1/PLCB3
BIOCARTA_IL6_PATHWAY	BIOCARTA_IL6_PATHWAY	21	0.739113937387413	1.99639202438947	1.87933933341918e-05	0.000125626185965041	6.90375419146183e-05	3581	tags=52%, list=12%, signal=46%	JAK3/JAK1/GRB2/JAK2/MAP2K1/STAT3/IL6R/ELK1/IL6ST/SOS1/SHC1
PID_RAC1_PATHWAY	PID_RAC1_PATHWAY	54	0.583303007400087	1.8186920259603	2.00903949225546e-05	0.000134101199200042	7.36949632710315e-05	6477	tags=54%, list=21%, signal=42%	CYBB/NCF1/STAT5A/CYBA/CYFIP2/ARPC1B/ACTR3/NCF2/PLCB2/WASF1/ARPC5/MAP2K6/LIMK1/PAK2/STAT3/CTNNB1/ACTR2/ABI2/ARPC4/ATF2/PIP5K1A/MAPK14/MAP3K11/IQGAP3/ARHGDIA/RACGAP1/IQGAP1/ARPC2/NOX1
REACTOME_TRAFFICKING_AND_PROCESSING_OF_ENDOSOMAL_TLR	REACTOME_TRAFFICKING_AND_PROCESSING_OF_ENDOSOMAL_TLR	13	0.815927616460916	1.96272051086012	2.06744236684669e-05	0.00013779952819026	7.57273702944151e-05	5512	tags=92%, list=18%, signal=76%	TLR7/TLR8/CTSK/CTSS/LGMN/CNPY3/CTSB/HSP90B1/UNC93B1/TLR3/CTSV/CTSL
SCHOEN_NFKB_SIGNALING	SCHOEN_NFKB_SIGNALING	34	0.650851512405451	1.90453911976199	2.08225207825405e-05	0.00013838551022963	7.60493951914813e-05	2716	tags=44%, list=9%, signal=40%	C3/MMP9/SULF1/TNFRSF9/CTSS/IGFBP3/TPST1/NUAK2/BIRC3/PTGER4/CDKN1B/FN1/THBS1/IL1B/CCL2
PILON_KLF1_TARGETS_UP	PILON_KLF1_TARGETS_UP	469	0.385916599514812	1.36804954876482	2.08042398797509e-05	0.00013838551022963	7.60493951914813e-05	6267	tags=31%, list=21%, signal=25%	TBXAS1/LUM/ITGA4/CFI/C1S/DCN/KIF26B/COL1A2/VOPP1/RESF1/CFB/MSR1/SLAMF1/C1QA/HMOX1/PXDN/COL1A1/PLA1A/MARCO/SERPING1/FKBP10/COL5A2/ABCC9/COL3A1/SERPINH1/COL11A1/ISLR/ACSL4/LOXL2/LPIN2/BGN/DAB2/FSTL1/ADAM12/HERC4/ACTB/AEBP1/VCAM1/TRIO/KNTC1/NID2/ALDOC/FBN2/SPARC/CYLD/IGF2/PCSK7/ASXL2/COL4A1/RBMS1/ASAP1/ANKH/COL18A1/SERPINF2/A2M/ABCA1/SLC44A1/EPS15/FN1/WNT11/HMG20A/RIC1/PLAGL1/TANGO2/CHD8/COL6A2/TREM…
VANDESLUIS_COMMD1_TARGETS_GROUP_3_DN	VANDESLUIS_COMMD1_TARGETS_GROUP_3_DN	32	0.662791901922973	1.91570374325822	2.13047980631458e-05	0.000141386387146331	7.76985192520893e-05	4919	tags=50%, list=16%, signal=42%	TGFBI/NREP/CP/VCAM1/TMSB4X/RGS2/CRABP1/IGDCC3/CLEC1B/NR2F1/CRABP2/FEZ1/MFAP2/SERF1A/UCHL1/SCG3
FAELT_B_CLL_WITH_VH3_21_UP	FAELT_B_CLL_WITH_VH3_21_UP	43	0.620588624783027	1.88093983470361	2.1649649685279e-05	0.000143261494823882	7.87289797718362e-05	8830	tags=72%, list=29%, signal=51%	SASH3/PTPN7/KCNAB2/IGHV3-69-1/IGHV3-23/ARHGEF1/SLC7A6/MYO9B/PTPN1/CALR/KDM5C/SBNO2/PRRC2A/CNOT3/PPT2/SMG5/E2F4/SMARCD1/TOP3B/GNA12/PKMYT1/VCP/SRC/POR/PRKCSH/TK1/TYMS/SAFB/PPP5C/HMGA1/ACTN4
PEDERSEN_METASTASIS_BY_ERBB2_ISOFORM_7	PEDERSEN_METASTASIS_BY_ERBB2_ISOFORM_7	379	0.404042765932155	1.42250503384991	2.16419821716528e-05	0.000143261494823882	7.87289797718362e-05	7667	tags=42%, list=25%, signal=32%	PREX1/CHN1/PPP1R18/SYK/TMEM156/PXDN/MICB/LOXL2/ADD3/ITGB1/GLIS3/DRAM1/ST8SIA4/BCL2A1/IL13RA1/GPX8/RAB39B/STAT1/RHOF/KLHL5/CLEC2D/BATF/LMNB1/FXYD5/GABBR2/CEP128/MET/GPR68/AKAP13/PLOD2/TNFRSF10A/SPOCD1/BRCA2/RAP2C/HLA-A/FNDC3B/KCTD5/SYNE2/PTGES/KIF3C/LAMC1/NCAPG/FSTL3/FIGNL1/BCL2L11/GALC/RAD51AP1/IL1R2/SH3BP5/IDS/LRCH3/TMPO/CLIC3/AP1S3/MBOAT2/TP53/RBM12B/ZNF233/LRP10/FANCD2/STC1/SNX27/DLEU2/GALNT2/…
STEARMAN_LUNG_CANCER_EARLY_VS_LATE_DN	STEARMAN_LUNG_CANCER_EARLY_VS_LATE_DN	60	0.57456541595301	1.80272186095468	2.19382232268889e-05	0.000144962483650089	7.96637537322447e-05	5076	tags=45%, list=17%, signal=38%	LILRB4/MPEG1/ITGAX/MYO7A/SMAP2/CSF2RB/SPP1/SYK/CTSK/CTSS/ACP5/GJA5/COTL1/LCN2/AXIN2/CLEC4C/BCL2L11/PDIA4/F7/ATG7/PTGDR2/RASGRP2/BASP1/USF1/CSTB/APOC1/RAP2B
REACTOME_SIGNAL_REGULATORY_PROTEIN_FAMILY_INTERACTIONS	REACTOME_SIGNAL_REGULATORY_PROTEIN_FAMILY_INTERACTIONS	16	0.792647256794654	2.00400957796674	2.36806452525928e-05	0.000156251488546161	8.58675968458434e-05	1826	tags=56%, list=6%, signal=53%	FYB1/PTPN6/PTK2B/TYROBP/SKAP2/SIRPB1/SIRPG/GRB2/SIRPA
GROSS_HYPOXIA_VIA_ELK3_UP	GROSS_HYPOXIA_VIA_ELK3_UP	199	0.443483604124333	1.52327377887688	2.38998396542542e-05	0.00015747186614601	8.65382521638731e-05	7602	tags=46%, list=25%, signal=35%	NREP/STAB1/ARL4C/TP53INP1/LPCAT1/GATA2/FAS/CHN2/MR1/CSF1/DDIT4L/CHST12/TXNIP/PALD1/DOK4/ZMAT3/IGDCC3/FNBP1/SLC9A3R2/ZBTB14/RRM2/AMOTL2/CREBL2/AXL/DDX39B/COL4A2/KPNA2/PWWP3A/EHD4/ACTR1A/IFNGR2/TFRC/NCAPD2/GART/PRKCH/NAP1L1/HOXB7/CD276/TUBA1B/F2R/CDC42SE1/ABCG1/PPM1F/CCNA2/HOXD9/TRIM21/MAPK14/GTF2E1/CASP3/BIRC5/MAP3K11/RPA2/NDE1/BRD3/MINPP1/ARHGAP11A/MGAT2/PARVA/SSH1/TOPBP1/POLA2/NCBP2/CXCL12/EXO1/…
MARTORIATI_MDM4_TARGETS_NEUROEPITHELIUM_DN	MARTORIATI_MDM4_TARGETS_NEUROEPITHELIUM_DN	153	0.467440455477045	1.58455330558366	2.53990718918692e-05	0.000167110631803586	9.18352106202514e-05	5016	tags=31%, list=16%, signal=26%	CSF1R/CD53/CD1D/CORO1A/F13A1/PDGFRA/C1QB/MRC1/LST1/CSF2RB/TYROBP/STMN3/SYT11/LY86/HDAC9/FYN/SCRN1/MAF/PARP9/CX3CR1/GFRA1/ST8SIA4/VCAM1/LRRN1/HSD17B11/JAM2/KCNA5/CNR1/C14orf132/EOMES/CXCL13/SCG5/FMN2/RSPO2/EDNRB/RBL1/JAKMIP2/CTSC/BRINP1/RGS4/GREM2/FSTL5/PEA15/TMEM26/PRMT8/SCG3/PGM2L1/MEGF9
BIOCARTA_BIOPEPTIDES_PATHWAY	BIOCARTA_BIOPEPTIDES_PATHWAY	29	0.670168458097675	1.90511593934854	2.58376644910856e-05	0.000169753455706432	9.32875675836038e-05	4464	tags=52%, list=15%, signal=44%	PTK2B/PRKCB/FYN/STAT5A/GRB2/JAK2/CALM3/STAT1/MAP2K1/STAT3/PLCG1/PRKCA/SOS1/SHC1/MAPK14
ALCALA_APOPTOSIS	ALCALA_APOPTOSIS	85	0.536424352574683	1.75237	2.59401652058852e-05	0.000170183765737327	9.35240433355812e-05	5826	tags=47%, list=19%, signal=38%	SAMSN1/PSTPIP1/RAC2/TBC1D10C/TRAF3IP3/CYSLTR1/RHOH/CD48/CASP1/FAS/CD7/CYFIP2/CD74/CHMP7/IL32/MATK/HLA-A/XPO1/DENND1A/MFAP1/BNIP3L/GZMB/FAM104A/FUS/BAX/MARK2/RALB/AAAS/AURKA/RHOA/HSPA8/STX4/RIPK3/AP5Z1/GPI/CASP4/MFF/SYMPK/PFKP/HADHA
REACTOME_SUMOYLATION	REACTOME_SUMOYLATION	171	0.455047068424568	1.54955566234643	2.61884344295119e-05	0.000171567820429238	9.42846469714472e-05	9518	tags=56%, list=31%, signal=39%	NUP210/RAD21/IKBKE/NUP62/DNMT1/HDAC4/VHL/DNMT3A/PHC3/RARA/NR3C1/PIAS1/PML/PHC1/SMC1A/HDAC1/TP53/EID3/NUP50/CBX5/BRCA1/SP3/PARP1/DAXX/TP53BP1/NUP85/SP100/VDR/NR1H3/XPC/SENP1/HDAC2/TFAP2B/HNRNPC/TOP2A/NR5A2/NUP160/ESR1/AURKB/AAAS/PHC2/NFKB2/DDX17/AURKA/CBX2/MRTFA/TPR/BLM/BIRC5/UBA2/NUP98/RANGAP1/TRIM27/HNRNPK/MBD1/NR2C1/EP300/RNF168/TOPORS/BMI1/SIN3A/CHD3/UBE2I/RAE1/TFAP2A/CTBP1/PCGF2/NDC1/FOXL2/NU…
REACTOME_ANTIGEN_PROCESSING_CROSS_PRESENTATION	REACTOME_ANTIGEN_PROCESSING_CROSS_PRESENTATION	97	0.517557977810194	1.71243703200754	2.62938204835542e-05	0.000172013201143479	9.45294047780395e-05	5512	tags=37%, list=18%, signal=31%	CYBB/BTK/NCF4/NCF1/MRC1/FCGR1A/TLR4/CTSS/CYBA/HLA-G/TLR2/NCF2/TLR1/MYD88/TAP1/TLR6/HLA-A/TAPBP/TAP2/CD14/CALR/PSMB9/HLA-F/HLA-B/CHUK/PSMA8/LY96/PSME2/LNPEP/HLA-E/STX4/PSMD3/VAMP3/PSMD1/CTSV/CTSL
SARRIO_EPITHELIAL_MESENCHYMAL_TRANSITION_UP	SARRIO_EPITHELIAL_MESENCHYMAL_TRANSITION_UP	172	0.460668755509729	1.56805352482906	2.64685219816554e-05	0.000172910131525047	9.50223105232574e-05	9278	tags=54%, list=30%, signal=38%	PLCG2/RELT/STAMBPL1/GDA/ARPC1B/TACC3/IGFBP3/CALM3/KNTC1/SH3KBP1/CRLF3/MBOAT7/FBXO41/DCK/VCAN/TUBB/UHRF1/MMP14/PGK1/MCM5/PHF19/LRRC8C/RRM2/BCL2L11/BUB1/RUNX1/TMPO/MYBL1/MKI67/MCM3/BRCA1/RBL1/PLK1/ASPM/MCM6/TUBB3/FBXO5/CDC45/EIF5A2/TOP2A/CCT4/CDC6/SERPINE2/HMMR/CCNA2/MCM2/BUB1B/CENPE/BLM/ASF1B/ANLN/TGFB2/DHFR/DTL/CEP55/UBE2S/EXO1/FHL2/CDK2/CDC7/SKA3/ENO1/KIF11/PLAUR/PKMYT1/CCNB1/NDC80/CDCA5/CCND1/R…
KEGG_PRION_DISEASES	KEGG_PRION_DISEASES	35	0.64190142415569	1.88913902346217	2.75950162349111e-05	0.00018001344633242	9.89259185965233e-05	3543	tags=40%, list=12%, signal=35%	C1QC/C1QB/C1QA/FYN/PRNP/C6/NCAM1/MAP2K1/CCL5/LAMC1/IL1B/ELK1/PRKX/BAX
CROMER_METASTASIS_UP	CROMER_METASTASIS_UP	70	0.546234052917486	1.73908162851891	2.77516870100008e-05	0.000180779048950416	9.93466535127657e-05	6116	tags=53%, list=20%, signal=42%	CDH11/WAS/ENPP2/CXCR4/MICB/FADS1/DEPP1/TCF12/GNS/MFAP3/FADS2/ARHGDIB/XPO1/KIFAP3/CTNNB1/SH3BP5/SMC1A/CNN3/PSMB9/PLCG1/FCGRT/PARP1/KDM5C/SPG11/SLC30A1/PPT1/ZFC3H1/CCND3/SH3BGRL/C5orf15/ATRX/PGRMC1/SLC2A3/MTMR2/GABBR1/BUB3/BMI1
GAZDA_DIAMOND_BLACKFAN_ANEMIA_ERYTHROID_DN	GAZDA_DIAMOND_BLACKFAN_ANEMIA_ERYTHROID_DN	434	0.395822166261407	1.39933283966684	2.94664294084674e-05	0.000191677664567951	0.00010533595921943	7241	tags=37%, list=24%, signal=29%	AOAH/ITGA4/NCKAP1L/F13A1/TRAF3IP3/AIF1/SKAP2/IL27RA/ALOX5AP/MS4A2/ORAI2/CTSG/SEL1L3/CTSK/SYNE3/RNASE2/LPIN2/MXRA8/RECQL/COL8A2/CST7/SLC11A1/ST3GAL2/RAB27A/CYFIP2/MR1/FAM30A/IKBKE/MED22/TRGC2/ACP5/TNFRSF14/BICD1/RBMS1/NAGA/SUPT7L/NFYA/ZMYM4/TWF2/CAPZB/NOTCH2/MYO9B/ERAP1/BRCA2/TAF1A/LCN2/ZNF250/ADAMTS12/KCNN1/RIPOR2/PDXK/DCLRE1C/TPM4/ELOVL5/ZNF43/TOR1AIP1/GIMAP5/CLEC1B/MX2/RNASE3/CTSB/UBFD1/TMPRSS6…
REACTOME_DISEASES_OF_IMMUNE_SYSTEM	REACTOME_DISEASES_OF_IMMUNE_SYSTEM	24	0.707248976287615	1.94556456437444	2.97604373939064e-05	0.000193209731393411	0.000106177902536153	4360	tags=62%, list=14%, signal=54%	BTK/TLR10/TLR4/TLR2/TLR1/MYD88/TLR6/TRAF3/IRAK4/CD14/UNC93B1/TLR3/CHUK/LY96/NFKB2
ZHANG_ANTIVIRAL_RESPONSE_TO_RIBAVIRIN_UP	ZHANG_ANTIVIRAL_RESPONSE_TO_RIBAVIRIN_UP	28	0.672580639080088	1.89756305101035	2.97859751158791e-05	0.000193209731393411	0.000106177902536153	2981	tags=43%, list=10%, signal=39%	PIM2/C1S/C1R/IRF7/CFH/IFITM1/APOL1/STAT1/IFITM3/ASS1/GJA1/IFI27
WAMUNYOKOLI_OVARIAN_CANCER_GRADES_1_2_DN	WAMUNYOKOLI_OVARIAN_CANCER_GRADES_1_2_DN	69	0.554984624787586	1.76792023301172	3.02832606138356e-05	0.000196158754314126	0.000107798530368894	4532	tags=43%, list=15%, signal=37%	C4A/C3/CFI/RGL1/RARRES1/DOCK11/CELF2/MNDA/SULF1/SERPING1/DAB2/PTGS1/DPYD/KDR/IFITM2/IL1R1/DOCK4/PDGFD/WSB1/ELOVL5/TIAM1/CPE/SH3BP5/N4BP2L2/ZNF641/CLIC5/ATP2B4/BASP1/DDX17/FLRT2
REACTOME_CHONDROITIN_SULFATE_BIOSYNTHESIS	REACTOME_CHONDROITIN_SULFATE_BIOSYNTHESIS	20	0.742234869198203	1.98163123390941	3.0369866146e-05	0.000196443058235519	0.000107954768845282	2896	tags=45%, list=9%, signal=41%	CHST15/CHST11/DCN/CSGALNACT2/BGN/CHST13/CHST12/VCAN/CHPF2
HAHTOLA_CTCL_PATHOGENESIS	HAHTOLA_CTCL_PATHOGENESIS	16	0.787994091572983	1.99224521797917	3.06356993034499e-05	0.000197884243113154	0.000108746768225286	3343	tags=75%, list=11%, signal=67%	MS4A4A/MMP9/IL7R/IL2RB/LILRA5/CD52/NKG7/TXK/CCL5/VAV3/XCL1/GZMB
SA_CASPASE_CASCADE	SA_CASPASE_CASCADE	19	0.738596266320232	1.94912373014646	3.0754737721583e-05	0.000198374528445386	0.000109016203247244	4829	tags=68%, list=16%, signal=58%	PRF1/FASLG/FAS/CASP10/APAF1/CASP8/BIRC3/BIRC2/PARP1/GZMB/DFFA/CASP3/DFFB
GALINDO_IMMUNE_RESPONSE_TO_ENTEROTOXIN	GALINDO_IMMUNE_RESPONSE_TO_ENTEROTOXIN	79	0.532509422666989	1.72580803044584	3.12125541969642e-05	0.000200764387065508	0.000110329543801121	6170	tags=42%, list=20%, signal=33%	RAC2/CSF2RB/SPP1/TNFAIP2/LILRA5/SLFN12/SLC11A1/TNF/SLFN12L/TRAF1/PTPRE/IKBKE/IL18RAP/TXNIP/TNIP1/CCL5/TAPBP/PIM1/PKM/CD14/BCL2L11/IL1B/CCL4/EHD1/ACTG1/CSF3/NFKB2/GLRX/NAB2/GADD45A/PLAUR/MARCKSL1/PHLDB1
MULLIGHAN_NPM1_MUTATED_SIGNATURE_1_UP	MULLIGHAN_NPM1_MUTATED_SIGNATURE_1_UP	251	0.421063177465181	1.45794306490286	3.11813260239943e-05	0.000200764387065508	0.000110329543801121	7152	tags=37%, list=23%, signal=28%	CD84/ADCY7/CARD9/ITGAX/SNX10/TRAF3IP3/VOPP1/SH3BP2/NFE2/SEL1L3/FADS1/ADAM12/ST3GAL2/SELENOP/PDCD1/CHGB/SLC46A3/TXNIP/TNC/TRIM38/GABBR2/GPR137B/IL15/KYNU/CEP135/CNR1/DCK/PDS5B/HOXB2/TANK/SMC4/SLC39A1/NFATC1/CENPI/HOXB3/ZNF780B/FRY/LEPROT/TGS1/PBX3/WNK1/SP3/MAP3K5/SDS/WWP1/XPC/CD47/PTPN4/MRE11/ZNF322/CFLAR/MAP3K7/UGGT1/UBR2/SPDL1/CNOT4/HOXA10/ALK/ARFIP1/AK2/ATRX/NIPBL/LHFPL6/HFE/DHFR/SLIT3/TECTA/WN…
DUAN_PRDM5_TARGETS	DUAN_PRDM5_TARGETS	73	0.538206123259789	1.72640631160861	3.13724545770716e-05	0.00020151105949714	0.000110739875682959	8343	tags=56%, list=27%, signal=41%	NREP/EVL/ISLR/CACNA1C/CKLF/PAX5/E2F3/MYD88/NLRC5/EED/ENO2/NOTCH2/RARA/INTS3/IL6R/PML/PHC1/RUNX1/ALX4/TP53/PAX6/TCEANC/NAV2/CEMIP/TINAGL1/EDNRA/EMID1/DKK3/STK32C/GABPA/ARID3B/ZFPM1/APOBEC3B/SOCS3/CCDC33/MYB/POU5F1/LRRC37A3/NCOA7/RXRB/PPIL2
PID_INTEGRIN_CS_PATHWAY	PID_INTEGRIN_CS_PATHWAY	26	0.698067954755119	1.94319361987911	3.14548528870959e-05	0.000201758533372042	0.000110875874303629	2033	tags=42%, list=7%, signal=40%	ITGB2/ITGA4/ITGAX/ITGAM/ITGAL/ITGB7/ITGB1/ITGAE/ITGA11/ITGAD/ITGA8
PLASARI_TGFB1_TARGETS_10HR_DN	PLASARI_TGFB1_TARGETS_10HR_DN	248	0.430379430762616	1.48900872441612	3.17431366546378e-05	0.000203324074477269	0.000111736213323245	8361	tags=48%, list=27%, signal=35%	C3AR1/LILRB4/PLEK/LUM/PDGFRA/MRC1/CELF2/SERPINB9/SYT11/EVI2A/LILRA5/FGF7/TMEM86A/PARP9/DAB2/ARNT2/IRS1/PLSCR1/MEF2C/VCAM1/DDIT4L/MMP11/STAT1/CCL8/DCLK1/RNASEL/IFIT2/VWA5A/AMPD3/GBP2/TLE6/TOX/SORD/SESN1/NMI/SESN3/CD93/PHIP/RSPO2/PDP1/RAB30/LAMA4/MSH6/FIGNL1/LPAR4/IFIT3/ARHGAP28/THSD7A/NUSAP1/SH3BP5/BUB1/MKI67/PLEKHG1/EDNRB/KITLG/CENPK/MEST/HACD4/BNIP3L/MAN1A1/FAT4/IL6ST/ARID5B/HERC6/S1PR3/RASGRP3/…
GENTILE_UV_RESPONSE_CLUSTER_D6	GENTILE_UV_RESPONSE_CLUSTER_D6	34	0.644121155255585	1.88484456848943	3.22161903533489e-05	0.000206067120215649	0.000113243646934179	4614	tags=56%, list=15%, signal=47%	PDGFRA/TRIB2/FZD2/ARL4C/ZMYND8/LPAR1/NFYA/NCK1/IGF2BP3/MFAP1/EPS8/TLE4/IFNGR2/RAB14/QKI/PRRX1/ZNF146/CHTOP/CSTF3
BIOCARTA_INTEGRIN_PATHWAY	BIOCARTA_INTEGRIN_PATHWAY	34	0.643726424795464	1.88368949764956	3.2818344766583e-05	0.000209336432151893	0.00011504028875767	5872	tags=47%, list=19%, signal=38%	CSK/FYN/GRB2/ITGB1/RAPGEF1/ROCK1/MAP2K1/CRKL/TLN1/SOS1/SHC1/ZYX/RHOA/ACTN1/PPP1R12B/TNS1
BIOCARTA_P38MAPK_PATHWAY	BIOCARTA_P38MAPK_PATHWAY	36	0.634387549892627	1.87494163215227	3.2818344766583e-05	0.000209336432151893	0.00011504028875767	4723	tags=56%, list=15%, signal=47%	GRB2/TGFB3/STAT1/MAP2K6/MKNK1/TGFB1/ELK1/DAXX/MAP3K5/TRAF2/CREB1/SHC1/MAX/ATF2/RIPK1/MAP3K7/TRADD/MAPK14/MAPKAPK2/TGFB2
LIU_SOX4_TARGETS_UP	LIU_SOX4_TARGETS_UP	135	0.478650528006873	1.61836870666351	3.29326239292282e-05	0.000209774428601829	0.000115280988561127	7778	tags=48%, list=25%, signal=36%	PXDN/PTP4A3/LGMN/BTN3A3/ZNF281/CSF1/LEF1/E2F3/LASP1/SLC5A3/VPS8/EPDR1/TUT4/WBP1L/TMEM184B/TMSB10/SUSD6/MBP/LIF/MORF4L1/IL6R/ADAM10/THBS1/SORL1/IL10RB/PLPP3/ATF6B/FEZ1/SWAP70/ZFAND6/TNFRSF21/PPT2/MAN2A1/NCOA4/RRM2B/ATP2B4/PLK2/FUT8/PRDM2/FYCO1/NSUN3/CLUAP1/DENND5A/CTTNBP2NL/ATRX/LHFPL2/DICER1/CUX1/RANBP10/KIAA0586/ATR/ELK3/KBTBD4/BRAP/TSC22D2/UBA3/VRK2/RP2/USP31/POLDIP3/TUBA1A/PPP2R1B/INTS9/ELAVL4…
REACTOME_INTERLEUKIN_35_SIGNALLING	REACTOME_INTERLEUKIN_35_SIGNALLING	12	0.827943596785309	1.95460772741031	3.31383781003941e-05	0.000210793085592963	0.000115840788846249	3330	tags=83%, list=11%, signal=74%	IL27RA/STAT4/JAK1/EBI3/JAK2/STAT1/STAT3/TYK2/IL12RB2/IL6ST
REACTOME_REGULATION_OF_KIT_SIGNALING	REACTOME_REGULATION_OF_KIT_SIGNALING	16	0.78618582269613	1.98767346412815	3.49477438837391e-05	0.000221995406244912	0.000121996994860218	3548	tags=75%, list=12%, signal=66%	PTPN6/LCK/FYN/GRB2/SH2B3/CBL/LYN/SH2B2/KITLG/SOCS1/PRKCA/SOS1
KEGG_NEUROACTIVE_LIGAND_RECEPTOR_INTERACTION	KEGG_NEUROACTIVE_LIGAND_RECEPTOR_INTERACTION	259	0.420376458606732	1.45520222474676	3.5675817650857e-05	0.000225685124314019	0.000124024669774427	6163	tags=34%, list=20%, signal=27%	C3AR1/FPR3/CYSLTR1/P2RY13/FPR1/P2RY6/CTSG/P2RY10/PTAFR/P2RX1/S1PR4/ADORA3/GZMA/C5AR1/HRH2/CALCRL/P2RX5/ADRA2A/MTNR1A/PTGER2/OPRL1/CHRNA1/FPR2/CYSLTR2/GABBR2/NMUR2/LPAR1/HRH1/NPFFR2/BDKRB2/PTGER4/CNR2/CNR1/GPR35/GABRE/GABRP/CHRNA6/ADORA2A/OXTR/NR3C1/GABRB2/LPAR4/PTH1R/PTGIR/GRIA3/NPFFR1/HTR1E/EDNRB/HTR7/HTR1F/LHB/GRID1/TACR1/GRM8/PTGDR/S1PR3/P2RY11/LPAR6/F2R/GHR/DRD2/CHRNE/RXFP2/HTR6/GRM7/GRM4/GAB…
DEBIASI_APOPTOSIS_BY_REOVIRUS_INFECTION_DN	DEBIASI_APOPTOSIS_BY_REOVIRUS_INFECTION_DN	266	0.416325599688935	1.44256034918733	3.5675817650857e-05	0.000225685124314019	0.000124024669774427	5903	tags=36%, list=19%, signal=30%	ARHGAP4/C4B/PIM2/PLCG2/NUP210/ENPP2/TNFAIP2/FZD2/LPCAT1/FADS1/ABCA2/GNAI2/DEPP1/ADCY3/GNS/PNPLA6/LASP1/FBN2/TXNIP/PRMT2/NAGA/SRGAP2/PARP4/POLG/ENO2/SEC14L1/TBC1D2B/ADAM17/MYO9B/C1orf216/FADS2/CLEC16A/VCAN/GTF2I/ADD2/CTNS/ESYT1/WFS1/JCAD/MSH6/TCF7/TYK2/SORL1/COL4A2/MKI67/GM2A/PDIA4/TCF3/ITSN1/BRCA1/STC1/FANCA/PRKCD/KDM5C/DHX9/TFRC/GLB1/B4GAT1/IPO13/PLTP/STK25/ARHGEF17/XPC/SV2A/EPHB2/ATXN1/AGRN/SER…
FISCHER_DIRECT_P53_TARGETS_META_ANALYSIS	FISCHER_DIRECT_P53_TARGETS_META_ANALYSIS	302	0.412224880411412	1.43675512782403	3.56401774733836e-05	0.000225685124314019	0.000124024669774427	6865	tags=37%, list=22%, signal=29%	RGL1/POU2F2/TP53INP1/IKBIP/TSPAN11/TRIM22/NKAIN4/LPXN/TNFRSF10C/FAS/DRAM1/TNFAIP8/APAF1/CYFIP2/FCHSD2/EDA2R/ARAP1/CSF1/LRP1/FBN2/TXNIP/SLC12A4/SUPT7L/MBD5/TNFRSF10A/ZC3HAV1/PRDM1/PSTPIP2/SESN1/VCAN/ZMAT3/SULF2/MAP3K12/WDR81/SUSD6/LIF/STAT3/APOBEC3H/RALGAPB/PML/ANXA4/TP53/CSNK1G1/NADSYN1/TGS1/TET2/TNFRSF10B/LIMA1/SESN2/PRKD2/SFXN5/COL7A1/KLHDC7A/XPC/TEPSIN/BAX/DCP1B/TLR3/SLC30A1/ZNF564/RRM2B/TSKU/…
DAVIES_MULTIPLE_MYELOMA_VS_MGUS_DN	DAVIES_MULTIPLE_MYELOMA_VS_MGUS_DN	26	0.693735231376053	1.93113273043482	3.58147977215811e-05	0.000226253097144988	0.000124336797758121	1732	tags=50%, list=6%, signal=47%	SLC7A7/FCER1G/MERTK/CTSG/DOK1/RNASE6/VNN2/CDK14/TLR1/CD27/LASP1/CAP1/TMSB4X
ONO_AML1_TARGETS_UP	ONO_AML1_TARGETS_UP	25	0.696626199236525	1.92773800669126	3.63168604214031e-05	0.000229110070065888	0.000125906839754225	1917	tags=48%, list=6%, signal=45%	HAVCR2/PDCD1LG2/SLAMF7/FASLG/CXCR6/CD244/CD38/NKG7/GZMA/PDCD1/EOMES/RGS2
BIOCARTA_IL3_PATHWAY	BIOCARTA_IL3_PATHWAY	14	0.806059708623182	1.9779718816118	3.643358254506e-05	0.000229531570033878	0.000126138473959177	3613	tags=64%, list=12%, signal=57%	PTPN6/CSF2RB/STAT5A/GRB2/JAK2/MAP2K1/SOS1/SHC1/STAT5B
PID_INTEGRIN_A9B1_PATHWAY	PID_INTEGRIN_A9B1_PATHWAY	24	0.703891577045797	1.93632872634237	3.66407566124524e-05	0.000230520984487918	0.000126682204084525	2121	tags=42%, list=7%, signal=39%	F13A1/ADAM8/TGM2/SPP1/ITGB1/ADAM12/VCAM1/TNC/FN1/KCNJ15
BENPORATH_OCT4_TARGETS	BENPORATH_OCT4_TARGETS	283	0.41910872646468	1.45774507168476	3.67626799053456e-05	0.000230656978014576	0.0001267569389714	8229	tags=44%, list=27%, signal=33%	MMP2/RESF1/ENPP2/SULF1/OLFML3/TRIM22/SFRP2/ENTPD1/ADD3/THBS2/CDK14/FBXW11/KDR/TCF4/TCF12/RASGRF2/KLHL5/PTPN2/ARPC5/TNC/COL12A1/LRRN1/MSC/SUPT7L/ZEB2/SMIM3/KAT6A/DPPA4/PLAA/EOMES/SLC44A1/PRR11/FGFR1/ROR1/HMG20A/PIPOX/LAMA4/STAT3/SNX5/CDK17/GJA1/DBR1/IL1RAPL1/TBL1XR1/ATAD2/TCF20/IFI16/NCBP1/JARID2/PLPP1/SFXN1/FEZ1/EXOSC9/TSTD2/TGIF2/FUS/LEFTY2/SMG5/TDGF1/SOX17/SMARCAD1/TOP2A/MKRN1/ZHX2/NAXD/BUB1B/O…
PURBEY_TARGETS_OF_CTBP1_NOT_SATB1_DN	PURBEY_TARGETS_OF_CTBP1_NOT_SATB1_DN	391	0.396618339261675	1.39818346527573	3.67626799053456e-05	0.000230656978014576	0.0001267569389714	8677	tags=40%, list=28%, signal=29%	ALOX5/SLAMF8/JAK3/ARHGAP25/CPVL/APBB1IP/PIK3CD/PTPN22/TNFSF8/SP110/LCK/COLEC12/ENPP2/PTP4A3/TNFSF13B/FYN/SERPINH1/AKNA/LPCAT1/RNASE2/GRB2/BTN3A3/KLF12/ACTR3/NEK9/IGHG1/CD226/BID/PARP11/CALM3/APOL3/ACP5/IFITM2/ADRA2A/NID2/CLIP3/IL18RAP/ITGAE/VPREB3/SLCO3A1/AKIRIN2/ASXL2/GTF2H2C/HAPLN1/PRR16/PDPN/DOCK4/ABHD4/IFITM3/PAK2/SESN3/PAX9/WSB1/PHIP/ECEL1/MMP3/RRM2/EXOC2/CD69/SNX5/PPP1CC/TG/SH3BP5/HSP90B1/C…
DAVICIONI_MOLECULAR_ARMS_VS_ERMS_UP	DAVICIONI_MOLECULAR_ARMS_VS_ERMS_UP	331	0.401654512387198	1.40492681442672	3.73239313749213e-05	0.000233859346584827	0.000128516792243204	7189	tags=39%, list=24%, signal=30%	ARHGAP25/RASSF4/GMIP/SEL1L3/CDK14/PAX5/OLFML2B/ARHGEF2/GREM1/AGTPBP1/ENO3/DIPK1A/IL4R/ADRA2A/SLC46A3/TXNIP/PRMT2/MET/HMGN4/TMEM260/COL18A1/ACYP1/CNR1/C14orf132/RIPOR2/KCNN3/GCA/SESN1/SGPL1/CDS2/RBPJ/MICAL1/TEX2/SYNE2/SMARCA5/ASS1/ZNF43/PIPOX/FRYL/TMEM131L/CDH3/ADAM10/CEP104/PIAS1/CSRNP2/FRY/STX7/PRKX/ACOT7/CDC42EP3/PARP1/JARID2/PLPP1/JAKMIP2/TSTD2/TBC1D9/STC2/ACOT9/BRINP1/ARHGAP6/TFAP2B/CD47/PCNT…
BIOCARTA_IL10_PATHWAY	BIOCARTA_IL10_PATHWAY	13	0.80757873695279	1.94263721336815	3.74321707423251e-05	0.000234218439787691	0.000128714130973609	2889	tags=69%, list=9%, signal=63%	IL10RA/HMOX1/STAT5A/IL10/JAK1/TNF/STAT1/STAT3/IL10RB
BIOCARTA_FAS_PATHWAY	BIOCARTA_FAS_PATHWAY	30	0.662051985045376	1.88666393908341	3.75567320091505e-05	0.0002346785468887	0.000128966981627532	4829	tags=60%, list=16%, signal=51%	FASLG/FAS/CASP10/RB1/LMNB1/CASP8/FADD/PAK2/ARHGDIB/PARP1/DAXX/PRKDC/DFFA/RIPK2/CFLAR/MAP3K7/CASP3/DFFB
SENESE_HDAC2_TARGETS_UP	SENESE_HDAC2_TARGETS_UP	113	0.497867209969319	1.66020730744066	3.76246277001976e-05	0.00023478380297586	0.000129024824834928	8660	tags=54%, list=28%, signal=39%	TGM2/MMP9/IL7R/ANTXR2/LPXN/OSMR/CCND2/RAB8B/CDC42SE2/BCL2A1/GNA13/PLAU/SLC16A1/KYNU/SAA1/DOCK4/ADAMTS6/SCG5/CREBL2/EXOC5/TNFRSF10B/DHX9/TFRC/IL6ST/FBXO32/ATP13A3/SKP2/G0S2/MCL1/TPR/SCYL2/TGFB2/CDV3/PTBP1/CSTF2T/ELK3/C4orf46/DNAJB14/NCEH1/TGFBR2/PXN/IL1A/IQGAP1/CDC27/COPA/CTDSPL2/TNFRSF11B/SNAP23/PTPN12/MCM4/PPP2R1B/HSF1/MLX/GFPT2/GLYR1/SUPT16H/RAB5C/TAF3/NAMPT/CCNJ/HMGA1
COATES_MACROPHAGE_M1_VS_M2_UP	COATES_MACROPHAGE_M1_VS_M2_UP	83	0.526656248661992	1.71861694987693	3.84615296009601e-05	0.000239680995440129	0.00013171606414478	3241	tags=35%, list=11%, signal=31%	SLCO2B1/FGD2/SLC7A7/TGFBI/AIF1/P2RY13/COLEC12/MSR1/ADA/CXCR4/MARCO/MAF/GDA/FAM124A/ARSB/ABCA9/TIFAB/TXNIP/PLXDC2/GNB4/CAP1/ENO2/TOR3A/PLBD1/AXL/CNRIP1/GJA1/LCORL/SRD5A3
MCBRYAN_PUBERTAL_TGFB1_TARGETS_UP	MCBRYAN_PUBERTAL_TGFB1_TARGETS_UP	160	0.465105514862857	1.57969430906689	3.85620052294896e-05	0.000239981951353752	0.000131881453679944	6064	tags=38%, list=20%, signal=31%	COL8A1/MMP2/CDH11/TGM2/PTK2B/PCOLCE/CP/COL16A1/ECM1/ACAA2/GFRA1/IL13RA1/KDR/MEF2C/TPP2/TPSB2/UBE2D1/ETS1/LASP1/BMP1/TNC/CAP1/PLOD2/COTL1/SIRPA/TNFAIP6/VCAN/FN1/MMP14/EPB41L2/VASN/CD14/GALC/ADAM10/GJA1/CNN3/RUNX1/SOCS2/DNM2/GALNT2/EHD1/F2R/QKI/EXTL3/UTRN/APLP2/G0S2/BASP1/FMR1/MAPK14/AK2/COPS2/WNT5A/DKK3/DPYSL3/GSN/CEMIP2/SPIN1/TNS1/PTPN14/MARCKSL1
BURTON_ADIPOGENESIS_PEAK_AT_0HR	BURTON_ADIPOGENESIS_PEAK_AT_0HR	62	0.559258760342627	1.76517696350482	3.96751352773511e-05	0.00024657560424397	0.000135504978379687	2501	tags=34%, list=8%, signal=31%	APBB1IP/PDGFRA/COL8A1/NREP/SPP1/SERPINB9/FZD2/COL11A1/CTSK/SFRP2/DAB2/THBS2/TGFB3/FLOT1/PDGFRB/CSF1/RASL11B/ASAP1/SORD/CCNG2/MGP
REACTOME_SIGNALING_BY_NTRK1_TRKA	REACTOME_SIGNALING_BY_NTRK1_TRKA	78	0.538156828087456	1.73797343570966	4.04168446069287e-05	0.000250508178365587	0.000137666114202349	7731	tags=58%, list=25%, signal=43%	GRB2/IRS1/NTRK1/RAPGEF1/MEF2C/RPS6KA1/DNM1/MAPK12/AP2B1/ADORA2A/STAT3/CRKL/KIDINS220/AP2A1/ELK1/PLCG1/NRAS/DNM2/ADCYAP1/MAP2K5/CREB1/SOS1/SHC1/MAPK7/MAPK11/RPS6KA2/RALB/CLTC/AP2A2/MAPK14/MAPKAPK2/RHOA/YWHAB/PPP2CA/PIK3R1/MEF2A/AP2M1/PIK3CB/PPP2R1A/PPP2R5D/SRC/MAPKAPK3/RIT1/PPP2R1B/ATF1
REACTOME_RESOLUTION_OF_SISTER_CHROMATID_COHESION	REACTOME_RESOLUTION_OF_SISTER_CHROMATID_COHESION	125	0.483777866719657	1.62686655856651	4.03721820763993e-05	0.000250508178365587	0.000137666114202349	8845	tags=55%, list=29%, signal=39%	RAD21/KNTC1/PDS5B/XPO1/CENPI/PPP1CC/PPP2R5E/SMC1A/BUB1/CLASP1/MAD1L1/CENPK/PLK1/NUP85/WAPL/TUBB3/MAPRE1/TUBA1B/SKA1/KIF2A/NUP160/AURKB/CKAP5/CENPQ/BUB1B/SPDL1/CENPE/HDAC8/PPP2CA/BIRC5/CENPF/NUP98/NDE1/MIS12/RANGAP1/SKA2/CENPO/PPP2R5B/CLASP2/BUB3/CDC20/RCC2/CCNB1/NDC80/CDCA5/TUBA3D/KNL1/CENPN/PPP2R1A/TUBA1A/PPP2R5D/NUP133/CENPL/STAG2/DYNC1I2/PPP2R1B/ZWILCH/KIF2C/ZWINT/NUF2/DYNC1H1/ITGB3BP/NUP43/TU…
REACTOME_NUCLEOTIDE_BINDING_DOMAIN_LEUCINE_RICH_REPEAT_CONTAINING_RECEPTOR_NLR_SIGNALING_PATHWAYS	REACTOME_NUCLEOTIDE_BINDING_DOMAIN_LEUCINE_RICH_REPEAT_CONTAINING_RECEPTOR_NLR_SIGNALING_PATHWAYS	54	0.57661297809588	1.79783305078848	4.09601941207758e-05	0.000253534229826982	0.000139329072868148	4655	tags=46%, list=15%, signal=39%	CARD9/PSTPIP1/CASP1/NLRP3/AIM2/NLRC4/MAP2K6/CASP8/CYLD/MEFV/TXNIP/BIRC3/BIRC2/MAPK12/APP/NLRP1/NOD2/CHUK/RIPK2/MAPK11/MAP3K7/BCL2/NFKB2/MAPK14/NOD1
UROSEVIC_RESPONSE_TO_IMIQUIMOD	UROSEVIC_RESPONSE_TO_IMIQUIMOD	20	0.736540485776532	1.96642827253625	4.1225972731302e-05	0.000254836355633411	0.000140044652699287	5060	tags=70%, list=17%, signal=58%	MICB/IRF7/IDO1/IFITM1/SECTM1/STAT1/CCL8/OAS2/OASL/BRCA1/TRAFD1/RSAD2/PLAAT4/CXCL11
REACTOME_INTERLEUKIN_27_SIGNALING	REACTOME_INTERLEUKIN_27_SIGNALING	11	0.828025122602168	1.91541107461658	4.23820220004531e-05	0.000261630764000112	0.000143778502046044	3600	tags=82%, list=12%, signal=72%	IL27RA/JAK1/EBI3/JAK2/STAT1/STAT3/TYK2/IL6ST/IL27
GILDEA_METASTASIS	GILDEA_METASTASIS	28	0.666304202611212	1.87985523540679	4.26739829477351e-05	0.000262949281027013	0.000144503089629521	4548	tags=50%, list=15%, signal=43%	RAC2/GLIPR1/SRGN/COL5A2/SPARC/BST2/FN1/ARHGDIB/GBP1/IFI16/IGFBP4/IFI27/SMARCA4/VAMP5
YAO_TEMPORAL_RESPONSE_TO_PROGESTERONE_CLUSTER_16	YAO_TEMPORAL_RESPONSE_TO_PROGESTERONE_CLUSTER_16	78	0.537430443283259	1.73562758143836	4.27099614975383e-05	0.000262949281027013	0.000144503089629521	5471	tags=46%, list=18%, signal=38%	COL1A2/PCOLCE/COL1A1/STRA6/COL3A1/FADS1/COL6A3/BGN/DAB2/SMOC2/FBN1/CALM3/NDP/SPARC/COL4A1/COL18A1/VCAN/CRABP1/COLGALT1/COL6A2/SARDH/COL4A2/TP53/GPX7/MEST/FEZ1/TMEM45A/ANXA6/NPTX2/FEZ2/PRAF2/HNRNPDL/MFAP2/WDR6/AKT1S1/ACTN1
REACTOME_INTERLEUKIN_12_FAMILY_SIGNALING	REACTOME_INTERLEUKIN_12_FAMILY_SIGNALING	57	0.571510777032805	1.78233549484066	4.30145296328157e-05	0.000264470349975026	0.000145338989091458	4657	tags=44%, list=15%, signal=37%	LCP1/IL12RB1/IL27RA/IL10/STAT4/JAK1/CNN2/EBI3/JAK2/STAT1/LMNB1/PAK2/MSN/STAT3/TYK2/AIP/IL12B/IL12RB2/HNRNPA2B1/IL6ST/IL23R/IL27/SOD2/PSME2/HNRNPDL
WIERENGA_STAT5A_TARGETS_GROUP2	WIERENGA_STAT5A_TARGETS_GROUP2	54	0.57556770876364	1.79457398478778	4.32841388496251e-05	0.000265772703029941	0.000146054693806409	5973	tags=48%, list=20%, signal=39%	FPR3/GPR65/CCR7/IL7R/SPP1/ANTXR2/STAP1/CCL22/TRAF1/CLEC4A/COL6A1/PLAU/ABCA1/CD1B/CCL5/GALC/CCL2/SOCS2/LAMP3/PHTF2/MOB3B/PRDM8/CXCL10/RGS1/HOXB5/TSC22D2
STEARMAN_TUMOR_FIELD_EFFECT_UP	STEARMAN_TUMOR_FIELD_EFFECT_UP	35	0.633115993887457	1.86328318558262	4.34707948189229e-05	0.000266562913829635	0.000146488952084539	2960	tags=46%, list=10%, signal=41%	LILRB4/MPEG1/ITGAX/MYO7A/CSF2RB/SPP1/CTSK/CTSS/CHI3L1/PTGS1/ACP5/LCN2/SIRPA/WDR81/CLEC4C/F7
PARK_APL_PATHOGENESIS_DN	PARK_APL_PATHOGENESIS_DN	48	0.597315685019137	1.83602568244085	4.38280233168456e-05	0.000268395578207953	0.000147496088000205	3345	tags=40%, list=11%, signal=35%	CYBB/CORO1A/LSP1/SRGN/MNDA/SPI1/RAB27A/IFI30/PECAM1/IL32/SIRPA/NFKBIE/RAB31/GPNMB/APP/RNASE3/COL4A2/SRPK1/PRKCA
KANG_IMMORTALIZED_BY_TERT_UP	KANG_IMMORTALIZED_BY_TERT_UP	87	0.532789608466349	1.74384066928047	4.4070044928821e-05	0.000269518798706978	0.000148113350887597	6824	tags=47%, list=22%, signal=37%	DOCK2/C3/COL8A1/TRPV2/RARRES1/IL21R/SKAP2/BGN/ELN/IFI30/VCAM1/POSTN/TNC/ICAM1/APPBP2/ZNF45/NNMT/TGFB1/COL6A2/LAMB1/GRIA3/SCN11A/CDC42EP3/DHX9/COL7A1/LEFTY2/SLC6A6/HPCAL1/NRCAM/MAPK4/ITGA3/TGFB2/WNT5A/CLMN/AP4E1/ENO1/GPR162/DOT1L/TFAP2A/PCDHB8/TNFRSF11B
KIM_GERMINAL_CENTER_T_HELPER_UP	KIM_GERMINAL_CENTER_T_HELPER_UP	64	0.566733109324336	1.78981077629055	4.67700593776594e-05	0.000285651398509768	0.000156978978913483	6492	tags=53%, list=21%, signal=42%	CD84/SH2D1A/RESF1/GIMAP4/ST8SIA4/ACTR3/CHGB/AP1S2/STAT1/ETS1/GTF2H2C/AMPD3/POU2AF1/TOX/CXCL13/PRPF38B/ZMAT3/OSTM1/CREBL2/PPP1CC/KLHL6/PUDP/WDR11/MAN1A1/MYH10/CPSF2/KSR2/ZNF518A/PTPN14/IQGAP1/STAMBP/BCL6/PITPNC1/ZNF638
LIU_TARGETS_OF_VMYB_VS_CMYB_DN	LIU_TARGETS_OF_VMYB_VS_CMYB_DN	43	0.610037920613222	1.84896174331643	4.76571627167509e-05	0.000290683410257742	0.000159744307808068	6004	tags=58%, list=20%, signal=47%	KCNA3/GNG2/NKG7/CDC42SE2/TPSAB1/CLEC5A/GPR18/PXK/VCAN/OXTR/CCL20/NRIP3/COL4A2/FAM117A/IL12B/EAF2/EHD1/CCNA1/S1PR3/MAPKAPK2/SLC38A1/LINC01215/PTPRJ/CMAHP/ADRB2
KRASNOSELSKAYA_ILF3_TARGETS_UP	KRASNOSELSKAYA_ILF3_TARGETS_UP	37	0.630832811836586	1.86964940036401	4.7821020322243e-05	0.000290911206960311	0.00015986949289015	5174	tags=62%, list=17%, signal=52%	FAP/TRIM22/CFH/IFITM1/PLSCR1/STAT1/TAP1/PLAU/XAF1/BDKRB2/MX2/IFIT3/APOE/PSMB9/CTSO/IFI16/IFI27/TUBBP1/IL6ST/RGS4/CLEC2B/HLA-E/OMD
CASORELLI_APL_SECONDARY_VS_DE_NOVO_UP	CASORELLI_APL_SECONDARY_VS_DE_NOVO_UP	38	0.628172846176323	1.86835155409075	4.7821020322243e-05	0.000290911206960311	0.00015986949289015	2912	tags=42%, list=10%, signal=38%	EVI2B/TFEC/OTULINL/FZD2/SLFN12/ENTPD1/TM6SF1/NID1/PTGER2/FBN2/SLC38A6/HDAC4/GCA/LAMC1/SLC36A1/FCGRT
GABRIELY_MIR21_TARGETS	GABRIELY_MIR21_TARGETS	285	0.41708751345642	1.45160781305385	4.85489868305003e-05	0.00029494952501119	0.000162088740012558	8426	tags=45%, list=28%, signal=33%	PAG1/DOCK10/ST6GAL1/TLR4/COL5A2/RASGRP1/RAI14/SCRN1/PARP9/APAF1/DDR2/LPIN1/EPHA4/RECK/FAM3C/ATAD2B/TRIM38/SLC5A3/HAPLN1/OSBPL3/CNTRL/SESN1/IREB2/HERPUD2/GTF2I/CYBRD1/SYNE2/PHIP/ZNF532/FNBP1/CAPRIN1/STAT3/MGA/ACTR2/SMC1A/LMBR1/TBL1XR1/WNK1/PARP1/SAMD5/KBTBD6/VASH2/PLPP1/EXOC5/SFXN1/RSPRY1/LCORL/RALGPS2/SPG11/NFAT5/THOC2/RASGRP3/TRIM59/ITSN2/ATF2/PBRM1/WNK3/ATP2B4/SACM1L/GLCCI1/TOP2A/UTRN/SKP2/UGGT…
REACTOME_DOWNSTREAM_SIGNAL_TRANSDUCTION	REACTOME_DOWNSTREAM_SIGNAL_TRANSDUCTION	29	0.657126823005601	1.86804193714974	4.88936728845369e-05	0.000295871054731559	0.000162595164260074	5719	tags=59%, list=19%, signal=48%	PDGFRA/STAT5A/GRB2/PDGFRB/RAPGEF1/STAT1/NCK1/STAT3/CRKL/PLCG1/NRAS/SOS1/STAT5B/RASA1/STAT6/PIK3R1/PIK3CB
ZHAN_MULTIPLE_MYELOMA_CD1_DN	ZHAN_MULTIPLE_MYELOMA_CD1_DN	46	0.597828991182555	1.82604968124407	4.87897647985528e-05	0.000295871054731559	0.000162595164260074	4175	tags=43%, list=14%, signal=38%	DOK3/LAX1/ST6GAL1/TRAM2/SLFN11/CPNE5/FLI1/CNTN4/ADAM19/GRAMD2B/CLIC2/NOTCH2/SLCO5A1/SPINT1/PRKCD/UNC93B1/STARD5/FUT8/UCP2/LINC00582
DELASERNA_MYOD_TARGETS_DN	DELASERNA_MYOD_TARGETS_DN	57	0.569807315840321	1.77702301523492	4.88667617244392e-05	0.000295871054731559	0.000162595164260074	6001	tags=51%, list=20%, signal=41%	MS4A4A/TGFBI/MMP2/SERPINB9/GAPT/COL11A1/TTYH3/POSTN/IFITM2/ZMYND8/SYNPO/SLC5A3/EMILIN2/GBP2/TUT4/VASN/DDX28/STARD4/ARL14EP/FNBP4/S1PR3/CD47/RAB24/BASP1/TPR/HMGB3/CXCL12/CAPN6/DPYSL2
KEGG_TERPENOID_BACKBONE_BIOSYNTHESIS	KEGG_TERPENOID_BACKBONE_BIOSYNTHESIS	15	-0.749923	-2.55936	4.91572663206544e-05	0.000297075253362273	0.000163256928467932	3997	tags=67%, list=13%, signal=58%	MVD/DHDDS/HMGCS1/GGPS1/PMVK/FDPS/IDI1/ACAT2/ACAT1/HMGCS2
REACTOME_INTERLEUKIN_7_SIGNALING	REACTOME_INTERLEUKIN_7_SIGNALING	22	0.708780206169656	1.93940634723881	4.9849143951981e-05	0.000300861171962153	0.000165337470132209	4973	tags=68%, list=16%, signal=57%	JAK3/IL2RG/IL7R/STAT5A/JAK1/IRS1/HGF/STAT3/SOCS2/SOCS1/STAT5B/SMARCA4/IL7/CISH/PIK3R1
PID_LYMPH_ANGIOGENESIS_PATHWAY	PID_LYMPH_ANGIOGENESIS_PATHWAY	25	0.691994317459306	1.91492043744934	5.0594985574771e-05	0.000304962435987381	0.000167591309050183	4973	tags=52%, list=16%, signal=44%	ITGA4/COL1A2/COL1A1/GRB2/ITGB1/RPS6KA1/FN1/CREB1/SOS1/SHC1/MAPK11/MAPK14/PIK3R1
IWANAGA_CARCINOGENESIS_BY_KRAS_PTEN_UP	IWANAGA_CARCINOGENESIS_BY_KRAS_PTEN_UP	182	0.449194639500347	1.53478749431883	5.09466896150099e-05	0.00030668039992072	0.000168535411636317	6798	tags=40%, list=22%, signal=31%	C3AR1/CR1/CCR1/ENPEP/SIGLEC1/ADAMDEC1/HMOX1/CP/COL5A1/RECQL/SLC17A9/SERPINF1/GMEB1/OPRL1/LMNB1/AKIRIN2/MORC1/TDRP/POLG/ATP6V1C1/NME8/EGLN3/HGF/CUL4B/DPYS/ANKRD55/CHL1/GABRP/ZNF691/PGK1/AXIN2/FER/CTSB/CD14/ADAMTS10/RAB39A/NOL11/WNK1/PLCH2/NCAPD3/AKAP10/DCAF12/IPO13/RPRD2/TVP23A/KIF2A/ISL1/OGA/RNF20/LAMB3/UBA2/TMEM107/BICDL1/BNIP2/SUPT20H/RBM18/RAMP1/NTF4/NFATC2/RAB7A/INTS2/CALB1/RPGR/CDHR1/FOXJ1/B…
JAZAG_TGFB1_SIGNALING_VIA_SMAD4_DN	JAZAG_TGFB1_SIGNALING_VIA_SMAD4_DN	63	0.557972701298308	1.76274516519857	5.18916212909646e-05	0.000311960217408034	0.000171436921526806	6541	tags=52%, list=21%, signal=41%	LCP2/POU2F2/SNX10/MFNG/CLEC11A/ITGB7/SH3BP2/AIM2/SPI1/HRH2/PDGFRB/ABCD1/NID2/CD1A/PNOC/TNFRSF10A/LTA/LIF/CDK17/SHISA5/HSPA4/MAPK7/TUBA1B/DRD2/UNC119/PAK3/JAG2/NEMF/FLT3LG/SF1/GUCY2F/ACKR1/AGPAT1
KEGG_SMALL_CELL_LUNG_CANCER	KEGG_SMALL_CELL_LUNG_CANCER	84	0.522645184178319	1.70587236992536	5.27063152463441e-05	0.000316444313078246	0.000173901144573962	7549	tags=54%, list=25%, signal=40%	PIK3R5/PIK3CD/PIK3CG/ITGB1/APAF1/RB1/TRAF1/E2F3/COL4A1/BIRC3/TRAF3/CDKN1B/BIRC2/FN1/LAMA1/LAMC1/CDK6/LAMA4/LAMB1/PIAS1/COL4A2/TP53/TRAF2/NOS2/CHUK/MAX/SKP2/BCL2/ITGA3/LAMB3/PIK3R1/AKT3/LAMB2/CDK2/PIK3CB/E2F2/XIAP/CCND1/TRAF6/AKT2/BCL2L1/PTEN/RXRA/LAMA5/RARB
HOELZEL_NF1_TARGETS_DN	HOELZEL_NF1_TARGETS_DN	114	0.488060150294364	1.62959471827721	5.34663219201555e-05	0.000320588806402601	0.000176178740040202	5756	tags=38%, list=19%, signal=31%	MIAT/PDGFRA/NREP/CP/HDAC9/COL3A1/HMCN1/BGN/ROBO2/FSTL1/FREM1/GFRA2/FAM124A/TMEM204/SERPINF1/FBLN1/PRICKLE1/LRRN1/AK5/FTX/FN1/AMPH/PHACTR3/NR2F1/ARHGAP28/ST8SIA1/DCHS1/EDNRB/ST6GAL2/PCDH18/ADAMTS1/GREM2/ZNF423/GRM7/PCDHB2/CBX3/MFAP2/WNT5A/CUX1/PDPR/SNAP91/CAMK1D/NECAB2
LINDSTEDT_DENDRITIC_CELL_MATURATION_C	LINDSTEDT_DENDRITIC_CELL_MATURATION_C	62	0.555611791608709	1.75366611083299	5.35756977658714e-05	0.000320826346387035	0.000176309279517348	4786	tags=50%, list=16%, signal=42%	CD86/MMD/STAT5A/HLA-DPB1/SEMA7A/JAK1/FLT3/GPR171/NID1/DEPP1/IL4R/AOC1/LGALS9/SYNGR3/TNFSF4/N4BP2L1/MCM5/PLAGL1/STAT3/SOCS2/TCF3/IGFBP4/CLC/TRAFD1/TFRC/GTF2E2/KIF2A/TRADD/ARID5A/CASP3/CX3CL1
PID_INTEGRIN_A4B1_PATHWAY	PID_INTEGRIN_A4B1_PATHWAY	33	0.635823948212276	1.8481042473595	5.36945635976403e-05	0.000321120023388229	0.000176470668945225	3319	tags=42%, list=11%, signal=38%	ITGA4/JAML/PTK2B/SPP1/ITGB1/ADAM28/THBS2/VCAM1/JAM2/FN1/CD14/THBS1/PRKAR1B/TLN1
REACTOME_RHO_GTPASES_ACTIVATE_FORMINS	REACTOME_RHO_GTPASES_ACTIVATE_FORMINS	139	0.473636464416361	1.60042408017208	5.43788251981155e-05	0.000324789892319653	0.000178487435817738	8919	tags=53%, list=29%, signal=38%	EVL/ITGB1/FMNL3/ACTB/KNTC1/SRGAP2/FMNL1/XPO1/CENPI/PPP1CC/PPP2R5E/BUB1/CLASP1/MAD1L1/CENPK/PLK1/NUP85/ACTG1/TUBB3/MAPRE1/TUBA1B/SKA1/KIF2A/NUP160/AURKB/CKAP5/CENPQ/BUB1B/SPDL1/CENPE/MRTFA/RHOA/PPP2CA/BIRC5/CENPF/NUP98/NDE1/MIS12/RANGAP1/SKA2/CENPO/PPP2R5B/DIAPH3/DVL2/CLASP2/BUB3/CDC20/RCC2/NDC80/TUBA3D/KNL1/CENPN/PPP2R1A/TUBA1A/PPP2R5D/NUP133/CENPL/SRC/DYNC1I2/PPP2R1B/ZWILCH/KIF2C/ZWINT/NUF2/DYNC…
REACTOME_CD28_CO_STIMULATION	REACTOME_CD28_CO_STIMULATION	33	0.635495596824035	1.84714985173326	5.49079872956586e-05	0.000327525075969823	0.00017999054883866	7195	tags=61%, list=24%, signal=46%	CD86/LCK/CD28/FYN/GRAP2/GRB2/VAV1/LYN/PAK2/PRR5/CD80/MTOR/PIK3R1/AKT3/MAP3K14/PAK3/MAP3K8/AKT2/SRC/PAK1
NAKAJIMA_MAST_CELL	NAKAJIMA_MAST_CELL	46	0.59491269716892	1.81714195372908	5.52949918117538e-05	0.000329406304847482	0.000181024373247915	4363	tags=46%, list=14%, signal=39%	BTK/TRIB2/ENPP2/MS4A2/HDC/CTSG/SIGLEC6/GATA2/HPGDS/CMA1/TPSAB1/VWA5A/ENO2/TSPAN4/GPNMB/CCL2/FCER1A/BRCA1/RGS10/CALB2/MT1F
LI_DCP2_BOUND_MRNA	LI_DCP2_BOUND_MRNA	85	-0.356011	-1.89462	5.6207592139379e-05	0.00033440972347866	0.000183773988869952	2440	tags=32%, list=8%, signal=29%	IDH3G/NDUFA13/EIF3G/WDR74/AP2S1/APRT/NDUFS8/MTX1/HSD17B10/DUS1L/PSMC3/UQCRC1/PPIB/NDUFS7/EXOSC4/ETFB/EDF1/WDR45/CYC1/SAP30BP/CHMP2A/NDUFB7/NQO2/PHGDH/ELOB/FAHD2A/DCXR
LE_EGR2_TARGETS_UP	LE_EGR2_TARGETS_UP	101	0.50056359376016	1.65675829503186	5.69757330444891e-05	0.000338105027447233	0.000185804733500602	7780	tags=51%, list=25%, signal=39%	CXCR4/TNFAIP8/TENM3/ETS1/LMNB1/TNC/COL18A1/COTL1/UHRF1/CHL1/MCM5/PLEKHO1/RRM2/FIGNL1/NUSAP1/BUB1/CCL2/MKI67/KPNA2/EDNRB/RBL1/PLK1/HNRNPA2B1/NAV2/SPECC1/TNFRSF21/HDAC2/TRIM59/TOP2A/PSPC1/CCNA2/BASP1/AURKA/BIRC5/IQGAP3/NT5DC2/CDC7/KIF11/CIP2A/CDC20/MARCKSL1/CCNB1/CCND1/SLC4A7/MARCKS/DNAJC9/CORO1C/MCM4/ECT2/NCAPH/KIF2C/KIF20A
REACTOME_OTHER_INTERLEUKIN_SIGNALING	REACTOME_OTHER_INTERLEUKIN_SIGNALING	283	0.415980837919859	1.44686564154391	5.69677994476754e-05	0.000338105027447233	0.000185804733500602	6268	tags=31%, list=21%, signal=25%	CSF1R/CD4/HCK/JAK3/APBB1IP/PDGFRA/IL16/IL2RA/IL2RG/ARRB2/CSF2RB/CSF3R/RASA3/IL2RB/CSK/RASGRP1/FYN/FGF7/STAT5A/JAK1/RASAL3/GRB2/RASGRP4/FLT3/GFRA1/IRS1/GFRA2/ACTB/PDGFRB/JAK2/CSF1/RASGRF2/IL32/MET/KSR1/HGF/NCAM1/FGFR1/RASGRF1/MAP2K1/FN1/RASGEF1A/FGF1/TYK2/PPP2R5E/PSMB9/NRAS/IL10RB/KITLG/TLN1/FRS3/IL17RD/RASA2/ACTG1/SOS1/SHC1/STAT5B/RASGRP3/RASA1/PSPN/IL5RA/PSMA8/PIK3C3/PEA15/PSME2/PIK3R4/CSF3/KSR2…
REACTOME_NCAM1_INTERACTIONS	REACTOME_NCAM1_INTERACTIONS	42	0.605651627090604	1.83206637583109	5.71292821101382e-05	0.000338579340753254	0.000186065391137333	5102	tags=48%, list=17%, signal=40%	COL5A2/COL3A1/COL5A1/COL6A3/GFRA1/ST8SIA4/GFRA2/CACNA1C/PRNP/COL6A1/COL4A1/NCAM1/CACNA1G/COL6A2/COL4A2/COL6A5/PSPN/AGRN/CACNB3/CACNA1D
DAVICIONI_RHABDOMYOSARCOMA_PAX_FOXO1_FUSION_DN	DAVICIONI_RHABDOMYOSARCOMA_PAX_FOXO1_FUSION_DN	13	0.798100783787702	1.91983792002056	5.73497448110778e-05	0.000339448489557461	0.000186543029589376	4711	tags=77%, list=15%, signal=65%	OLFML3/COL11A1/TCF4/IGFBP3/MOXD1/PDP1/ATP2B4/PLK2/GLRX/SOX11
EINAV_INTERFERON_SIGNATURE_IN_CANCER	EINAV_INTERFERON_SIGNATURE_IN_CANCER	26	0.683127304547079	1.90160372026641	6.13517959942287e-05	0.000362669549842491	0.000199304102533004	4834	tags=62%, list=16%, signal=52%	SP110/APOBEC3G/IFI30/ADAR/STAT1/OAS2/BST2/IFIT3/MORC3/IFI44/UBE2L6/SP100/LY6E/IFI44L/IRF9/BRD3
SIG_IL4RECEPTOR_IN_B_LYPHOCYTES	SIG_IL4RECEPTOR_IN_B_LYPHOCYTES	27	0.667183863656302	1.87441444698202	6.21862238245617e-05	0.000366190068334391	0.00020123879426211	5023	tags=52%, list=16%, signal=43%	MAP4K1/JAK3/PIK3CD/JAK1/GRB2/IRS1/IL4R/SOCS1/SOS1/SHC1/BCL2/STAT6/PIK3R1/AKT3
REICHERT_MITOSIS_LIN9_TARGETS	REICHERT_MITOSIS_LIN9_TARGETS	27	0.666677501919049	1.87299185299046	6.21862238245617e-05	0.000366190068334391	0.00020123879426211	8641	tags=81%, list=28%, signal=58%	NUSAP1/G2E3/MKI67/PLK1/ASPM/NCAPD2/VCPIP1/FBXO5/TOP2A/HMMR/CDCA2/CENPE/AURKA/CENPF/CEP55/CCNB1/KNL1/CALD1/KIF2C/KIF20A/MYO6/ANAPC1
REACTOME_GLYCOLYSIS	REACTOME_GLYCOLYSIS	70	0.537146022010838	1.71014746100455	6.21525407457841e-05	0.000366190068334391	0.00020123879426211	8186	tags=56%, list=27%, signal=41%	NUP210/HK3/ADPGK/ENO3/ALDOC/PFKFB4/NUP62/GNPDA1/ENO2/PGK1/PKM/PFKM/NUP50/NUP85/PFKFB3/NUP160/AAAS/TPR/PPP2CA/NUP98/PGM2L1/GPI/PFKL/GCKR/PFKP/ENO1/RAE1/PGP/NDC1/PGAM1/PPP2R1A/PPP2R5D/NUP133/NUP93/NUP153/NUP188/PPP2R1B/NUP54/NUP43
CROONQUIST_NRAS_VS_STROMAL_STIMULATION_DN	CROONQUIST_NRAS_VS_STROMAL_STIMULATION_DN	93	0.51563543704584	1.69982072503378	6.32397655366188e-05	0.000371917751538248	0.000204386427585707	6256	tags=46%, list=20%, signal=37%	TGFBI/PIM2/COL1A2/SULF1/PTP4A3/COL16A1/COL6A3/THBS2/DEPP1/IGFBP3/POSTN/SMARCD3/SPARC/DCLK1/TOX/SFTPB/VCAN/LAMA4/LAMB1/RAD51AP1/GJA1/MKI67/MCM3/IGFBP4/CLC/DLGAP5/SBNO2/IGFBP7/CDC45/HTT/AURKB/CDC6/CCNA2/MCM2/CENPE/BASP1/AURKA/ARHGAP11A/TPX2/UBE2C/CDC20/BCL6/CCNB1
HOFMANN_MYELODYSPLASTIC_SYNDROM_RISK_DN	HOFMANN_MYELODYSPLASTIC_SYNDROM_RISK_DN	23	0.701480939296113	1.93204756994761	6.35727617024783e-05	0.0003733986348272	0.000205200243123816	5685	tags=70%, list=19%, signal=57%	LCP2/RGS19/RHOH/PIK3CG/MNDA/STAT2/NFE2/NKG7/MTMR11/DYRK2/ZNF117/ARFIP1/TDGF1P3/IFNAR1/CXCL12/UPK3A
BROWNE_HCMV_INFECTION_14HR_DN	BROWNE_HCMV_INFECTION_14HR_DN	281	0.412489196999842	1.43426322818812	6.37360414673655e-05	0.000373880171821957	0.000205464870519797	8160	tags=42%, list=27%, signal=31%	PIK3CD/PDGFRA/TRAF3IP3/SPN/HLA-DOA/ADA/CASP1/FGF7/MICAL2/LPXN/ADD3/FAS/ABCA2/BTN3A3/IRS1/CHEK2/INPP4B/PDE4DIP/TRIO/PAPSS2/BLK/PLAU/LPAR1/CDC25B/PARP4/MET/AKAP13/PDPN/NOTCH2/TIA1/TOX/APPBP2/MYO1B/SIRPA/BTN3A2/RIPOR2/CXCL13/NNMT/STON1/DELE1/MMP3/OLFM4/JCAD/AXL/IRF2/THBS1/GRK5/MVP/NLRP1/ADD1/VPS41/CCL2/XRCC1/IL12B/PLPP3/RBM10/SOCS1/HSPA4/MAP2K5/SYNE1/ARHGEF17/NR1H3/RASA2/STC2/BAX/SLC16A2/MPI/SLC24A1…
BIOCARTA_IL7_PATHWAY	BIOCARTA_IL7_PATHWAY	16	0.77581213133113	1.96144619004611	6.42365980124658e-05	0.000376336451285771	0.000206814712474597	5903	tags=88%, list=19%, signal=71%	JAK3/LCK/PTK2B/PIK3CG/IL7R/FYN/STAT5A/JAK1/NMI/STAT5B/BCL2/IL7/PIK3R1/EP300
MORI_PLASMA_CELL_DN	MORI_PLASMA_CELL_DN	35	0.62472919043453	1.83860052078581	6.44741404534708e-05	0.000377247547004469	0.000207315402743784	5348	tags=60%, list=18%, signal=50%	LAPTM5/IL4I1/CD22/TESPA1/MS4A1/TLR1/SPIB/TNFRSF13C/GPR137B/ANP32A/COTL1/MICAL1/TPM4/SMAD1/KLHL6/CPM/BMP2K/REL/GPATCH2L/ELK3/BACH2
NIKOLSKY_BREAST_CANCER_17Q21_Q25_AMPLICON	NIKOLSKY_BREAST_CANCER_17Q21_Q25_AMPLICON	313	0.402783819750375	1.40500346200451	6.59921266447253e-05	0.000385638869681184	0.000211926832172789	8088	tags=42%, list=26%, signal=31%	CD300A/CYBC1/TMC8/UNC13D/CD300LF/TMC6/ABI3/LIMD2/MILR1/MMD/COL1A1/CD300C/CD79B/PPP1R9B/HEXD/GRB2/ABCA6/CD7/CD300E/CBX1/TMEM100/SECTM1/CD300LB/FAM20A/SKAP1/ABCA9/PECAM1/GNA13/MAP2K6/SLC16A3/SCPEP1/APPBP2/SMG8/PRR11/TTYH2/TEX2/AXIN2/HOXB2/GNGT2/STRADA/NARF/CACNA1G/SLC25A19/USP32/ACSF2/HOXB3/C17orf80/PGS1/NOL11/FAM117A/ICAM2/NGFR/SAMD14/PCTP/CEP112/KCNJ2/TRIM25/NUP85/PRKCA/SLC16A6/FAM104A/GGA3/TEPSI…
SOTIRIOU_BREAST_CANCER_GRADE_1_VS_3_UP	SOTIRIOU_BREAST_CANCER_GRADE_1_VS_3_UP	150	0.455116065862255	1.53977	6.75249146936283e-05	0.000394095282583752	0.000216574031765164	10197	tags=61%, list=33%, signal=41%	TACC3/LMNB1/SHMT2/NCAPG/RRM2/CENPI/TIMELESS/NUSAP1/BUB1/TMPO/MKI67/KPNA2/MCM3/PLK1/MYBL2/DLGAP5/ASPM/MCM6/KIF18B/FBXO5/TUBA1B/DDX39A/CDC45/TOP2A/KIFC1/AURKB/HMMR/CCNA2/MCM2/BUB1B/PARPBP/CENPE/AURKA/BLM/BIRC5/CENPF/HMGB3/MELK/CEP55/TPX2/UBE2S/KIF15/EXO1/CDK2/UBE2C/MCM10/RACGAP1/GTSE1/KIF4A/KIF11/CDC20/PKMYT1/HJURP/KIF14/CCNB1/NDC80/APOBEC3B/CENPN/STIP1/DNAJC9/TUBA1A/NUP93/MCM4/XPOT/ECT2/RAB5IF/PTT…
KIM_WT1_TARGETS_8HR_UP	KIM_WT1_TARGETS_8HR_UP	165	0.448969029326373	1.52679314367916	6.84533686529829e-05	0.000399007658346094	0.000219273615016759	6089	tags=36%, list=20%, signal=29%	PIK3CD/SERPINH1/DAB2/HSPA6/BCL2A1/LYN/CSF1/ADAM19/IL4R/RHOF/ENO2/SEL1L/NBL1/ZC3HAV1/PTHLH/SIRPA/DOK4/FGFR1/WSB1/PIM1/PLEKHO1/FGF1/TPBG/SH3BP5/LEPROT/DPEP3/PRKCD/SNAI2/SON/SWAP70/IL6ST/SYNE1/WWP1/IL11/RAB14/RIPOR1/FHOD1/RGS4/PLXND1/PDE10A/HNRNPUL1/QKI/PEA15/ZYX/LAMB3/GLRX/CX3CL1/DICER1/SLC35G2/ABHD3/METAP2/KHSRP/ACTN1/HSPH1/ARHGDIA/AHCYL1/TNS1/PLAUR/IL1RAP/RLF
ONO_FOXP3_TARGETS_UP	ONO_FOXP3_TARGETS_UP	24	0.692118817118573	1.90394315166183	6.86080694929682e-05	0.000399403179238178	0.000219490972488497	3343	tags=54%, list=11%, signal=48%	CCR5/CCR7/CXCR3/CCR2/PDCD1LG2/SLAMF7/IL10/CD38/ITGAE/ADGRE5/RGS2/SOCS2/GZMB
BIOCARTA_ASBCELL_PATHWAY	BIOCARTA_ASBCELL_PATHWAY	13	0.794743136671303	1.91176107260097	6.90256130160008e-05	0.000401325909305421	0.000220547603767939	908	tags=62%, list=3%, signal=60%	CD4/CD28/HLA-DRA/CD40LG/FASLG/IL10/FAS/HLA-DRB1
HARRIS_HYPOXIA	HARRIS_HYPOXIA	81	0.51943904255096	1.6864390538776	6.96396145929428e-05	0.000404384580193111	0.000222228488354141	6303	tags=43%, list=21%, signal=34%	ENPEP/TGM2/SPP1/HMOX1/P4HA1/CP/HDAC9/COL5A1/TGFB3/IGFBP3/IGF2/VIM/HGF/PGF/CDKN1B/PGK1/PKM/CCNG2/TGFB1/CCL2/STC1/BNIP3L/TFRC/CA9/HIF1A/FLT1/TH/LDHA/XRCC5/PFKL/SLC2A3/PFKP/ENO1/PLAUR/RP1
REACTOME_SYNDECAN_INTERACTIONS	REACTOME_SYNDECAN_INTERACTIONS	27	0.661955480428831	1.85972560693391	7.20372069480589e-05	0.00041777946375047	0.000229589611578004	3422	tags=44%, list=11%, signal=40%	COL1A2/COL1A1/COL5A2/COL3A1/COL5A1/ITGB1/TNC/FN1/TGFB1/THBS1/PRKCA/SDC3
SHIN_B_CELL_LYMPHOMA_CLUSTER_2	SHIN_B_CELL_LYMPHOMA_CLUSTER_2	28	0.658359536543008	1.85744081562174	7.21946653239016e-05	0.000418165322197259	0.000229801659078202	3074	tags=36%, list=10%, signal=32%	PIK3CG/TNFSF13B/STAT5A/IRF4/POU2AF1/PRDM1/TRAF3/SOCS2/FANCA/PRKCD
PID_TOLL_ENDOGENOUS_PATHWAY	PID_TOLL_ENDOGENOUS_PATHWAY	24	0.691565674987202	1.90242151816933	7.36433877049833e-05	0.000426020050383922	0.000234118204408692	4549	tags=62%, list=15%, signal=53%	TLR4/BGN/TLR2/TLR1/MYD88/TLR6/IRAK4/VCAN/S100A9/CD14/S100A8/TLR3/CHUK/LY96/RHOA
GUTIERREZ_WALDENSTROEMS_MACROGLOBULINEMIA_2	GUTIERREZ_WALDENSTROEMS_MACROGLOBULINEMIA_2	13	0.793317551611933	1.90833181615769	7.38536303238413e-05	0.000426699555099681	0.000234491624447954	4322	tags=77%, list=14%, signal=66%	HLA-DPA1/CPA3/SYK/GPR183/RNASE2/HLA-DRB1/HLA-DMA/IGLV2-14/CLC/MS4A3
THEILGAARD_NEUTROPHIL_AT_SKIN_WOUND_UP	THEILGAARD_NEUTROPHIL_AT_SKIN_WOUND_UP	75	0.534724130981245	1.72574533812759	7.41681803966593e-05	0.000426907962007805	0.000234606153919214	5315	tags=40%, list=17%, signal=33%	PLEK/LCP2/TFEC/GPR65/TPP1/KLRG1/LGMN/TNF/BCL2A1/PTPRE/IL1R1/PLAU/ATP6V1C1/GPR18/TRAF3/SH2B2/M6PR/AQP9/TANK/IL1B/CCL2/AHR/VDR/HNRNPC/CLCN7/CFLAR/GNL1/LAMB3/AZIN1/PHF1
BRUECKNER_TARGETS_OF_MIRLET7A3_DN	BRUECKNER_TARGETS_OF_MIRLET7A3_DN	75	0.53471288063422	1.72570902924829	7.41681803966593e-05	0.000426907962007805	0.000234606153919214	7633	tags=55%, list=25%, signal=41%	COL11A1/COL5A1/RNF149/LOXL2/PCED1B/ACTR3/BCL2A1/CD70/LASP1/SPARC/VIM/ADGRE3/COTL1/LBH/NXPE3/AKR1B1/NNMT/FN1/EPB41L2/SULF2/PTGES/RAB34/LACTB/COL4A2/SPOCK1/PLK2/EIF4G2/GPRC5B/TGFB2/ANXA10/DPYSL3/PMEPA1/CTSL/TM2D2/CXCL1/GSDME/FLNB/CORO1C/CALD1/GLS/GALNT10
PID_CMYB_PATHWAY	PID_CMYB_PATHWAY	82	0.520765204697364	1.69453824285238	7.41681803966593e-05	0.000426907962007805	0.000234606153919214	7272	tags=46%, list=24%, signal=35%	CSF1R/CD4/TFEC/COL1A2/ADA/SPI1/MAF/PAX5/LEF1/ANPEP/ETS1/BIRC3/CDKN1B/PIM1/CDK6/NRAS/KITLG/MAD1L1/GATA1/CCNA1/MAP3K7/BCL2/HSPA8/WNT1/MYOD1/EP300/MYF6/IQGAP1/ZFPM1/SIN3A/CCNB1/TAB1/UBE2I/CCND1/COPA/MYB/MCM4/PPID
SEITZ_NEOPLASTIC_TRANSFORMATION_BY_8P_DELETION_UP	SEITZ_NEOPLASTIC_TRANSFORMATION_BY_8P_DELETION_UP	71	0.542512425221439	1.73095192690376	7.47773646298968e-05	0.000429876374916119	0.000236237437468924	7776	tags=58%, list=25%, signal=43%	EVI2B/COL1A2/TLR4/ADAM28/IDO1/DDX60/NDP/OAS2/SAMD9/CRISPLD2/IFIT2/PRR16/ZC3HAV1/OASL/PTGER4/SORD/CCL5/GBP1/MX2/NR2F1/HS3ST1/IFIT3/IFI44/SORL1/IFI27/HERC6/SPOCK1/MALL/IFI44L/CX3CL1/PLAAT4/CXCL10/CXCL11/IFIT1/IFIH1/ABCG2/CCN3/CH25H/SEMA3A/PTN/SLIT2
KAMMINGA_EZH2_TARGETS	KAMMINGA_EZH2_TARGETS	40	0.615881501065011	1.84608678632193	7.49201770288048e-05	0.000430159668109205	0.000236393120502215	9052	tags=70%, list=30%, signal=49%	TACC3/EED/XPO1/SMC4/PPP1CC/NUSAP1/MKI67/KPNA2/MCM3/RBL1/NAP1L1/TOP2A/AURKB/MCM2/AURKA/SETDB1/AHCY/TOPBP1/CUL2/CDCA5/DNTT/MCM4/ECT2/IPO5/CDCA7/POLE2/MAD2L1/NEK2
PID_FRA_PATHWAY	PID_FRA_PATHWAY	37	0.624478010143743	1.85081516892975	7.556189160721e-05	0.000433303166460796	0.000238120621799332	6504	tags=57%, list=21%, signal=45%	MMP2/DCN/COL1A2/MMP9/HMOX1/DMTF1/PLAU/NOS3/NFATC3/NFATC1/LIF/MGP/GJA1/CCL2/TXLNG/CCNA2/NFATC2/EP300/PLAUR/USF2/CCND1
DAVICIONI_TARGETS_OF_PAX_FOXO1_FUSIONS_DN	DAVICIONI_TARGETS_OF_PAX_FOXO1_FUSIONS_DN	65	0.537031553904843	1.70147387572833	7.87403670714018e-05	0.000450967556863483	0.000247828041342906	4948	tags=45%, list=16%, signal=37%	SPOCK2/ARHGAP15/TRIB2/RUBCNL/OLFML3/FKBP10/MICAL2/COL11A1/ARHGEF6/TCF4/IGFBP3/TTN/MOXD1/RGS2/PDP1/BBX/CCL2/CCL4/NEB/NAP1L1/ATP2B4/PPFIA4/PLK2/GREM2/GLRX/EDNRA/SOX11/WDR7/TNIK
GAVIN_FOXP3_TARGETS_CLUSTER_T4	GAVIN_FOXP3_TARGETS_CLUSTER_T4	94	0.49870256254714	1.64346774514897	7.91917507535556e-05	0.00045298863397463	0.000248938718983094	5604	tags=40%, list=18%, signal=33%	IL2RA/GPRIN3/RESF1/CD48/SYT11/IL2RB/STAT4/TNFRSF9/IRF4/ITGB1/FOXP3/CD38/PLSCR1/ITGAE/CALHM6/APOL2/CTLA4/NRP1/ATP10D/STON1/OTULIN/TIAM1/SNX18/IL1R2/SH3BP5/SOCS2/WLS/TTC39B/GUCY1A1/ENDOD1/DENND5A/SH3BGRL/NOD1/INPP5F/AHCY/SMPDL3A/CYFIP1/PLEKHB2
KEGG_PROPANOATE_METABOLISM	KEGG_PROPANOATE_METABOLISM	32	-0.542827	-2.32661	8.04307864927928e-05	0.000459504580224042	0.000252519540201629	5660	tags=56%, list=19%, signal=46%	MMUT/LDHAL6B/SUCLG2/LDHC/ACSS3/PCCB/HIBCH/ALDH9A1/ALDH1B1/PCCA/ACACA/ABAT/ACAT2/ALDH6A1/SUCLG1/MCEE/ACAT1/ECHS1
REACTOME_PECAM1_INTERACTIONS	REACTOME_PECAM1_INTERACTIONS	12	0.811434986638673	1.91563423080171	8.11524800631081e-05	0.000463052426563566	0.000254469249877919	2853	tags=58%, list=9%, signal=53%	PTPN6/LCK/FYN/INPP5D/LYN/PECAM1/PLCG1
NADLER_OBESITY_DN	NADLER_OBESITY_DN	46	-0.457575	-2.10797	8.18397516105977e-05	0.000465970632068322	0.000256072942080325	2523	tags=37%, list=8%, signal=34%	GNAI1/GSTA5/MYLK/ATP5ME/AGT/COX8A/SDHB/PYGB/FABP4/CYC1/UBB/PC/FDFT1/BCAT2/HP/ECHS1/DBI
EBAUER_TARGETS_OF_PAX3_FOXO1_FUSION_UP	EBAUER_TARGETS_OF_PAX3_FOXO1_FUSION_UP	192	0.435309817766342	1.49200088710319	8.1866551578866e-05	0.000465970632068322	0.000256072942080325	5245	tags=34%, list=17%, signal=29%	FYB1/LAT2/PLEK/ADAM8/RASSF4/STK10/C1R/TGM2/CCR5/DCN/TRAC/PRKCQ/TNFAIP2/COL1A1/MUC3A/DOK1/COL16A1/ACAA2/COL6A3/IGHM/ARHGEF6/CASP10/AEBP1/INPP4B/GNAI2/MEF2C/PDE4DIP/CALCRL/GMEB1/BIN1/IL32/TXNIP/BICD1/HRH1/PNOC/EGLN3/GNAO1/NCAM1/RGS2/HLA-A/EHBP1L1/ARMC9/FER/LIF/TEAD4/IGFBP4/EPB41L3/MAPK7/SLC24A1/HIVEP3/TAOK2/QKI/BBS9/SLN/UTRN/MEF2D/SERPINB1/MYL6B/ALDH1A2/CX3CL1/CXCL10/ADAP1/MYBPC2/AMPD1/MACF1/TNPO2
BAUS_TFF2_TARGETS_UP	BAUS_TFF2_TARGETS_UP	28	0.655226769062505	1.84860228612357	8.33012845083245e-05	0.000473550812674641	0.000260238610506131	3022	tags=43%, list=10%, signal=39%	PTPN22/ADA/MS4A1/LTB/IRF7/SLFN12L/SAMHD1/CCL8/DPEP1/TAP1/PSMB9/ZEB1
BIOCARTA_BLYMPHOCYTE_PATHWAY	BIOCARTA_BLYMPHOCYTE_PATHWAY	12	0.810862635029469	1.91428302417062	8.39268573902665e-05	0.00047651804584918	0.000261869245736231	4010	tags=83%, list=13%, signal=72%	ITGB2/PTPRC/FCGR2B/CR1/ITGAL/HLA-DRA/HLA-DRB1/ICAM1/HLA-DRB5/CD80
REACTOME_PROGRAMMED_CELL_DEATH	REACTOME_PROGRAMMED_CELL_DEATH	171	0.442848752545542	1.50801716940134	8.54249302472211e-05	0.000484425714188619	0.000266214884189211	6577	tags=35%, list=22%, signal=28%	PRKCQ/FASLG/TLR4/CARD8/FAS/APAF1/DCC/BID/LMNB1/CASP8/VIM/BIRC3/BMF/TNFRSF10A/ROCK1/BIRC2/FADD/ACIN1/PAK2/STAT3/CTNNB1/KPNB1/CD14/BCL2L11/ADD1/TP53/PSMB9/PRKCD/DBNL/TNFRSF10B/TRAF2/GZMB/BAX/DFFA/CLSPN/PSMA8/RIPK1/LY96/CFLAR/OMA1/PSME2/BCL2/TRADD/CASP3/YWHAB/DFFB/YWHAG/PSMD3/RIPK3/AKT3/PSMD1/GSN/PPP3CC/BAK1/FNTA/PSMD2/XIAP/TICAM1/UNC5B/PSMB8
BASAKI_YBX1_TARGETS_UP	BASAKI_YBX1_TARGETS_UP	282	0.412757939718946	1.43524910766214	8.74250090251844e-05	0.000495157163185742	0.000272112323916862	9468	tags=51%, list=31%, signal=35%	OSMR/CCM2/FBN1/RFLNB/NID2/TXNIP/NPFFR2/COTL1/FRMD6/UHRF1/TPM4/FOLR3/MCM5/PHF19/AXL/CYTH3/SNX5/CENPI/THBS1/BUB1/MYBL1/MKI67/KPNA2/MCM3/NUP50/EHD4/CDC42EP3/ACTR1A/PLK1/SNAI2/BORA/DHX9/GALNT2/EHD2/ASPM/NCAPD2/CDA/GART/PRKDC/TNFRSF21/WDHD1/SHCBP1/SMG5/PLK2/DDX39A/AURKB/CDC6/CCNA2/MCM2/BUB1B/SPDL1/CCND3/MT1F/AURKA/ZNF71/ASF1B/CSTF3/BIRC5/ANLN/DHFR/DKK3/MELK/DTL/DPYSL3/CEP55/RANGAP1/TPX2/SKA2/UNG/MT1G/…
BIOCARTA_CASPASE_PATHWAY	BIOCARTA_CASPASE_PATHWAY	22	0.698289216970774	1.91070028171382	8.7588197541042e-05	0.000495471242916669	0.0002722849256115	5329	tags=68%, list=17%, signal=56%	PRF1/CASP1/CASP10/APAF1/LMNB1/CASP8/BIRC3/BIRC2/ARHGDIB/PARP1/GZMB/DFFA/CASP3/DFFB/CASP4
KEGG_METABOLISM_OF_XENOBIOTICS_BY_CYTOCHROME_P450	KEGG_METABOLISM_OF_XENOBIOTICS_BY_CYTOCHROME_P450	67	-0.374098	-1.92564	9.06285012849025e-05	0.000512039898537183	0.000281390186971487	4414	tags=31%, list=14%, signal=27%	GSTM2/UGT2A1/CYP1A2/ADH7/UGT2B10/MGST2/ALDH3A1/UGT2B28/ALDH1A3/UGT2B17/CYP3A7/GSTA5/ADH1B/GSTA1/ALDH3B2/UGT2B7/GSTA2/MGST3/GSTA4/GSTO2/GSTZ1
BIOCARTA_MET_PATHWAY	BIOCARTA_MET_PATHWAY	33	0.626710892804573	1.82161597737101	9.08476283873954e-05	0.000512648150863351	0.000281724450446414	3642	tags=42%, list=12%, signal=37%	MAP4K1/PTK2B/PIK3CG/GRB2/ITGB1/RAPGEF1/MET/HGF/MAP2K1/STAT3/CRKL/ELK1/SOS1/RASA1
VANASSE_BCL2_TARGETS_DN	VANASSE_BCL2_TARGETS_DN	58	0.554484492632194	1.73301665441848	9.33168279529268e-05	0.000525451295334176	0.000288760385003	7389	tags=59%, list=24%, signal=45%	CD1D/F13A1/PLXNC1/PTPN22/CCR1/PLA2G7/DENND2D/LILRA5/CTSG/COL5A1/CFP/TRAF1/CMTM3/BID/LTA/FN1/TCF7/ANXA4/MPHOSPH9/HERC6/BCL2/PIK3R4/ACKR2/TRPS1/CYFIP1/MAP4K4/EDARADD/HCST/CR2/C7orf31/MARCKS/ABCC1/MYB/ACKR3
KEGG_AXON_GUIDANCE	KEGG_AXON_GUIDANCE	129	0.467325444428982	1.57501588373711	9.33450115868714e-05	0.000525451295334176	0.000288760385003	7776	tags=47%, list=25%, signal=35%	RAC2/PLXNC1/SEMA4D/CXCR4/FYN/NFATC4/ROBO1/SEMA7A/ITGB1/ROBO2/DCC/GNAI2/EPHA4/EPHB6/SRGAP2/MET/NFATC3/LIMK1/NCK1/ROCK1/NRP1/ROBO3/PAK2/NFATC1/RGS3/NRAS/LRRC4C/GNAI3/NFAT5/ABLIM2/RASA1/EPHB2/EFNB1/NTNG1/RHOA/SEMA4B/EFNB3/SLIT3/PAK3/NTN1/SEMA3D/PPP3CC/UNC5C/NFATC2/NTN4/CXCL12/PLXNB2/DPYSL2/SEMA3C/EFNA5/UNC5B/PLXNA1/PLXNB1/ABL1/PAK1/SEMA5A/SEMA3A/SEMA6B/SEMA3G/SEMA4C/SLIT2
KANG_AR_TARGETS_DN	KANG_AR_TARGETS_DN	18	0.730907112221678	1.90142319692509	9.35543172541836e-05	0.000525985702997544	0.00028905406733663	2546	tags=44%, list=8%, signal=41%	COL1A2/SPP1/COL1A1/CTSK/ITGB1/SMAD1/TGFB1/FGF1
BIOCARTA_EPO_PATHWAY	BIOCARTA_EPO_PATHWAY	19	0.71975336908174	1.89939813603368	9.4316303662288e-05	0.000528976439686418	0.000290697618861558	3613	tags=53%, list=12%, signal=46%	PTPN6/STAT5A/GRB2/JAK2/MAP2K1/ELK1/PLCG1/SOS1/SHC1/STAT5B
KEGG_CHRONIC_MYELOID_LEUKEMIA	KEGG_CHRONIC_MYELOID_LEUKEMIA	73	0.523776756133204	1.68012116284632	9.42921554269376e-05	0.000528976439686418	0.000290697618861558	7210	tags=48%, list=24%, signal=37%	PIK3R5/PIK3CD/PIK3CG/STAT5A/GRB2/RB1/CBL/TGFB3/E2F3/CDKN1B/MAP2K1/TGFB1/CDK6/CRKL/RUNX1/HDAC1/TP53/NRAS/SOS1/SHC1/HDAC2/STAT5B/CHUK/TGFB2/PIK3R1/AKT3/PIK3CB/E2F2/TGFBR2/CBLB/CCND1/CTBP1/AKT2/ABL1/BCL2L1
NOJIMA_SFRP2_TARGETS_DN	NOJIMA_SFRP2_TARGETS_DN	26	0.67536734935805	1.88000253472115	9.57685777221448e-05	0.000536467343415523	0.000294814225413001	2956	tags=38%, list=10%, signal=35%	MMP7/IFITM1/RAD21/STAT1/MET/BST2/SGPL1/TRIM14/IFI44/IGFBP4
MCBRYAN_PUBERTAL_BREAST_6_7WK_UP	MCBRYAN_PUBERTAL_BREAST_6_7WK_UP	185	0.440866680169579	1.50639007541141	9.67393348163231e-05	0.000541245986399355	0.000297440316165952	5300	tags=34%, list=17%, signal=28%	CORO1A/LCK/PTK2B/RESF1/SLC2A5/CP/TRBC2/MS4A1/ECM1/CHI3L1/IGHM/SH2B3/ARHGEF2/MEF2C/TPSB2/STOM/ETS1/LASP1/EHD3/NFATC3/ANKH/HSD17B11/ZEB2/FADS2/IGHA1/SIRPA/LIPA/IGKC/EPB41L2/UBE4A/KDM5A/LAMA4/IL6R/TCF7/RUNX1/GM2A/BTN1A1/DNM2/IGFBP4/WNK1/GBP3/KDM5C/GALNT2/EHD2/EHD1/CNOT3/IL6ST/NR2C2/ITSN2/SOD2/SMARCA4/QKI/PRRX1/EXTL3/APLP2/MAPK14/TPR/OGT/YWHAG/PIK3R1/CUX1/DPYSL3/KEAP1
REACTOME_O_GLYCOSYLATION_OF_TSR_DOMAIN_CONTAINING_PROTEINS	REACTOME_O_GLYCOSYLATION_OF_TSR_DOMAIN_CONTAINING_PROTEINS	38	0.617065797746933	1.83531626560172	9.85322737651939e-05	0.000550607444770506	0.000302584881128389	4463	tags=47%, list=15%, signal=40%	SPON1/ADAMTS2/CFP/THBS2/ADAMTSL2/THSD4/SPON2/ADAMTS6/ADAMTS12/ADAMTS14/ADAMTS10/THBS1/THSD7A/ADAMTS15/ADAMTSL4/POFUT2/ADAMTS1/ADAMTS4
KEGG_P53_SIGNALING_PATHWAY	KEGG_P53_SIGNALING_PATHWAY	68	0.542122679662512	1.72298033665755	9.95318104605056e-05	0.000555517956684303	0.000305283440106891	8885	tags=59%, list=29%, signal=42%	CCND2/FAS/APAF1/CHEK2/BID/IGFBP3/CASP8/SESN1/SESN3/ZMAT3/CCNG2/CDK6/RRM2/THBS1/ADGRB1/TP53/TNFRSF10B/SESN2/SHISA5/BAX/RRM2B/IGF1/CCND3/CASP3/SIAH1/ATR/CDK2/GTSE1/GADD45A/CCNB1/CCND1/CCNB3/PTEN/COP1/MDM4/TP53I3/ATM/CDK1/PPM1D/CCNE2
GUTIERREZ_CHRONIC_LYMPHOCYTIC_LEUKEMIA_UP	GUTIERREZ_CHRONIC_LYMPHOCYTIC_LEUKEMIA_UP	12	0.808648157929286	1.90905509068699	0.000100573159187796	0.000560649647399605	0.000308103547317255	1066	tags=58%, list=3%, signal=56%	CYBB/ITGA4/PLXNC1/MS4A1/CD1C/LPIN1/P2RX5
REACTOME_CASPASE_ACTIVATION_VIA_EXTRINSIC_APOPTOTIC_SIGNALLING_PATHWAY	REACTOME_CASPASE_ACTIVATION_VIA_EXTRINSIC_APOPTOTIC_SIGNALLING_PATHWAY	26	0.674222488388195	1.8768156149992	0.000100776015524957	0.000561100357626241	0.000308351233943444	4543	tags=58%, list=15%, signal=49%	FASLG/TLR4/FAS/DCC/CASP8/TNFRSF10A/FADD/CD14/TNFRSF10B/TRAF2/RIPK1/LY96/CFLAR/TRADD/CASP3
CASTELLANO_NRAS_TARGETS_UP	CASTELLANO_NRAS_TARGETS_UP	68	0.541539127994532	1.72112568624894	0.000103024115552728	0.000572923709101566	0.000314848725822057	6994	tags=50%, list=23%, signal=39%	LSP1/ENPEP/MNDA/CLEC11A/VNN1/IL13RA1/PLSCR1/STAT1/TAP1/GBP2/LCN2/IFI27L2/MGP/GJA1/CRABP2/SARDH/TMEM43/ANXA4/TRIM11/MEST/PLTP/BAX/SERPINE2/EXOC4/CX3CL1/ERCC5/ANXA8L1/IFIH1/TULP4/ADCY2/PSMB8/P3H4/IFIT1B/MMP13
ZHAN_MULTIPLE_MYELOMA_CD2_UP	ZHAN_MULTIPLE_MYELOMA_CD2_UP	45	0.593540208767649	1.80232845649065	0.000103359825025848	0.000574096419437048	0.000315493185719631	7213	tags=62%, list=24%, signal=48%	TNFSF8/MS4A1/PAX5/RGS13/CD27/TNFRSF13C/VPREB3/FCRLB/DUSP22/PNOC/CNR1/SPAG4/CD79A/SLC8A1/NAGK/PLPP3/DYRK2/PHLPP2/APLP2/RNGTT/BEND5/PTPRJ/PLXNB2/RCBTB2/MARCKS/NF1/SRC/ZNF608
WANG_IMMORTALIZED_BY_HOXA9_AND_MEIS1_DN	WANG_IMMORTALIZED_BY_HOXA9_AND_MEIS1_DN	22	0.694441952498554	1.90017316897565	0.000103971341030913	0.000576796378047246	0.000316976940911969	2073	tags=36%, list=7%, signal=34%	IL7R/LY86/ITGB7/CD244/FLT3/CD27/CALCRL/CD93
BIOCARTA_GRANULOCYTES_PATHWAY	BIOCARTA_GRANULOCYTES_PATHWAY	15	0.760251354666707	1.88688754371896	0.000104327605199728	0.000577473547501546	0.000317349077614404	2779	tags=67%, list=9%, signal=61%	ITGB2/SELPLG/ITGAM/ITGAL/SELL/TNF/SELP/PECAM1/ICAM1/ICAM2
PID_EPHRINB_REV_PATHWAY	PID_EPHRINB_REV_PATHWAY	29	0.64707394784203	1.83946420795496	0.000104373898536963	0.000577473547501546	0.000317349077614404	4973	tags=48%, list=16%, signal=40%	HCK/FGR/LCK/CXCR4/FYN/LYN/BLK/DNM1/TIAM1/RGS3/EPHB2/EFNB1/MAP3K7/PIK3R1
SMITH_TERT_TARGETS_DN	SMITH_TERT_TARGETS_DN	86	0.510355550949103	1.67039531391329	0.00010447010035253	0.000577473547501546	0.000317349077614404	5353	tags=38%, list=18%, signal=32%	ARHGAP25/MMP2/SP110/THY1/SERPING1/STAT4/IFI30/TCF4/NID2/KYNU/PTHLH/PGF/SAA1/A2M/SIRPA/SORD/LIPA/ARHGDIB/PML/GRK5/GM2A/ANXA4/TUBB3/CD47/SERPINB6/FAM53B/TRADD/ABR/UNC119/XRCC5/AHCY/CHMP1A/GSN
REACTOME_M_PHASE	REACTOME_M_PHASE	330	0.400461637670606	1.40083259813051	0.000105473814164166	0.000582321814334933	0.000320013429971773	9408	tags=47%, list=31%, signal=33%	NUP210/PRKCB/LPIN2/RB1/NEK9/RAD21/LPIN1/UBE2D1/KNTC1/LMNB1/NUP62/CEP135/CNTRL/TUBB/PDS5B/XPO1/NCAPG/SMC4/NEDD1/CENPI/PPP1CC/PPP2R5E/SMC1A/BUB1/CLASP1/TMPO/PSMB9/NUP50/MAD1L1/CENPK/ACTR1A/NEK6/PLK1/NUP85/NCAPD3/WAPL/NCAPD2/PRKCA/TUBB3/MAPRE1/FBXO5/TUBA1B/PSMA8/CEP164/PCNT/SKA1/KIF2A/TUBGCP3/NUP160/AURKB/AAAS/PSME2/CENPJ/CKAP5/CENPQ/BUB1B/SPDL1/CENPE/TPR/HDAC8/PPP2CA/BIRC5/CENPF/CEP57/NIPBL/NUP98/H…
BORCZUK_MALIGNANT_MESOTHELIOMA_UP	BORCZUK_MALIGNANT_MESOTHELIOMA_UP	298	0.401618121063358	1.39880093761494	0.000107729917251396	0.000594064615634499	0.000326466655711982	9534	tags=48%, list=31%, signal=34%	LUM/P4HA1/LOXL2/FADS1/OSMR/GRB2/THBS2/RAD21/MOB1A/UBE2D1/PARVB/NCK1/USP9X/DCK/PAK2/MAP2K1/PGK1/STK17A/SEC24D/PKM/LAMC1/KIFAP3/SMC4/TGFB1/RAB32/ZBTB14/STAT3/MSH6/CRABP2/SMC1A/KPNA2/SRPK1/ARPC4/G3BP1/GDI2/PARP1/SMNDC1/HSPA4/PRKCA/MCM6/PRKDC/NAP1L1/MAPRE1/RASA1/F2R/KIF2A/HNRNPC/PPT1/QKI/TOP2A/TMEM97/FKBP1A/PAPOLA/BUB1B/DENND5A/CHTOP/MAPKAPK2/KDM5B/UBQLN2/HSPA8/UBA2/UTP25/PGRMC1/CBX3/SRSF1/DESI2/CNOT…
DELACROIX_RAR_BOUND_ES	DELACROIX_RAR_BOUND_ES	441	0.38061039470671	1.34583526882628	0.000111114072683765	0.000611992359607948	0.000336318800521551	8368	tags=39%, list=27%, signal=29%	SLAMF8/PTPN6/CD37/CXCR3/SMAP2/RESF1/TYROBP/C1QA/SPP1/ADGRG5/DENND2D/PLXDC1/STAT4/MGAT3/RASAL3/IFITM1/PRAG1/PDGFRB/AGTPBP1/IFITM2/RHOF/PDK1/OAS2/PARVB/COL4A1/SLC12A7/LGI2/EVA1A/NBL1/ANP32A/KSR1/PDPN/ADGRE5/TWF2/JAM2/ZEB2/WDR91/SERPINF2/PBX2/CAMK1/TCL1A/GCA/FN1/SULF2/MBP/BMT2/GPC4/TMPRSS6/MSH6/FIGNL1/INTS3/FGF1/GJA1/RAB20/EBF4/CALR/PHC1/FAM91A1/PTH1R/OXNAD1/TRIM17/TP53/NDUFA4L2/ZBTB45/C1orf54/MYBL2…
GROSS_HYPOXIA_VIA_ELK3_ONLY_DN	GROSS_HYPOXIA_VIA_ELK3_ONLY_DN	43	0.595132175752375	1.80378397473503	0.000111253201241655	0.000612025684821016	0.000336337114305229	7482	tags=58%, list=24%, signal=44%	NREP/PXDN/TP53INP1/CLDN15/CHEK2/MAFB/CDC25B/NAV1/PALD1/DOK4/ZBTB14/IGFBP4/ABCG1/HOXD9/CSF3/MAPK14/NDE1/BRD3/MINPP1/NCBP2/RACGAP1/MARCKS/KCP/TRIM8/LAMA5
VALK_AML_WITH_FLT3_ITD	VALK_AML_WITH_FLT3_ITD	40	0.607515350930163	1.82100949598342	0.000113278627938149	0.000622423428778434	0.000342051167301134	2927	tags=40%, list=10%, signal=36%	IL2RA/MMP2/MRC1/ENPP2/SELENOP/TRGC2/CYSLTR2/PIEZO2/PDGFD/HOXB2/PIM1/APP/SMC4/HOXB3/SOCS2/PBX3
XU_CREBBP_TARGETS_DN	XU_CREBBP_TARGETS_DN	41	0.597581323230125	1.79878331219486	0.000113993284533454	0.000625602763209256	0.000343798362221862	4495	tags=54%, list=15%, signal=46%	MS4A4A/CIITA/CCR7/CCR6/IGHV3-43/ARHGEF2/ADAR/IGHV1-46/IGHV1-18/EPHA4/ETS1/ANP32A/ADGRE5/COTL1/LTA/TGFB1/ZNF444/FCER2/RAB14/RELB/IGHV1-69-2/TPR
REACTOME_SIGNALING_BY_NTRKS	REACTOME_SIGNALING_BY_NTRKS	99	0.494094201397432	1.6355244374284	0.000115420671934703	0.000632681370950772	0.000347688392591708	7731	tags=54%, list=25%, signal=40%	FYN/PCSK5/PTPRO/GRB2/IRS1/NTRK1/RAPGEF1/MEF2C/RPS6KA1/DNM1/MAPK12/AP2B1/ADORA2A/TIAM1/STAT3/CRKL/KIDINS220/AP2A1/ELK1/PLCG1/NRAS/DNM2/ADCYAP1/FRS3/MAP2K5/CREB1/BAX/SOS1/SHC1/MAPK7/MAPK11/RPS6KA2/RALB/CLTC/AP2A2/MAPK14/MAPKAPK2/RHOA/YWHAB/PPP2CA/PIK3R1/MEF2A/AP2M1/NTF4/PIK3CB/CDK5R1/PPP2R1A/PPP2R5D/SRC/MAPKAPK3/RIT1/PPP2R1B/ATF1
VERRECCHIA_EARLY_RESPONSE_TO_TGFB1	VERRECCHIA_EARLY_RESPONSE_TO_TGFB1	54	0.562608647521431	1.75416867048949	0.000116188590300002	0.000636132531892511	0.000349584969060533	6064	tags=50%, list=20%, signal=40%	ITGB2/COL1A2/COL3A1/COL6A3/NID1/IGFBP3/LRP1/COL6A1/SPARC/MMP19/ICAM1/RHOG/NOTCH2/VCAN/FN1/MMP14/MMP3/LAMA4/ADAM9/ZYX/ITGA3/RHOA/IGF2R/PCDHGC3/ARHGDIA/PXN/MARCKSL1
REACTOME_ACTIVATION_OF_MATRIX_METALLOPROTEINASES	REACTOME_ACTIVATION_OF_MATRIX_METALLOPROTEINASES	33	0.623076811876544	1.81105305281112	0.000116455342514739	0.000636834863525901	0.000349970933572673	3164	tags=42%, list=10%, signal=38%	MMP2/MMP9/MMP7/CTSG/CTSK/CMA1/TPSAB1/MMP11/MMP10/COL18A1/MMP14/MMP3/SPOCK3/MMP25
KEGG_VALINE_LEUCINE_AND_ISOLEUCINE_DEGRADATION	KEGG_VALINE_LEUCINE_AND_ISOLEUCINE_DEGRADATION	44	-0.458012	-2.13544	0.000117149960678781	0.000639113486550077	0.000351223144895741	3694	tags=41%, list=12%, signal=36%	HIBCH/MCCC1/ALDH9A1/ALDH1B1/PCCA/HMGCS1/HSD17B10/OXCT1/ABAT/ACADSB/ACAT2/ALDH6A1/MCEE/BCAT2/ACAT1/ECHS1/BCKDHB/HMGCS2
REACTOME_REGULATION_OF_TP53_ACTIVITY	REACTOME_REGULATION_OF_TP53_ACTIVITY	160	0.454616264704511	1.54406839569451	0.00011711644564612	0.000639113486550077	0.000351223144895741	9417	tags=52%, list=31%, signal=36%	TP53INP1/CHEK2/MAP2K6/PRDM1/KAT6A/RNF34/PRR5/BANP/EHMT2/PIP4K2A/PML/HDAC1/TP53/NUAK1/BRCA1/RFFL/DAXX/PIP4K2B/DYRK2/CCNA1/HDAC2/MAPK11/MRE11/L3MBTL1/AURKB/CCNA2/MTOR/AURKA/MAPK14/EHMT1/PPP2CA/BLM/RPA2/RHNO1/ZNF385A/AKT3/ATR/TPX2/TAF1/TOPBP1/MTA2/EXO1/CDK2/SMYD2/TAF6/TOP3A/TAF15/NBN/EP300/CDK5R1/PHF20/CHD3/BRPF1/HIPK1/TAF7/CHD4/STK11/RFC3/PPP2R1A/AKT2/TAF5/RAD9B/SSRP1/RMI1/PPP2R1B/MBD3/SUPT16H/RICT…
EHRLICH_ICF_SYNDROM_UP	EHRLICH_ICF_SYNDROM_UP	13	0.786599372735884	1.89217118228572	0.000118026719005734	0.000643133744913947	0.00035343246736439	6022	tags=92%, list=20%, signal=74%	F13A1/IGHM/RARA/IGF2BP3/CNN3/GUCY1B1/GUCY1A1/PRKCH/IGHD/RGS1/FHL2/MARK3
KOBAYASHI_EGFR_SIGNALING_24HR_DN	KOBAYASHI_EGFR_SIGNALING_24HR_DN	246	0.423122789137251	1.46219281617432	0.000119151699663158	0.000647728920509295	0.000355957734093869	11352	tags=60%, list=37%, signal=38%	CKLF/LMNB1/MET/ENO2/ZC3HAV1/OASL/TUBB/FAM111A/MCM5/NCAPG/SMC4/RRM2/MSH6/AXL/RAD51AP1/TIMELESS/NUSAP1/BUB1/TMPO/MYBL1/MKI67/KPNA2/ATAD2/PPIF/MCM3/BRCA1/STC1/PLK1/MYBL2/NCAPD3/DLGAP5/ASPM/MCM6/IL11/NOP56/NAP1L1/SHCBP1/KIF18B/DDX39A/RFWD3/CDC45/TOP2A/AURKB/CDC6/HMMR/CCNA2/MCM2/BUB1B/SPDL1/CCND3/G0S2/NEMP1/AURKA/BLM/ASF1B/BIRC5/HNRNPDL/CX3CL1/DHFR/MELK/DTL/CEP55/RANGAP1/TPX2/UNG/CDCA4/UBE2S/POLA2/KIF…
RIZKI_TUMOR_INVASIVENESS_3D_DN	RIZKI_TUMOR_INVASIVENESS_3D_DN	257	0.417375798809289	1.4446292771007	0.000119151699663158	0.000647728920509295	0.000355957734093869	6572	tags=35%, list=22%, signal=28%	FYB1/PTPRC/SLCO2B1/PLXNC1/PIK3CD/CHN1/SP110/RARRES1/TYROBP/CASP1/FOLR2/AMPD2/DOK1/ACAA2/CXCR6/DAB2/HSPA6/SLC26A4/IDO1/IFI30/MEF2C/IKBKE/POSTN/P2RX5/PECAM1/KLRK1/IL1R1/IL32/SLC16A3/SLC12A4/EHD3/CLEC5A/OAS3/NBL1/IFNGR1/KSR1/CAPZB/ROCK1/DPYS/FXR1/MATK/SCN1B/SOX30/RRM2/IL1R2/OLFM1/TYK2/UBE2L6/SORL1/LAMP3/USP22/MEST/MAP3K5/PLK1/ACVRL1/PLTP/LAG3/TLR3/CHUK/HPCAL1/KMT2A/DCDC2/LY96/CCT4/FKBP1A/TONSL/UBA7/…
HATADA_METHYLATED_IN_LUNG_CANCER_UP	HATADA_METHYLATED_IN_LUNG_CANCER_UP	348	0.39609046591209	1.38967222768621	0.000123567110218771	0.00067093877201432	0.000368712647281762	8315	tags=40%, list=27%, signal=29%	CD300A/PIK3R5/LSP1/RCSD1/NFAM1/SPOCK2/TGFBI/IL16/LCK/COL1A2/LIMD2/SLAMF1/ENPP2/CLMP/COL1A1/RASGRP1/NKAIN4/ZNF671/COL5A1/INSRR/IRF4/TNFRSF10C/GBGT1/ACTB/CACNA1C/SECTM1/PLCB2/RARRES2/TMEM204/TYMP/CSF1/PDE4DIP/ARHGAP22/ARHGEF1/SLC46A3/NID2/ALDOC/NOS3/DYSF/SNX6/ATP8A2/CPPED1/POU2AF1/BCAT1/PLEKHF2/LRFN5/OSM/GDI1/HLX/NLRC3/SYNGR3/UHRF1/SLC49A3/PAX9/CD93/SULF2/TWIST1/TMSB10/RSPO2/BANP/PHF3/REC8/ZFP69/OL…
REACTOME_NRAGE_SIGNALS_DEATH_THROUGH_JNK	REACTOME_NRAGE_SIGNALS_DEATH_THROUGH_JNK	59	0.549566076225847	1.72019103425449	0.000126086384089847	0.000683810472204251	0.000375786256454471	3548	tags=39%, list=12%, signal=35%	FGD2/PREX1/FGD3/ARHGEF6/VAV1/TIAM2/ARHGEF2/RASGRF2/TRIO/ARHGEF1/GNA13/PLEKHG2/AKAP13/ARHGEF3/VAV3/TIAM1/BCL2L11/PLEKHG5/NGFR/ITSN1/OBSCN/ARHGEF17/SOS1
RAO_BOUND_BY_SALL4_ISOFORM_B	RAO_BOUND_BY_SALL4_ISOFORM_B	477	0.37725025184952	1.33751103830208	0.000128101558114849	0.000693921161095629	0.000381342559089643	8262	tags=39%, list=27%, signal=29%	CR1/CD180/PLA2G7/CD96/SKAP2/SPP1/FCRL1/SULF1/CXCR4/HDAC9/COL5A2/GBP5/RAI14/MGAT3/ENTPD1/GRAP2/CD38/CBX1/CCDC88A/ACTBL2/EPHA4/MMP11/RHOF/CLEC2D/NID2/BTN2A2/MSC/ZFP37/CREB3L2/LBR/NCK1/EMILIN2/CXorf38/GPR19/ANKRD55/ARHGEF3/BIRC2/ADAMTS6/DPPA4/VCAN/SOX30/B3GNT2/TOR3A/RBPJ/WSB1/GTF2I/VAV3/PHIP/ZBTB2/PIPOX/GAD1/BMT2/SALL4/L3MBTL3/DIPK2A/CTNNB1/FIGNL1/LPAR4/OSBPL9/ARHGAP28/SNX5/DENND6A/CENPI/PML/EMB/ST8…
LANDIS_ERBB2_BREAST_PRENEOPLASTIC_DN	LANDIS_ERBB2_BREAST_PRENEOPLASTIC_DN	57	-0.38208	-1.84577	0.000129333505533443	0.000699770343468596	0.000384556961963836	1680	tags=30%, list=5%, signal=28%	GNAI1/ALDH1A1/NDUFAB1/DECR1/SCP2/PDHA1/ETFB/GPX3/ALAD/CHPT1/DHRS7/SOWAHC/ST3GAL6/BCAT2/GSTZ1/BCKDHB/EIF4EBP1
HOFFMANN_IMMATURE_TO_MATURE_B_LYMPHOCYTE_UP	HOFFMANN_IMMATURE_TO_MATURE_B_LYMPHOCYTE_UP	37	0.615970549369474	1.82560093048688	0.000130001271818546	0.00070255681444594	0.000386088259801261	2927	tags=38%, list=10%, signal=34%	MS4A6A/MS4A4A/CIITA/RHOH/SELL/GIMAP4/STAT4/JAK2/CSF1/RFLNB/GAD1/APOE/FCGRT/PBX3
YAUCH_HEDGEHOG_SIGNALING_PARACRINE_UP	YAUCH_HEDGEHOG_SIGNALING_PARACRINE_UP	138	0.458308329978035	1.54947405320942	0.000130760673794324	0.000705831383544712	0.000387887790684669	6217	tags=36%, list=20%, signal=28%	SPON1/KCNE4/TRAM2/GPR174/TSPAN11/PCSK5/MS4A1/TNFRSF9/TMEM100/CCL22/TSPAN32/CLEC2D/SLC1A3/SRGAP2/THSD4/PTHLH/BST1/BDKRB2/ATP1A4/SCG5/IGKC/MBP/ADD2/DDX23/ZNF233/GZMB/TTC39B/IL11/SPOCK1/C1QTNF7/ARRDC4/TDGF1/RERG/GLCE/CPSF2/DUSP15/RDH10/TMEM107/BRWD3/SPATA9/AQR/PCYOX1L/TCAIM/FAM110B/CCR9/TRIM5/ABHD8/ICE2/RELCH
REACTOME_GROWTH_HORMONE_RECEPTOR_SIGNALING	REACTOME_GROWTH_HORMONE_RECEPTOR_SIGNALING	23	0.688144228927733	1.89531505532765	0.000132833555923253	0.00071617998088047	0.000393574835283187	6745	tags=70%, list=22%, signal=54%	PTPN6/STAT5A/IRS1/LYN/JAK2/STAT1/ADAM17/PTPN1/STAT3/SOCS2/SOCS1/STAT5B/GHR/CISH/PRLR/SOCS3
CAIRO_LIVER_DEVELOPMENT_UP	CAIRO_LIVER_DEVELOPMENT_UP	159	0.443772339593126	1.50811191287366	0.000135173314242932	0.000727941536537758	0.000400038367431629	8499	tags=48%, list=28%, signal=35%	MAP4K1/CCN4/PDGFRA/CYSLTR1/COLEC12/PXDN/FZD2/FKBP10/COL5A2/EVL/SERPINH1/CD248/CDK14/GJC1/SMARCD3/WASF1/RECK/HEPH/PDPN/PLOD2/FGFR1/ITGA8/SYNE2/PKM/KIFAP3/NR2F1/MORF4L1/LPAR4/TRO/GJA1/CRABP2/EDNRB/MEST/CPM/WLS/TBX3/KLHL22/HDAC2/PLK2/SLC39A6/ZNF423/SERPINE2/TMEM184C/PDZD2/BASP1/TGFB2/ARMCX2/ADGRL1/MFAP2/LRFN4/AKT3/AFAP1/TRPS1/SEMA3D/POGK/PAFAH1B3/NDN/SMYD2/CAPN6/LDB2/MARCKSL1/TULP4/LXN/FLRT3/KCTD15/…
HINATA_NFKB_TARGETS_FIBROBLAST_UP	HINATA_NFKB_TARGETS_FIBROBLAST_UP	81	0.509654175919872	1.65467097356039	0.000135340108272539	0.000727987319234395	0.000400063527192818	6880	tags=46%, list=23%, signal=35%	TNFAIP2/BTN3A3/TNFAIP8/GREM1/ETS1/ICAM1/MSC/VIM/BIRC2/FN1/MMP14/AP2B1/CXCL6/CCL20/FGF1/IL1B/MYBL1/EXOSC9/SOD2/RELB/IRF1/CDH2/G0S2/NFKB2/RPA2/KDM6A/ANXA13/GTF2H4/ARHGDIA/TAF15/GABBR1/RABEP1/GADD45A/CXCL1/CCNB1/LITAF/ABCC1
LEE_NEURAL_CREST_STEM_CELL_UP	LEE_NEURAL_CREST_STEM_CELL_UP	144	0.457817022552524	1.54857874760987	0.000135580462779809	0.000728428210659275	0.000400305817922184	5688	tags=35%, list=19%, signal=29%	LUM/ITGA4/TGFBI/PDGFRA/DCN/COL1A2/SPP1/SERPINB9/FAP/STRA6/COL3A1/BGN/DPYD/CHN2/TMEM204/MEF2C/AP1S2/POSTN/HAPLN1/MOXD1/ZEB2/CNR1/MDFI/ROR1/CRABP1/HOXB2/NR2F1/LGALS1/LAMB1/CRABP2/NAGK/TRIM62/NGFR/IFI16/SNAI2/SHC1/NAP1L1/TFAP2B/LPAR6/RUNX1T1/IGFBP7/AKR1C1/SLN/EDNRA/SCG3/GYPC/ELK3/GSN/DLC1/ARHGDIA/SNAP25
REACTOME_NEF_MEDIATES_DOWN_MODULATION_OF_CELL_SURFACE_RECEPTORS_BY_RECRUITING_THEM_TO_CLATHRIN_ADAPTERS	REACTOME_NEF_MEDIATES_DOWN_MODULATION_OF_CELL_SURFACE_RECEPTORS_BY_RECRUITING_THEM_TO_CLATHRIN_ADAPTERS	21	0.701279766141351	1.89419961006157	0.000137199082348613	0.000735451996939569	0.000404165721301405	5560	tags=67%, list=18%, signal=55%	CD4/LCK/CD28/AP1S2/HLA-A/CD8B/AP2B1/AP1M1/AP2A1/AP1S3/AP2A2/ATP6V1H/AP2M1/AP1B1
BIOCARTA_EGF_PATHWAY	BIOCARTA_EGF_PATHWAY	27	0.650675575455024	1.82803536681386	0.000137361142800231	0.000735451996939569	0.000404165721301405	3642	tags=48%, list=12%, signal=42%	PRKCB/STAT5A/JAK1/GRB2/STAT1/MAP2K1/STAT3/ELK1/PLCG1/PRKCA/SOS1/SHC1/RASA1
BIOCARTA_KERATINOCYTE_PATHWAY	BIOCARTA_KERATINOCYTE_PATHWAY	46	0.580075730226654	1.77182290906054	0.0001373675288913	0.000735451996939569	0.000404165721301405	5668	tags=50%, list=19%, signal=41%	PRKCB/TNFRSF1B/PRKCQ/FASLG/FAS/TNF/ETS1/MAP2K6/TNFRSF1A/MAP2K1/DAXX/MAP3K5/PRKCD/TRAF2/PRKCA/PRKCH/CHUK/RIPK1/BCL2/MAPK14/PPP2CA/MAP3K14/PRKCG
PID_P38_ALPHA_BETA_PATHWAY	PID_P38_ALPHA_BETA_PATHWAY	30	0.640054614831755	1.8239775548203	0.000139380064861917	0.00074535920732553	0.000409610202856135	8760	tags=73%, list=29%, signal=52%	HCK/FGR/LCK/FYN/CCM2/LYN/BLK/MAP2K6/PAK2/MAP3K12/RIPK1/MAPK11/RALB/MAPK14/PAK3/TAB1/TRAF6/SRC/PAK1/MAP3K3/RAC1/DUSP10
NABA_PROTEOGLYCANS	NABA_PROTEOGLYCANS	33	0.619502052836046	1.80066255496245	0.000140927810417641	0.000752760743450324	0.000413677697674375	6019	tags=55%, list=20%, signal=44%	LUM/SPOCK2/DCN/SRGN/PODNL1/BGN/HAPLN1/ESM1/HAPLN3/VCAN/SPOCK3/ASPN/EPYC/SPOCK1/FMOD/OMD/PODN/IMPG1
SASAI_RESISTANCE_TO_NEOPLASTIC_TRANSFROMATION	SASAI_RESISTANCE_TO_NEOPLASTIC_TRANSFROMATION	50	0.578699766756296	1.78852884012006	0.000141549413971372	0.000755157533861094	0.000414994847575672	4009	tags=50%, list=13%, signal=44%	PCOLCE/COL1A1/COL5A2/FBLN5/BGN/FSTL1/LTBP2/SELENOP/TGFB3/FBN1/PDGFRB/MMP11/P3H1/IFNGR1/PLOD2/GBP2/TNFRSF1A/APP/FBLN2/AMOTL2/IL6ST/RGS10/ADAMTS1/IRF1/IL1RL1
RATTENBACHER_BOUND_BY_CELF1	RATTENBACHER_BOUND_BY_CELF1	399	0.382921446702192	1.35013454680276	0.000141704925358148	0.000755157533861094	0.000414994847575672	8356	tags=38%, list=27%, signal=28%	CSF1R/IKZF1/CCR1/TRAF3IP3/ADAMDEC1/LILRA1/CELF2/HMOX1/CXCR4/FGL2/HDC/IFNAR2/DCP2/TNFRSF9/LTB/SH3TC1/ADAM28/CLEC7A/PTPRE/CYTOR/BID/EPHA4/UBE2D1/ADRA2A/FPR2/COL6A1/MYD88/BMP1/SLC15A3/ATP6V1C1/SNED1/DUXAP8/ZNF276/PIEZO2/SLC38A11/EPDR1/CUL4B/KIR2DS4/PRPF38B/FNDC3B/CERS5/NSD1/STON1/ZDHHC17/CD93/MBP/SALL4/FRYL/GALC/RGS3/PRIM2/GM2A/SLC15A4/FAM13B/ACTR1B/HEATR3/F7/TET2/RFFL/TTC38/KBTBD6/SP100/CEACAM6/FRS…
GEISS_RESPONSE_TO_DSRNA_UP	GEISS_RESPONSE_TO_DSRNA_UP	39	0.609705806262117	1.82617851852466	0.000142897503628243	0.000759468863214483	0.000417364127345298	6017	tags=51%, list=20%, signal=41%	CHN1/SRGN/TNFAIP2/BTN3A3/TRAF1/ADAR/TAP1/BIRC2/TNFAIP6/NMI/GBP1/XPO1/CCL2/CCL4/IRF1/CFLAR/AFAP1/IFIT1/PLAUR/IQGAP2
KUNINGER_IGF1_VS_PDGFB_TARGETS_DN	KUNINGER_IGF1_VS_PDGFB_TARGETS_DN	45	0.588741574964175	1.78775705234899	0.000142897503628243	0.000759468863214483	0.000417364127345298	7436	tags=56%, list=24%, signal=42%	CD53/CSF2RB/MMD/PLXDC1/PTGS1/THBS2/GREM1/IL1R1/LBH/B3GNT2/MGP/IL33/EPS8/FBXO32/ARHGAP6/ADO/F2R/CKAP2L/ANLN/TPX2/NCEH1/ANXA8L1/CDKN2D/CLBA1/JADE2
PID_E2F_PATHWAY	PID_E2F_PATHWAY	73	0.518384705473827	1.66283	0.000143009357587246	0.000759468863214483	0.000417364127345298	9934	tags=66%, list=33%, signal=44%	APAF1/RB1/WASF1/E2F3/PLAU/TFE3/CDKN1B/RBL2/RRM2/HDAC1/XRCC1/MCM3/CBX5/BRCA1/RBL1/MYBL2/E2F4/SULT2A1/CDC6/CCNA2/CCND3/MCL1/E2F6/DHFR/TOPBP1/E2F5/CDK2/E2F2/TRRAP/EP300/TK1/TYMS/HBP1/SP1/ATM/CREBBP/CDK1/CCNE2/CDKN2C/CES2/CES1/RBBP4/CCNE1/SERPINE1/CASP7/E2F1/HIC1/RBBP8
[truncated: 993 more rows]
